# Supplementary material for: Molecular Characteristics, Clinical Implication, and Cancer Immunity Interactions of Pyroptosis-Related Genes in Breast Cancer
Source: Front Med (Lausanne). 2021 Sep 13;8:702638. doi: 10.3389/fmed.2021.702638 (PMC8473741; doi:10.3389/fmed.2021.702638)
Supplement: Supplementary Table 1 — Clinical information of 1,082 breast cancer patients. [file Table_1.XLSX]

## Sheet: Sheet1
ID	Age	T	M	N	Stage
TCGA-B6-A0RG-01	<65	T3-4	M0	N0	Stage I-II
TCGA-AR-A24L-01	<65	T1-2	M0	N1-3	Stage I-II
TCGA-AR-A0TQ-01	<65	T3-4	M0	N1-3	Stage III-IV
TCGA-E9-A1NE-01	<65	T1-2	M0	N1-3	Stage I-II
TCGA-AO-A03M-01	<65	T1-2	M0	N0	Stage I-II
TCGA-C8-A273-01	<65	T1-2	M0	N1-3	Stage I-II
TCGA-AN-A041-01	<65	T1-2	M0	N1-3	Stage I-II
TCGA-AO-A129-01	<65	T1-2	M0	N1-3	Stage I-II
TCGA-PL-A8LZ-01	<65	T3-4	M0	N1-3	Stage III-IV
TCGA-S3-A6ZH-01	<65	T3-4	NA	N1-3	Stage III-IV
TCGA-BH-A0DG-01	<65	T1-2	M0	N0	Stage I-II
TCGA-PL-A8LY-01	<65	T3-4	M0	N0	Stage I-II
TCGA-BH-A0HA-01	<65	T1-2	M0	N0	Stage I-II
TCGA-AO-A03U-01	<65	T1-2	M0	N0	Stage I-II
TCGA-BH-A1FE-06	<65	T1-2	M0	N1-3	Stage I-II
TCGA-BH-A1FE-01	<65	T1-2	M0	N1-3	Stage I-II
TCGA-AN-A0FF-01	<65	T1-2	M0	N0	Stage I-II
TCGA-EW-A6SD-01	<65	T1-2	M0	N1-3	Stage I-II
TCGA-E9-A3QA-01	<65	T1-2	M0	N0	Stage I-II
TCGA-E2-A106-01	<65	T1-2	M0	N1-3	Stage I-II
TCGA-A2-A04X-01	<65	T1-2	M0	N0	Stage I-II
TCGA-BH-A1FN-01	<65	T1-2	M0	N0	Stage I-II
TCGA-EW-A6S9-01	<65	T1-2	M0	N1-3	Stage I-II
TCGA-C8-A137-01	<65	T1-2	M0	N1-3	Stage I-II
TCGA-E2-A15S-01	<65	T1-2	M0	N1-3	Stage I-II
TCGA-D8-A1XL-01	<65	T1-2	NA	N1-3	Stage I-II
TCGA-A2-A25E-01	<65	T1-2	M0	N1-3	Stage III-IV
TCGA-AO-A03L-01	<65	T3-4	M0	N1-3	Stage III-IV
TCGA-C8-A1HO-01	<65	T3-4	M0	N1-3	Stage III-IV
TCGA-BH-A0BL-01	<65	T1-2	M0	N0	Stage I-II
TCGA-E2-A14Y-01	<65	T1-2	M0	N0	Stage I-II
TCGA-AR-A0TU-01	<65	T1-2	M0	N0	Stage I-II
TCGA-A2-A3XU-01	<65	T1-2	M0	N1-3	Stage I-II
TCGA-A8-A07J-01	<65	T1-2	M0	N1-3	Stage I-II
TCGA-BH-A1ES-06	<65	T1-2	M0	N1-3	Stage I-II
TCGA-BH-A1ES-01	<65	T1-2	M0	N1-3	Stage I-II
TCGA-PL-A8LX-01	<65	T3-4	M1	N1-3	Stage III-IV
TCGA-A2-A04R-01	<65	T1-2	M0	N0	Stage I-II
TCGA-AO-A12F-01	<65	T1-2	M0	N0	Stage I-II
TCGA-OL-A66I-01	<65	T1-2	NA	N1-3	Stage I-II
TCGA-D8-A1XD-01	<65	T1-2	M0	N1-3	Stage III-IV
TCGA-AN-A0XW-01	<65	T1-2	M0	N1-3	Stage III-IV
TCGA-AN-A04A-01	<65	T1-2	M0	N1-3	Stage III-IV
TCGA-D8-A27N-01	<65	T1-2	M0	N1-3	Stage III-IV
TCGA-A2-A04P-01	<65	T1-2	M0	N1-3	Stage III-IV
TCGA-AO-A0JA-01	<65	T1-2	M0	N1-3	Stage III-IV
TCGA-E9-A229-01	<65	T1-2	M0	N0	Stage I-II
TCGA-E2-A1IO-01	<65	T1-2	M0	N0	Stage I-II
TCGA-A2-A0T3-01	<65	T1-2	M0	N1-3	Stage I-II
TCGA-A7-A0D9-01	<65	T1-2	M0	N0	Stage I-II
TCGA-E2-A14N-01	<65	T1-2	M0	N1-3	Stage I-II
TCGA-A2-A0D4-01	<65	T1-2	M0	N1-3	Stage I-II
TCGA-A2-A0CL-01	<65	T3-4	M0	N1-3	Stage III-IV
TCGA-EW-A1IY-01	<65	T1-2	NA	N0	Stage I-II
TCGA-AO-A124-01	<65	T1-2	M0	N0	Stage I-II
TCGA-E9-A22D-01	<65	T1-2	M0	N0	Stage I-II
TCGA-B6-A0RS-01	<65	T1-2	M0	N0	Stage I-II
TCGA-E2-A15H-01	<65	T1-2	M0	N1-3	Stage I-II
TCGA-EW-A1J1-01	<65	T1-2	M0	N1-3	Stage I-II
TCGA-BH-A1EW-01	<65	T1-2	M0	N1-3	Stage I-II
TCGA-C8-A1HL-01	<65	T3-4	M0	N1-3	Stage III-IV
TCGA-B6-A0IE-01	<65	T3-4	M0	N1-3	Stage III-IV
TCGA-AR-A24M-01	<65	T1-2	M0	N1-3	Stage III-IV
TCGA-BH-A0E0-01	<65	T3-4	M0	N1-3	Stage III-IV
TCGA-BH-A0BQ-01	<65	T1-2	M0	N0	Stage I-II
TCGA-A1-A0SH-01	<65	T1-2	M0	N0	Stage I-II
TCGA-AO-A126-01	<65	T1-2	M0	N0	Stage I-II
TCGA-A2-A04V-01	<65	T1-2	M0	N0	Stage I-II
TCGA-A2-A0T5-01	<65	T1-2	M0	N0	Stage I-II
TCGA-A2-A25B-01	<65	T1-2	M0	N1-3	Stage I-II
TCGA-OL-A66O-01	<65	T1-2	NA	N1-3	Stage I-II
TCGA-BH-A18M-01	<65	T3-4	M0	N1-3	Stage III-IV
TCGA-B6-A0RT-01	<65	T3-4	M0	N1-3	Stage III-IV
TCGA-A1-A0SJ-01	<65	T3-4	M0	N1-3	Stage III-IV
TCGA-AR-A1AU-01	<65	T1-2	M0	N1-3	Stage III-IV
TCGA-A2-A0YJ-01	<65	T3-4	M0	N1-3	Stage III-IV
TCGA-EW-A2FV-01	<65	T3-4	NA	N1-3	Stage III-IV
TCGA-B6-A0RU-01	<65	T1-2	M0	N0	Stage I-II
TCGA-D8-A27F-01	<65	T1-2	M0	N0	Stage I-II
TCGA-A2-A0CM-01	<65	T1-2	M0	N0	Stage I-II
TCGA-E9-A1RB-01	<65	T1-2	M0	N0	Stage I-II
TCGA-A1-A0SP-01	<65	T1-2	M0	N0	Stage I-II
TCGA-D8-A1X7-01	<65	T1-2	NA	N0	Stage I-II
TCGA-OL-A5D8-01	<65	T3-4	NA	N0	Stage I-II
TCGA-E2-A15E-01	<65	T1-2	M0	N1-3	Stage I-II
TCGA-E2-A15E-06	<65	T1-2	M0	N1-3	Stage I-II
TCGA-E2-A1L9-01	<65	T1-2	M0	N1-3	Stage I-II
TCGA-AO-A0JM-01	<65	T1-2	M0	N1-3	Stage I-II
TCGA-A7-A4SA-01	<65	T1-2	M0	N1-3	Stage I-II
TCGA-OL-A5RW-01	<65	T1-2	NA	N1-3	Stage I-II
TCGA-AC-A2FF-01	<65	T1-2	NA	N1-3	Stage I-II
TCGA-B6-A0IQ-01	<65	T3-4	M0	N1-3	Stage III-IV
TCGA-B6-A0WY-01	<65	T3-4	M0	N1-3	Stage III-IV
TCGA-B6-A0WX-01	<65	T3-4	M0	N1-3	Stage III-IV
TCGA-AR-A2LJ-01	<65	T3-4	NA	N1-3	Stage III-IV
TCGA-C8-A1HI-01	<65	T1-2	M0	N1-3	Stage III-IV
TCGA-BH-A0B5-01	<65	T1-2	M0	N1-3	Stage III-IV
TCGA-E2-A1L7-01	<65	T1-2	M0	N1-3	Stage III-IV
TCGA-D8-A141-01	<65	T1-2	M0	N1-3	NA
TCGA-A8-A09A-01	<65	T1-2	M0	NA	NA
TCGA-AO-A0J4-01	<65	T1-2	M0	N0	Stage I-II
TCGA-AO-A03V-01	<65	T1-2	M0	N0	Stage I-II
TCGA-AO-A0J2-01	<65	T1-2	M0	N0	Stage I-II
TCGA-BH-A42V-01	<65	T1-2	M0	N1-3	Stage I-II
TCGA-E9-A5UO-01	<65	T1-2	M0	N0	Stage I-II
TCGA-PE-A5DE-01	<65	T1-2	M0	N0	Stage I-II
TCGA-A8-A08G-01	<65	T1-2	M0	N0	Stage I-II
TCGA-E2-A10A-01	<65	T3-4	M0	N0	Stage I-II
TCGA-BH-A0DT-01	<65	T1-2	M0	N1-3	Stage I-II
TCGA-BH-A0BJ-01	<65	T1-2	M0	N1-3	Stage I-II
TCGA-E2-A1LB-01	<65	T1-2	M0	N1-3	Stage I-II
TCGA-D8-A1JD-01	<65	T1-2	M0	N1-3	Stage I-II
TCGA-A2-A0CV-01	<65	T1-2	M0	N1-3	Stage I-II
TCGA-EW-A2FS-01	<65	T1-2	NA	N1-3	Stage I-II
TCGA-AC-A2BM-01	<65	T1-2	NA	N1-3	Stage I-II
TCGA-AN-A0AL-01	<65	T3-4	M0	N0	Stage III-IV
TCGA-E9-A1N4-01	<65	T1-2	M0	N1-3	Stage III-IV
TCGA-D8-A27R-01	<65	T1-2	M0	N1-3	Stage III-IV
TCGA-A2-A0D3-01	<65	T1-2	M0	N0	Stage I-II
TCGA-5L-AAT0-01	<65	T1-2	M0	N0	Stage I-II
TCGA-B6-A0IJ-01	<65	T3-4	M0	N0	Stage I-II
TCGA-AO-A12C-01	<65	T1-2	M0	N1-3	Stage I-II
TCGA-BH-A0DQ-01	<65	T1-2	M0	N1-3	Stage I-II
TCGA-A2-A3XW-01	<65	T1-2	M0	N1-3	Stage I-II
TCGA-A8-A075-01	<65	T1-2	M0	N1-3	Stage I-II
TCGA-E9-A227-01	<65	T1-2	M0	N1-3	Stage I-II
TCGA-E9-A22H-01	<65	T1-2	M0	N1-3	Stage I-II
TCGA-AO-A03T-01	<65	T1-2	M0	N1-3	Stage I-II
TCGA-BH-A0B7-01	<65	T1-2	M0	N1-3	Stage I-II
TCGA-B6-A0RV-01	<65	T3-4	M0	N1-3	Stage III-IV
TCGA-OL-A6VO-01	<65	T1-2	NA	N0	Stage I-II
TCGA-EW-A1P4-01	<65	T1-2	M0	N0	Stage I-II
TCGA-AR-A0TP-01	<65	T1-2	M0	N0	Stage I-II
TCGA-EW-A1OX-01	<65	T1-2	NA	N0	Stage I-II
TCGA-AO-A12D-01	<65	T1-2	M0	N1-3	Stage I-II
TCGA-E2-A158-01	<65	T1-2	M0	N1-3	Stage I-II
TCGA-BH-A0DZ-01	<65	T1-2	M0	N1-3	Stage I-II
TCGA-AC-A6NO-01	<65	T1-2	NA	N1-3	Stage I-II
TCGA-E9-A1RI-01	<65	T1-2	M0	N1-3	Stage III-IV
TCGA-B6-A400-01	<65	T1-2	M0	N1-3	Stage III-IV
TCGA-AR-A24O-01	<65	T3-4	M0	N1-3	Stage III-IV
TCGA-E2-A3DX-01	<65	T1-2	M0	N1-3	Stage III-IV
TCGA-A8-A08X-01	<65	T3-4	M0	N1-3	Stage III-IV
TCGA-OL-A5RV-01	<65	T1-2	NA	N1-3	Stage III-IV
TCGA-AR-A0TZ-01	<65	T1-2	M1	N1-3	NA
TCGA-BH-A1FU-01	<65	T1-2	M0	N0	Stage I-II
TCGA-BH-A0B9-01	<65	T1-2	M0	N0	Stage I-II
TCGA-E2-A574-01	<65	T1-2	M0	N0	Stage I-II
TCGA-E2-A1B6-01	<65	T1-2	M0	N0	Stage I-II
TCGA-E2-A15I-01	<65	T1-2	M0	N0	Stage I-II
TCGA-A2-A25A-01	<65	T1-2	M0	N0	Stage I-II
TCGA-E2-A1L6-01	<65	T1-2	M0	N1-3	Stage I-II
TCGA-C8-A12Y-01	<65	T1-2	M0	N1-3	Stage I-II
TCGA-MS-A51U-01	<65	T1-2	M0	N1-3	Stage I-II
TCGA-A8-A085-01	<65	T1-2	M0	N1-3	Stage I-II
TCGA-LD-A66U-01	<65	T1-2	NA	N1-3	Stage I-II
TCGA-A7-A13F-01	<65	T3-4	M0	N1-3	Stage III-IV
TCGA-B6-A0RI-01	<65	T3-4	M0	N1-3	Stage III-IV
TCGA-B6-A409-01	<65	T1-2	M0	N1-3	Stage III-IV
TCGA-GM-A3XN-01	<65	T1-2	M0	N1-3	Stage III-IV
TCGA-BH-A1FM-01	<65	T1-2	M0	N1-3	Stage III-IV
TCGA-A8-A095-01	<65	T1-2	M0	N0	Stage I-II
TCGA-BH-A0H5-01	<65	T1-2	M0	N0	Stage I-II
TCGA-B6-A0I2-01	<65	T1-2	M0	N0	Stage I-II
TCGA-BH-A2L8-01	<65	T1-2	M0	N0	Stage I-II
TCGA-E9-A249-01	<65	T1-2	M0	N0	Stage I-II
TCGA-BH-A0AU-01	<65	T1-2	M0	N0	Stage I-II
TCGA-AQ-A04J-01	<65	T1-2	M0	N0	Stage I-II
TCGA-A2-A0D2-01	<65	T1-2	M0	N0	Stage I-II
TCGA-AR-A256-01	<65	T1-2	M0	N0	Stage I-II
TCGA-D8-A1XF-01	<65	T1-2	M0	N0	Stage I-II
TCGA-E2-A1IG-01	<65	T1-2	M0	N1-3	Stage I-II
TCGA-A2-A3XT-01	<65	T1-2	M0	N1-3	Stage I-II
TCGA-E9-A1N5-01	<65	T1-2	M0	N1-3	Stage I-II
TCGA-E2-A1B1-01	<65	T1-2	M0	N1-3	Stage I-II
TCGA-C8-A12Z-01	<65	T1-2	M0	N1-3	Stage I-II
TCGA-HN-A2OB-01	<65	T1-2	M0	N1-3	Stage I-II
TCGA-A1-A0SQ-01	<65	T1-2	NA	N1-3	Stage I-II
TCGA-BH-A1EV-01	<65	T3-4	M0	N1-3	Stage III-IV
TCGA-AR-A24R-01	<65	T1-2	M0	N1-3	Stage III-IV
TCGA-E9-A226-01	<65	T1-2	M0	N1-3	Stage III-IV
TCGA-AN-A0FZ-01	<65	T1-2	M0	N1-3	Stage III-IV
TCGA-AC-A2FK-01	<65	T1-2	M0	N1-3	Stage III-IV
TCGA-E2-A15A-01	<65	T1-2	M0	N1-3	Stage III-IV
TCGA-E2-A15A-06	<65	T1-2	M0	N1-3	Stage III-IV
TCGA-E9-A6HE-01	<65	T3-4	NA	N1-3	Stage III-IV
TCGA-A8-A08O-01	<65	T1-2	M1	N1-3	Stage III-IV
TCGA-D8-A147-01	<65	T1-2	M0	N0	NA
TCGA-B6-A0IN-01	<65	T1-2	NA	NA	NA
TCGA-E2-A1LS-01	<65	T1-2	M0	N0	Stage I-II
TCGA-A2-A3XZ-01	<65	T1-2	M0	N0	Stage I-II
TCGA-Z7-A8R6-01	<65	T1-2	M0	N0	Stage I-II
TCGA-BH-A0H3-01	<65	T1-2	M0	N0	Stage I-II
TCGA-BH-A18K-01	<65	T1-2	M0	N0	Stage I-II
TCGA-E2-A1B5-01	<65	T1-2	M0	N0	Stage I-II
TCGA-JL-A3YX-01	<65	T1-2	M0	N0	Stage I-II
TCGA-BH-A6R8-01	<65	T1-2	M0	N0	Stage I-II
TCGA-BH-A0W4-01	<65	T1-2	M0	N0	Stage I-II
TCGA-A2-A0CZ-01	<65	T1-2	M0	N0	Stage I-II
TCGA-A2-A3XV-01	<65	T1-2	M0	N0	Stage I-II
TCGA-AR-A24K-01	<65	T1-2	M0	N0	Stage I-II
TCGA-LL-A5YN-01	<65	T1-2	M0	N0	Stage I-II
TCGA-A7-A13D-01	<65	T1-2	M0	N0	Stage I-II
TCGA-AR-A1AN-01	<65	T1-2	M0	N0	Stage I-II
TCGA-AO-A1KO-01	<65	T3-4	M0	N0	Stage I-II
TCGA-A2-A0EX-01	<65	T3-4	M0	N0	Stage I-II
TCGA-AR-A0TS-01	<65	T1-2	M0	N1-3	Stage I-II
TCGA-GM-A2DA-01	<65	T1-2	M0	N1-3	Stage I-II
TCGA-BH-A28Q-01	<65	T1-2	M0	N1-3	Stage I-II
TCGA-C8-A12U-01	<65	T1-2	M0	N1-3	Stage I-II
TCGA-AR-A2LO-01	<65	T1-2	M0	N1-3	Stage I-II
TCGA-GM-A3XG-01	<65	T3-4	M0	N1-3	Stage III-IV
TCGA-XX-A899-01	<65	T1-2	NA	N1-3	Stage III-IV
TCGA-AC-A3BB-01	<65	T3-4	NA	N1-3	Stage III-IV
TCGA-AR-A24T-01	<65	T3-4	M0	N1-3	Stage III-IV
TCGA-A2-A4RY-01	<65	T3-4	M0	N1-3	Stage III-IV
TCGA-B6-A0I8-01	<65	T1-2	M0	NA	NA
TCGA-AR-A24P-01	<65	T1-2	M0	N0	Stage I-II
TCGA-S3-AA14-01	<65	T1-2	M0	N0	Stage I-II
TCGA-BH-A0B6-01	<65	T1-2	M0	N0	Stage I-II
TCGA-B6-A402-01	<65	T1-2	M0	N0	Stage I-II
TCGA-BH-A0C3-01	<65	T1-2	M0	N0	Stage I-II
TCGA-E2-A570-01	<65	T1-2	M0	N1-3	Stage I-II
TCGA-E2-A10F-01	<65	T1-2	M0	N0	Stage I-II
TCGA-A2-A04U-01	<65	T1-2	M0	N0	Stage I-II
TCGA-AO-A12A-01	<65	T1-2	M0	N0	Stage I-II
TCGA-E2-A15D-01	<65	T1-2	M0	N0	Stage I-II
TCGA-E9-A22G-01	<65	T1-2	M0	N0	Stage I-II
TCGA-AR-A1AI-01	<65	T1-2	M0	N0	Stage I-II
TCGA-A7-A5ZW-01	<65	T1-2	M0	N1-3	Stage I-II
TCGA-B6-A401-01	<65	T1-2	M0	N1-3	Stage I-II
TCGA-BH-A0BD-01	<65	T1-2	M0	N1-3	Stage I-II
TCGA-AR-A24U-01	<65	T1-2	M0	N1-3	Stage I-II
TCGA-AR-A1AO-01	<65	T1-2	M0	N1-3	Stage I-II
TCGA-D8-A27K-01	<65	T1-2	M0	N1-3	Stage I-II
TCGA-A8-A09D-01	<65	T1-2	M0	N1-3	Stage I-II
TCGA-AC-A6IV-01	<65	T1-2	NA	N1-3	Stage I-II
TCGA-BH-A0AZ-01	<65	T3-4	M0	N1-3	Stage III-IV
TCGA-A2-A3KD-01	<65	T3-4	M0	N1-3	Stage III-IV
TCGA-AR-A0U2-01	<65	T1-2	M0	N1-3	Stage III-IV
TCGA-C8-A26V-01	<65	T3-4	M0	N1-3	Stage III-IV
TCGA-BH-A1FH-01	<65	T1-2	M1	N1-3	Stage III-IV
TCGA-A2-A04Q-01	<65	T1-2	M0	N0	Stage I-II
TCGA-E9-A1RA-01	<65	T1-2	M0	N0	Stage I-II
TCGA-E2-A573-01	<65	T1-2	M0	N0	Stage I-II
TCGA-D8-A1J9-01	<65	T1-2	M0	N0	Stage I-II
TCGA-A2-A0SX-01	<65	T1-2	M0	N0	Stage I-II
TCGA-OL-A6VR-01	<65	T1-2	NA	N0	Stage I-II
TCGA-E9-A1N8-01	<65	T1-2	M0	N0	Stage I-II
TCGA-C8-A1HF-01	<65	T1-2	M0	N0	Stage I-II
TCGA-A7-A6VW-01	<65	T1-2	M0	N0	Stage I-II
TCGA-E2-A150-01	<65	T1-2	M0	N0	Stage I-II
TCGA-C8-A27B-01	<65	T3-4	M0	N0	Stage I-II
TCGA-EW-A1P3-01	<65	T1-2	NA	N0	Stage I-II
TCGA-AQ-A04L-01	<65	T1-2	NA	N0	Stage I-II
TCGA-BH-A0HO-01	<65	T1-2	M0	N1-3	Stage I-II
TCGA-A2-A0YE-01	<65	T1-2	M0	N1-3	Stage I-II
TCGA-E9-A3X8-01	<65	T1-2	M0	N1-3	Stage I-II
TCGA-BH-A18V-06	<65	T1-2	M0	N1-3	Stage I-II
TCGA-C8-A27A-01	<65	T1-2	M0	N1-3	Stage I-II
TCGA-A7-A6VY-01	<65	T1-2	M0	N1-3	Stage I-II
TCGA-BH-A18V-01	<65	T1-2	M0	N1-3	Stage I-II
TCGA-BH-A0C7-01	<65	T1-2	M0	N1-3	Stage I-II
TCGA-BH-A208-01	<65	T1-2	M0	N1-3	Stage I-II
TCGA-EW-A1IX-01	<65	T1-2	NA	N1-3	Stage I-II
TCGA-AC-A2QJ-01	<65	T3-4	M0	N0	Stage III-IV
TCGA-A8-A092-01	<65	T1-2	M0	N1-3	Stage III-IV
TCGA-A2-A0YL-01	<65	T3-4	M0	N1-3	Stage III-IV
TCGA-A7-A5ZX-01	<65	T1-2	M0	N1-3	Stage III-IV
TCGA-D8-A1XS-01	<65	T1-2	M0	N1-3	Stage III-IV
TCGA-AO-A0J5-01	<65	T3-4	M1	N1-3	Stage III-IV
TCGA-B6-A0X1-01	<65	T1-2	M1	N1-3	NA
TCGA-AR-A2LR-01	<65	T1-2	M0	N0	Stage I-II
TCGA-BH-A0W7-01	<65	T1-2	M0	N0	Stage I-II
TCGA-GM-A3XL-01	<65	T1-2	M0	N0	Stage I-II
TCGA-A2-A3XX-01	<65	T1-2	M0	N0	Stage I-II
TCGA-BH-A0DK-01	<65	T1-2	M0	N0	Stage I-II
TCGA-E9-A3HO-01	<65	T1-2	M0	N0	Stage I-II
TCGA-A7-A26J-01	<65	T1-2	M0	N0	Stage I-II
TCGA-AR-A1AQ-01	<65	T1-2	M0	N0	Stage I-II
TCGA-AR-A24Q-01	<65	T3-4	M0	N0	Stage I-II
TCGA-OL-A6VQ-01	<65	T1-2	NA	N0	Stage I-II
TCGA-B6-A0I6-01	<65	T1-2	M0	N1-3	Stage I-II
TCGA-AR-A2LM-01	<65	T1-2	M0	N1-3	Stage I-II
TCGA-A2-A1G0-01	<65	T1-2	M0	N1-3	Stage I-II
TCGA-A2-A3XY-01	<65	T1-2	M0	N1-3	Stage I-II
TCGA-LL-A5YP-01	<65	T1-2	M0	N1-3	Stage I-II
TCGA-JL-A3YW-01	<65	T1-2	M0	N1-3	Stage I-II
TCGA-B6-A0I5-01	<65	T1-2	M0	N1-3	Stage I-II
TCGA-LL-A7SZ-01	<65	T1-2	NA	N1-3	Stage I-II
TCGA-C8-A12W-01	<65	T3-4	M0	N1-3	Stage III-IV
TCGA-D8-A27L-01	<65	T1-2	M0	N1-3	Stage III-IV
TCGA-BH-A0E2-01	<65	T1-2	M0	N1-3	Stage III-IV
TCGA-AO-A0JG-01	<65	T1-2	M0	N1-3	Stage III-IV
TCGA-C8-A8HR-01	<65	T3-4	M0	N1-3	Stage III-IV
TCGA-A2-A4RW-01	<65	T1-2	M0	N1-3	Stage III-IV
TCGA-AC-A6IX-01	<65	T1-2	NA	N1-3	Stage III-IV
TCGA-AC-A6IX-06	<65	T1-2	NA	N1-3	Stage III-IV
TCGA-AQ-A1H3-01	<65	T1-2	NA	N1-3	Stage III-IV
TCGA-AR-A252-01	<65	T1-2	M0	N0	Stage I-II
TCGA-EW-A1PF-01	<65	T1-2	M0	N0	Stage I-II
TCGA-GM-A2DL-01	<65	T1-2	M0	N0	Stage I-II
TCGA-LL-A5YO-01	<65	T1-2	NA	N0	Stage I-II
TCGA-E2-A159-01	<65	T1-2	M0	N0	Stage I-II
TCGA-BH-A18F-01	<65	T1-2	M0	N0	Stage I-II
TCGA-C8-A12O-01	<65	T1-2	M0	N0	Stage I-II
TCGA-E2-A1LG-01	<65	T1-2	M0	N0	Stage I-II
TCGA-C8-A1HG-01	<65	T1-2	M0	N0	Stage I-II
TCGA-A7-A26G-01	<65	T1-2	M0	N0	Stage I-II
TCGA-A2-A0T6-01	<65	T3-4	M0	N0	Stage I-II
TCGA-LL-A6FR-01	<65	T1-2	NA	N0	Stage I-II
TCGA-E2-A14Q-01	<65	T1-2	M0	N1-3	Stage I-II
TCGA-A2-A04W-01	<65	T1-2	M0	N1-3	Stage I-II
TCGA-A2-A25C-01	<65	T1-2	M0	N1-3	Stage I-II
TCGA-3C-AALI-01	<65	T1-2	M0	N1-3	Stage I-II
TCGA-BH-A18R-01	<65	T1-2	M0	N1-3	Stage I-II
TCGA-B6-A0WZ-01	<65	T1-2	M0	N1-3	Stage I-II
TCGA-B6-A0IG-01	<65	T1-2	M0	N1-3	Stage I-II
TCGA-A1-A0SN-01	<65	T1-2	NA	N1-3	Stage I-II
TCGA-AC-A23E-01	<65	T1-2	NA	N1-3	Stage I-II
TCGA-BH-A18L-01	<65	T3-4	M0	N1-3	Stage III-IV
TCGA-AO-A0JB-01	<65	T3-4	M0	N1-3	Stage III-IV
TCGA-AR-A0TW-01	<65	T3-4	M0	N1-3	Stage III-IV
TCGA-AC-A3TM-01	<65	T3-4	M0	N1-3	Stage III-IV
TCGA-AR-A1AR-01	<65	T1-2	M0	N1-3	Stage III-IV
TCGA-E2-A1B0-01	<65	T1-2	M0	N1-3	Stage III-IV
TCGA-AR-A254-01	<65	T1-2	M0	N1-3	Stage III-IV
TCGA-A2-A1G6-01	<65	T1-2	M0	N1-3	Stage III-IV
TCGA-4H-AAAK-01	<65	T1-2	M0	N1-3	Stage III-IV
TCGA-BH-A28O-01	<65	T3-4	M0	N1-3	Stage III-IV
TCGA-A7-A426-01	<65	T3-4	NA	N1-3	Stage III-IV
TCGA-B6-A3ZX-01	<65	T3-4	M1	N1-3	Stage III-IV
TCGA-EW-A1J2-01	<65	T1-2	NA	N1-3	NA
TCGA-D8-A1JU-01	<65	T1-2	M0	N0	Stage I-II
TCGA-E2-A15J-01	<65	T1-2	M0	N0	Stage I-II
TCGA-E2-A1II-01	<65	T1-2	M0	N0	Stage I-II
TCGA-OL-A5RX-01	<65	T1-2	NA	N0	Stage I-II
TCGA-D8-A143-01	<65	T1-2	M0	N0	Stage I-II
TCGA-A7-A6VV-01	<65	T1-2	M0	N0	Stage I-II
TCGA-A2-A0T7-01	<65	T1-2	M0	N0	Stage I-II
TCGA-AO-A1KR-01	<65	T1-2	M0	N0	Stage I-II
TCGA-AQ-A54N-01	<65	T1-2	M0	N0	Stage I-II
TCGA-E9-A248-01	<65	T1-2	M0	N0	Stage I-II
TCGA-E9-A1NI-01	<65	T1-2	M0	N0	Stage I-II
TCGA-B6-A0RH-01	<65	T1-2	M0	N0	Stage I-II
TCGA-A8-A07O-01	<65	T1-2	M0	N0	Stage I-II
TCGA-B6-A0IA-01	<65	T1-2	M0	N0	Stage I-II
TCGA-A8-A09V-01	<65	T1-2	M0	N0	Stage I-II
TCGA-AQ-A54O-01	<65	T1-2	M0	N0	Stage I-II
TCGA-B6-A40C-01	<65	T3-4	M0	N0	Stage I-II
TCGA-AO-A12E-01	<65	T3-4	M0	N0	Stage I-II
TCGA-BH-A0EI-01	<65	T1-2	M0	N1-3	Stage I-II
TCGA-BH-A5IZ-01	<65	T1-2	M0	N1-3	Stage I-II
TCGA-S3-AA15-01	<65	T1-2	M0	N1-3	Stage I-II
TCGA-AN-A04C-01	<65	T1-2	M0	N1-3	Stage I-II
TCGA-AR-A1AH-01	<65	T1-2	M0	N1-3	Stage I-II
TCGA-E2-A153-01	<65	T1-2	M0	N1-3	Stage I-II
TCGA-AC-A7VB-01	<65	T1-2	NA	N1-3	Stage I-II
TCGA-EW-A424-01	<65	T3-4	NA	N1-3	Stage III-IV
TCGA-AR-A251-01	<65	T1-2	M0	N1-3	Stage III-IV
TCGA-BH-A0BA-01	<65	T3-4	M0	N1-3	Stage III-IV
TCGA-E9-A1R2-01	<65	T1-2	NA	N1-3	Stage III-IV
TCGA-D8-A13Z-01	<65	T1-2	M0	N1-3	NA
TCGA-BH-A1F6-01	<65	T3-4	NA	N1-3	NA
TCGA-BH-A0AV-01	<65	T1-2	M0	N0	Stage I-II
TCGA-D8-A13Y-01	<65	T1-2	M0	N0	Stage I-II
TCGA-GM-A2DI-01	<65	T1-2	M0	N0	Stage I-II
TCGA-BH-A0HU-01	<65	T1-2	M0	N0	Stage I-II
TCGA-3C-AALK-01	<65	T1-2	M0	N0	Stage I-II
TCGA-C8-A134-01	<65	T1-2	M0	N0	Stage I-II
TCGA-A2-A0ES-01	<65	T1-2	M0	N0	Stage I-II
TCGA-A8-A08B-01	<65	T1-2	M0	N0	Stage I-II
TCGA-AR-A24X-01	<65	T1-2	M0	N0	Stage I-II
TCGA-E2-A14T-01	<65	T1-2	M0	N0	Stage I-II
TCGA-AN-A0FX-01	<65	T1-2	M0	N0	Stage I-II
TCGA-A7-A4SD-01	<65	T1-2	M0	N0	Stage I-II
TCGA-E9-A243-01	<65	T1-2	M0	N0	Stage I-II
TCGA-A2-A0CX-01	<65	T1-2	M0	N0	Stage I-II
TCGA-EW-A2FW-01	<65	T1-2	NA	N0	Stage I-II
TCGA-EW-A1PH-01	<65	T1-2	M0	N1-3	Stage I-II
TCGA-AR-A24V-01	<65	T1-2	M0	N1-3	Stage I-II
TCGA-A1-A0SI-01	<65	T1-2	M0	N1-3	Stage I-II
TCGA-E2-A1L8-01	<65	T1-2	M0	N1-3	Stage I-II
TCGA-E9-A1N6-01	<65	T1-2	M0	N1-3	Stage I-II
TCGA-BH-A0E1-01	<65	T1-2	M0	N1-3	Stage I-II
TCGA-A8-A08R-01	<65	T1-2	M0	N1-3	Stage I-II
TCGA-OL-A5RY-01	<65	T1-2	NA	N1-3	Stage I-II
TCGA-5T-A9QA-01	<65	T1-2	NA	NA	Stage I-II
TCGA-AR-A1AM-01	<65	T3-4	M0	N1-3	Stage III-IV
TCGA-C8-A130-01	<65	T3-4	M0	N1-3	Stage III-IV
TCGA-A8-A08J-01	<65	T3-4	M1	N1-3	Stage III-IV
TCGA-GM-A2DD-01	<65	T1-2	M0	N0	Stage I-II
TCGA-A8-A08I-01	<65	T1-2	M0	N0	Stage I-II
TCGA-E2-A1BD-01	<65	T1-2	M0	N0	Stage I-II
TCGA-D8-A73X-01	<65	T1-2	M0	N0	Stage I-II
TCGA-C8-A1HJ-01	<65	T1-2	M0	N0	Stage I-II
TCGA-D8-A1XW-01	<65	T1-2	M0	N0	Stage I-II
TCGA-BH-A18I-01	<65	T1-2	M0	N1-3	Stage I-II
TCGA-GM-A2DF-01	<65	T1-2	M0	N1-3	Stage I-II
TCGA-C8-A8HQ-01	<65	T1-2	M0	N1-3	Stage I-II
TCGA-A2-A04Y-01	<65	T1-2	M0	N1-3	Stage I-II
TCGA-BH-A0E9-01	<65	T1-2	M0	N1-3	Stage I-II
TCGA-C8-A1HK-01	<65	T1-2	M0	N1-3	Stage I-II
TCGA-BH-A0B3-01	<65	T1-2	M0	N1-3	Stage I-II
TCGA-E2-A14V-01	<65	T1-2	M0	N1-3	Stage I-II
TCGA-EW-A1PG-01	<65	T1-2	NA	N1-3	Stage I-II
TCGA-BH-AB28-01	<65	T3-4	M0	N1-3	Stage III-IV
TCGA-BH-A1F2-01	<65	T3-4	M0	N1-3	Stage III-IV
TCGA-AR-A0TT-01	<65	T1-2	M0	N1-3	Stage III-IV
TCGA-AO-A0JE-01	<65	T1-2	M0	N1-3	Stage III-IV
TCGA-A2-A0YH-01	<65	T1-2	M0	N1-3	Stage III-IV
TCGA-A7-A2KD-01	<65	T1-2	NA	N1-3	Stage III-IV
TCGA-EW-A1IZ-01	<65	T1-2	NA	N1-3	Stage III-IV
TCGA-A2-A0EW-01	<65	T1-2	M0	N1-3	Stage III-IV
TCGA-D8-A27T-01	<65	T1-2	M0	N1-3	Stage III-IV
TCGA-AR-A24N-01	<65	T1-2	M0	N0	Stage I-II
TCGA-GM-A2DO-01	<65	T1-2	M0	N0	Stage I-II
TCGA-BH-A0BO-01	<65	T1-2	M0	N0	Stage I-II
TCGA-A2-A0EO-01	<65	T1-2	M0	N0	Stage I-II
TCGA-B6-A0X0-01	<65	T1-2	M0	N0	Stage I-II
TCGA-AC-A3QQ-01	<65	T1-2	NA	N0	Stage I-II
TCGA-AN-A0XU-01	<65	T1-2	M0	N0	Stage I-II
TCGA-A1-A0SK-01	<65	T1-2	M0	N0	Stage I-II
TCGA-E9-A244-01	<65	T1-2	M0	N0	Stage I-II
TCGA-AR-A0TY-01	<65	T1-2	M0	N0	Stage I-II
TCGA-D8-A1JJ-01	<65	T1-2	M0	N0	Stage I-II
TCGA-A1-A0SF-01	<65	T1-2	M0	N0	Stage I-II
TCGA-AR-A0U4-01	<65	T1-2	M0	N0	Stage I-II
TCGA-A8-A0AB-01	<65	T1-2	M0	N0	Stage I-II
TCGA-A7-A4SF-01	<65	T1-2	M0	N0	Stage I-II
TCGA-A7-A4SE-01	<65	T1-2	M0	N0	Stage I-II
TCGA-A2-A0CR-01	<65	T3-4	M0	N0	Stage I-II
TCGA-AO-A0JJ-01	<65	T1-2	M0	N1-3	Stage I-II
TCGA-LD-A7W6-01	<65	T1-2	M0	N1-3	Stage I-II
TCGA-BH-A8G0-01	<65	T1-2	M0	N1-3	Stage I-II
TCGA-AR-A1AS-01	<65	T1-2	M0	N1-3	Stage I-II
TCGA-E2-A10C-01	<65	T1-2	M0	N1-3	Stage I-II
TCGA-BH-A0HX-01	<65	T1-2	M0	N1-3	Stage I-II
TCGA-BH-A0BM-01	<65	T1-2	M0	N1-3	Stage I-II
TCGA-D8-A1JB-01	<65	T1-2	M0	N1-3	Stage I-II
TCGA-AR-A5QP-01	<65	T1-2	M0	N1-3	Stage I-II
TCGA-AO-A03P-01	<65	T1-2	M0	N1-3	Stage I-II
TCGA-D8-A1JI-01	<65	T1-2	NA	N1-3	Stage I-II
TCGA-AN-A0XT-01	<65	T1-2	M0	N1-3	Stage III-IV
TCGA-C8-A138-01	<65	T1-2	M0	N1-3	Stage III-IV
TCGA-BH-A0DV-01	<65	T1-2	M0	N1-3	Stage III-IV
TCGA-E2-A107-01	<65	T3-4	M0	N1-3	Stage III-IV
TCGA-D8-A3Z5-01	<65	T1-2	M0	N1-3	Stage III-IV
TCGA-AN-A0FS-01	<65	T1-2	M0	N0	Stage I-II
TCGA-BH-A0HB-01	<65	T1-2	M0	N0	Stage I-II
TCGA-BH-A1ET-01	<65	T1-2	M0	N0	Stage I-II
TCGA-A7-A26F-01	<65	T1-2	M0	N0	Stage I-II
TCGA-AN-A0FY-01	<65	T1-2	M0	N0	Stage I-II
TCGA-AN-A0AR-01	<65	T1-2	M0	N0	Stage I-II
TCGA-C8-A12V-01	<65	T1-2	M0	N0	Stage I-II
TCGA-AR-A24W-01	<65	T1-2	M0	N1-3	Stage I-II
TCGA-A2-A3KC-01	<65	T1-2	M0	N1-3	Stage I-II
TCGA-C8-A12P-01	<65	T1-2	M0	N1-3	Stage I-II
TCGA-EW-A1P0-01	<65	T1-2	NA	N1-3	Stage I-II
TCGA-WT-AB41-01	<65	T1-2	NA	N1-3	Stage I-II
TCGA-D8-A1XK-01	<65	T1-2	NA	N1-3	Stage I-II
TCGA-D8-A27W-01	<65	T3-4	M0	N0	Stage III-IV
TCGA-AQ-A7U7-01	<65	T1-2	M0	N1-3	Stage III-IV
TCGA-AN-A0XR-01	<65	T1-2	M0	N1-3	Stage III-IV
TCGA-E2-A14X-01	<65	T1-2	M0	N1-3	Stage III-IV
TCGA-B6-A408-01	<65	T1-2	M0	N1-3	Stage III-IV
TCGA-A2-A0T1-01	<65	T3-4	M0	N1-3	Stage III-IV
TCGA-AR-A2LH-01	<65	T3-4	M0	N1-3	Stage III-IV
TCGA-LL-A73Z-01	<65	T1-2	M1	NA	Stage III-IV
TCGA-3C-AAAU-01	<65	NA	NA	NA	NA
TCGA-A2-A0EP-01	<65	T1-2	M0	N0	Stage I-II
TCGA-D8-A1JH-01	<65	T1-2	M0	N0	Stage I-II
TCGA-A1-A0SE-01	<65	T1-2	M0	N0	Stage I-II
TCGA-E2-A152-01	<65	T1-2	M0	N0	Stage I-II
TCGA-BH-A0B0-01	<65	T1-2	M0	N0	Stage I-II
TCGA-D8-A1XU-01	<65	T1-2	M0	N0	Stage I-II
TCGA-A7-A0DB-01	<65	T1-2	M0	N0	Stage I-II
TCGA-AN-A0AM-01	<65	T1-2	M0	N0	Stage I-II
TCGA-AN-A0G0-01	<65	T1-2	M0	N0	Stage I-II
TCGA-BH-A0HQ-01	<65	T1-2	M0	N0	Stage I-II
TCGA-EW-A1OZ-01	<65	T1-2	M0	N0	Stage I-II
TCGA-C8-A1HN-01	<65	T1-2	M0	N0	Stage I-II
TCGA-HN-A2NL-01	<65	T1-2	M0	N0	Stage I-II
TCGA-LL-A442-01	<65	T1-2	NA	N0	Stage I-II
TCGA-AC-A7VC-01	<65	T3-4	NA	N0	Stage I-II
TCGA-EW-A1PE-01	<65	T1-2	M0	N1-3	Stage I-II
TCGA-BH-A0AW-01	<65	T1-2	M0	N1-3	Stage I-II
TCGA-AO-A0JI-01	<65	T1-2	M0	N1-3	Stage I-II
TCGA-BH-A0BT-01	<65	T1-2	M0	N1-3	Stage I-II
TCGA-C8-A275-01	<65	T1-2	M0	N1-3	Stage I-II
TCGA-BH-A0BF-01	<65	T1-2	M0	N1-3	Stage I-II
TCGA-BH-A0HL-01	<65	T1-2	M0	N1-3	Stage I-II
TCGA-D8-A1XO-01	<65	T1-2	M0	N1-3	Stage I-II
TCGA-D8-A1XR-01	<65	T1-2	M0	N1-3	Stage I-II
TCGA-BH-A18Q-01	<65	T1-2	M0	N1-3	Stage I-II
TCGA-C8-A132-01	<65	T1-2	M0	N1-3	Stage I-II
TCGA-EW-A1OV-01	<65	T1-2	NA	N1-3	Stage I-II
TCGA-A7-A4SB-01	<65	T3-4	M0	N1-3	Stage III-IV
TCGA-E9-A22E-01	<65	T1-2	M0	N1-3	Stage III-IV
TCGA-A2-A0YT-01	<65	T3-4	M0	N1-3	Stage III-IV
TCGA-D8-A3Z6-01	<65	T3-4	M0	N1-3	Stage III-IV
TCGA-E9-A1RC-01	<65	T3-4	M0	N1-3	Stage III-IV
TCGA-BH-A18J-01	<65	T3-4	M1	N1-3	Stage III-IV
TCGA-D8-A1XM-01	<65	T1-2	M0	N0	Stage I-II
TCGA-E2-A1IJ-01	<65	T1-2	M0	N0	Stage I-II
TCGA-OL-A5RZ-01	<65	T1-2	NA	N0	Stage I-II
TCGA-A8-A07C-01	<65	T1-2	M0	N0	Stage I-II
TCGA-AR-A24Z-01	<65	T1-2	M0	N0	Stage I-II
TCGA-A7-A0CJ-01	<65	T1-2	M0	N0	Stage I-II
TCGA-A7-A0CE-01	<65	T1-2	M0	N0	Stage I-II
TCGA-GM-A2DM-01	<65	T1-2	M0	N0	Stage I-II
TCGA-D8-A146-01	<65	T1-2	NA	N0	Stage I-II
TCGA-GM-A2DC-01	<65	T1-2	M0	N1-3	Stage I-II
TCGA-A2-A3Y0-01	<65	T1-2	M0	N1-3	Stage I-II
TCGA-A8-A0A7-01	<65	T1-2	M0	N1-3	Stage I-II
TCGA-E2-A1LI-01	<65	T1-2	M0	N1-3	Stage I-II
TCGA-AO-A03R-01	<65	T1-2	M0	N1-3	Stage I-II
TCGA-B6-A1KN-01	<65	T3-4	M0	N1-3	Stage III-IV
TCGA-A8-A09N-01	<65	T1-2	M0	N1-3	Stage III-IV
TCGA-B6-A0RM-01	<65	NA	NA	NA	NA
TCGA-GM-A2DH-01	<65	T1-2	M0	N0	Stage I-II
TCGA-BH-A8FZ-01	<65	T1-2	M0	N0	Stage I-II
TCGA-GM-A2DK-01	<65	T1-2	M0	N0	Stage I-II
TCGA-GM-A2DN-01	<65	T1-2	M0	N0	Stage I-II
TCGA-C8-A12N-01	<65	T1-2	M0	N0	Stage I-II
TCGA-E9-A1N9-01	<65	T1-2	M0	N0	Stage I-II
TCGA-E9-A1NA-01	<65	T1-2	M0	N0	Stage I-II
TCGA-AN-A0FV-01	<65	T1-2	M0	N0	Stage I-II
TCGA-AR-A250-01	<65	T1-2	M0	N0	Stage I-II
TCGA-EW-A1OW-01	<65	T1-2	NA	N0	Stage I-II
TCGA-AC-A2QH-01	<65	T3-4	NA	N0	Stage I-II
TCGA-GI-A2C9-01	<65	T3-4	NA	N0	Stage I-II
TCGA-E9-A1R0-01	<65	T1-2	M0	N1-3	Stage I-II
TCGA-C8-A26X-01	<65	T1-2	M0	N1-3	Stage I-II
TCGA-BH-A0W3-01	<65	T1-2	M0	N1-3	Stage I-II
TCGA-A8-A082-01	<65	T1-2	M0	N1-3	Stage I-II
TCGA-E2-A155-01	<65	T1-2	M0	N1-3	Stage I-II
TCGA-E9-A228-01	<65	T1-2	M0	N1-3	Stage I-II
TCGA-E2-A15K-06	<65	T1-2	M0	N1-3	Stage I-II
TCGA-AN-A04D-01	<65	T1-2	M0	N1-3	Stage I-II
TCGA-E2-A15K-01	<65	T1-2	M0	N1-3	Stage I-II
TCGA-BH-A0DD-01	<65	T1-2	M0	N1-3	Stage I-II
TCGA-C8-A26W-01	<65	T1-2	M0	N1-3	Stage I-II
TCGA-A8-A07L-01	<65	T3-4	M0	N1-3	Stage III-IV
TCGA-A8-A09B-01	<65	T3-4	M0	N1-3	Stage III-IV
TCGA-D8-A27I-01	<65	T1-2	M0	N1-3	Stage III-IV
TCGA-A2-A0ET-01	<65	T1-2	M0	N1-3	Stage III-IV
TCGA-EW-A1P8-01	<65	T1-2	M0	N1-3	Stage III-IV
TCGA-AC-A62V-01	<65	T1-2	M1	N1-3	Stage III-IV
TCGA-B6-A0WW-01	<65	T1-2	NA	N1-3	NA
TCGA-B6-A0WS-01	<65	T1-2	NA	NA	NA
TCGA-BH-A0BR-01	<65	T1-2	M0	N0	Stage I-II
TCGA-D8-A27M-01	<65	T1-2	M0	N0	Stage I-II
TCGA-E2-A1LH-01	<65	T1-2	M0	N0	Stage I-II
TCGA-E9-A247-01	<65	T1-2	M0	N0	Stage I-II
TCGA-BH-A0RX-01	<65	T1-2	M0	N0	Stage I-II
TCGA-C8-A1HE-01	<65	T1-2	M0	N0	Stage I-II
TCGA-A1-A0SD-01	<65	T1-2	M0	N0	Stage I-II
TCGA-C8-A26Z-01	<65	T1-2	M0	N0	Stage I-II
TCGA-EW-A1P7-01	<65	T1-2	M0	N0	Stage I-II
TCGA-EW-A1J5-01	<65	T3-4	M0	N0	Stage I-II
TCGA-AR-A2LQ-01	<65	T3-4	M0	N0	Stage I-II
TCGA-EW-A6SA-01	<65	T1-2	NA	N0	Stage I-II
TCGA-A8-A086-01	<65	T1-2	M0	N1-3	Stage I-II
TCGA-E2-A1LA-01	<65	T1-2	M0	N1-3	Stage I-II
TCGA-A2-A4S3-01	<65	T1-2	M0	N1-3	Stage I-II
TCGA-AR-A0U3-01	<65	T1-2	M0	N1-3	Stage I-II
TCGA-EW-A1PA-01	<65	T1-2	M0	N1-3	Stage I-II
TCGA-A2-A0T0-01	<65	T1-2	M0	N1-3	Stage I-II
TCGA-A2-A0YC-01	<65	T1-2	M0	N1-3	Stage I-II
TCGA-AO-A03N-01	<65	T1-2	M0	N1-3	Stage I-II
TCGA-D8-A1JM-01	<65	T1-2	M0	N1-3	Stage I-II
TCGA-OK-A5Q2-01	<65	T1-2	NA	N1-3	Stage I-II
TCGA-AO-A0JD-01	<65	T3-4	M0	N1-3	Stage III-IV
TCGA-BH-A0BZ-01	<65	T3-4	M0	N1-3	Stage III-IV
TCGA-D8-A1JC-01	<65	T1-2	M0	N1-3	Stage III-IV
TCGA-AN-A0XO-01	<65	T1-2	M0	N1-3	Stage III-IV
TCGA-C8-A8HP-01	<65	T1-2	M0	N1-3	Stage III-IV
TCGA-AO-A0JL-01	<65	T1-2	M0	N1-3	Stage III-IV
TCGA-A8-A08F-01	<65	T1-2	M0	N1-3	Stage III-IV
TCGA-EW-A2FR-01	<65	T1-2	NA	N1-3	Stage III-IV
TCGA-OL-A66N-01	<65	T3-4	NA	N1-3	Stage III-IV
TCGA-AN-A0FJ-01	<65	T1-2	M1	N1-3	Stage III-IV
TCGA-E2-A1IN-01	<65	T1-2	M0	N0	Stage I-II
TCGA-B6-A0RN-01	<65	T1-2	M0	N0	Stage I-II
TCGA-A2-A0CP-01	<65	T1-2	M0	N0	Stage I-II
TCGA-A8-A06O-01	<65	T1-2	M0	N0	Stage I-II
TCGA-BH-A18P-01	<65	T1-2	M0	N0	Stage I-II
TCGA-E2-A1IU-01	<65	T1-2	M0	N0	Stage I-II
TCGA-BH-A0HY-01	<65	T1-2	M0	N0	Stage I-II
TCGA-B6-A0RL-01	<65	T1-2	M0	N0	Stage I-II
TCGA-A2-A0D0-01	<65	T1-2	M0	N0	Stage I-II
TCGA-E9-A1NF-01	<65	T1-2	M0	N0	Stage I-II
TCGA-EW-A6SC-01	<65	T1-2	M0	N0	Stage I-II
TCGA-BH-A202-01	<65	T1-2	M0	N0	Stage I-II
TCGA-BH-A0DP-01	<65	T3-4	M0	N0	Stage I-II
TCGA-EW-A3E8-01	<65	T3-4	NA	N0	Stage I-II
TCGA-BH-A1FB-01	<65	T1-2	M0	N1-3	Stage I-II
TCGA-C8-A3M7-01	<65	T3-4	M0	N0	Stage III-IV
TCGA-AR-A1AL-01	<65	T3-4	M0	N1-3	Stage III-IV
TCGA-A2-A0CK-01	<65	T3-4	M0	N1-3	Stage III-IV
TCGA-E9-A5FK-01	<65	T1-2	M0	N1-3	Stage III-IV
TCGA-BH-A0BC-01	<65	T1-2	M0	N1-3	Stage III-IV
TCGA-D8-A1JA-01	<65	T3-4	M0	NA	NA
TCGA-E2-A15P-01	<65	T1-2	M0	N0	Stage I-II
TCGA-AR-A24S-01	<65	T1-2	M0	N0	Stage I-II
TCGA-E2-A156-01	<65	T1-2	M0	N0	Stage I-II
TCGA-AN-A0FN-01	<65	T1-2	M0	N0	Stage I-II
TCGA-E2-A15C-01	<65	T1-2	M0	N0	Stage I-II
TCGA-EW-A1J3-01	<65	T1-2	M0	N0	Stage I-II
TCGA-LL-A440-01	<65	T1-2	NA	N0	Stage I-II
TCGA-LL-A740-01	<65	T1-2	NA	N0	Stage I-II
TCGA-A2-A0YK-01	<65	T1-2	M0	N0	Stage I-II
TCGA-AN-A0XL-01	<65	T1-2	M0	N0	Stage I-II
TCGA-A8-A091-01	<65	T1-2	M0	N0	Stage I-II
TCGA-AO-A0J8-01	<65	T1-2	M0	N0	Stage I-II
TCGA-A8-A093-01	<65	T1-2	M0	N0	Stage I-II
TCGA-BH-A6R9-01	<65	T1-2	M0	N0	Stage I-II
TCGA-E9-A1QZ-01	<65	T1-2	M0	N0	Stage I-II
TCGA-AO-A0J6-01	<65	T1-2	M0	N0	Stage I-II
TCGA-AO-A128-01	<65	T1-2	M0	N0	Stage I-II
TCGA-OL-A5DA-01	<65	T1-2	NA	N0	Stage I-II
TCGA-LL-A8F5-01	<65	T1-2	NA	N0	Stage I-II
TCGA-D8-A1XT-01	<65	T1-2	M0	N1-3	Stage I-II
TCGA-EW-A1PD-01	<65	T1-2	M0	N1-3	Stage I-II
TCGA-E9-A1NC-01	<65	T1-2	M0	N1-3	Stage I-II
TCGA-A1-A0SG-01	<65	T1-2	M0	N1-3	Stage I-II
TCGA-B6-A0X5-01	<65	T1-2	M0	N1-3	Stage I-II
TCGA-B6-A0WT-01	<65	T1-2	M0	N1-3	Stage I-II
TCGA-E2-A1IE-01	<65	T1-2	M0	N1-3	Stage I-II
TCGA-A7-A13H-01	<65	T1-2	NA	N1-3	Stage I-II
TCGA-EW-A3U0-01	<65	T3-4	M0	N1-3	Stage III-IV
TCGA-Z7-A8R5-01	<65	T3-4	NA	N1-3	Stage III-IV
TCGA-C8-A278-01	<65	T1-2	M0	N1-3	Stage III-IV
TCGA-BH-A0C1-01	<65	T3-4	M0	N1-3	Stage III-IV
TCGA-A2-A1FX-01	<65	T3-4	M0	N1-3	Stage III-IV
TCGA-AQ-A04H-01	<65	T1-2	NA	N1-3	Stage III-IV
TCGA-D8-A1Y3-01	<65	T1-2	NA	N1-3	Stage III-IV
TCGA-AO-A0J9-01	<65	T1-2	M0	N1-3	Stage III-IV
TCGA-B6-A0RE-01	<65	NA	M0	N0	NA
TCGA-A2-A0YI-01	<65	T1-2	M0	N0	Stage I-II
TCGA-BH-A0DX-01	<65	T1-2	M0	N0	Stage I-II
TCGA-A2-A0CQ-01	<65	T1-2	M0	N0	Stage I-II
TCGA-AR-A255-01	<65	T1-2	M0	N0	Stage I-II
TCGA-BH-A0HW-01	<65	T1-2	M0	N0	Stage I-II
TCGA-LL-A441-01	<65	T1-2	NA	N0	Stage I-II
TCGA-BH-A0AY-01	<65	T1-2	M0	N0	Stage I-II
TCGA-AN-A049-01	<65	T1-2	M0	N0	Stage I-II
TCGA-D8-A27V-01	<65	T1-2	M0	N0	Stage I-II
TCGA-EW-A6SB-01	<65	T1-2	M0	N0	Stage I-II
TCGA-AR-A1AT-01	<65	T1-2	M0	N0	Stage I-II
TCGA-E2-A14R-01	<65	T1-2	M0	N0	Stage I-II
TCGA-AN-A0AT-01	<65	T1-2	M0	N0	Stage I-II
TCGA-E9-A1NG-01	<65	T1-2	M0	N0	Stage I-II
TCGA-AN-A0FL-01	<65	T1-2	M0	N0	Stage I-II
TCGA-GM-A2DB-01	<65	T1-2	M0	N0	Stage I-II
TCGA-A7-A0DA-01	<65	T1-2	M0	N0	Stage I-II
TCGA-A7-A3IZ-01	<65	T1-2	M0	N0	Stage I-II
TCGA-A7-A5ZV-01	<65	T1-2	M0	N0	Stage I-II
TCGA-BH-A0DE-01	<65	T1-2	M0	N0	Stage I-II
TCGA-AR-A5QM-01	<65	T1-2	M0	N0	Stage I-II
TCGA-D8-A1JG-01	<65	T1-2	M0	N0	Stage I-II
TCGA-A2-A04T-01	<65	T1-2	M0	N0	Stage I-II
TCGA-B6-A2IU-01	<65	T1-2	M0	N0	Stage I-II
TCGA-A7-A3J0-01	<65	T1-2	M0	N0	Stage I-II
TCGA-A2-A0T4-01	<65	T1-2	M0	N0	Stage I-II
TCGA-A7-A4SC-01	<65	T3-4	NA	N0	Stage I-II
TCGA-BH-A1F5-01	<65	T1-2	M0	N1-3	Stage I-II
TCGA-BH-A0C0-01	<65	T1-2	M0	N1-3	Stage I-II
TCGA-BH-A0GZ-01	<65	T1-2	M0	N1-3	Stage I-II
TCGA-A2-A0ST-01	<65	T1-2	M0	N1-3	Stage I-II
TCGA-D8-A1JE-01	<65	T1-2	M0	N1-3	Stage I-II
TCGA-C8-A12X-01	<65	T1-2	M0	N1-3	Stage I-II
TCGA-B6-A0X4-01	<65	T1-2	M0	N1-3	Stage I-II
TCGA-3C-AALJ-01	<65	T1-2	M0	N1-3	Stage I-II
TCGA-D8-A140-01	<65	T1-2	M0	N1-3	Stage I-II
TCGA-D8-A1XB-01	<65	T1-2	M0	N1-3	Stage I-II
TCGA-A2-A0EY-01	<65	T1-2	M0	N1-3	Stage I-II
TCGA-A7-A13E-01	<65	T1-2	NA	N1-3	Stage I-II
TCGA-AC-A23C-01	<65	T1-2	NA	N1-3	Stage I-II
TCGA-A2-A0SY-01	<65	T3-4	M0	N1-3	Stage III-IV
TCGA-A2-A3XS-01	<65	T1-2	M0	N1-3	Stage III-IV
TCGA-E9-A1RG-01	<65	T1-2	M0	N1-3	Stage III-IV
TCGA-D8-A1X8-01	<65	T1-2	M0	N1-3	Stage III-IV
TCGA-A2-A1FW-01	<65	T3-4	M0	N1-3	Stage III-IV
TCGA-A2-A4S2-01	<65	T3-4	M0	N1-3	Stage III-IV
TCGA-AR-A2LK-01	<65	T3-4	M0	N1-3	Stage III-IV
TCGA-A8-A09X-01	<65	T1-2	M0	N1-3	Stage III-IV
TCGA-AC-A2FE-01	<65	T3-4	NA	N1-3	Stage III-IV
TCGA-B6-A0I9-01	<65	T3-4	M1	NA	Stage III-IV
TCGA-B6-A0X7-01	<65	T1-2	NA	NA	NA
TCGA-E2-A1BC-01	<65	T1-2	M0	N0	Stage I-II
TCGA-A7-A0DC-01	<65	T1-2	M0	N0	Stage I-II
TCGA-BH-A5J0-01	<65	T1-2	M0	N0	Stage I-II
TCGA-E9-A1R5-01	<65	T1-2	M0	N0	Stage I-II
TCGA-BH-A18H-01	<65	T1-2	M0	N0	Stage I-II
TCGA-B6-A1KI-01	<65	T1-2	M0	N0	Stage I-II
TCGA-A7-A3J1-01	<65	T1-2	NA	N0	Stage I-II
TCGA-A2-A0ER-01	<65	T1-2	M0	N1-3	Stage I-II
TCGA-A2-A1FZ-01	<65	T1-2	M0	N0	Stage I-II
TCGA-E9-A1R6-01	<65	T1-2	M0	N0	Stage I-II
TCGA-C8-A274-01	<65	T1-2	M0	N0	Stage I-II
TCGA-GM-A3NW-01	<65	T1-2	M0	N0	Stage I-II
TCGA-E9-A5UP-01	<65	T1-2	M0	N0	Stage I-II
TCGA-E9-A1RH-01	<65	T1-2	M0	N0	Stage I-II
TCGA-E9-A2JT-01	<65	T1-2	M0	N0	Stage I-II
TCGA-AO-A12B-01	<65	T1-2	M0	N0	Stage I-II
TCGA-AC-A4ZE-01	<65	T3-4	M0	N0	Stage I-II
TCGA-A2-A0YD-01	<65	T3-4	M0	N0	Stage I-II
TCGA-EW-A1OY-01	<65	T1-2	NA	N0	Stage I-II
TCGA-S3-AA0Z-01	<65	T1-2	M0	N1-3	Stage I-II
TCGA-BH-A0DI-01	<65	T1-2	M0	N1-3	Stage I-II
TCGA-GM-A5PV-01	<65	T1-2	M0	N1-3	Stage I-II
TCGA-A2-A0CY-01	<65	T1-2	M0	N1-3	Stage I-II
TCGA-E2-A1AZ-01	<65	T1-2	M0	N1-3	Stage I-II
TCGA-AN-A0FT-01	<65	T1-2	M0	N1-3	Stage I-II
TCGA-BH-A0DH-01	<65	T1-2	M0	N1-3	Stage I-II
TCGA-OL-A5RU-01	<65	T1-2	NA	N1-3	Stage I-II
TCGA-GI-A2C8-01	<65	T3-4	NA	N0	Stage III-IV
TCGA-B6-A0IK-01	<65	T3-4	M0	N1-3	Stage III-IV
TCGA-A8-A06P-01	<65	T1-2	M0	N1-3	Stage III-IV
TCGA-AN-A0XS-01	<65	T1-2	M0	N1-3	Stage III-IV
TCGA-E9-A54Y-01	<65	T1-2	M0	N1-3	Stage III-IV
TCGA-A8-A06Q-01	<65	T3-4	M0	N1-3	Stage III-IV
TCGA-A2-A0YG-01	<65	T1-2	M0	N1-3	Stage III-IV
TCGA-5L-AAT1-01	<65	T1-2	M1	N0	Stage III-IV
TCGA-A2-A0SV-01	<65	T1-2	M1	N1-3	Stage III-IV
TCGA-UU-A93S-01	<65	T3-4	M1	N1-3	Stage III-IV
TCGA-D8-A1XA-01	<65	T1-2	M0	N0	Stage I-II
TCGA-AR-A1AX-01	<65	T1-2	M0	N0	Stage I-II
TCGA-D8-A27P-01	<65	T1-2	M0	N0	Stage I-II
TCGA-E2-A14Z-01	<65	T1-2	M0	N0	Stage I-II
TCGA-BH-A201-01	<65	T1-2	M0	N0	Stage I-II
TCGA-E2-A15F-01	<65	T1-2	M0	N0	Stage I-II
TCGA-BH-A0B8-01	<65	T1-2	M0	N0	Stage I-II
TCGA-AO-A0JC-01	<65	T1-2	M0	N0	Stage I-II
TCGA-PE-A5DD-01	<65	T1-2	M0	N0	Stage I-II
TCGA-S3-A6ZF-01	<65	T1-2	M0	N0	Stage I-II
TCGA-E9-A1R7-01	<65	T1-2	M0	N0	Stage I-II
TCGA-BH-A0DL-01	<65	T1-2	M0	N0	Stage I-II
TCGA-E2-A109-01	<65	T1-2	M0	N0	Stage I-II
TCGA-A2-A0EQ-01	<65	T1-2	M0	N0	Stage I-II
TCGA-E2-A15R-01	<65	T1-2	M0	N1-3	Stage I-II
TCGA-AR-A0TX-01	<65	T1-2	M0	N1-3	Stage I-II
TCGA-E2-A10E-01	<65	T1-2	M0	N1-3	Stage I-II
TCGA-S3-AA17-01	<65	T1-2	M0	N1-3	Stage I-II
TCGA-EW-A1P6-01	<65	T1-2	M0	N1-3	Stage I-II
TCGA-C8-A135-01	<65	T1-2	M0	N1-3	Stage I-II
TCGA-LL-A5YL-01	<65	T1-2	NA	N1-3	Stage I-II
TCGA-E2-A108-01	<65	T1-2	M0	N1-3	Stage III-IV
TCGA-A8-A0A6-01	<65	T1-2	M0	N1-3	Stage III-IV
TCGA-A8-A08T-01	<65	T1-2	M1	N1-3	Stage III-IV
TCGA-B6-A0IB-01	<65	T3-4	M1	N1-3	Stage III-IV
TCGA-AR-A1AY-01	>=65	T1-2	M0	N0	Stage I-II
TCGA-A7-A26I-01	>=65	T1-2	M0	N0	Stage I-II
TCGA-AR-A1AW-01	>=65	T1-2	M0	N0	Stage I-II
TCGA-E2-A15T-01	>=65	T1-2	M0	N0	Stage I-II
TCGA-S3-AA10-01	>=65	T1-2	M0	N0	Stage I-II
TCGA-AR-A24H-01	>=65	T1-2	M0	N0	Stage I-II
TCGA-E2-A15L-01	>=65	T1-2	M0	N0	Stage I-II
TCGA-AR-A2LN-01	>=65	T1-2	M0	N0	Stage I-II
TCGA-A8-A08C-01	>=65	T1-2	M0	N0	Stage I-II
TCGA-E9-A5FL-01	>=65	T3-4	M0	N0	Stage I-II
TCGA-AC-A3W5-01	>=65	T1-2	NA	N0	Stage I-II
TCGA-AC-A2FB-01	>=65	T1-2	NA	N0	Stage I-II
TCGA-A8-A07G-01	>=65	T1-2	M0	N1-3	Stage I-II
TCGA-GM-A5PX-01	>=65	T1-2	M0	N1-3	Stage I-II
TCGA-A8-A097-01	>=65	T1-2	M0	N1-3	Stage I-II
TCGA-A8-A07F-01	>=65	T1-2	M0	N1-3	Stage I-II
TCGA-AC-A2FO-01	>=65	T1-2	NA	N1-3	Stage I-II
TCGA-BH-A0H7-01	>=65	T1-2	M0	N1-3	Stage III-IV
TCGA-BH-A0B4-01	>=65	T1-2	M0	N1-3	Stage III-IV
TCGA-BH-A0HP-01	>=65	T3-4	M0	N1-3	Stage III-IV
TCGA-D8-A1Y0-01	>=65	T1-2	NA	N1-3	Stage III-IV
TCGA-D8-A27E-01	>=65	T1-2	M0	N0	Stage I-II
TCGA-E9-A1R4-01	>=65	T1-2	M0	N0	Stage I-II
TCGA-A7-A0CD-01	>=65	T1-2	M0	N0	Stage I-II
TCGA-A2-A04N-01	>=65	T1-2	M0	N0	Stage I-II
TCGA-E2-A15M-01	>=65	T1-2	M0	N0	Stage I-II
TCGA-A2-A25F-01	>=65	T1-2	M0	N0	Stage I-II
TCGA-AR-A0TV-01	>=65	T1-2	M0	N0	Stage I-II
TCGA-A2-A0SU-01	>=65	T1-2	M0	N0	Stage I-II
TCGA-B6-A0IO-01	>=65	T1-2	M0	N0	Stage I-II
TCGA-A2-A4S1-01	>=65	T1-2	M0	N0	Stage I-II
TCGA-A8-A06Y-01	>=65	T1-2	M0	N0	Stage I-II
TCGA-A8-A0A2-01	>=65	T1-2	M0	N0	Stage I-II
TCGA-A8-A076-01	>=65	T1-2	M0	N0	Stage I-II
TCGA-AN-A03Y-01	>=65	T1-2	M0	N0	Stage I-II
TCGA-W8-A86G-01	>=65	T1-2	NA	N0	Stage I-II
TCGA-AC-A3YJ-01	>=65	T1-2	NA	N0	Stage I-II
TCGA-EW-A1PC-01	>=65	T3-4	NA	N0	Stage I-II
TCGA-D8-A1X9-01	>=65	T1-2	M0	N1-3	Stage I-II
TCGA-BH-A0B1-01	>=65	T1-2	M0	N1-3	Stage I-II
TCGA-OL-A5S0-01	>=65	T1-2	NA	N1-3	Stage I-II
TCGA-AC-A3W7-01	>=65	T1-2	NA	N1-3	Stage I-II
TCGA-BH-A1FJ-01	>=65	T3-4	M0	N1-3	Stage III-IV
TCGA-A8-A07U-01	>=65	T1-2	M0	N1-3	Stage III-IV
TCGA-A2-A0T2-01	>=65	T3-4	M1	N1-3	Stage III-IV
TCGA-BH-A0HN-01	>=65	T1-2	M0	N0	Stage I-II
TCGA-A2-A0YF-01	>=65	T1-2	M0	N0	Stage I-II
TCGA-LL-A73Y-01	>=65	T1-2	NA	N0	Stage I-II
TCGA-S3-AA11-01	>=65	T1-2	M0	N0	Stage I-II
TCGA-E9-A1RD-01	>=65	T1-2	M0	N0	Stage I-II
TCGA-A2-A0YM-01	>=65	T1-2	M0	N0	Stage I-II
TCGA-C8-A12L-01	>=65	T1-2	M0	N0	Stage I-II
TCGA-A2-A4RX-01	>=65	T1-2	M0	N0	Stage I-II
TCGA-OL-A97C-01	>=65	T3-4	M0	N0	Stage I-II
TCGA-BH-A1EX-01	>=65	T1-2	M0	N1-3	Stage I-II
TCGA-B6-A0WV-01	>=65	T1-2	M0	N1-3	Stage I-II
TCGA-B6-A1KC-01	>=65	T1-2	M0	N1-3	Stage I-II
TCGA-E2-A10B-01	>=65	T1-2	M0	N1-3	Stage I-II
TCGA-A1-A0SO-01	>=65	T1-2	M0	N1-3	Stage I-II
TCGA-A2-A0CW-01	>=65	T1-2	M0	N1-3	Stage I-II
TCGA-AO-A0J3-01	>=65	T1-2	M0	N1-3	Stage I-II
TCGA-BH-A0GY-01	>=65	T1-2	M0	N1-3	Stage I-II
TCGA-AN-A0FW-01	>=65	T1-2	M0	N1-3	Stage III-IV
TCGA-AN-A0XV-01	>=65	T1-2	M0	N1-3	Stage III-IV
TCGA-GM-A4E0-01	>=65	T3-4	M0	N1-3	Stage III-IV
TCGA-BH-A1FD-01	>=65	T1-2	M0	N0	Stage I-II
TCGA-C8-A3M8-01	>=65	T1-2	M0	N0	Stage I-II
TCGA-D8-A4Z1-01	>=65	T1-2	M0	N0	Stage I-II
TCGA-E2-A154-01	>=65	T1-2	M0	N0	Stage I-II
TCGA-AN-A046-01	>=65	T1-2	M0	N0	Stage I-II
TCGA-A7-A6VX-01	>=65	T1-2	M0	N0	Stage I-II
TCGA-B6-A0RQ-01	>=65	T3-4	M0	N0	Stage I-II
TCGA-BH-A0EE-01	>=65	T3-4	M0	N0	Stage I-II
TCGA-XX-A89A-01	>=65	T3-4	NA	N0	Stage I-II
TCGA-AO-A0JF-01	>=65	T1-2	M0	N1-3	Stage I-II
TCGA-A8-A09K-01	>=65	T1-2	M0	N1-3	Stage I-II
TCGA-BH-A1EO-01	>=65	T1-2	M0	N1-3	Stage I-II
TCGA-AR-A0TR-01	>=65	T1-2	M0	N1-3	Stage I-II
TCGA-B6-A1KF-01	>=65	T1-2	M0	N1-3	Stage I-II
TCGA-A8-A07P-01	>=65	T1-2	M0	N1-3	Stage I-II
TCGA-AR-A1AV-01	>=65	T1-2	M0	N1-3	Stage I-II
TCGA-AC-A3OD-01	>=65	T1-2	NA	N1-3	Stage I-II
TCGA-AR-A5QQ-01	>=65	T3-4	M0	N1-3	Stage III-IV
TCGA-E9-A1RF-01	>=65	T1-2	M0	N1-3	Stage III-IV
TCGA-AN-A0XN-01	>=65	T1-2	M0	N1-3	Stage III-IV
TCGA-AR-A5QN-01	>=65	T1-2	M0	N1-3	Stage III-IV
TCGA-EW-A1P1-01	>=65	T1-2	NA	N1-3	Stage III-IV
TCGA-A8-A09T-01	>=65	T1-2	NA	N0	NA
TCGA-BH-A0EB-01	>=65	T1-2	M0	N0	Stage I-II
TCGA-GM-A2D9-01	>=65	T1-2	M0	N0	Stage I-II
TCGA-BH-A0H0-01	>=65	T1-2	M0	N0	Stage I-II
TCGA-BH-A0E6-01	>=65	T1-2	M0	N0	Stage I-II
TCGA-AR-A2LE-01	>=65	T1-2	M0	N0	Stage I-II
TCGA-E2-A576-01	>=65	T1-2	NA	N0	Stage I-II
TCGA-BH-A0H9-01	>=65	T1-2	M0	N0	Stage I-II
TCGA-A8-A07B-01	>=65	T1-2	M0	N0	Stage I-II
TCGA-D8-A1XQ-01	>=65	T1-2	M0	N0	Stage I-II
TCGA-AO-A1KS-01	>=65	T1-2	M0	N0	Stage I-II
TCGA-AO-A12H-01	>=65	T1-2	M0	N0	Stage I-II
TCGA-AO-A03O-01	>=65	T1-2	M0	N0	Stage I-II
TCGA-E9-A24A-01	>=65	T1-2	M0	N1-3	Stage I-II
TCGA-BH-A1FL-01	>=65	T1-2	M0	N1-3	Stage I-II
TCGA-E2-A56Z-01	>=65	T1-2	M0	N1-3	Stage I-II
TCGA-A8-A06R-01	>=65	T1-2	M0	N1-3	Stage I-II
TCGA-A8-A07I-01	>=65	T1-2	M0	N1-3	Stage III-IV
TCGA-AN-A0XP-01	>=65	T1-2	M0	N1-3	Stage III-IV
TCGA-A8-A079-01	>=65	T3-4	M0	N1-3	Stage III-IV
TCGA-LL-A9Q3-01	>=65	T3-4	NA	N1-3	Stage III-IV
TCGA-AR-A1AK-01	>=65	T1-2	M0	N0	Stage I-II
TCGA-EW-A1J6-01	>=65	T1-2	M0	N0	Stage I-II
TCGA-A1-A0SB-01	>=65	T1-2	M0	N0	Stage I-II
TCGA-A2-A259-01	>=65	T1-2	M0	N0	Stage I-II
TCGA-A2-A0EN-01	>=65	T1-2	M0	N0	Stage I-II
TCGA-C8-A12M-01	>=65	T1-2	M0	N0	Stage I-II
TCGA-BH-A18T-01	>=65	T1-2	M0	N0	Stage I-II
TCGA-D8-A1JT-01	>=65	T1-2	M0	N0	Stage I-II
TCGA-AR-A2LL-01	>=65	T3-4	M0	N0	Stage I-II
TCGA-OL-A5D7-01	>=65	T1-2	NA	N0	Stage I-II
TCGA-LL-A7T0-01	>=65	T1-2	M0	N1-3	Stage I-II
TCGA-EW-A1PB-01	>=65	T3-4	NA	N1-3	Stage III-IV
TCGA-E9-A1N3-01	>=65	T1-2	M0	N1-3	Stage III-IV
TCGA-AN-A0AS-01	>=65	T1-2	M0	N1-3	Stage III-IV
TCGA-A8-A08P-01	>=65	T1-2	M0	N1-3	Stage III-IV
TCGA-AQ-A0Y5-01	>=65	T1-2	NA	N1-3	Stage III-IV
TCGA-E9-A1R3-01	>=65	T1-2	M0	N1-3	Stage III-IV
TCGA-A8-A09W-01	>=65	T1-2	M0	N1-3	Stage III-IV
TCGA-A7-A425-01	>=65	T3-4	NA	N1-3	Stage III-IV
TCGA-E9-A22B-01	>=65	T1-2	M0	N0	Stage I-II
TCGA-A7-A3IY-01	>=65	T1-2	M0	N0	Stage I-II
TCGA-BH-A0BW-01	>=65	T1-2	M0	N0	Stage I-II
TCGA-OL-A66L-01	>=65	T1-2	NA	N0	Stage I-II
TCGA-AN-A0FD-01	>=65	T1-2	M0	N0	Stage I-II
TCGA-E9-A295-01	>=65	T1-2	M0	N0	Stage I-II
TCGA-A2-A0CT-01	>=65	T1-2	M0	N0	Stage I-II
TCGA-OL-A5D6-01	>=65	T1-2	NA	N0	Stage I-II
TCGA-AC-A8OS-01	>=65	T1-2	NA	N0	Stage I-II
TCGA-D8-A1Y2-01	>=65	T1-2	NA	N0	Stage I-II
TCGA-E2-A1IK-01	>=65	T1-2	M0	N1-3	Stage I-II
TCGA-A8-A08S-01	>=65	T1-2	M0	N1-3	Stage I-II
TCGA-AO-A0J7-01	>=65	T1-2	M0	N1-3	Stage I-II
TCGA-E9-A1NH-01	>=65	T1-2	M0	N1-3	Stage I-II
TCGA-S3-A6ZG-01	>=65	T1-2	M0	N1-3	Stage I-II
TCGA-A2-A1G4-01	>=65	T3-4	M0	N1-3	Stage III-IV
TCGA-B6-A0RO-01	>=65	T3-4	M0	N1-3	Stage III-IV
TCGA-A7-A26E-01	>=65	T3-4	NA	N1-3	Stage III-IV
TCGA-BH-A0DS-01	>=65	T1-2	M0	N1-3	Stage III-IV
TCGA-E2-A1LE-01	>=65	T1-2	M0	N1-3	Stage III-IV
TCGA-AC-A8OP-01	>=65	T1-2	NA	N0	Stage I-II
TCGA-D8-A1JL-01	>=65	T1-2	M0	N0	Stage I-II
TCGA-AO-A125-01	>=65	T1-2	M0	N0	Stage I-II
TCGA-D8-A27H-01	>=65	T1-2	M0	N0	Stage I-II
TCGA-AC-A62X-01	>=65	T1-2	NA	N0	Stage I-II
TCGA-OL-A66K-01	>=65	T1-2	NA	N0	Stage I-II
TCGA-BH-A0EA-01	>=65	T1-2	M0	N1-3	Stage I-II
TCGA-A7-A26H-01	>=65	T1-2	M0	N1-3	Stage I-II
TCGA-GM-A3NY-01	>=65	T1-2	M0	N1-3	Stage I-II
TCGA-E9-A2JS-01	>=65	T1-2	M0	N1-3	Stage I-II
TCGA-AC-A8OQ-01	>=65	T1-2	NA	N1-3	Stage I-II
TCGA-PE-A5DC-01	>=65	T1-2	M0	N1-3	Stage III-IV
TCGA-BH-A18U-01	>=65	T1-2	M0	N1-3	Stage III-IV
TCGA-E2-A572-01	>=65	T1-2	M0	N1-3	Stage III-IV
TCGA-A2-A0EM-01	>=65	T1-2	M0	N0	Stage I-II
TCGA-BH-A0BG-01	>=65	T1-2	M0	N0	Stage I-II
TCGA-LD-A9QF-01	>=65	T1-2	M0	N0	Stage I-II
TCGA-D8-A1JP-01	>=65	T1-2	M0	N0	Stage I-II
TCGA-A8-A07S-01	>=65	T1-2	M0	N0	Stage I-II
TCGA-A8-A0A4-01	>=65	T1-2	M0	N0	Stage I-II
TCGA-A2-A0CU-01	>=65	T1-2	M0	N0	Stage I-II
TCGA-B6-A0I1-01	>=65	T1-2	M0	N0	Stage I-II
TCGA-UL-AAZ6-01	>=65	T1-2	NA	N0	Stage I-II
TCGA-AC-A6IW-01	>=65	T1-2	NA	N0	Stage I-II
TCGA-AR-A0U0-01	>=65	T1-2	M0	N1-3	Stage I-II
TCGA-BH-A1FR-01	>=65	T3-4	M0	N1-3	Stage III-IV
TCGA-A8-A09E-01	>=65	T3-4	M0	N1-3	Stage III-IV
TCGA-LQ-A4E4-01	>=65	T3-4	NA	N1-3	Stage III-IV
TCGA-E2-A1LL-01	>=65	T3-4	NA	N1-3	Stage III-IV
TCGA-A2-A0CS-01	>=65	T3-4	M1	N1-3	Stage III-IV
TCGA-B6-A0RP-01	>=65	T1-2	M0	N1-3	NA
TCGA-E2-A14U-01	>=65	T1-2	M0	N0	Stage I-II
TCGA-B6-A0IP-01	>=65	T1-2	M0	N0	Stage I-II
TCGA-E2-A1IF-01	>=65	T1-2	M0	N0	Stage I-II
TCGA-AN-A03X-01	>=65	T1-2	M0	N0	Stage I-II
TCGA-C8-A1HM-01	>=65	T1-2	M0	N0	Stage I-II
TCGA-E9-A22A-01	>=65	T1-2	M0	N0	Stage I-II
TCGA-D8-A142-01	>=65	T3-4	M0	N0	Stage I-II
TCGA-A2-A1FV-01	>=65	T3-4	M0	N0	Stage I-II
TCGA-D8-A1XY-01	>=65	T1-2	NA	N0	Stage I-II
TCGA-AC-A5XS-01	>=65	T1-2	NA	N0	Stage I-II
TCGA-AC-A5XU-01	>=65	T3-4	NA	N0	Stage I-II
TCGA-E2-A1B4-01	>=65	T1-2	M0	N1-3	Stage III-IV
TCGA-E9-A1RE-01	>=65	T1-2	M0	N1-3	Stage III-IV
TCGA-AC-A3YI-01	>=65	T1-2	NA	N1-3	Stage III-IV
TCGA-AC-A8OR-01	>=65	T1-2	NA	N0	Stage I-II
TCGA-D8-A27G-01	>=65	T1-2	M0	N0	Stage I-II
TCGA-AO-A12G-01	>=65	T1-2	M0	N0	Stage I-II
TCGA-BH-A42T-01	>=65	T1-2	M0	N0	Stage I-II
TCGA-B6-A0IM-01	>=65	T3-4	M0	N0	Stage I-II
TCGA-EW-A423-01	>=65	T1-2	NA	N0	Stage I-II
TCGA-OL-A66P-01	>=65	T1-2	NA	N0	Stage I-II
TCGA-AC-A3TN-01	>=65	T3-4	NA	N0	Stage I-II
TCGA-E9-A1ND-01	>=65	T1-2	M0	N1-3	Stage I-II
TCGA-A8-A06T-01	>=65	T3-4	M0	N1-3	Stage III-IV
TCGA-V7-A7HQ-01	>=65	T1-2	M0	N1-3	Stage III-IV
TCGA-A8-A09M-01	>=65	T1-2	M0	N1-3	Stage III-IV
TCGA-BH-A0BP-01	>=65	T1-2	M0	N0	Stage I-II
TCGA-B6-A40B-01	>=65	T1-2	M0	N0	Stage I-II
TCGA-AN-A0AK-01	>=65	T1-2	M0	N0	Stage I-II
TCGA-E2-A15G-01	>=65	T1-2	M0	N0	Stage I-II
TCGA-A2-A0D1-01	>=65	T1-2	M0	N0	Stage I-II
TCGA-AC-A23G-01	>=65	T1-2	NA	N1-3	Stage I-II
TCGA-AC-A5EH-01	>=65	T1-2	NA	N1-3	Stage I-II
TCGA-E2-A14O-01	>=65	T3-4	M0	N1-3	Stage III-IV
TCGA-AC-A2QI-01	>=65	T3-4	NA	N1-3	Stage III-IV
TCGA-D8-A1XJ-01	>=65	T3-4	NA	N1-3	Stage III-IV
TCGA-A8-A07W-01	>=65	T1-2	M1	NA	Stage III-IV
TCGA-A8-A08Z-01	>=65	T3-4	M0	N1-3	NA
TCGA-A8-A099-01	>=65	T3-4	NA	N1-3	NA
TCGA-BH-A0HF-01	>=65	T1-2	M0	N0	Stage I-II
TCGA-BH-A209-01	>=65	T1-2	M0	N0	Stage I-II
TCGA-D8-A1JS-01	>=65	T1-2	M0	N0	Stage I-II
TCGA-WT-AB44-01	>=65	T1-2	NA	N0	Stage I-II
TCGA-A1-A0SM-01	>=65	T1-2	M0	N0	Stage I-II
TCGA-A2-A4S0-01	>=65	T1-2	M0	N0	Stage I-II
TCGA-A8-A06X-01	>=65	T3-4	M0	N0	Stage I-II
TCGA-BH-A0W5-01	>=65	T1-2	M0	N1-3	Stage I-II
TCGA-AO-A1KP-01	>=65	T1-2	M0	N1-3	Stage I-II
TCGA-EW-A1P5-01	>=65	T1-2	M0	N1-3	Stage I-II
TCGA-E2-A2P6-01	>=65	T1-2	M0	N1-3	Stage I-II
TCGA-D8-A1J8-01	>=65	T1-2	M0	N1-3	Stage I-II
TCGA-LL-A6FQ-01	>=65	T1-2	NA	N1-3	Stage III-IV
TCGA-BH-A0HI-01	>=65	T1-2	M0	N0	Stage I-II
TCGA-BH-A0DO-01	>=65	T1-2	M0	N0	Stage I-II
TCGA-E2-A14W-01	>=65	T1-2	M0	N0	Stage I-II
TCGA-A7-A0CG-01	>=65	T1-2	M0	N0	Stage I-II
TCGA-BH-A1FC-01	>=65	T1-2	M0	N1-3	Stage I-II
TCGA-AO-A1KT-01	>=65	T1-2	M0	N1-3	Stage I-II
TCGA-E2-A1IL-01	>=65	T1-2	M0	N1-3	Stage I-II
TCGA-BH-A203-01	>=65	T1-2	M0	N1-3	Stage I-II
TCGA-BH-A0BV-01	>=65	T1-2	M0	N1-3	Stage I-II
TCGA-BH-A1EN-01	>=65	T1-2	M0	NA	Stage I-II
TCGA-C8-A12Q-01	>=65	T1-2	M0	N1-3	Stage III-IV
TCGA-AC-A2BK-01	>=65	T1-2	NA	N1-3	Stage III-IV
TCGA-E2-A2P5-01	>=65	T1-2	M0	N1-3	Stage III-IV
TCGA-E9-A3Q9-01	>=65	T3-4	M0	N1-3	Stage III-IV
TCGA-BH-A18S-01	>=65	T1-2	M0	N0	Stage I-II
TCGA-A2-A0EU-01	>=65	T1-2	M0	N0	Stage I-II
TCGA-E2-A105-01	>=65	T1-2	M0	N0	Stage I-II
TCGA-BH-A1EY-01	>=65	T1-2	M0	N0	Stage I-II
TCGA-A7-A3RF-01	>=65	T1-2	M0	N0	Stage I-II
TCGA-A7-A0CH-01	>=65	T1-2	M0	N0	Stage I-II
TCGA-AN-A0AJ-01	>=65	T3-4	M0	N0	Stage I-II
TCGA-A7-A13G-01	>=65	T1-2	NA	N0	Stage I-II
TCGA-BH-A0E7-01	>=65	T1-2	M0	N1-3	Stage I-II
TCGA-AC-A62Y-01	>=65	T1-2	NA	N1-3	Stage I-II
TCGA-AC-A2FG-01	>=65	T1-2	NA	N1-3	Stage I-II
TCGA-AC-A3QP-01	>=65	T1-2	NA	N1-3	Stage I-II
TCGA-D8-A73W-01	>=65	T3-4	NA	N1-3	Stage III-IV
TCGA-D8-A1JF-01	>=65	T1-2	M0	N1-3	Stage III-IV
TCGA-E2-A14P-01	>=65	T1-2	M0	N1-3	Stage III-IV
TCGA-LD-A74U-01	>=65	T3-4	M0	N1-3	Stage III-IV
TCGA-AC-A3EH-01	>=65	T3-4	M0	N1-3	Stage III-IV
TCGA-AR-A1AP-01	>=65	T1-2	M0	N0	Stage I-II
TCGA-E2-A1IH-01	>=65	T1-2	M0	N0	Stage I-II
TCGA-A2-A0EV-01	>=65	T1-2	M0	N0	Stage I-II
TCGA-OL-A66J-01	>=65	T1-2	NA	N0	Stage I-II
TCGA-A8-A0A9-01	>=65	T1-2	M0	N0	Stage I-II
TCGA-BH-A42U-01	>=65	T1-2	M0	N0	Stage I-II
TCGA-D8-A145-01	>=65	T1-2	M0	N1-3	Stage I-II
TCGA-BH-A1F0-01	>=65	T1-2	M0	N1-3	Stage I-II
TCGA-BH-A204-01	>=65	T1-2	M0	N1-3	Stage I-II
TCGA-A8-A06U-01	>=65	T1-2	M0	N1-3	Stage I-II
TCGA-EW-A1IW-01	>=65	T1-2	NA	N1-3	Stage I-II
TCGA-D8-A1Y1-01	>=65	T3-4	NA	N1-3	Stage III-IV
TCGA-D8-A1X6-01	>=65	T3-4	NA	N1-3	Stage III-IV
TCGA-A8-A07R-01	>=65	T1-2	M0	N1-3	Stage III-IV
TCGA-D8-A1JN-01	>=65	T3-4	NA	N1-3	Stage III-IV
TCGA-BH-A18G-01	>=65	T1-2	M0	N0	Stage I-II
TCGA-BH-A0HK-01	>=65	T1-2	M0	N1-3	Stage I-II
TCGA-A8-A084-01	>=65	T1-2	M0	N1-3	Stage I-II
TCGA-B6-A0IH-01	>=65	T3-4	M0	N1-3	Stage III-IV
TCGA-D8-A1XZ-01	>=65	T1-2	NA	N1-3	Stage III-IV
TCGA-D8-A1X5-01	>=65	T1-2	NA	N1-3	Stage III-IV
TCGA-A8-A07E-01	>=65	T3-4	NA	N1-3	NA
TCGA-BH-A0WA-01	>=65	T1-2	M0	N0	Stage I-II
TCGA-BH-A0H6-01	>=65	T1-2	M0	NA	Stage I-II
TCGA-A8-A09R-01	>=65	T1-2	M0	N1-3	Stage I-II
TCGA-S3-AA12-01	>=65	T3-4	NA	N1-3	Stage III-IV
TCGA-C8-A131-01	>=65	T1-2	M0	N1-3	Stage III-IV
TCGA-A2-A0SW-01	>=65	T1-2	M1	N1-3	Stage III-IV
TCGA-A8-A0AD-01	>=65	T1-2	M0	N0	Stage I-II
TCGA-AR-A1AJ-01	>=65	T1-2	M0	N0	Stage I-II
TCGA-BH-A1EU-01	>=65	T1-2	M0	N0	Stage I-II
TCGA-A8-A09Q-01	>=65	T3-4	M0	N1-3	Stage III-IV
TCGA-A7-A56D-01	>=65	T1-2	M0	N0	Stage I-II
TCGA-D8-A1XV-01	>=65	T1-2	M0	N0	Stage I-II
TCGA-A8-A0A1-01	>=65	T1-2	M0	N0	Stage I-II
TCGA-A8-A09I-01	>=65	T1-2	M0	N0	Stage I-II
TCGA-AC-A2B8-01	>=65	T3-4	M0	N0	Stage I-II
TCGA-A8-A06Z-01	>=65	T3-4	M0	N0	Stage I-II
TCGA-LL-A50Y-01	>=65	T1-2	NA	N0	Stage I-II
TCGA-AO-A1KQ-01	>=65	T3-4	M0	N1-3	Stage III-IV
TCGA-AQ-A1H2-01	>=65	T1-2	NA	N1-3	Stage III-IV
TCGA-E2-A1LK-01	>=65	T3-4	M0	N1-3	Stage III-IV
TCGA-E9-A54X-01	>=65	T1-2	M0	N0	Stage I-II
TCGA-A8-A07Z-01	>=65	T1-2	M0	N0	Stage I-II
TCGA-A2-A0CO-01	>=65	T3-4	M0	N0	Stage I-II
TCGA-A2-A1G1-01	>=65	T1-2	M0	N1-3	Stage I-II
TCGA-D8-A1XC-01	>=65	T3-4	M0	N1-3	Stage III-IV
TCGA-D8-A1XG-01	>=65	T3-4	M0	N1-3	Stage III-IV
TCGA-BH-A8FY-01	>=65	T1-2	M0	N0	Stage I-II
TCGA-AC-A2FM-01	>=65	T1-2	M0	N1-3	Stage I-II
TCGA-AC-A3HN-01	>=65	T1-2	NA	N1-3	Stage I-II
TCGA-BH-A1FG-01	>=65	T1-2	M0	NA	Stage I-II
TCGA-D8-A73U-01	>=65	T1-2	M0	N0	Stage I-II
TCGA-BH-A18N-01	>=65	T1-2	M0	N1-3	Stage I-II
TCGA-AN-A0FK-01	>=65	T3-4	M0	N0	Stage III-IV
TCGA-LL-A5YM-01	>=65	T3-4	M0	NA	Stage III-IV
TCGA-A8-A08A-01	>=65	T1-2	M0	N0	Stage I-II
TCGA-E2-A15O-01	>=65	T1-2	M0	NA	Stage I-II
TCGA-A8-A08L-01	>=65	T3-4	M0	N1-3	Stage III-IV
TCGA-C8-A26Y-01	>=65	T1-2	M0	N0	Stage I-II
TCGA-D8-A1JK-01	>=65	T1-2	M0	N0	Stage I-II
TCGA-AC-A23H-01	>=65	T1-2	M0	NA	Stage I-II
TCGA-LL-A6FP-01	>=65	T1-2	NA	NA	Stage I-II
TCGA-AC-A3W6-01	>=65	T3-4	NA	N1-3	Stage III-IV
TCGA-BH-A1F8-01	>=65	T3-4	M0	N1-3	Stage III-IV
TCGA-A2-A25D-01	>=65	T1-2	M0	N1-3	Stage III-IV
TCGA-E2-A9RU-01	>=65	T1-2	NA	N1-3	Stage III-IV
TCGA-B6-A0IC-01	>=65	T1-2	NA	NA	NA
