# Supplementary material for: Molecular Characteristics, Clinical Implication, and Cancer Immunity Interactions of Pyroptosis-Related Genes in Breast Cancer
Source: Front Med (Lausanne). 2021 Sep 13;8:702638. doi: 10.3389/fmed.2021.702638 (PMC8473741; doi:10.3389/fmed.2021.702638)
Supplement: Supplementary file 3 [file Data_Sheet_1.ZIP]

Archive with 73 entries (59 files):
- Original Source Data/
- Original Source Data/Figure 1/
- Original Source Data/Figure 1/Figure 1A.xlsx
- Original Source Data/Figure 1/Figure 1B.xlsx
- Original Source Data/Figure 1/Figure 1C.xlsx
- Original Source Data/Figure 1/Figure 1D.xlsx
- Original Source Data/Figure 2/
- Original Source Data/Figure 2/Figure 2A.xlsx
- Original Source Data/Figure 2/Figure 2B.xlsx
- Original Source Data/Figure 2/Figure 2C.xlsx
- Original Source Data/Figure 3/
- Original Source Data/Figure 3/Figure 3A.xlsx
- Original Source Data/Figure 3/Figure 3B.xlsx
- Original Source Data/Figure 3/Figure 3C.xlsx
- Original Source Data/Figure 3/Figure 3D.xlsx
- Original Source Data/Figure 4/
- Original Source Data/Figure 4/Figure 4A.xlsx
- Original Source Data/Figure 4/Figure 4B.xlsx
- Original Source Data/Figure 4/Figure 4C-L.xlsx
- Original Source Data/Figure 5/
- Original Source Data/Figure 5/Figure 5A.xlsx
- Original Source Data/Figure 5/Figure 5B.xlsx
- Original Source Data/Figure 5/Figure 5C.xlsx
- Original Source Data/Figure 5/Figure 5D.xlsx
- Original Source Data/Figure 6/
- Original Source Data/Figure 6/Figure 6A.xlsx
- Original Source Data/Figure 6/Figure 6B.xlsx
- Original Source Data/Figure 6/Figure 6C.xlsx
- Original Source Data/Figure 6/Figure 6D.xlsx
- Original Source Data/Figure 7/
- Original Source Data/Figure 7/Figure 7A.xlsx
- Original Source Data/Figure 7/Figure 7B.xlsx
- Original Source Data/Figure 8/
- Original Source Data/Figure 8/Figure 8A-D.xlsx
- Original Source Data/Figure 9/
- Original Source Data/Figure 9/Figure 9A/
- Original Source Data/Figure 9/Figure 9A/GAPDH.pdf
- Original Source Data/Figure 9/Figure 9A/GSDMC.pdf
- Original Source Data/Figure 9/Figure 9A/IL-18.pdf
- Original Source Data/Figure 9/Figure 9A/TIRAP.pdf
- Original Source Data/Figure 9/Figure 9B.xlsx
- Original Source Data/Figure 9/Figure 9C.xlsx
- Original Source Data/Figure 9/Figure 9D.xlsx
- Original Source Data/Figure 9/Figure 9E/
- Original Source Data/Figure 9/Figure 9E/HCC70-DAPI.pdf
- Original Source Data/Figure 9/Figure 9E/HCC70-GSDMC.pdf
- Original Source Data/Figure 9/Figure 9E/HCC70-Merge.pdf
- Original Source Data/Figure 9/Figure 9E/MCF-10A-DAPI.pdf
- Original Source Data/Figure 9/Figure 9E/MCF-10A-GSDMC.pdf
- Original Source Data/Figure 9/Figure 9E/MCF-10A-Merge.pdf
- Original Source Data/Figure 9/Figure 9E/MDA-MB-231-DAPI.pdf
- Original Source Data/Figure 9/Figure 9E/MDA-MB-231-GSDMC.pdf
- Original Source Data/Figure 9/Figure 9E/MDA-MB-Merge.pdf
- Original Source Data/Figure 9/Figure 9F/
- Original Source Data/Figure 9/Figure 9F/HCC70-DAPI.pdf
- Original Source Data/Figure 9/Figure 9F/HCC70-IL-18.pdf
- Original Source Data/Figure 9/Figure 9F/HCC70-Merge.pdf
- Original Source Data/Figure 9/Figure 9F/MCF-10A-DAPI.pdf
- Original Source Data/Figure 9/Figure 9F/MCF-10A-IL-18.pdf
- Original Source Data/Figure 9/Figure 9F/MCF-10A-Merge.pdf
- Original Source Data/Figure 9/Figure 9F/MDA-MB-231-DAPI.pdf
- Original Source Data/Figure 9/Figure 9F/MDA-MB-231-IL-18.pdf
- Original Source Data/Figure 9/Figure 9F/MDA-MB-231-Merge.pdf
- Original Source Data/Figure 9/Figure 9G/
- Original Source Data/Figure 9/Figure 9G/HCC70-DAPI.pdf
- Original Source Data/Figure 9/Figure 9G/HCC70-Merge.pdf
- Original Source Data/Figure 9/Figure 9G/HCC70-TIRAP.pdf
- Original Source Data/Figure 9/Figure 9G/MCF-10A-DAPI.pdf
- Original Source Data/Figure 9/Figure 9G/MCF-10A-Merge.pdf
- Original Source Data/Figure 9/Figure 9G/MCF-10A-TIRAP.pdf
- Original Source Data/Figure 9/Figure 9G/MDA-MB-231-DAPI.pdf
- Original Source Data/Figure 9/Figure 9G/MDA-MB-231-Merge.pdf
- Original Source Data/Figure 9/Figure 9G/MDA-MB-231-TIRAP.pdf
