# Supplementary material for: Molecular Characteristics, Clinical Implication, and Cancer Immunity Interactions of Pyroptosis-Related Genes in Breast Cancer
Source: Front Med (Lausanne). 2021 Sep 13;8:702638. doi: 10.3389/fmed.2021.702638 (PMC8473741; doi:10.3389/fmed.2021.702638)
Supplement: Supplementary file 3 [file Data_Sheet_1.ZIP › Original Source Data/Figure 1/Figure 1B.xlsx]

## Sheet: Sheet1
gene	nominal.p.value	adjusted.p.value
GPX4	0.00534341	0.00801512
NLRP7	0.0252157	0.0332847
NLRP2	0.0645353	0.0788764
CASP6	2.83181e-25	1.03833e-24
CASP3	1.21785e-31	5.7413e-31
TNF	0.725672	0.725672
IL1B	0.00317384	0.00498747
IL18	1.33645e-19	3.39252e-19
CASP8	0.0129027	0.0177412
NLRP6	0.000516387	0.000896883
IL6	7.2982e-34	4.01401e-33
GSDMA	0.116339	0.132569
GSDMC	0.00314236	0.00498747
PYCARD	6.04924e-30	2.49531e-29
CASP5	0.1165	0.132569
AIM2	3.56912e-10	7.36131e-10
NOD2	4.45496e-22	1.33649e-21
NLRC4	0.472839	0.487615
NLRP3	3.29863e-15	7.25698e-15
CASP4	8.03516e-19	1.894e-18
CASP1	7.26174e-20	1.99698e-19
PRKACA	0.424201	0.451569
ELANE	4.65956e-47	1.53766e-45
TIRAP	0.0382881	0.0485964
SCAF11	8.75084e-08	1.69869e-07
PJVK	1.40645e-38	1.5471e-37
CASP9	0.35814	0.393954
NOD1	1.58711e-36	1.30936e-35
PLCG1	0.0121036	0.017366
NLRP1	4.82017e-39	7.95328e-38
GSDME	2.27123e-35	1.49901e-34
GSDMD	7.75699e-24	2.55981e-23
GSDMB	4.33842e-07	7.95378e-07
