# Supplementary material for: Molecular Characteristics, Clinical Implication, and Cancer Immunity Interactions of Pyroptosis-Related Genes in Breast Cancer
Source: Front Med (Lausanne). 2021 Sep 13;8:702638. doi: 10.3389/fmed.2021.702638 (PMC8473741; doi:10.3389/fmed.2021.702638)
Supplement: Supplementary file 3 [file Data_Sheet_1.ZIP › Original Source Data/Figure 1/Figure 1D.xlsx]

## Sheet: Sheet1
Gene Symbol	TCGA-E2-A1IH-01A	TCGA-D8-A1JT-01A	TCGA-C8-A1HO-01A	TCGA-D8-A1JP-01A	TCGA-E2-A1L9-01A	TCGA-D8-A1JS-01A	TCGA-E2-A1IE-01A	TCGA-EW-A1IZ-01A	TCGA-EW-A1J6-01A	TCGA-C8-A1HE-01A	TCGA-C8-A1HK-01A	TCGA-D8-A1J9-01A	TCGA-E2-A1L6-01A	TCGA-E2-A1IN-01A	TCGA-E2-A1L8-01A	TCGA-EW-A1J5-01A	TCGA-D8-A1J8-01A	TCGA-D8-A1JA-01A	TCGA-C8-A1HJ-01A	TCGA-EW-A1J1-01A	TCGA-D8-A1JH-01A	TCGA-EW-A1IY-01A	TCGA-D8-A1JC-01A	TCGA-D8-A1JB-01A	TCGA-D8-A1JU-01A	TCGA-D8-A1JK-01A	TCGA-EW-A1IW-01A	TCGA-D8-A1JD-01A	TCGA-D8-A1JE-01A	TCGA-D8-A1JM-01A	TCGA-EW-A1J3-01A	TCGA-D8-A1JI-01A	TCGA-D8-A1JN-01A	TCGA-D8-A1JG-01B	TCGA-EW-A1J2-01A	TCGA-D8-A1JL-01A	TCGA-D8-A1JF-01A	TCGA-A7-A26J-01A	TCGA-A7-A26J-01B	TCGA-A7-A26E-01A	TCGA-A7-A26E-01B	TCGA-AO-A0JL-01A	TCGA-BH-A0HF-01A	TCGA-BH-A0HK-01A	TCGA-AO-A0JF-01A	TCGA-BH-A0DP-01A	TCGA-AO-A0JJ-01A	TCGA-A8-A0A6-01A	TCGA-AO-A0JM-01A
CASP9	0	0	0	-1	0	0	0	0	0	-1	0	0	0	0	0	0	0	-1	-1	-1	0	0	0	0	0	0	0	0	0	-1	0	0	0	0	0	0	0	0	0	0	1	-1	0	0	0	0	0	0	-1
AIM2	0	0	0	0	0	0	0	0	0	0	0	0	0	0	0	0	0	0	1	0	0	1	0	0	0	1	0	0	0	0	-1	0	0	0	0	0	0	0	0	0	1	0	0	0	0	0	0	0	0
NLRP3	0	0	0	0	0	0	0	0	1	-1	0	0	0	0	0	0	0	0	0	0	0	1	0	0	0	0	0	0	0	0	0	0	0	0	0	0	1	0	0	0	1	1	0	0	0	0	0	0	0
NLRC4	1	0	0	0	0	0	0	0	0	0	0	0	0	0	0	0	0	0	0	0	0	0	0	0	0	0	0	0	0	0	0	0	0	0	0	0	0	0	0	0	0	0	0	0	0	0	0	0	0
IL1B	0	0	0	0	0	-1	0	0	0	0	0	0	0	0	-1	0	0	0	0	0	0	0	0	0	0	0	0	0	0	0	0	0	-1	0	0	0	0	0	0	0	0	0	0	0	0	0	0	0	0
PJVK	0	0	0	0	0	0	0	0	0	0	0	0	0	0	0	0	0	0	0	0	0	0	0	0	0	1	0	0	0	0	0	0	0	0	0	0	0	0	1	0	0	0	0	0	0	0	0	0	0
CASP8	0	0	0	0	0	0	0	0	0	0	0	0	0	0	0	0	0	0	0	0	0	0	0	0	0	1	0	0	0	0	0	0	0	0	0	0	0	0	1	0	0	0	0	0	0	0	0	0	0
CASP6	0	0	0	-1	0	0	0	0	-1	-1	0	0	0	0	0	0	0	1	1	0	0	0	0	0	0	0	0	0	0	0	0	0	0	0	0	0	0	0	1	0	0	0	0	0	0	0	0	0	0
CASP3	0	0	0	1	0	0	0	0	0	-1	0	0	0	0	0	0	0	0	1	0	0	0	0	0	0	0	0	1	0	0	0	0	0	0	0	-1	0	0	1	0	0	0	0	0	0	0	0	0	0
TNF	0	0	1	0	0	0	0	0	0	0	0	0	0	0	0	0	0	0	1	0	0	0	0	0	0	0	0	0	0	0	0	0	0	1	0	0	0	0	0	0	0	0	0	0	0	0	0	0	0
IL6	0	0	0	0	0	0	0	0	-1	0	0	0	0	0	0	0	0	0	0	0	0	0	0	0	0	0	0	0	0	0	0	0	0	0	0	0	0	0	0	0	0	-1	0	0	0	0	0	0	0
GSDME	0	0	0	0	0	0	0	0	-1	0	0	0	0	0	0	0	0	0	0	0	0	0	0	0	0	0	0	0	0	0	0	0	0	0	0	0	0	0	0	0	0	-1	0	0	0	0	0	0	0
NOD1	0	0	0	1	0	0	0	0	-1	0	0	0	0	0	0	0	0	0	0	0	0	0	0	0	0	0	0	0	0	0	0	0	0	0	0	0	0	0	0	0	0	1	0	0	0	0	0	0	0
GSDMC	0	0	0	1	0	0	0	0	0	0	0	0	0	0	0	0	0	0	0	0	0	0	0	0	0	0	0	-1	0	1	0	0	0	0	0	0	0	0	0	0	0	-1	0	0	0	0	0	0	1
GSDMD	0	1	0	0	0	0	0	0	0	0	0	0	-1	0	0	0	0	0	-1	0	0	0	0	0	0	0	0	-1	0	1	0	0	0	0	0	0	0	0	-1	0	1	-1	0	0	0	0	0	0	1
NLRP6	0	0	0	-1	0	0	-1	0	0	0	0	-1	0	0	0	0	0	0	-1	-1	0	0	0	0	0	-1	1	1	0	1	0	0	0	0	0	0	0	0	0	0	0	0	0	0	0	0	0	0	0
CASP4	0	0	0	-1	0	0	-1	0	-1	-1	0	1	0	0	0	0	0	0	-1	0	0	0	0	0	0	0	0	0	0	-1	0	0	0	0	0	1	0	-1	1	0	0	0	-1	-1	0	0	0	0	0
CASP5	0	0	0	-1	0	0	-1	0	-1	-1	0	1	0	0	0	0	0	0	-1	0	0	0	0	0	0	0	0	0	0	-1	0	0	0	0	0	1	0	-1	0	0	0	0	-1	-1	0	0	0	0	0
CASP1	0	0	0	-1	0	0	-1	0	-1	-1	0	1	0	0	0	0	0	0	-1	0	0	0	0	0	0	0	0	0	0	-1	0	0	0	0	0	1	0	-1	0	0	0	0	-1	-1	0	0	0	0	0
IL18	0	0	0	-1	0	0	-1	0	-1	-1	0	-1	0	0	0	0	0	-1	-1	0	0	0	0	0	0	0	0	0	0	-1	0	0	0	0	0	1	0	-1	0	0	0	0	-1	-1	0	0	0	0	0
TIRAP	0	0	0	0	0	0	-1	0	-1	-1	0	-1	0	0	0	0	0	0	-1	0	0	0	0	0	0	0	0	0	0	-1	0	0	0	0	0	0	0	-1	0	0	0	0	-1	-1	0	0	0	0	0
SCAF11	0	0	0	1	0	0	0	0	0	0	0	0	0	0	1	0	0	0	-1	0	0	0	0	0	0	0	0	0	0	1	0	0	0	0	0	-1	0	0	0	0	0	0	0	0	0	0	0	0	0
PYCARD	0	0	0	0	0	0	0	0	0	0	0	0	0	0	0	0	0	0	0	0	0	0	0	0	0	0	0	-1	0	1	0	0	0	0	0	0	0	0	0	0	1	1	0	0	0	0	0	0	0
NOD2	0	0	0	0	0	0	-1	0	1	0	0	-1	0	0	0	0	0	0	0	-1	0	0	0	0	0	0	0	0	0	0	0	0	0	0	0	0	0	0	0	0	0	0	0	0	0	0	0	0	0
NLRP1	0	0	0	0	0	0	0	0	0	0	0	0	0	1	0	0	0	0	0	0	0	0	0	0	0	0	0	0	0	0	0	0	0	0	0	0	0	0	1	0	0	0	1	0	0	0	0	0	0
GSDMB	0	0	-1	0	0	0	0	0	0	0	1	1	0	0	0	0	0	1	0	0	0	0	0	0	0	0	1	0	0	0	1	0	0	0	0	0	0	0	0	0	0	1	1	0	0	0	0	1	1
GSDMA	0	0	-1	0	0	0	0	0	0	0	1	1	0	0	0	0	0	1	0	0	0	0	0	0	0	0	1	0	0	0	1	0	0	0	0	0	0	0	0	0	0	1	1	0	0	0	0	1	1
ELANE	-1	0	0	0	0	0	0	0	0	0	0	0	0	0	0	0	0	0	-1	-1	0	0	0	0	0	1	0	0	0	0	0	0	0	0	0	0	0	0	0	0	0	0	-1	0	0	0	0	0	0
GPX4	-1	0	0	0	0	0	0	0	-1	0	0	0	0	0	0	0	0	0	-1	-1	0	0	0	0	0	1	0	0	0	0	0	0	0	0	0	0	0	0	0	0	0	0	-1	0	0	0	0	0	0
PRKACA	1	0	0	0	0	0	0	0	0	0	0	0	0	0	0	0	0	0	0	0	0	0	0	0	0	0	0	0	0	0	0	0	0	0	0	-1	0	0	0	0	0	0	-1	0	0	0	0	1	0
NLRP7	0	0	0	0	0	0	0	0	0	0	0	0	0	0	0	0	0	0	0	0	0	0	0	0	0	0	0	0	0	0	0	0	0	0	0	0	0	0	0	0	0	0	0	0	0	0	0	1	1
NLRP2	0	0	0	0	0	0	0	0	0	0	0	0	0	0	0	0	0	0	0	0	0	0	0	0	0	0	0	0	0	0	0	0	0	0	0	0	0	0	0	0	0	0	0	0	0	0	0	1	1
PLCG1	0	0	0	0	0	0	0	0	0	0	0	0	0	1	0	0	0	0	0	0	0	0	1	0	0	0	0	0	0	0	0	0	0	0	0	-1	0	0	0	0	0	0	0	0	0	0	0	0	0
[truncated: 1,057 more columns]
