# Supplementary material for: Molecular Characteristics, Clinical Implication, and Cancer Immunity Interactions of Pyroptosis-Related Genes in Breast Cancer
Source: Front Med (Lausanne). 2021 Sep 13;8:702638. doi: 10.3389/fmed.2021.702638 (PMC8473741; doi:10.3389/fmed.2021.702638)
Supplement: Supplementary file 3 [file Data_Sheet_1.ZIP › Original Source Data/Figure 2/Figure 2A.xlsx]

## Sheet: Sheet1
id	TCGA-BH-A1FH-11B-42R-A13Q-07	TCGA-A7-A13E-11A-61R-A12P-07	TCGA-BH-A0DK-11A-13R-A089-07	TCGA-BH-A18Q-11A-34R-A12D-07	TCGA-BH-A0BJ-11A-23R-A089-07	TCGA-BH-A1FD-11B-21R-A13Q-07	TCGA-BH-A1FN-11A-34R-A13Q-07	TCGA-AC-A2FM-11B-32R-A19W-07	TCGA-E9-A1NA-11A-33R-A144-07	TCGA-E9-A1RD-11A-33R-A157-07	TCGA-A7-A0D9-11A-53R-A089-07	TCGA-E9-A1RB-11A-33R-A157-07	TCGA-E2-A1L7-11A-33R-A144-07	TCGA-E2-A1BC-11A-32R-A12P-07	TCGA-E2-A1LB-11A-22R-A144-07	TCGA-BH-A0BC-11A-22R-A089-07	TCGA-BH-A0HA-11A-31R-A12P-07	TCGA-E9-A1R7-11A-42R-A14M-07	TCGA-BH-A0DD-11A-23R-A12P-07	TCGA-BH-A208-11A-51R-A157-07	TCGA-BH-A1FM-11B-23R-A13Q-07	TCGA-A7-A0DB-11A-33R-A089-07	TCGA-BH-A0BQ-11A-33R-A115-07	TCGA-E2-A1IG-11A-22R-A144-07	TCGA-BH-A0B3-11B-21R-A089-07	TCGA-BH-A1F0-11B-23R-A137-07	TCGA-GI-A2C8-11A-22R-A16F-07	TCGA-E9-A1RI-11A-41R-A169-07	TCGA-AC-A23H-11A-12R-A157-07	TCGA-E9-A1ND-11A-43R-A144-07	TCGA-BH-A0BZ-11A-61R-A12P-07	TCGA-E9-A1N9-11A-71R-A14D-07	TCGA-BH-A0H5-11A-62R-A115-07	TCGA-BH-A1FC-11A-32R-A13Q-07	TCGA-BH-A1EN-11A-23R-A13Q-07	TCGA-E9-A1N6-11A-32R-A144-07	TCGA-BH-A0BT-11A-21R-A12P-07	TCGA-BH-A1FE-11B-14R-A13Q-07	TCGA-E9-A1NF-11A-73R-A14D-07	TCGA-BH-A18P-11A-43R-A12D-07	TCGA-BH-A0DZ-11A-22R-A089-07	TCGA-E2-A153-11A-31R-A12D-07	TCGA-AC-A2FF-11A-13R-A17B-07	TCGA-BH-A18N-11A-43R-A12D-07	TCGA-AC-A2FB-11A-13R-A17B-07	TCGA-BH-A0H9-11A-22R-A466-07	TCGA-BH-A0BS-11A-11R-A12P-07	TCGA-BH-A18M-11A-33R-A12D-07	TCGA-BH-A0DG-11A-43R-A12P-07
GPX4	9.2864	9.8791	9.05001	8.6444	8.76426	9.75013	8.13272	10.0797	9.74938	9.80249	10.4077	9.18195	8.38068	10.7423	8.59216	9.27817	7.93462	9.32719	10.2715	8.39482	8.7849	9.91752	8.62152	9.77046	8.87721	9.35249	7.93252	9.76644	8.29528	10.0952	9.51897	9.31553	8.5999	9.21829	9.58464	9.39659	8.76652	7.73873	10.2002	10.0265	9.34897	8.84825	8.19897	9.15395	9.19818	11.1778	8.96025	9.19297	8.16488
NLRP7	0.0457379	0.0565022	0.127895	0.109849	0	0.155237	0.378563	0	0.0334385	0.0350368	0	0.189967	0.0582314	0	0.0757458	0.1244	0.0193853	0.075149	0	0.197586	0.0940568	0.0190934	0.0413615	0.0220498	0.114847	0.0389082	0	0.013108	0.201013	0.249392	0.044712	0.016188	0.239512	0.0513059	0.0551593	0.452191	0.0760758	0.182838	0.0595431	0.0153422	0.0365407	0.216576	0.209218	0.106985	0.0721844	0	0.135871	0.0219701	0.214359
NLRP2	2.28811	0.725137	5.15359	4.3068	4.1117	3.84596	0.862072	3.48086	2.91946	1.04507	0.74056	1.61553	3.56111	0.102181	5.40684	4.35916	3.80678	1.92924	0.649399	3.83687	1.36926	0.0950083	2.6701	3.76622	0.459422	3.81777	0.0203103	0.11629	3.0034	1.97849	3.27255	4.34525	4.47675	5.00841	2.22407	2.83273	4.25294	4.34556	0.756115	3.50831	2.42697	3.44441	4.49716	3.46987	2.16001	0.0413753	3.77894	3.16951	4.07912
CASP6	4.96774	4.52445	5.62609	5.05104	5.61009	4.65635	5.01213	5.12421	4.8314	4.59752	3.90292	4.4428	5.20827	3.98228	5.47142	4.91597	5.33458	4.32601	3.96879	5.13044	4.6898	3.92522	4.96972	4.13721	5.34907	5.00255	1.90427	4.10975	4.81721	4.58493	4.83101	4.97008	5.44542	5.43556	4.35323	4.74038	5.46027	5.15683	3.98077	4.40337	5.52201	5.18196	5.16017	4.99804	4.63338	3.84498	5.2792	4.77793	5.47372
CASP3	5.10737	4.65873	5.0857	4.94707	5.133	4.79225	5.24861	4.11598	4.44463	4.3978	4.13792	4.57282	4.71546	3.64546	4.87366	4.42098	4.4764	4.49322	4.48059	4.75463	4.78875	4.80746	4.8285	4.3205	4.92744	4.85615	3.78437	4.42786	4.44677	4.4304	4.60339	4.63922	4.99457	4.95433	4.38263	4.69202	4.84918	5.33702	4.67619	3.97184	4.84679	4.92807	5.02386	4.84625	4.42473	4.24421	4.4686	5.06165	4.89287
TNF	3.11225	2.13882	0.799621	1.7095	2.27909	2.8485	3.8962	2.89597	2.26319	1.55848	1.62891	2.29632	1.60276	0.639188	1.19667	2.25958	0.850324	2.21333	0.686701	2.22138	1.8361	1.48252	1.6127	1.44506	3.29811	1.94476	0.231667	1.45953	1.62663	1.59421	2.09001	1.00331	0.842222	2.85591	1.55559	1.85673	2.26331	1.71704	0.796964	1.77239	1.88505	1.16589	2.81082	1.09061	1.35708	0.664431	1.78861	3.00738	0.956296
IL1B	4.98711	2.27545	3.04664	3.77885	3.97436	4.73125	5.23865	5.01338	2.91038	1.4489	2.51079	3.37032	1.29237	1.14604	2.00117	4.20973	1.72967	2.02165	1.74376	4.25977	3.4743	1.1498	2.08432	2.57278	3.67195	4.22979	1.60897	1.95992	2.23677	1.89194	6.43144	2.45939	1.46452	4.48821	1.8828	4.30421	4.27456	3.26858	1.62091	4.52007	2.46284	2.18833	3.38924	3.73943	2.22369	1.45231	1.45961	4.47261	2.00222
IL18	3.58523	3.02041	2.49025	2.5651	3.18393	2.66358	3.88863	3.01224	3.02449	3.00699	2.62761	2.93093	3.56863	1.93264	3.16358	3.44886	3.05653	3.35193	2.45689	2.9461	2.12537	3.92954	2.96709	2.9773	3.45346	2.84472	2.46871	2.78781	3.23676	4.63682	3.14629	2.04584	2.98581	3.4485	2.33399	3.59946	2.60804	3.42259	3.37478	1.52612	2.66007	3.42764	4.12588	2.65094	3.51476	2.16939	3.07835	2.73851	3.60831
CASP8	4.64968	4.44922	4.82559	4.81232	4.82167	4.58383	4.64436	3.93747	4.46575	4.60381	4.57225	4.85631	4.73634	3.7257	4.72786	4.45825	4.97676	4.7164	4.57266	4.75432	4.54498	4.5932	4.47074	4.52364	4.73988	4.71548	1.55949	4.66318	4.33881	4.16889	4.71128	4.41106	4.98029	4.82515	4.43099	4.52934	4.77933	5.1872	4.71752	4.07307	4.40586	4.53416	4.72213	4.71705	4.302	3.81242	4.39642	4.73162	5.04259
NLRP6	0.52681	0.142868	0.195294	0.483017	0.411406	0.360361	0.190545	0.711863	0.450674	0.0895928	0.528539	0.473399	0.778761	0.0530244	0.167269	0.202741	0.234234	0.097177	0.213495	0.252502	0.248679	0.0732486	0.317717	0.423509	0.370816	0.250946	0.02585	0.0670544	0.0959405	0.420213	0.0768219	0.512406	0.574127	0.510547	0.126204	0.343277	0.338683	0.215865	0.349979	0.257069	0.322742	0.48847	0.139711	0.211173	0.222991	0	0.599097	0.525995	0.392999
IL6	7.2865	5.23756	4.90846	4.17826	4.18035	4.6039	4.46134	3.74933	2.77522	2.47456	4.97529	1.62995	6.48788	4.52972	1.66039	3.78627	0.526695	2.12965	6.6823	4.65247	4.74293	2.61838	3.30072	5.70617	1.94383	5.11964	5.11836	3.42212	0.860205	2.48799	7.62427	3.78737	3.09644	5.81006	2.95195	5.14355	3.31037	2.86056	3.9243	3.19695	1.71442	4.09472	1.1901	6.06702	2.66821	6.5831	2.25295	6.39775	1.58824
GSDMA	2.36662	0.0984427	0.444203	0.188879	0.261805	1.58102	1.77259	0.432831	0.0870367	0.891246	1.84051	0.465254	0.942921	0.858133	0.562213	1.78932	0.193459	1.89632	1.67066	0.142482	0.704487	2.61704	0.845625	1.64335	0.757569	0.584403	0.0690946	0.312729	0.641319	3.58616	0.875613	0.0838606	0.258805	1.10576	0.671381	0.176537	0.0341216	0.261918	3.27669	0.294931	0.539556	0.973244	1.52111	0.590237	2.42067	0	0.34665	0.346309	0.964065
GSDMC	2.16149	0.248156	0.713983	0.819493	1.863	0.400869	0.79927	1.14012	1.76407	0.926787	0.110733	0.382323	1.21172	0.0289226	1.07169	1.74747	1.42125	0.380188	0.0224537	1.24224	0.687526	0.178196	0.847616	0.308973	1.10529	0.573499	3.07254	0.0366561	0.891765	0.534973	0.683876	1.03553	1.52608	1.13707	0.469466	1.71517	0.754451	1.12075	0.0282862	0.221305	1.48027	1.70603	1.11992	0.865214	0.380033	0	0.992769	0.405432	1.26503
PYCARD	5.22361	4.64978	4.5269	4.59917	5.0812	4.01469	5.07474	6.25726	4.98612	4.03684	4.09356	4.90555	5.3049	3.34821	5.16664	4.97223	4.45545	4.10679	3.88906	4.12627	3.9936	5.27434	5.13973	4.73062	4.97963	4.32047	1.70674	2.89718	4.2829	6.19124	4.39362	3.96167	4.8719	4.68536	4.02839	4.77659	4.76751	3.72247	4.85459	3.53317	6.35086	4.87246	5.46528	4.4894	4.95342	4.60172	4.8702	4.78891	4.24059
CASP5	0.457016	0.597882	0	0.19573	0.148629	0.256692	0.536088	0.181297	0.974284	0.275836	0	0.278419	0.740483	0.151603	0.0966696	0	0.392915	0.253961	0.0406948	0.0358491	0.199716	0.141127	0.0529606	0.212133	0.54255	0.303684	0	0.219434	0.294107	0.203674	0.21645	0.334707	0.440623	0.640168	0.263541	0.105304	0.188052	0.266225	0.282952	0.150505	0.0468097	0.155209	0.290339	0.390691	0.260489	0.101926	0.190386	0.520059	0.160508
AIM2	0.976154	0.950706	0.217069	1.57517	0.676657	0.463653	2.18442	0.420953	1.08054	1.06125	0.972997	1.55938	1.83861	0.687998	0.455167	1.02158	0.624427	1.24167	1.00167	0.551119	1.17137	1.11556	1.47667	0.72696	1.53391	1.41385	0.120073	0.375072	0.823926	0.914847	0.63353	0.390217	0.502977	1.34484	1.19365	1.28509	0.716843	1.12654	0.797469	0.311237	0.470017	1.1479	1.45186	0.846374	1.43926	0.918789	1.16065	0.913147	0.778866
NOD2	1.37483	1.3408	2.36254	1.80992	1.69227	1.02968	2.37288	1.0896	1.53101	1.12967	1.01664	2.10345	2.49493	0.539322	2.30855	1.50758	2.23727	1.34561	0.68467	2.45019	1.31362	1.78364	2.0873	1.05456	2.0247	1.1354	0.221142	0.373848	1.17638	1.78	1.41385	1.08813	1.97757	2.14137	1.20352	2.31279	2.15819	1.71612	1.80389	0.696029	1.48231	1.72716	2.43683	1.85465	1.82294	0.226477	2.07701	1.7009	1.75333
NLRC4	1.82647	2.11389	0.904236	1.29223	1.52546	1.7163	2.55359	1.11666	2.48147	1.79448	1.68388	2.05579	1.89856	0.809012	0.887142	1.57497	0.832256	2.17967	1.48288	0.909343	1.2866	3.08285	1.19509	1.51571	1.72875	1.3215	0.637712	1.71452	1.50195	3.21199	2.13274	1.0517	1.30415	1.54331	1.66991	1.94392	1.21171	1.66238	3.17445	0.953567	0.929349	1.50623	1.83802	1.86997	1.89277	0.96952	1.19509	1.67668	1.62782
NLRP3	3.45803	2.87012	1.97536	1.99795	2.25607	2.44959	2.67438	2.11796	2.15683	1.87938	4.08792	1.98944	2.64509	1.46944	1.28975	1.96597	1.72829	2.28273	2.74594	1.85536	2.03401	3.82996	2.35344	2.91652	2.30558	2.13984	0.807246	1.83335	1.72532	2.51163	2.9367	1.32177	2.19981	2.07305	1.73145	2.43906	1.64293	1.86149	3.47317	1.36848	1.52932	1.97179	2.14107	2.47255	3.02053	1.77474	1.67686	2.875	2.06469
CASP4	5.31715	4.81007	4.55493	4.82521	5.33083	4.52785	5.49202	4.75583	4.85664	4.76857	4.48722	4.71256	5.15674	4.04819	4.74047	4.86043	5.00782	4.67714	4.63289	4.87445	4.74217	4.9276	4.87428	4.55395	4.95502	4.95277	2.13408	4.28715	4.90122	4.93162	4.90127	4.60295	4.86868	4.90273	4.765	4.95211	4.76532	5.1184	4.80262	4.20269	4.74486	4.68811	5.01743	4.93741	4.92274	4.26511	4.56485	4.93295	5.02675
CASP1	5.71561	5.01398	4.41839	5.33381	5.6503	4.87246	6.30129	5.09836	5.02518	5.03312	4.56027	5.12803	5.86884	4.24298	5.12876	5.2892	5.62475	4.86673	4.4883	5.05957	5.26755	5.00234	5.40228	4.61466	5.564	5.34717	1.83182	4.58188	5.37999	5.379	4.90155	4.48699	5.31878	5.26485	4.88027	5.21638	5.45999	5.9277	4.81921	4.67876	5.34882	4.89051	5.46601	4.86768	5.30396	4.24522	5.07146	5.20719	5.43959
PRKACA	6.70699	6.96531	6.51226	6.51694	6.74684	6.62784	6.50234	6.47453	6.84511	6.58668	6.76448	6.33542	6.5407	6.11339	6.61536	6.54662	6.1701	6.50089	6.75023	6.10784	6.4777	6.80891	6.68241	6.80929	6.51395	6.43013	7.36971	6.74463	6.34632	6.53859	6.75919	6.30508	6.31197	6.65489	6.47244	6.59123	6.77988	6.17757	7.34281	6.60671	6.70124	6.40457	6.65983	6.71251	6.68113	6.79828	6.43833	6.78045	6.44347
ELANE	1.65896	0.532028	0.39012	0.945171	1.03362	0.708602	0.611016	1.7833	1.6297	1.24634	1.93443	1.13859	0.595488	2.21268	0.809288	1.7425	0.769649	1.35176	1.73075	0.906153	0.515832	2.12819	0.81371	1.56016	0.612275	1.0602	0.445139	0.626215	0.638238	2.22873	1.09252	1.03556	1.38005	1.74757	1.18679	1.06767	1.00548	0.504933	2.37347	0.675232	0.13155	1.06767	1.1958	0.653494	1.44286	2.02606	0.494044	1.13707	0.595521
TIRAP	3.38432	3.3586	3.85555	4.32273	3.97678	3.24096	3.13485	3.00205	3.83059	3.28009	2.98282	3.49276	3.7034	3.3546	4.26916	3.54022	4.27778	3.34326	3.27853	3.71958	3.74056	3.20817	3.90952	3.49347	4.18329	3.66776	2.37105	3.00833	3.33379	2.73294	3.68832	3.93615	4.13134	3.79326	3.54602	3.4968	3.85296	3.90581	3.60907	3.59647	3.26157	4.01409	3.62618	3.99763	3.37037	2.49409	3.78566	3.74371	4.44539
SCAF11	5.6315	5.62227	5.971	6.39672	6.04419	5.75921	5.74265	4.27212	5.72692	5.65958	5.3385	5.8819	5.82327	5.07808	5.91438	5.54326	6.4197	5.94752	5.5121	6.11095	6.2374	5.46975	6.05658	5.60072	6.19081	5.71225	4.37672	5.72688	5.4723	4.53085	5.74395	6.08269	6.17974	5.64309	5.67618	5.89795	5.86826	6.6722	5.87279	5.59858	4.60035	6.01239	5.80627	5.98522	5.49833	4.26976	5.63259	6.1138	6.37151
PJVK	2.23646	1.69133	1.56273	2.96188	2.64114	2.27009	2.48059	2.17932	2.12077	2.37331	2.08176	1.97667	2.40621	1.7798	2.66371	2.05943	2.93787	1.97399	2.01685	2.61087	2.56796	2.21672	2.92945	2.03383	3.0326	2.20425	0.808723	2.36059	2.32261	2.21663	1.99157	2.47438	2.98129	2.46703	1.91822	2.05729	2.52951	3.15334	1.81478	2.42225	1.84906	2.37223	2.29619	2.27986	1.89887	1.97995	2.29656	2.72751	2.80193
CASP9	3.46434	2.88811	3.56842	3.8156	3.46859	2.91948	3.10592	3.5101	3.12417	2.8792	2.57249	2.75004	3.77608	2.42533	3.7275	3.40981	3.73883	2.50008	2.73059	3.47899	3.71003	2.54377	3.52942	2.93128	3.60316	2.98568	2.58954	2.44681	2.82766	3.00667	3.27769	3.52422	3.90278	3.61475	2.8708	3.50954	3.82371	3.43903	3.00786	2.73641	3.4118	3.50795	3.39318	3.44604	3.01984	2.40481	3.60476	3.8192	3.70871
NOD1	3.81891	3.72595	3.13515	4.10035	3.99499	3.56401	3.50174	3.12563	4.11094	3.60165	3.2805	3.28183	3.84572	3.46906	3.64488	3.51089	3.91551	3.57275	3.79225	3.61826	4.07644	3.48897	3.80096	3.64871	3.92374	3.73461	1.55023	3.03229	3.25944	3.36716	3.71578	3.68856	3.82675	4.1788	3.93333	3.95132	3.60891	3.5893	4.36828	3.22762	3.15525	3.76028	3.41171	4.00281	3.83504	3.35599	3.60249	4.01278	3.99521
PLCG1	4.55088	4.79498	4.78577	5.44021	5.23974	4.64867	4.6931	4.41346	5.1412	4.94743	4.63212	4.61885	5.411	4.85813	5.13032	4.67961	5.40926	4.88937	5.1106	4.96761	5.02406	4.66952	5.17327	5.12403	5.26446	4.99411	3.16817	4.52153	4.35445	4.69772	4.90894	5.17315	5.23615	4.75075	5.16348	5.3097	4.6636	4.75265	5.16101	4.64962	4.63241	5.33471	5.34403	5.22388	4.87051	4.78596	5.05634	5.53099	5.09261
NLRP1	3.95519	4.09382	3.46201	4.64271	3.79416	3.85331	3.96805	4.19353	4.01371	4.52495	4.35838	3.9394	4.4793	4.41151	3.85384	4.0081	3.94249	4.61302	4.85303	3.39097	4.65575	4.3412	4.06074	4.3185	4.32618	3.75492	1.87257	4.10297	3.79948	4.74789	4.50519	4.2654	4.38388	4.32601	4.47215	4.67563	3.59379	4.47398	5.09699	3.94802	3.55944	4.34707	4.27629	4.4486	4.17677	3.94453	3.90953	4.60318	4.08834
GSDME	3.63792	3.69341	3.215	3.54868	3.97368	2.93416	3.44793	3.41958	3.44771	3.32677	3.05131	3.55428	3.30641	2.23045	3.19371	3.14575	3.11036	3.60908	3.01704	3.49189	3.62737	3.56208	3.55458	2.97229	3.12278	3.67761	1.90121	3.20945	4.08019	4.39931	3.23256	2.84472	2.72628	3.09338	3.38429	3.63501	3.35422	3.08207	3.8988	2.64216	3.14185	4.03542	4.12524	3.44751	3.88984	2.69665	3.03701	3.67565	3.62613
GSDMD	4.73114	3.90477	5.06501	5.04115	5.16478	3.84928	3.90073	6.27439	5.41557	4.37636	4.125	4.18299	5.71751	4.33575	5.40763	5.05755	5.08023	4.19393	4.66234	4.48827	4.58336	4.80748	5.02093	4.95611	5.1702	4.99389	2.15374	3.16812	3.5922	5.72809	4.59917	4.71984	5.287	4.97851	4.91	5.32742	4.69201	3.48909	4.89089	4.33627	5.98598	5.35235	4.855	5.33842	4.82427	5.05532	5.28378	5.47953	4.51974
GSDMB	1.86165	1.68277	1.65817	3.26752	3.10764	3.36544	2.03434	2.14543	2.37891	3.04503	2.35904	2.94656	3.07471	3.87147	3.4626	2.44947	3.6689	3.46665	2.86628	3.09897	3.4446	3.86463	3.31851	2.74608	3.37423	3.34155	0.418339	2.36834	2.54133	2.91148	2.12257	3.08007	3.46268	2.55578	3.957	3.28002	2.89568	3.49827	3.09198	4.14747	2.26153	2.84486	2.86778	3.29059	1.91962	2.92357	2.41142	3.03591	3.62876
[truncated: 1,173 more columns]
