# Supplementary material for: Molecular Characteristics, Clinical Implication, and Cancer Immunity Interactions of Pyroptosis-Related Genes in Breast Cancer
Source: Front Med (Lausanne). 2021 Sep 13;8:702638. doi: 10.3389/fmed.2021.702638 (PMC8473741; doi:10.3389/fmed.2021.702638)
Supplement: Supplementary file 3 [file Data_Sheet_1.ZIP › Original Source Data/Figure 2/Figure 2B.xlsx]

## Sheet: Sheet1
#node1	node2	node1_string_id	node2_string_id	neighborhood_on_chromosome	gene_fusion	phylogenetic_cooccurrence	homology	coexpression	experimentally_determined_interaction	database_annotated	automated_textmining	combined_score
AIM2	NOD1	9606.ENSP00000357112	9606.ENSP00000222823	0	0	0	0	0.048	0	0	0.6	0.603
AIM2	PYCARD	9606.ENSP00000357112	9606.ENSP00000247470	0	0	0	0	0.061	0.447	0.9	0.797	0.988
AIM2	IL1B	9606.ENSP00000357112	9606.ENSP00000263341	0	0	0	0	0.086	0	0	0.673	0.688
AIM2	IL18	9606.ENSP00000357112	9606.ENSP00000280357	0	0	0	0	0	0	0	0.8	0.8
AIM2	NOD2	9606.ENSP00000357112	9606.ENSP00000300589	0	0	0	0	0.102	0	0	0.647	0.67
AIM2	NLRP6	9606.ENSP00000357112	9606.ENSP00000309767	0	0	0	0	0.063	0	0.54	0.734	0.875
AIM2	NLRP3	9606.ENSP00000357112	9606.ENSP00000337383	0	0	0	0	0.084	0	0.9	0.869	0.986
AIM2	CASP8	9606.ENSP00000357112	9606.ENSP00000351273	0	0	0	0	0.063	0	0	0.481	0.493
AIM2	TNF	9606.ENSP00000357112	9606.ENSP00000398698	0	0	0	0	0.076	0	0	0.503	0.521
AIM2	IL6	9606.ENSP00000357112	9606.ENSP00000385675	0	0	0	0	0.054	0	0	0.535	0.541
AIM2	NLRP2	9606.ENSP00000357112	9606.ENSP00000445135	0	0	0	0	0	0	0	0.59	0.59
AIM2	NLRP7	9606.ENSP00000357112	9606.ENSP00000467123	0	0	0	0	0	0	0	0.694	0.694
AIM2	CASP4	9606.ENSP00000357112	9606.ENSP00000388566	0	0	0	0	0.064	0	0.54	0.401	0.719
AIM2	GSDMD	9606.ENSP00000357112	9606.ENSP00000433209	0	0	0	0	0	0	0.72	0.65	0.898
AIM2	NLRC4	9606.ENSP00000357112	9606.ENSP00000385090	0	0	0	0	0.065	0	0.72	0.874	0.964
AIM2	CASP5	9606.ENSP00000357112	9606.ENSP00000376849	0	0	0	0	0.1	0	0.9	0.648	0.965
AIM2	NLRP1	9606.ENSP00000357112	9606.ENSP00000478516	0	0	0	0	0	0	0.9	0.849	0.984
AIM2	CASP1	9606.ENSP00000357112	9606.ENSP00000433138	0	0	0	0	0.093	0.294	0.9	0.891	0.992
CASP1	NOD1	9606.ENSP00000433138	9606.ENSP00000222823	0	0	0	0	0.095	0.393	0.9	0.75	0.984
CASP1	PYCARD	9606.ENSP00000433138	9606.ENSP00000247470	0	0	0	0	0.201	0.582	0.9	0.927	0.997
CASP1	IL1B	9606.ENSP00000433138	9606.ENSP00000263341	0	0	0	0	0.287	0.457	0.9	0.917	0.996
CASP1	IL18	9606.ENSP00000433138	9606.ENSP00000280357	0	0	0	0	0.097	0.379	0.9	0.972	0.998
CASP1	NOD2	9606.ENSP00000433138	9606.ENSP00000300589	0	0	0	0	0.213	0.435	0	0.874	0.939
CASP1	GSDMA	9606.ENSP00000433138	9606.ENSP00000301659	0	0	0	0	0	0.08	0	0.49	0.51
CASP1	NLRP6	9606.ENSP00000433138	9606.ENSP00000309767	0	0	0	0	0.098	0	0.54	0.76	0.891
CASP1	CASP3	9606.ENSP00000433138	9606.ENSP00000311032	0	0	0	0.658	0	0	0.9	0.831	0.928
CASP1	NLRP3	9606.ENSP00000433138	9606.ENSP00000337383	0	0	0	0	0.155	0	0.9	0.972	0.997
CASP1	CASP8	9606.ENSP00000433138	9606.ENSP00000351273	0	0	0	0.578	0.124	0.86	0.8	0.774	0.981
CASP1	SCAF11	9606.ENSP00000433138	9606.ENSP00000358374	0	0	0	0	0	0	0	0.44	0.44
CASP1	TIRAP	9606.ENSP00000433138	9606.ENSP00000376445	0	0	0	0	0	0.379	0	0.451	0.644
CASP1	CASP5	9606.ENSP00000433138	9606.ENSP00000376849	0	0	0	0.917	0.347	0	0.9	0.896	0.936
CASP1	NLRC4	9606.ENSP00000433138	9606.ENSP00000385090	0	0	0	0	0.17	0.454	0.9	0.954	0.997
CASP1	IL6	9606.ENSP00000433138	9606.ENSP00000385675	0	0	0	0	0.097	0	0	0.766	0.78
CASP1	CASP4	9606.ENSP00000433138	9606.ENSP00000388566	0	0	0	0.937	0.644	0	0.9	0.774	0.964
CASP1	TNF	9606.ENSP00000433138	9606.ENSP00000398698	0	0	0	0	0.158	0.092	0	0.749	0.792
CASP1	ELANE	9606.ENSP00000433138	9606.ENSP00000466090	0	0	0	0	0.077	0.056	0	0.438	0.468
CASP1	NLRP2	9606.ENSP00000433138	9606.ENSP00000445135	0	0	0	0	0	0	0	0.685	0.685
CASP1	NLRP7	9606.ENSP00000433138	9606.ENSP00000467123	0	0	0	0	0	0	0	0.726	0.726
CASP1	GSDMD	9606.ENSP00000433138	9606.ENSP00000433209	0	0	0	0	0.109	0.157	0.8	0.761	0.959
CASP1	NLRP1	9606.ENSP00000433138	9606.ENSP00000478516	0	0	0	0	0.087	0.32	0.9	0.918	0.994
CASP3	PYCARD	9606.ENSP00000311032	9606.ENSP00000247470	0	0	0	0	0.061	0.261	0	0.415	0.559
CASP3	IL1B	9606.ENSP00000311032	9606.ENSP00000263341	0	0	0	0	0	0.074	0	0.824	0.831
CASP3	CASP6	9606.ENSP00000311032	9606.ENSP00000265164	0	0	0	0.89	0.062	0.687	0.9	0.812	0.97
CASP3	IL18	9606.ENSP00000311032	9606.ENSP00000280357	0	0	0	0	0.061	0.379	0	0.573	0.729
CASP3	NLRC4	9606.ENSP00000311032	9606.ENSP00000385090	0	0	0	0	0	0.076	0	0.389	0.411
CASP3	CASP4	9606.ENSP00000311032	9606.ENSP00000388566	0	0	0	0.684	0.059	0.379	0	0.715	0.526
CASP3	NLRP3	9606.ENSP00000311032	9606.ENSP00000337383	0	0	0	0	0	0	0	0.548	0.548
CASP3	GPX4	9606.ENSP00000311032	9606.ENSP00000346103	0	0	0	0	0	0	0	0.583	0.583
CASP3	ELANE	9606.ENSP00000311032	9606.ENSP00000466090	0	0	0	0	0	0.056	0	0.718	0.722
CASP3	IL6	9606.ENSP00000311032	9606.ENSP00000385675	0	0	0	0	0	0	0	0.771	0.771
CASP3	TNF	9606.ENSP00000311032	9606.ENSP00000398698	0	0	0	0	0	0.302	0	0.825	0.873
CASP3	CASP9	9606.ENSP00000311032	9606.ENSP00000330237	0	0	0	0.833	0.061	0.682	0.9	0.971	0.972
CASP3	CASP8	9606.ENSP00000311032	9606.ENSP00000351273	0	0	0	0.835	0.061	0.993	0.9	0.978	0.999
CASP4	NOD1	9606.ENSP00000388566	9606.ENSP00000222823	0	0	0	0	0.088	0.343	0.9	0.342	0.955
CASP4	PYCARD	9606.ENSP00000388566	9606.ENSP00000247470	0	0	0	0	0.115	0.356	0.54	0.475	0.844
CASP4	IL1B	9606.ENSP00000388566	9606.ENSP00000263341	0	0	0	0	0.156	0.437	0	0.46	0.722
CASP4	IL18	9606.ENSP00000388566	9606.ENSP00000280357	0	0	0	0	0.097	0.379	0	0.597	0.754
CASP4	NOD2	9606.ENSP00000388566	9606.ENSP00000300589	0	0	0	0	0.089	0.383	0	0.258	0.547
CASP4	NLRP6	9606.ENSP00000388566	9606.ENSP00000309767	0	0	0	0	0.062	0	0.54	0.266	0.655
CASP4	NLRP3	9606.ENSP00000388566	9606.ENSP00000337383	0	0	0	0	0.097	0	0.54	0.581	0.81
CASP4	CASP8	9606.ENSP00000388566	9606.ENSP00000351273	0	0	0	0.564	0.154	0.86	0	0.692	0.913
CASP4	SCAF11	9606.ENSP00000388566	9606.ENSP00000358374	0	0	0	0	0	0	0	0.713	0.713
CASP4	CASP5	9606.ENSP00000388566	9606.ENSP00000376849	0	0	0	0.974	0.322	0.68	0.54	0.733	0.893
CASP4	NLRC4	9606.ENSP00000388566	9606.ENSP00000385090	0	0	0	0	0.107	0.128	0.54	0.522	0.805
CASP4	TNF	9606.ENSP00000388566	9606.ENSP00000398698	0	0	0	0	0.096	0.092	0	0.433	0.494
CASP4	NLRP1	9606.ENSP00000388566	9606.ENSP00000478516	0	0	0	0	0.058	0	0.54	0.355	0.696
CASP4	GSDMD	9606.ENSP00000388566	9606.ENSP00000433209	0	0	0	0	0.115	0.47	0.8	0.48	0.944
CASP5	NOD1	9606.ENSP00000376849	9606.ENSP00000222823	0	0	0	0	0.061	0.063	0	0.485	0.507
CASP5	PYCARD	9606.ENSP00000376849	9606.ENSP00000247470	0	0	0	0	0.109	0.356	0.9	0.689	0.979
CASP5	IL1B	9606.ENSP00000376849	9606.ENSP00000263341	0	0	0	0	0.229	0.132	0	0.507	0.641
CASP5	IL18	9606.ENSP00000376849	9606.ENSP00000280357	0	0	0	0	0.087	0	0	0.712	0.726
CASP5	NOD2	9606.ENSP00000376849	9606.ENSP00000300589	0	0	0	0	0.175	0.162	0	0.431	0.572
CASP5	NLRP6	9606.ENSP00000376849	9606.ENSP00000309767	0	0	0	0	0.139	0	0.54	0.491	0.78
CASP5	NLRP3	9606.ENSP00000376849	9606.ENSP00000337383	0	0	0	0	0.118	0	0.9	0.75	0.976
CASP5	NLRP7	9606.ENSP00000376849	9606.ENSP00000467123	0	0	0	0	0	0	0	0.482	0.482
CASP5	TNF	9606.ENSP00000376849	9606.ENSP00000398698	0	0	0	0	0.146	0.092	0	0.567	0.635
CASP5	NLRP2	9606.ENSP00000376849	9606.ENSP00000445135	0	0	0	0	0	0	0	0.681	0.681
CASP5	NLRC4	9606.ENSP00000376849	9606.ENSP00000385090	0	0	0	0	0.169	0.128	0.72	0.7	0.931
CASP5	GSDMD	9606.ENSP00000376849	9606.ENSP00000433209	0	0	0	0	0.084	0.183	0.8	0.662	0.942
CASP5	NLRP1	9606.ENSP00000376849	9606.ENSP00000478516	0	0	0	0	0.058	0.379	0.9	0.813	0.987
CASP6	PYCARD	9606.ENSP00000265164	9606.ENSP00000247470	0	0	0	0	0.061	0.261	0	0.304	0.475
CASP6	TNF	9606.ENSP00000265164	9606.ENSP00000398698	0	0	0	0	0	0.092	0	0.43	0.46
CASP6	CASP9	9606.ENSP00000265164	9606.ENSP00000330237	0	0	0	0.733	0	0	0.9	0.829	0.921
CASP6	CASP8	9606.ENSP00000265164	9606.ENSP00000351273	0	0	0	0.764	0.061	0.993	0.9	0.823	0.999
CASP8	NOD1	9606.ENSP00000351273	9606.ENSP00000222823	0	0	0	0	0.062	0.343	0.9	0.354	0.954
CASP8	PYCARD	9606.ENSP00000351273	9606.ENSP00000247470	0	0	0	0	0.062	0.492	0.9	0.671	0.982
CASP8	IL1B	9606.ENSP00000351273	9606.ENSP00000263341	0	0	0	0	0.063	0.268	0.9	0.568	0.966
CASP8	IL18	9606.ENSP00000351273	9606.ENSP00000280357	0	0	0	0	0.084	0	0	0.55	0.57
CASP8	NOD2	9606.ENSP00000351273	9606.ENSP00000300589	0	0	0	0	0.082	0.063	0	0.367	0.409
CASP8	CASP9	9606.ENSP00000351273	9606.ENSP00000330237	0	0	0	0.707	0	0.993	0	0.956	0.994
CASP8	NLRP3	9606.ENSP00000351273	9606.ENSP00000337383	0	0	0	0	0.062	0	0	0.59	0.599
CASP8	NLRP1	9606.ENSP00000351273	9606.ENSP00000478516	0	0	0	0	0.062	0	0	0.409	0.421
CASP8	GSDMD	9606.ENSP00000351273	9606.ENSP00000433209	0	0	0	0	0.086	0.08	0	0.408	0.459
CASP8	SCAF11	9606.ENSP00000351273	9606.ENSP00000358374	0	0	0	0	0	0	0	0.564	0.564
CASP8	IL6	9606.ENSP00000351273	9606.ENSP00000385675	0	0	0	0	0.061	0	0	0.642	0.65
CASP8	NLRC4	9606.ENSP00000351273	9606.ENSP00000385090	0	0	0	0	0.062	0.401	0	0.696	0.815
CASP8	TNF	9606.ENSP00000351273	9606.ENSP00000398698	0	0	0	0	0.062	0.394	0.9	0.788	0.986
CASP9	NOD1	9606.ENSP00000330237	9606.ENSP00000222823	0	0	0	0	0	0.343	0.9	0.289	0.949
CASP9	PYCARD	9606.ENSP00000330237	9606.ENSP00000247470	0	0	0	0	0.061	0.261	0	0.362	0.518
CASP9	IL1B	9606.ENSP00000330237	9606.ENSP00000263341	0	0	0	0	0	0.074	0	0.44	0.459
CASP9	SCAF11	9606.ENSP00000330237	9606.ENSP00000358374	0	0	0	0	0	0	0	0.4	0.4
CASP9	GPX4	9606.ENSP00000330237	9606.ENSP00000346103	0	0	0	0	0	0	0	0.404	0.404
CASP9	NLRC4	9606.ENSP00000330237	9606.ENSP00000385090	0	0	0	0	0	0.076	0	0.4	0.421
CASP9	NLRP1	9606.ENSP00000330237	9606.ENSP00000478516	0	0	0	0	0	0.379	0	0.313	0.555
CASP9	IL6	9606.ENSP00000330237	9606.ENSP00000385675	0	0	0	0	0	0	0	0.578	0.578
CASP9	TNF	9606.ENSP00000330237	9606.ENSP00000398698	0	0	0	0	0	0.092	0	0.687	0.703
DFNA5	GSDMC	9606.ENSP00000339587	9606.ENSP00000276708	0	0	0	0	0	0	0	0.572	0.572
DFNA5	GSDMA	9606.ENSP00000339587	9606.ENSP00000301659	0	0	0	0	0	0	0	0.807	0.807
DFNA5	GSDMB	9606.ENSP00000339587	9606.ENSP00000415049	0	0	0	0	0	0	0	0.514	0.514
DFNB59	GSDMC	9606.ENSP00000386647	9606.ENSP00000276708	0	0	0	0	0	0	0	0.47	0.47
ELANE	PYCARD	9606.ENSP00000466090	9606.ENSP00000247470	0	0	0	0	0.069	0	0.9	0.147	0.913
ELANE	IL1B	9606.ENSP00000466090	9606.ENSP00000263341	0	0	0	0	0.071	0	0	0.539	0.553
ELANE	IL18	9606.ENSP00000466090	9606.ENSP00000280357	0	0	0	0	0	0	0	0.416	0.416
ELANE	IL6	9606.ENSP00000466090	9606.ENSP00000385675	0	0	0	0	0	0	0	0.793	0.793
ELANE	TNF	9606.ENSP00000466090	9606.ENSP00000398698	0	0	0	0	0.062	0	0	0.642	0.649
ELANE	GSDMD	9606.ENSP00000466090	9606.ENSP00000433209	0	0	0	0	0	0	0.9	0.041	0.9
GPX4	TNF	9606.ENSP00000346103	9606.ENSP00000398698	0	0	0	0	0	0	0	0.424	0.424
GPX4	IL6	9606.ENSP00000346103	9606.ENSP00000385675	0	0	0	0	0	0	0	0.424	0.424
GSDMB	PYCARD	9606.ENSP00000415049	9606.ENSP00000247470	0	0	0	0	0	0	0	0.542	0.542
GSDMB	GSDMC	9606.ENSP00000415049	9606.ENSP00000276708	0	0	0	0	0	0	0	0.809	0.809
GSDMB	IL18	9606.ENSP00000415049	9606.ENSP00000280357	0	0	0	0	0	0	0	0.579	0.579
GSDMD	PYCARD	9606.ENSP00000433209	9606.ENSP00000247470	0	0	0	0	0.097	0	0.72	0.59	0.887
GSDMD	IL1B	9606.ENSP00000433209	9606.ENSP00000263341	0	0	0	0	0.083	0	0	0.493	0.515
GSDMD	IL18	9606.ENSP00000433209	9606.ENSP00000280357	0	0	0	0	0.077	0	0	0.64	0.654
GSDMD	NLRP6	9606.ENSP00000433209	9606.ENSP00000309767	0	0	0	0	0.069	0	0.54	0.398	0.719
GSDMD	NLRP3	9606.ENSP00000433209	9606.ENSP00000337383	0	0	0	0	0.081	0	0.8	0.687	0.937
GSDMD	NLRC4	9606.ENSP00000433209	9606.ENSP00000385090	0	0	0	0	0.061	0	0.72	0.609	0.888
GSDMD	NLRP1	9606.ENSP00000433209	9606.ENSP00000478516	0	0	0	0	0.061	0	0.72	0.534	0.866
IL18	NOD1	9606.ENSP00000280357	9606.ENSP00000222823	0	0	0	0	0	0	0	0.683	0.683
IL18	PYCARD	9606.ENSP00000280357	9606.ENSP00000247470	0	0	0	0	0.064	0	0.8	0.836	0.966
IL18	IL1B	9606.ENSP00000280357	9606.ENSP00000263341	0	0	0	0	0.095	0	0.9	0.921	0.992
IL18	TIRAP	9606.ENSP00000280357	9606.ENSP00000376445	0	0	0	0	0	0	0	0.511	0.511
IL18	NLRP2	9606.ENSP00000280357	9606.ENSP00000445135	0	0	0	0	0	0	0	0.578	0.578
IL18	NLRP7	9606.ENSP00000280357	9606.ENSP00000467123	0	0	0	0	0	0	0	0.613	0.613
IL18	NOD2	9606.ENSP00000280357	9606.ENSP00000300589	0	0	0	0	0	0	0	0.678	0.678
IL18	NLRP6	9606.ENSP00000280357	9606.ENSP00000309767	0	0	0	0	0	0	0	0.705	0.705
IL18	NLRP1	9606.ENSP00000280357	9606.ENSP00000478516	0	0	0	0	0.061	0	0	0.799	0.803
IL18	IL6	9606.ENSP00000280357	9606.ENSP00000385675	0	0	0	0	0	0	0	0.872	0.872
IL18	TNF	9606.ENSP00000280357	9606.ENSP00000398698	0	0	0	0	0	0	0	0.902	0.903
IL18	NLRP3	9606.ENSP00000280357	9606.ENSP00000337383	0	0	0	0	0.082	0	0	0.952	0.955
IL18	NLRC4	9606.ENSP00000280357	9606.ENSP00000385090	0	0	0	0	0.062	0	0.8	0.815	0.962
IL1B	NOD1	9606.ENSP00000263341	9606.ENSP00000222823	0	0	0	0	0.081	0	0	0.538	0.557
IL1B	PYCARD	9606.ENSP00000263341	9606.ENSP00000247470	0	0	0	0	0.089	0	0.9	0.725	0.972
IL1B	NLRP2	9606.ENSP00000263341	9606.ENSP00000445135	0	0	0	0	0	0	0	0.416	0.416
IL1B	NLRP6	9606.ENSP00000263341	9606.ENSP00000309767	0	0	0	0	0	0	0	0.423	0.422
IL1B	TIRAP	9606.ENSP00000263341	9606.ENSP00000376445	0	0	0	0	0	0	0	0.484	0.484
IL1B	NLRP7	9606.ENSP00000263341	9606.ENSP00000467123	0	0	0	0	0	0	0	0.583	0.584
IL1B	NLRP1	9606.ENSP00000263341	9606.ENSP00000478516	0	0	0	0	0.061	0	0	0.669	0.675
IL1B	NOD2	9606.ENSP00000263341	9606.ENSP00000300589	0	0	0	0	0.19	0	0	0.63	0.687
IL1B	NLRC4	9606.ENSP00000263341	9606.ENSP00000385090	0	0	0	0	0.134	0	0.8	0.683	0.94
IL1B	IL6	9606.ENSP00000263341	9606.ENSP00000385675	0	0	0	0	0.43	0	0	0.973	0.984
IL1B	NLRP3	9606.ENSP00000263341	9606.ENSP00000337383	0	0	0	0	0.232	0	0.8	0.933	0.988
IL1B	TNF	9606.ENSP00000263341	9606.ENSP00000398698	0	0	0	0	0.441	0	0	0.981	0.989
IL6	NOD1	9606.ENSP00000385675	9606.ENSP00000222823	0	0	0	0	0	0	0	0.593	0.593
IL6	PYCARD	9606.ENSP00000385675	9606.ENSP00000247470	0	0	0	0	0	0	0	0.537	0.537
IL6	NOD2	9606.ENSP00000385675	9606.ENSP00000300589	0	0	0	0	0.063	0	0	0.672	0.679
IL6	NLRP6	9606.ENSP00000385675	9606.ENSP00000309767	0	0	0	0	0	0	0	0.407	0.407
IL6	NLRP3	9606.ENSP00000385675	9606.ENSP00000337383	0	0	0	0	0.062	0	0	0.834	0.838
IL6	TIRAP	9606.ENSP00000385675	9606.ENSP00000376445	0	0	0	0	0	0	0	0.581	0.581
IL6	NLRC4	9606.ENSP00000385675	9606.ENSP00000385090	0	0	0	0	0	0	0	0.529	0.529
IL6	NLRP1	9606.ENSP00000385675	9606.ENSP00000478516	0	0	0	0	0	0	0	0.473	0.473
IL6	TNF	9606.ENSP00000385675	9606.ENSP00000398698	0	0	0	0	0.123	0	0	0.982	0.984
NLRC4	NOD1	9606.ENSP00000385090	9606.ENSP00000222823	0	0	0	0.541	0.07	0.336	0	0.764	0.579
NLRC4	PYCARD	9606.ENSP00000385090	9606.ENSP00000247470	0	0	0	0	0.086	0.454	0.8	0.797	0.977
NLRC4	NOD2	9606.ENSP00000385090	9606.ENSP00000300589	0	0	0	0.541	0.212	0.336	0	0.849	0.665
NLRC4	NLRP6	9606.ENSP00000385090	9606.ENSP00000309767	0	0	0	0	0.087	0	0.54	0.802	0.909
NLRC4	NLRP3	9606.ENSP00000385090	9606.ENSP00000337383	0	0	0	0	0.169	0.336	0.72	0.891	0.98
NLRC4	TNF	9606.ENSP00000385090	9606.ENSP00000398698	0	0	0	0	0.085	0	0	0.511	0.534
NLRC4	NLRP7	9606.ENSP00000385090	9606.ENSP00000467123	0	0	0	0	0	0	0	0.769	0.769
NLRC4	NLRP1	9606.ENSP00000385090	9606.ENSP00000478516	0	0	0	0	0.062	0.294	0.72	0.892	0.977
NLRP1	NOD1	9606.ENSP00000478516	9606.ENSP00000222823	0	0	0	0.558	0.061	0.294	0	0.706	0.52
NLRP1	PYCARD	9606.ENSP00000478516	9606.ENSP00000247470	0	0	0	0.805	0.061	0.32	0.9	0.799	0.941
NLRP1	NOD2	9606.ENSP00000478516	9606.ENSP00000300589	0	0	0	0.556	0.061	0.294	0.8	0.823	0.908
NLRP1	NLRP6	9606.ENSP00000478516	9606.ENSP00000309767	0	0	0	0.726	0	0	0.54	0.802	0.64
NLRP1	NLRP3	9606.ENSP00000478516	9606.ENSP00000337383	0	0	0	0.784	0.084	0	0.9	0.889	0.922
NLRP1	TNF	9606.ENSP00000478516	9606.ENSP00000398698	0	0	0	0	0.061	0	0	0.446	0.458
NLRP2	PYCARD	9606.ENSP00000445135	9606.ENSP00000247470	0	0	0	0	0	0.294	0	0.719	0.793
NLRP3	PYCARD	9606.ENSP00000337383	9606.ENSP00000247470	0	0	0	0	0.061	0.472	0.9	0.941	0.996
NLRP3	NOD2	9606.ENSP00000337383	9606.ENSP00000300589	0	0	0	0.567	0.152	0	0	0.88	0.473
NLRP3	NLRP6	9606.ENSP00000337383	9606.ENSP00000309767	0	0	0	0.802	0.065	0	0.54	0.788	0.62
NLRP3	TIRAP	9606.ENSP00000337383	9606.ENSP00000376445	0	0	0	0	0	0	0	0.44	0.44
NLRP3	TNF	9606.ENSP00000337383	9606.ENSP00000398698	0	0	0	0	0.146	0	0	0.83	0.849
NLRP6	PYCARD	9606.ENSP00000309767	9606.ENSP00000247470	0	0	0	0	0.076	0	0.8	0.67	0.933
NLRP7	PYCARD	9606.ENSP00000467123	9606.ENSP00000247470	0	0	0	0	0	0	0.8	0.592	0.914
NOD1	TIRAP	9606.ENSP00000222823	9606.ENSP00000376445	0	0	0	0	0	0	0	0.478	0.478
NOD1	TNF	9606.ENSP00000222823	9606.ENSP00000398698	0	0	0	0	0	0	0	0.594	0.594
NOD1	PYCARD	9606.ENSP00000222823	9606.ENSP00000247470	0	0	0	0	0.061	0	0	0.65	0.658
NOD1	NOD2	9606.ENSP00000222823	9606.ENSP00000300589	0	0	0	0.795	0.077	0.379	0.9	0.953	0.949
NOD2	PYCARD	9606.ENSP00000300589	9606.ENSP00000247470	0	0	0	0	0.091	0	0	0.659	0.677
NOD2	TIRAP	9606.ENSP00000300589	9606.ENSP00000376445	0	0	0	0	0	0	0	0.518	0.518
NOD2	TNF	9606.ENSP00000300589	9606.ENSP00000398698	0	0	0	0	0.214	0	0	0.685	0.741
PYCARD	TNF	9606.ENSP00000247470	9606.ENSP00000398698	0	0	0	0	0.095	0	0	0.51	0.537
TIRAP	TNF	9606.ENSP00000376445	9606.ENSP00000398698	0	0	0	0	0	0	0	0.567	0.567
