# Supplementary material for: Molecular Characteristics, Clinical Implication, and Cancer Immunity Interactions of Pyroptosis-Related Genes in Breast Cancer
Source: Front Med (Lausanne). 2021 Sep 13;8:702638. doi: 10.3389/fmed.2021.702638 (PMC8473741; doi:10.3389/fmed.2021.702638)
Supplement: Supplementary file 3 [file Data_Sheet_1.ZIP › Original Source Data/Figure 2/Figure 2C.xlsx]

## Sheet: Sheet1
ONTOLOGY	ID	Description	GeneRatio	BgRatio	pvalue	p.adjust	qvalue	geneID	Count
BP	GO:0032611	interleukin-1 beta production	13/33	101/18670	8.00028e-22	1.29765e-18	6.30759e-19	NLRP7/NLRP2/IL1B/CASP8/PYCARD/AIM2/NOD2/NLRC4/NLRP3/CASP1/NOD1/NLRP1/GSDMD	13
BP	GO:0032731	positive regulation of interleukin-1 beta production	11/33	52/18670	4.66019e-21	2.55356e-18	1.24123e-18	NLRP7/NLRP2/CASP8/PYCARD/AIM2/NOD2/NLRP3/CASP1/NOD1/NLRP1/GSDMD	11
BP	GO:0032612	interleukin-1 production	13/33	115/18670	4.72299e-21	2.55356e-18	1.24123e-18	NLRP7/NLRP2/IL1B/CASP8/PYCARD/AIM2/NOD2/NLRC4/NLRP3/CASP1/NOD1/NLRP1/GSDMD	13
BP	GO:0032732	positive regulation of interleukin-1 production	11/33	59/18670	2.14292e-20	8.68953e-18	4.2238e-18	NLRP7/NLRP2/CASP8/PYCARD/AIM2/NOD2/NLRP3/CASP1/NOD1/NLRP1/GSDMD	11
BP	GO:2001056	positive regulation of cysteine-type endopeptidase activity	13/33	149/18670	1.5619e-19	5.0668e-17	2.46287e-17	NLRP2/TNF/CASP8/PYCARD/CASP5/AIM2/NLRC4/NLRP3/CASP4/CASP1/CASP9/NOD1/NLRP1	13
BP	GO:0001819	positive regulation of cytokine production	17/33	464/18670	3.18887e-19	8.62057e-17	4.19028e-17	NLRP7/NLRP2/TNF/IL1B/IL18/CASP8/IL6/PYCARD/AIM2/NOD2/NLRP3/CASP1/ELANE/TIRAP/NOD1/NLRP1/GSDMD	17
BP	GO:0050702	interleukin-1 beta secretion	10/33	53/18670	1.21578e-18	2.81713e-16	1.36935e-16	NLRP7/NLRP2/PYCARD/AIM2/NOD2/NLRC4/NLRP3/CASP1/NLRP1/GSDMD	10
BP	GO:0010950	positive regulation of endopeptidase activity	13/33	178/18670	1.67542e-18	3.09535e-16	1.50459e-16	NLRP2/TNF/CASP8/PYCARD/CASP5/AIM2/NLRC4/NLRP3/CASP4/CASP1/CASP9/NOD1/NLRP1	13
BP	GO:0006919	activation of cysteine-type endopeptidase activity involved in apoptotic process	11/33	86/18670	1.81915e-18	3.09535e-16	1.50459e-16	TNF/CASP8/PYCARD/CASP5/NLRC4/NLRP3/CASP4/CASP1/CASP9/NOD1/NLRP1	11
BP	GO:0050718	positive regulation of interleukin-1 beta secretion	9/33	33/18670	1.90835e-18	3.09535e-16	1.50459e-16	NLRP7/NLRP2/PYCARD/AIM2/NOD2/NLRP3/CASP1/NLRP1/GSDMD	9
BP	GO:0043280	positive regulation of cysteine-type endopeptidase activity involved in apoptotic process	12/33	132/18670	2.92846e-18	4.16352e-16	2.0238e-16	NLRP2/TNF/CASP8/PYCARD/CASP5/NLRC4/NLRP3/CASP4/CASP1/CASP9/NOD1/NLRP1	12
BP	GO:0032651	regulation of interleukin-1 beta production	11/33	90/18670	3.08029e-18	4.16352e-16	2.0238e-16	NLRP7/NLRP2/CASP8/PYCARD/AIM2/NOD2/NLRP3/CASP1/NOD1/NLRP1/GSDMD	11
BP	GO:0050701	interleukin-1 secretion	10/33	61/18670	5.5723e-18	6.95251e-16	3.37947e-16	NLRP7/NLRP2/PYCARD/AIM2/NOD2/NLRC4/NLRP3/CASP1/NLRP1/GSDMD	10
BP	GO:0010952	positive regulation of peptidase activity	13/33	197/18670	6.42181e-18	7.44013e-16	3.61649e-16	NLRP2/TNF/CASP8/PYCARD/CASP5/AIM2/NLRC4/NLRP3/CASP4/CASP1/CASP9/NOD1/NLRP1	13
BP	GO:0050716	positive regulation of interleukin-1 secretion	9/33	38/18670	8.01942e-18	8.67167e-16	4.21512e-16	NLRP7/NLRP2/PYCARD/AIM2/NOD2/NLRP3/CASP1/NLRP1/GSDMD	9
BP	GO:0070269	pyroptosis	7/33	11/18670	8.95241e-18	9.07551e-16	4.41142e-16	GSDMA/GSDMC/AIM2/NLRC4/GSDME/GSDMD/GSDMB	7
BP	GO:0032652	regulation of interleukin-1 production	11/33	103/18670	1.45601e-17	1.3892e-15	6.75263e-16	NLRP7/NLRP2/CASP8/PYCARD/AIM2/NOD2/NLRP3/CASP1/NOD1/NLRP1/GSDMD	11
BP	GO:0050706	regulation of interleukin-1 beta secretion	9/33	46/18670	5.36989e-17	4.83887e-15	2.35208e-15	NLRP7/NLRP2/PYCARD/AIM2/NOD2/NLRP3/CASP1/NLRP1/GSDMD	9
BP	GO:2000116	regulation of cysteine-type endopeptidase activity	13/33	239/18670	8.16343e-17	6.96899e-15	3.38748e-15	NLRP2/TNF/CASP8/PYCARD/CASP5/AIM2/NLRC4/NLRP3/CASP4/CASP1/CASP9/NOD1/NLRP1	13
BP	GO:0032496	response to lipopolysaccharide	14/33	330/18670	1.33531e-16	1.08294e-14	5.26393e-15	NLRP7/CASP3/TNF/IL1B/IL18/CASP8/IL6/PYCARD/NOD2/NLRP3/CASP1/ELANE/TIRAP/CASP9	14
BP	GO:0050704	regulation of interleukin-1 secretion	9/33	53/18670	2.14255e-16	1.65487e-14	8.04397e-15	NLRP7/NLRP2/PYCARD/AIM2/NOD2/NLRP3/CASP1/NLRP1/GSDMD	9
BP	GO:0002237	response to molecule of bacterial origin	14/33	343/18670	2.28939e-16	1.6879e-14	8.20455e-15	NLRP7/CASP3/TNF/IL1B/IL18/CASP8/IL6/PYCARD/NOD2/NLRP3/CASP1/ELANE/TIRAP/CASP9	14
BP	GO:0050715	positive regulation of cytokine secretion	11/33	139/18670	4.38534e-16	3.09262e-14	1.50326e-14	NLRP7/NLRP2/TNF/IL1B/PYCARD/AIM2/NOD2/NLRP3/CASP1/NLRP1/GSDMD	11
BP	GO:0045862	positive regulation of proteolysis	14/33	363/18670	5.03986e-16	3.40611e-14	1.65564e-14	NLRP2/TNF/IL1B/CASP8/PYCARD/CASP5/AIM2/NLRC4/NLRP3/CASP4/CASP1/CASP9/NOD1/NLRP1	14
BP	GO:0043281	regulation of cysteine-type endopeptidase activity involved in apoptotic process	12/33	215/18670	1.1462e-15	7.43656e-14	3.61476e-14	NLRP2/TNF/CASP8/PYCARD/CASP5/NLRC4/NLRP3/CASP4/CASP1/CASP9/NOD1/NLRP1	12
BP	GO:0050663	cytokine secretion	12/33	240/18670	4.32034e-15	2.69188e-13	1.30847e-13	NLRP7/NLRP2/TNF/IL1B/PYCARD/AIM2/NOD2/NLRC4/NLRP3/CASP1/NLRP1/GSDMD	12
BP	GO:0052548	regulation of endopeptidase activity	14/33	425/18670	4.48093e-15	2.69188e-13	1.30847e-13	NLRP7/NLRP2/TNF/CASP8/PYCARD/CASP5/AIM2/NLRC4/NLRP3/CASP4/CASP1/CASP9/NOD1/NLRP1	14
BP	GO:0052547	regulation of peptidase activity	14/33	452/18670	1.04752e-14	6.06811e-13	2.94958e-13	NLRP7/NLRP2/TNF/CASP8/PYCARD/CASP5/AIM2/NLRC4/NLRP3/CASP4/CASP1/CASP9/NOD1/NLRP1	14
BP	GO:1904951	positive regulation of establishment of protein localization	14/33	456/18670	1.18257e-14	6.61423e-13	3.21504e-13	NLRP7/NLRP2/TNF/IL1B/CASP8/IL6/PYCARD/AIM2/NOD2/NLRP3/CASP1/PRKACA/NLRP1/GSDMD	14
BP	GO:0050714	positive regulation of protein secretion	12/33	268/18670	1.62441e-14	8.78263e-13	4.26906e-13	NLRP7/NLRP2/TNF/IL1B/IL6/PYCARD/AIM2/NOD2/NLRP3/CASP1/NLRP1/GSDMD	12
BP	GO:0002793	positive regulation of peptide secretion	12/33	288/18670	3.83965e-14	2.00901e-12	9.76537e-13	NLRP7/NLRP2/TNF/IL1B/IL6/PYCARD/AIM2/NOD2/NLRP3/CASP1/NLRP1/GSDMD	12
BP	GO:0050707	regulation of cytokine secretion	11/33	210/18670	4.3685e-14	2.21428e-12	1.07632e-12	NLRP7/NLRP2/TNF/IL1B/PYCARD/AIM2/NOD2/NLRP3/CASP1/NLRP1/GSDMD	11
BP	GO:0051092	positive regulation of NF-kappaB transcription factor activity	10/33	149/18670	6.10921e-14	3.00277e-12	1.45959e-12	TNF/IL1B/IL18/PYCARD/AIM2/NOD2/NLRC4/NLRP3/TIRAP/NOD1	10
BP	GO:0051222	positive regulation of protein transport	13/33	418/18670	1.12688e-13	5.37586e-12	2.6131e-12	NLRP7/NLRP2/TNF/IL1B/IL6/PYCARD/AIM2/NOD2/NLRP3/CASP1/PRKACA/NLRP1/GSDMD	13
BP	GO:0051091	positive regulation of DNA-binding transcription factor activity	11/33	261/18670	4.76108e-13	2.20642e-11	1.0725e-11	TNF/IL1B/IL18/IL6/PYCARD/AIM2/NOD2/NLRC4/NLRP3/TIRAP/NOD1	11
BP	GO:1903532	positive regulation of secretion by cell	12/33	399/18670	1.82287e-12	8.21305e-11	3.9922e-11	NLRP7/NLRP2/TNF/IL1B/IL6/PYCARD/AIM2/NOD2/NLRP3/CASP1/NLRP1/GSDMD	12
BP	GO:0071219	cellular response to molecule of bacterial origin	10/33	212/18670	2.12347e-12	9.30884e-11	4.52484e-11	NLRP7/TNF/IL1B/IL18/IL6/PYCARD/NOD2/NLRP3/CASP1/TIRAP	10
BP	GO:0051047	positive regulation of secretion	12/33	428/18670	4.14995e-12	1.77137e-10	8.61029e-11	NLRP7/NLRP2/TNF/IL1B/IL6/PYCARD/AIM2/NOD2/NLRP3/CASP1/NLRP1/GSDMD	12
BP	GO:0051090	regulation of DNA-binding transcription factor activity	12/33	432/18670	4.62717e-12	1.92443e-10	9.35425e-11	NLRP2/TNF/IL1B/IL18/IL6/PYCARD/AIM2/NOD2/NLRC4/NLRP3/TIRAP/NOD1	12
BP	GO:0042742	defense response to bacterium	11/33	330/18670	6.09717e-12	2.44309e-10	1.18753e-10	TNF/IL6/PYCARD/NOD2/NLRC4/NLRP3/ELANE/TIRAP/NOD1/NLRP1/GSDMD	11
BP	GO:0071216	cellular response to biotic stimulus	10/33	236/18670	6.1755e-12	2.44309e-10	1.18753e-10	NLRP7/TNF/IL1B/IL18/IL6/PYCARD/NOD2/NLRP3/CASP1/TIRAP	10
BP	GO:0050708	regulation of protein secretion	12/33	472/18670	1.30055e-11	5.0226e-10	2.44138e-10	NLRP7/NLRP2/TNF/IL1B/IL6/PYCARD/AIM2/NOD2/NLRP3/CASP1/NLRP1/GSDMD	12
BP	GO:0050727	regulation of inflammatory response	12/33	485/18670	1.78397e-11	6.72931e-10	3.27098e-10	GPX4/NLRP7/TNF/IL1B/IL18/NLRP6/IL6/PYCARD/NOD2/NLRP3/ELANE/NLRP1	12
BP	GO:0002791	regulation of peptide secretion	12/33	500/18670	2.54105e-11	9.36724e-10	4.55322e-10	NLRP7/NLRP2/TNF/IL1B/IL6/PYCARD/AIM2/NOD2/NLRP3/CASP1/NLRP1/GSDMD	12
BP	GO:0042033	chemokine biosynthetic process	5/33	16/18670	5.41206e-11	1.90834e-09	9.27604e-10	TNF/IL1B/IL18/IL6/ELANE	5
BP	GO:0050755	chemokine metabolic process	5/33	16/18670	5.41206e-11	1.90834e-09	9.27604e-10	TNF/IL1B/IL18/IL6/ELANE	5
BP	GO:0071222	cellular response to lipopolysaccharide	9/33	205/18670	5.97389e-11	2.06163e-09	1.00211e-09	NLRP7/TNF/IL1B/IL18/IL6/PYCARD/NOD2/NLRP3/CASP1	9
BP	GO:0032637	interleukin-8 production	7/33	82/18670	9.45712e-11	3.19572e-09	1.55337e-09	TNF/IL1B/PYCARD/NOD2/ELANE/TIRAP/NOD1	7
BP	GO:0032602	chemokine production	7/33	89/18670	1.69939e-10	5.62534e-09	2.73436e-09	TNF/IL1B/IL18/IL6/PYCARD/ELANE/TIRAP	7
BP	GO:0043122	regulation of I-kappaB kinase/NF-kappaB signaling	9/33	237/18670	2.17549e-10	7.05729e-09	3.4304e-09	TNF/IL1B/CASP8/NLRP6/PYCARD/NOD2/CASP1/TIRAP/NOD1	9
BP	GO:0032757	positive regulation of interleukin-8 production	6/33	49/18670	2.49822e-10	7.94533e-09	3.86206e-09	TNF/IL1B/PYCARD/NOD2/ELANE/TIRAP	6
BP	GO:0032755	positive regulation of interleukin-6 production	7/33	96/18670	2.91466e-10	9.08443e-09	4.41575e-09	TNF/IL1B/IL6/PYCARD/NOD2/TIRAP/NOD1	7
BP	GO:0032635	interleukin-6 production	8/33	161/18670	2.9684e-10	9.08443e-09	4.41575e-09	TNF/IL1B/IL18/IL6/PYCARD/NOD2/TIRAP/NOD1	8
BP	GO:0007249	I-kappaB kinase/NF-kappaB signaling	9/33	269/18670	6.67391e-10	2.00465e-08	9.74417e-09	TNF/IL1B/CASP8/NLRP6/PYCARD/NOD2/CASP1/TIRAP/NOD1	9
BP	GO:1901222	regulation of NIK/NF-kappaB signaling	7/33	117/18670	1.18201e-09	3.48586e-08	1.6944e-08	TNF/IL1B/IL18/NOD2/NLRP3/TIRAP/NOD1	7
BP	GO:0042089	cytokine biosynthetic process	7/33	123/18670	1.6804e-09	4.86717e-08	2.36583e-08	TNF/IL1B/IL18/IL6/ELANE/TIRAP/NOD1	7
BP	GO:0042107	cytokine metabolic process	7/33	124/18670	1.77876e-09	5.06167e-08	2.46038e-08	TNF/IL1B/IL18/IL6/ELANE/TIRAP/NOD1	7
BP	GO:1903037	regulation of leukocyte cell-cell adhesion	9/33	304/18670	1.95666e-09	5.4719e-08	2.65978e-08	CASP3/TNF/IL1B/IL18/IL6/PYCARD/NOD2/NLRP3/ELANE	9
BP	GO:0002218	activation of innate immune response	9/33	319/18670	2.98266e-09	8.19978e-08	3.98574e-08	CASP8/NLRP6/PYCARD/AIM2/NOD2/NLRC4/PRKACA/TIRAP/NOD1	9
BP	GO:0032677	regulation of interleukin-8 production	6/33	74/18670	3.20833e-09	8.67318e-08	4.21586e-08	TNF/IL1B/PYCARD/NOD2/ELANE/TIRAP	6
BP	GO:1903039	positive regulation of leukocyte cell-cell adhesion	8/33	218/18670	3.28242e-09	8.72801e-08	4.24251e-08	TNF/IL1B/IL18/IL6/PYCARD/NOD2/NLRP3/ELANE	8
BP	GO:1901224	positive regulation of NIK/NF-kappaB signaling	6/33	77/18670	4.09091e-09	1.07024e-07	5.20219e-08	TNF/IL1B/IL18/NOD2/TIRAP/NOD1	6
BP	GO:0007159	leukocyte cell-cell adhesion	9/33	337/18670	4.81571e-09	1.23985e-07	6.02667e-08	CASP3/TNF/IL1B/IL18/IL6/PYCARD/NOD2/NLRP3/ELANE	9
BP	GO:0032642	regulation of chemokine production	6/33	82/18670	6.00441e-09	1.52174e-07	7.39688e-08	TNF/IL1B/IL6/PYCARD/ELANE/TIRAP	6
BP	GO:0002718	regulation of cytokine production involved in immune response	6/33	84/18670	6.95285e-09	1.735e-07	8.4335e-08	TNF/IL1B/IL18/IL6/NOD2/NLRP3	6
BP	GO:0032675	regulation of interleukin-6 production	7/33	152/18670	7.38209e-09	1.8142e-07	8.81848e-08	TNF/IL1B/IL6/PYCARD/NOD2/TIRAP/NOD1	7
BP	GO:0045073	regulation of chemokine biosynthetic process	4/33	15/18670	1.08868e-08	2.63558e-07	1.2811e-07	TNF/IL1B/IL6/ELANE	4
BP	GO:0022409	positive regulation of cell-cell adhesion	8/33	255/18670	1.12161e-08	2.67538e-07	1.30045e-07	TNF/IL1B/IL18/IL6/PYCARD/NOD2/NLRP3/ELANE	8
BP	GO:0045089	positive regulation of innate immune response	9/33	381/18670	1.39747e-08	3.28507e-07	1.59681e-07	CASP8/NLRP6/PYCARD/AIM2/NOD2/NLRC4/PRKACA/TIRAP/NOD1	9
BP	GO:0002830	positive regulation of type 2 immune response	4/33	16/18670	1.44977e-08	3.35933e-07	1.6329e-07	IL18/IL6/NOD2/NLRP3	4
BP	GO:0050830	defense response to Gram-positive bacterium	6/33	101/18670	2.12246e-08	4.84876e-07	2.35689e-07	TNF/IL6/NLRP3/TIRAP/NOD1/GSDMD	6
BP	GO:0002367	cytokine production involved in immune response	6/33	102/18670	2.25231e-08	5.0413e-07	2.45047e-07	TNF/IL1B/IL18/IL6/NOD2/NLRP3	6
BP	GO:0022407	regulation of cell-cell adhesion	9/33	403/18670	2.2689e-08	5.0413e-07	2.45047e-07	CASP3/TNF/IL1B/IL18/IL6/PYCARD/NOD2/NLRP3/ELANE	9
BP	GO:0150078	positive regulation of neuroinflammatory response	4/33	18/18670	2.43147e-08	5.32952e-07	2.59057e-07	TNF/IL1B/IL18/IL6	4
BP	GO:0038061	NIK/NF-kappaB signaling	7/33	183/18670	2.66916e-08	5.6493e-07	2.74601e-07	TNF/IL1B/IL18/NOD2/NLRP3/TIRAP/NOD1	7
BP	GO:0043123	positive regulation of I-kappaB kinase/NF-kappaB signaling	7/33	183/18670	2.66916e-08	5.6493e-07	2.74601e-07	TNF/IL1B/CASP8/NOD2/CASP1/TIRAP/NOD1	7
BP	GO:0002821	positive regulation of adaptive immune response	6/33	105/18670	2.68185e-08	5.6493e-07	2.74601e-07	TNF/IL1B/IL18/IL6/PYCARD/NLRP3	6
BP	GO:0002726	positive regulation of T cell cytokine production	4/33	19/18670	3.07604e-08	6.39658e-07	3.10925e-07	IL1B/IL18/IL6/NLRP3	4
BP	GO:0002720	positive regulation of cytokine production involved in immune response	5/33	54/18670	3.73647e-08	7.67159e-07	3.72901e-07	IL1B/IL18/IL6/NOD2/NLRP3	5
BP	GO:0035743	CD4-positive, alpha-beta T cell cytokine production	4/33	21/18670	4.73796e-08	9.60622e-07	4.66939e-07	IL1B/IL18/IL6/NLRP3	4
BP	GO:0034612	response to tumor necrosis factor	8/33	312/18670	5.36867e-08	1.06551e-06	5.17924e-07	CASP3/TNF/CASP8/PYCARD/AIM2/CASP4/CASP1/GSDME	8
BP	GO:0032722	positive regulation of chemokine production	5/33	58/18670	5.38669e-08	1.06551e-06	5.17924e-07	TNF/IL1B/IL6/PYCARD/TIRAP	5
BP	GO:0045088	regulation of innate immune response	9/33	452/18670	6.07507e-08	1.1872e-06	5.77074e-07	CASP8/NLRP6/PYCARD/AIM2/NOD2/NLRC4/PRKACA/TIRAP/NOD1	9
BP	GO:0010803	regulation of tumor necrosis factor-mediated signaling pathway	5/33	61/18670	6.96755e-08	1.33434e-06	6.48598e-07	TNF/CASP8/PYCARD/CASP4/CASP1	5
BP	GO:0009595	detection of biotic stimulus	4/33	23/18670	6.99256e-08	1.33434e-06	6.48598e-07	NOD2/NLRC4/NLRP3/NOD1	4
BP	GO:0002705	positive regulation of leukocyte mediated immunity	6/33	133/18670	1.1035e-07	2.08124e-06	1.01165e-06	TNF/IL1B/IL18/IL6/NOD2/NLRP3	6
BP	GO:0042108	positive regulation of cytokine biosynthetic process	5/33	67/18670	1.12263e-07	2.09299e-06	1.01736e-06	TNF/IL1B/IL6/ELANE/TIRAP	5
BP	GO:0002700	regulation of production of molecular mediator of immune response	6/33	139/18670	1.43444e-07	2.64392e-06	1.28516e-06	TNF/IL1B/IL18/IL6/NOD2/NLRP3	6
BP	GO:0046330	positive regulation of JNK cascade	6/33	140/18670	1.4968e-07	2.72788e-06	1.32596e-06	TNF/IL1B/PYCARD/NOD2/TIRAP/NOD1	6
BP	GO:0002828	regulation of type 2 immune response	4/33	30/18670	2.14534e-07	3.86639e-06	1.87937e-06	IL18/IL6/NOD2/NLRP3	4
BP	GO:0002724	regulation of T cell cytokine production	4/33	31/18670	2.46011e-07	4.38495e-06	2.13143e-06	IL1B/IL18/IL6/NLRP3	4
BP	GO:0002819	regulation of adaptive immune response	6/33	160/18670	3.29815e-07	5.81478e-06	2.82645e-06	TNF/IL1B/IL18/IL6/PYCARD/NLRP3	6
BP	GO:0045785	positive regulation of cell adhesion	8/33	403/18670	3.80512e-07	6.63646e-06	3.22585e-06	TNF/IL1B/IL18/IL6/PYCARD/NOD2/NLRP3/ELANE	8
BP	GO:0042092	type 2 immune response	4/33	35/18670	4.07349e-07	7.02894e-06	3.41662e-06	IL18/IL6/NOD2/NLRP3	4
BP	GO:0033209	tumor necrosis factor-mediated signaling pathway	6/33	167/18670	4.24435e-07	7.24667e-06	3.52246e-06	TNF/CASP8/PYCARD/AIM2/CASP4/CASP1	6
BP	GO:0097194	execution phase of apoptosis	5/33	88/18670	4.43573e-07	7.49453e-06	3.64294e-06	CASP6/CASP3/CASP8/IL6/CASP1	5
BP	GO:0032874	positive regulation of stress-activated MAPK cascade	6/33	172/18670	5.04823e-07	8.44147e-06	4.10322e-06	TNF/IL1B/PYCARD/NOD2/TIRAP/NOD1	6
BP	GO:0070304	positive regulation of stress-activated protein kinase signaling cascade	6/33	173/18670	5.22309e-07	8.64475e-06	4.20204e-06	TNF/IL1B/PYCARD/NOD2/TIRAP/NOD1	6
BP	GO:0002440	production of molecular mediator of immune response	7/33	286/18670	5.587e-07	9.15366e-06	4.44941e-06	TNF/IL1B/IL18/IL6/NOD2/NLRP3/ELANE	7
BP	GO:0001959	regulation of cytokine-mediated signaling pathway	6/33	177/18670	5.97307e-07	9.61407e-06	4.6732e-06	TNF/CASP8/IL6/PYCARD/CASP4/CASP1	6
BP	GO:0032025	response to cobalt ion	3/33	10/18670	5.98656e-07	9.61407e-06	4.6732e-06	CASP3/CASP8/CASP9	3
BP	GO:0071356	cellular response to tumor necrosis factor	7/33	291/18670	6.27704e-07	9.98172e-06	4.85191e-06	TNF/CASP8/PYCARD/AIM2/CASP4/CASP1/GSDME	7
BP	GO:0071347	cellular response to interleukin-1	6/33	179/18670	6.37991e-07	1.00468e-05	4.88355e-06	NLRP7/IL1B/IL6/PYCARD/NOD2/NOD1	6
BP	GO:0002702	positive regulation of production of molecular mediator of immune response	5/33	95/18670	6.50315e-07	1.01424e-05	4.93002e-06	IL1B/IL18/IL6/NOD2/NLRP3	5
BP	GO:0002369	T cell cytokine production	4/33	40/18670	7.06588e-07	1.09151e-05	5.30561e-06	IL1B/IL18/IL6/NLRP3	4
BP	GO:0070372	regulation of ERK1 and ERK2 cascade	7/33	300/18670	7.70019e-07	1.17315e-05	5.70244e-06	TNF/IL1B/NLRP6/PYCARD/NOD2/TIRAP/NOD1	7
BP	GO:0046328	regulation of JNK cascade	6/33	185/18670	7.73903e-07	1.17315e-05	5.70244e-06	TNF/IL1B/PYCARD/NOD2/TIRAP/NOD1	6
BP	GO:0150077	regulation of neuroinflammatory response	4/33	41/18670	7.82003e-07	1.17445e-05	5.70877e-06	TNF/IL1B/IL18/IL6	4
BP	GO:0032494	response to peptidoglycan	3/33	11/18670	8.22161e-07	1.22344e-05	5.94687e-06	IL6/NOD2/NLRP3	3
BP	GO:0002824	positive regulation of adaptive immune response based on somatic recombination of immune receptors built from immunoglobulin superfamily domains	5/33	100/18670	8.39742e-07	1.23824e-05	6.01882e-06	TNF/IL1B/IL18/IL6/NLRP3	5
BP	GO:0060759	regulation of response to cytokine stimulus	6/33	190/18670	9.04521e-07	1.32174e-05	6.42472e-06	TNF/CASP8/IL6/PYCARD/CASP4/CASP1	6
BP	GO:0002697	regulation of immune effector process	8/33	458/18670	9.99227e-07	1.44709e-05	7.03403e-06	TNF/IL1B/IL18/IL6/PYCARD/AIM2/NOD2/NLRP3	8
BP	GO:0050863	regulation of T cell activation	7/33	314/18670	1.04486e-06	1.49979e-05	7.29017e-06	CASP3/IL1B/IL18/IL6/PYCARD/NOD2/NLRP3	7
BP	GO:0002708	positive regulation of lymphocyte mediated immunity	5/33	105/18670	1.0703e-06	1.52283e-05	7.40215e-06	TNF/IL1B/IL18/IL6/NLRP3	5
BP	GO:0016045	detection of bacterium	3/33	12/18670	1.09489e-06	1.54054e-05	7.48825e-06	NOD2/NLRC4/NOD1	3
BP	GO:0042110	T cell activation	8/33	464/18670	1.10174e-06	1.54054e-05	7.48825e-06	CASP3/IL1B/IL18/CASP8/IL6/PYCARD/NOD2/NLRP3	8
BP	GO:0070371	ERK1 and ERK2 cascade	7/33	317/18670	1.11337e-06	1.5435e-05	7.50263e-06	TNF/IL1B/NLRP6/PYCARD/NOD2/TIRAP/NOD1	7
BP	GO:0002703	regulation of leukocyte mediated immunity	6/33	201/18670	1.25613e-06	1.71982e-05	8.35971e-06	TNF/IL1B/IL18/IL6/NOD2/NLRP3	6
BP	GO:0032103	positive regulation of response to external stimulus	7/33	323/18670	1.26177e-06	1.71982e-05	8.35971e-06	TNF/IL1B/IL18/IL6/NOD2/TIRAP/NOD1	7
BP	GO:0050870	positive regulation of T cell activation	6/33	202/18670	1.29298e-06	1.74767e-05	8.49507e-06	IL1B/IL18/IL6/PYCARD/NOD2/NLRP3	6
BP	GO:0009615	response to virus	7/33	326/18670	1.34198e-06	1.79892e-05	8.74418e-06	TNF/IL1B/IL6/PYCARD/AIM2/NLRP3/GSDME	7
BP	GO:0016485	protein processing	7/33	328/18670	1.3978e-06	1.85838e-05	9.03321e-06	NLRP7/CASP3/IL1B/CASP8/PYCARD/CASP1/PRKACA	7
BP	GO:0002711	positive regulation of T cell mediated immunity	4/33	48/18670	1.48952e-06	1.94994e-05	9.47826e-06	IL1B/IL18/IL6/NLRP3	4
BP	GO:0070555	response to interleukin-1	6/33	207/18670	1.49071e-06	1.94994e-05	9.47826e-06	NLRP7/IL1B/IL6/PYCARD/NOD2/NOD1	6
BP	GO:0050670	regulation of lymphocyte proliferation	6/33	208/18670	1.53307e-06	1.9744e-05	9.59714e-06	CASP3/IL1B/IL18/IL6/PYCARD/TIRAP	6
BP	GO:0051249	regulation of lymphocyte activation	8/33	485/18670	1.53456e-06	1.9744e-05	9.59714e-06	CASP3/IL1B/IL18/IL6/PYCARD/NOD2/NLRP3/TIRAP	8
BP	GO:0032147	activation of protein kinase activity	7/33	333/18670	1.54592e-06	1.9744e-05	9.59714e-06	TNF/IL1B/IL18/NOD2/PRKACA/TIRAP/NOD1	7
BP	GO:0032944	regulation of mononuclear cell proliferation	6/33	209/18670	1.57642e-06	1.98296e-05	9.63874e-06	CASP3/IL1B/IL18/IL6/PYCARD/TIRAP	6
BP	GO:0051251	positive regulation of lymphocyte activation	7/33	334/18670	1.57707e-06	1.98296e-05	9.63874e-06	IL1B/IL18/IL6/PYCARD/NOD2/NLRP3/TIRAP	7
BP	GO:0042035	regulation of cytokine biosynthetic process	5/33	114/18670	1.60896e-06	2.00749e-05	9.758e-06	TNF/IL1B/IL6/ELANE/TIRAP	5
BP	GO:0098543	detection of other organism	3/33	14/18670	1.80719e-06	2.22224e-05	1.08018e-05	NOD2/NLRC4/NOD1	3
BP	GO:0007254	JNK cascade	6/33	214/18670	1.80848e-06	2.22224e-05	1.08018e-05	TNF/IL1B/PYCARD/NOD2/TIRAP/NOD1	6
BP	GO:0002699	positive regulation of immune effector process	6/33	216/18670	1.90879e-06	2.32786e-05	1.13152e-05	TNF/IL1B/IL18/IL6/NOD2/NLRP3	6
BP	GO:0070663	regulation of leukocyte proliferation	6/33	222/18670	2.23736e-06	2.7082e-05	1.3164e-05	CASP3/IL1B/IL18/IL6/PYCARD/TIRAP	6
BP	GO:0045410	positive regulation of interleukin-6 biosynthetic process	3/33	15/18670	2.25626e-06	2.71086e-05	1.31769e-05	TNF/IL1B/TIRAP	3
BP	GO:0097191	extrinsic apoptotic signaling pathway	6/33	224/18670	2.35662e-06	2.81061e-05	1.36618e-05	CASP3/TNF/IL1B/CASP8/PYCARD/CASP9	6
BP	GO:0051353	positive regulation of oxidoreductase activity	4/33	54/18670	2.40292e-06	2.84492e-05	1.38286e-05	TNF/IL1B/NOD2/NOD1	4
BP	GO:0002687	positive regulation of leukocyte migration	5/33	128/18670	2.84925e-06	3.3489e-05	1.62783e-05	TNF/IL6/PYCARD/ELANE/TIRAP	5
BP	GO:0035690	cellular response to drug	7/33	369/18670	3.05294e-06	3.56249e-05	1.73166e-05	TNF/IL1B/IL6/AIM2/NOD2/CASP9/NOD1	7
BP	GO:0050671	positive regulation of lymphocyte proliferation	5/33	130/18670	3.075e-06	3.5626e-05	1.73171e-05	IL1B/IL18/IL6/PYCARD/TIRAP	5
BP	GO:0032946	positive regulation of mononuclear cell proliferation	5/33	131/18670	3.19302e-06	3.6731e-05	1.78542e-05	IL1B/IL18/IL6/PYCARD/TIRAP	5
BP	GO:0032872	regulation of stress-activated MAPK cascade	6/33	237/18670	3.26494e-06	3.72939e-05	1.81278e-05	TNF/IL1B/PYCARD/NOD2/TIRAP/NOD1	6
BP	GO:0032740	positive regulation of interleukin-17 production	3/33	17/18670	3.36388e-06	3.81553e-05	1.85465e-05	IL18/IL6/NOD2	3
BP	GO:0070302	regulation of stress-activated protein kinase signaling cascade	6/33	239/18670	3.42708e-06	3.86022e-05	1.87638e-05	TNF/IL1B/PYCARD/NOD2/TIRAP/NOD1	6
BP	GO:0002696	positive regulation of leukocyte activation	7/33	380/18670	3.70559e-06	4.14515e-05	2.01487e-05	IL1B/IL18/IL6/PYCARD/NOD2/NLRP3/TIRAP	7
BP	GO:0070665	positive regulation of leukocyte proliferation	5/33	139/18670	4.2709e-06	4.74479e-05	2.30635e-05	IL1B/IL18/IL6/PYCARD/TIRAP	5
BP	GO:0050867	positive regulation of cell activation	7/33	394/18670	4.70127e-06	5.18738e-05	2.52148e-05	IL1B/IL18/IL6/PYCARD/NOD2/NLRP3/TIRAP	7
BP	GO:0060252	positive regulation of glial cell proliferation	3/33	19/18670	4.78198e-06	5.20562e-05	2.53035e-05	TNF/IL1B/IL6	3
BP	GO:0098581	detection of external biotic stimulus	3/33	19/18670	4.78198e-06	5.20562e-05	2.53035e-05	NOD2/NLRC4/NOD1	3
BP	GO:0051604	protein maturation	7/33	397/18670	4.94135e-06	5.34325e-05	2.59724e-05	NLRP7/CASP3/IL1B/CASP8/PYCARD/CASP1/PRKACA	7
BP	GO:0032729	positive regulation of interferon-gamma production	4/33	65/18670	5.07439e-06	5.45077e-05	2.64951e-05	TNF/IL1B/IL18/PYCARD	4
BP	GO:0002822	regulation of adaptive immune response based on somatic recombination of immune receptors built from immunoglobulin superfamily domains	5/33	145/18670	5.25221e-06	5.60466e-05	2.72431e-05	TNF/IL1B/IL18/IL6/NLRP3	5
BP	GO:0002374	cytokine secretion involved in immune response	3/33	20/18670	5.61909e-06	5.84241e-05	2.83988e-05	TNF/NOD2/NLRP3	3
BP	GO:0002577	regulation of antigen processing and presentation	3/33	20/18670	5.61909e-06	5.84241e-05	2.83988e-05	PYCARD/NOD2/NOD1	3
BP	GO:0032495	response to muramyl dipeptide	3/33	20/18670	5.61909e-06	5.84241e-05	2.83988e-05	NOD2/NOD1/NLRP1	3
BP	GO:0042228	interleukin-8 biosynthetic process	3/33	20/18670	5.61909e-06	5.84241e-05	2.83988e-05	TNF/ELANE/NOD1	3
BP	GO:0002706	regulation of lymphocyte mediated immunity	5/33	149/18670	5.999e-06	6.19769e-05	3.01257e-05	TNF/IL1B/IL18/IL6/NLRP3	5
BP	GO:0050729	positive regulation of inflammatory response	5/33	153/18670	6.82663e-06	6.96696e-05	3.3865e-05	TNF/IL1B/IL18/IL6/NOD2	5
BP	GO:0002709	regulation of T cell mediated immunity	4/33	70/18670	6.82951e-06	6.96696e-05	3.3865e-05	IL1B/IL18/IL6/NLRP3	4
BP	GO:0046651	lymphocyte proliferation	6/33	272/18670	7.2017e-06	7.30072e-05	3.54873e-05	CASP3/IL1B/IL18/IL6/PYCARD/TIRAP	6
BP	GO:0042129	regulation of T cell proliferation	5/33	156/18670	7.50407e-06	7.5189e-05	3.65478e-05	CASP3/IL1B/IL18/IL6/PYCARD	5
BP	GO:0032943	mononuclear cell proliferation	6/33	274/18670	7.50963e-06	7.5189e-05	3.65478e-05	CASP3/IL1B/IL18/IL6/PYCARD/TIRAP	6
BP	GO:0038034	signal transduction in absence of ligand	4/33	72/18670	7.64394e-06	7.56004e-05	3.67478e-05	CASP3/TNF/IL1B/CASP9	4
BP	GO:0097192	extrinsic apoptotic signaling pathway in absence of ligand	4/33	72/18670	7.64394e-06	7.56004e-05	3.67478e-05	CASP3/TNF/IL1B/CASP9	4
BP	GO:0150076	neuroinflammatory response	4/33	75/18670	8.99721e-06	8.84453e-05	4.29915e-05	TNF/IL1B/IL18/IL6	4
BP	GO:0051403	stress-activated MAPK cascade	6/33	286/18670	9.59005e-06	9.37052e-05	4.55482e-05	TNF/IL1B/PYCARD/NOD2/TIRAP/NOD1	6
BP	GO:0097193	intrinsic apoptotic signaling pathway	6/33	289/18670	1.01771e-05	9.88462e-05	4.80471e-05	CASP3/TNF/PYCARD/CASP4/CASP9/GSDME	6
BP	GO:0071260	cellular response to mechanical stimulus	4/33	79/18670	1.10669e-05	0.000106263	5.16521e-05	IL1B/CASP8/CASP5/CASP1	4
BP	GO:0050728	negative regulation of inflammatory response	5/33	169/18670	1.10718e-05	0.000106263	5.16521e-05	NLRP7/NLRP6/PYCARD/NLRP3/ELANE	5
BP	GO:0001818	negative regulation of cytokine production	6/33	296/18670	1.1661e-05	0.00011126	5.4081e-05	NLRP7/TNF/IL6/PYCARD/NLRP3/ELANE	6
BP	GO:0002758	innate immune response-activating signal transduction	6/33	298/18670	1.21157e-05	0.000114254	5.55365e-05	CASP8/NLRP6/NOD2/PRKACA/TIRAP/NOD1	6
BP	GO:0070661	leukocyte proliferation	6/33	298/18670	1.21157e-05	0.000114254	5.55365e-05	CASP3/IL1B/IL18/IL6/PYCARD/TIRAP	6
BP	GO:0048143	astrocyte activation	3/33	27/18670	1.42963e-05	0.000134038	6.51531e-05	TNF/IL1B/IL6	3
BP	GO:0032760	positive regulation of tumor necrosis factor production	4/33	86/18670	1.55059e-05	0.000144543	7.02596e-05	PYCARD/NOD2/TIRAP/NOD1	4
BP	GO:0032770	positive regulation of monooxygenase activity	3/33	28/18670	1.59925e-05	0.000147386	7.16413e-05	TNF/IL1B/NOD1	3
BP	GO:0045408	regulation of interleukin-6 biosynthetic process	3/33	28/18670	1.59925e-05	0.000147386	7.16413e-05	TNF/IL1B/TIRAP	3
BP	GO:0031098	stress-activated protein kinase signaling cascade	6/33	315/18670	1.65918e-05	0.000152045	7.39058e-05	TNF/IL1B/PYCARD/NOD2/TIRAP/NOD1	6
BP	GO:0042098	T cell proliferation	5/33	184/18670	1.67048e-05	0.000152207	7.39846e-05	CASP3/IL1B/IL18/IL6/PYCARD	5
BP	GO:0032088	negative regulation of NF-kappaB transcription factor activity	4/33	88/18670	1.69849e-05	0.000152207	7.39846e-05	NLRP2/PYCARD/AIM2/NLRP3	4
BP	GO:0050829	defense response to Gram-negative bacterium	4/33	88/18670	1.69849e-05	0.000152207	7.39846e-05	IL6/PYCARD/ELANE/GSDMD	4
BP	GO:1903557	positive regulation of tumor necrosis factor superfamily cytokine production	4/33	88/18670	1.69849e-05	0.000152207	7.39846e-05	PYCARD/NOD2/TIRAP/NOD1	4
BP	GO:0042226	interleukin-6 biosynthetic process	3/33	29/18670	1.78164e-05	0.000158781	7.71802e-05	TNF/IL1B/TIRAP	3
BP	GO:0050900	leukocyte migration	7/33	499/18670	2.18313e-05	0.000191229	9.29524e-05	TNF/IL1B/IL6/PYCARD/ELANE/TIRAP/PLCG1	7
BP	GO:0002675	positive regulation of acute inflammatory response	3/33	31/18670	2.18642e-05	0.000191229	9.29524e-05	TNF/IL1B/IL6	3
BP	GO:0071214	cellular response to abiotic stimulus	6/33	331/18670	2.19449e-05	0.000191229	9.29524e-05	CASP3/IL1B/CASP8/CASP5/CASP1/CASP9	6
BP	GO:0104004	cellular response to environmental stimulus	6/33	331/18670	2.19449e-05	0.000191229	9.29524e-05	CASP3/IL1B/CASP8/CASP5/CASP1/CASP9	6
BP	GO:1901216	positive regulation of neuron death	4/33	94/18670	2.20467e-05	0.000191229	9.29524e-05	CASP3/TNF/CASP8/CASP9	4
BP	GO:0002685	regulation of leukocyte migration	5/33	196/18670	2.2645e-05	0.000195373	9.49669e-05	TNF/IL6/PYCARD/ELANE/TIRAP	5
BP	GO:0042102	positive regulation of T cell proliferation	4/33	95/18670	2.29872e-05	0.000197277	9.58921e-05	IL1B/IL18/IL6/PYCARD	4
BP	GO:0002221	pattern recognition receptor signaling pathway	5/33	197/18670	2.32056e-05	0.000198103	9.62936e-05	CASP8/NLRP6/NOD2/TIRAP/NOD1	5
BP	GO:2000778	positive regulation of interleukin-6 secretion	3/33	32/18670	2.4097e-05	0.000204635	9.94689e-05	TNF/IL1B/PYCARD	3
BP	GO:0070498	interleukin-1-mediated signaling pathway	4/33	100/18670	2.81384e-05	0.000237711	0.000115546	IL1B/IL6/NOD2/NOD1	4
BP	GO:0032660	regulation of interleukin-17 production	3/33	34/18670	2.90019e-05	0.000243402	0.000118313	IL18/IL6/NOD2	3
BP	GO:0032649	regulation of interferon-gamma production	4/33	101/18670	2.92623e-05	0.000243402	0.000118313	TNF/IL1B/IL18/PYCARD	4
BP	GO:0048661	positive regulation of smooth muscle cell proliferation	4/33	101/18670	2.92623e-05	0.000243402	0.000118313	TNF/IL18/IL6/ELANE	4
BP	GO:0060251	regulation of glial cell proliferation	3/33	35/18670	3.16826e-05	0.000260859	0.000126798	TNF/IL1B/IL6	3
BP	GO:0070423	nucleotide-binding oligomerization domain containing signaling pathway	3/33	35/18670	3.16826e-05	0.000260859	0.000126798	CASP8/NOD2/NOD1	3
BP	GO:0071887	leukocyte apoptotic process	4/33	104/18670	3.28321e-05	0.000268958	0.000130735	CASP3/IL6/NOD2/CASP9	4
BP	GO:0035872	nucleotide-binding domain, leucine rich repeat containing receptor signaling pathway	3/33	36/18670	3.45212e-05	0.000281374	0.00013677	CASP8/NOD2/NOD1	3
BP	GO:0070374	positive regulation of ERK1 and ERK2 cascade	5/33	215/18670	3.52802e-05	0.000285528	0.000138789	TNF/PYCARD/NOD2/TIRAP/NOD1	5
BP	GO:0002456	T cell mediated immunity	4/33	106/18670	3.53829e-05	0.000285528	0.000138789	IL1B/IL18/IL6/NLRP3	4
BP	GO:0051341	regulation of oxidoreductase activity	4/33	107/18670	3.67113e-05	0.000294781	0.000143287	TNF/IL1B/NOD2/NOD1	4
BP	GO:0046006	regulation of activated T cell proliferation	3/33	37/18670	3.7522e-05	0.000298337	0.000145015	CASP3/IL18/PYCARD	3
BP	GO:0050691	regulation of defense response to virus by host	3/33	37/18670	3.7522e-05	0.000298337	0.000145015	IL1B/PYCARD/AIM2	3
BP	GO:0002526	acute inflammatory response	5/33	220/18670	3.93728e-05	0.000311525	0.000151426	TNF/IL1B/IL6/NLRP3/ELANE	5
BP	GO:0032620	interleukin-17 production	3/33	38/18670	4.06891e-05	0.000320377	0.000155729	IL18/IL6/NOD2	3
BP	GO:0032609	interferon-gamma production	4/33	113/18670	4.54634e-05	0.00035624	0.000173161	TNF/IL1B/IL18/PYCARD	4
BP	GO:0050798	activated T cell proliferation	3/33	41/18670	5.12306e-05	0.0003995	0.000194189	CASP3/IL18/PYCARD	3
BP	GO:0051607	defense response to virus	5/33	238/18670	5.72379e-05	0.00044421	0.000215921	IL1B/IL6/PYCARD/AIM2/NLRP3	5
BP	GO:0031348	negative regulation of defense response	5/33	239/18670	5.83877e-05	0.000450975	0.00021921	NLRP7/NLRP6/PYCARD/NLRP3/ELANE	5
BP	GO:0014002	astrocyte development	3/33	44/18670	6.34195e-05	0.000487519	0.000236973	TNF/IL1B/IL6	3
BP	GO:0002437	inflammatory response to antigenic stimulus	3/33	46/18670	7.25153e-05	0.000552205	0.000268416	TNF/NLRP6/ELANE	3
BP	GO:1900015	regulation of cytokine production involved in inflammatory response	3/33	46/18670	7.25153e-05	0.000552205	0.000268416	NLRP7/PYCARD/NOD2	3
BP	GO:0006953	acute-phase response	3/33	47/18670	7.73663e-05	0.000586393	0.000285034	TNF/IL1B/IL6	3
BP	GO:0072604	interleukin-6 secretion	3/33	48/18670	8.24247e-05	0.000621827	0.000302258	TNF/IL1B/PYCARD	3
BP	GO:0043406	positive regulation of MAP kinase activity	5/33	258/18670	8.38381e-05	0.000629562	0.000306017	TNF/IL1B/NOD2/ELANE/NOD1	5
BP	GO:0002534	cytokine production involved in inflammatory response	3/33	49/18670	8.76946e-05	0.00065248	0.000317157	NLRP7/PYCARD/NOD2	3
BP	GO:0043124	negative regulation of I-kappaB kinase/NF-kappaB signaling	3/33	49/18670	8.76946e-05	0.00065248	0.000317157	CASP8/NLRP6/PYCARD	3
BP	GO:0032355	response to estradiol	4/33	134/18670	8.83326e-05	0.000654226	0.000318006	GPX4/CASP3/CASP8/CASP9	4
BP	GO:0014009	glial cell proliferation	3/33	50/18670	9.31799e-05	0.00068699	0.000333932	TNF/IL1B/IL6	3
BP	GO:0050999	regulation of nitric-oxide synthase activity	3/33	51/18670	9.88845e-05	0.00072575	0.000352772	TNF/IL1B/NOD1	3
BP	GO:0002831	regulation of response to biotic stimulus	4/33	139/18670	0.000101806	0.000743829	0.00036156	IL1B/PYCARD/AIM2/NOD1	4
BP	GO:0050709	negative regulation of protein secretion	4/33	141/18670	0.000107593	0.000782582	0.000380397	NLRP7/TNF/IL1B/NLRP3	4
BP	GO:1902107	positive regulation of leukocyte differentiation	4/33	144/18670	0.000116716	0.000845149	0.000410809	TNF/IL18/CASP8/NLRP3	4
BP	GO:0051384	response to glucocorticoid	4/33	146/18670	0.000123102	0.000887428	0.000431361	CASP3/TNF/IL6/CASP9	4
BP	GO:0002792	negative regulation of peptide secretion	4/33	148/18670	0.000129738	0.000931127	0.000452602	NLRP7/TNF/IL1B/NLRP3	4
BP	GO:0001660	fever generation	2/33	10/18670	0.000135134	0.000961346	0.000467291	TNF/IL1B	2
BP	GO:1903265	positive regulation of tumor necrosis factor-mediated signaling pathway	2/33	10/18670	0.000135134	0.000961346	0.000467291	CASP4/CASP1	2
BP	GO:0043525	positive regulation of neuron apoptotic process	3/33	57/18670	0.000137937	0.000977004	0.000474902	CASP3/TNF/CASP9	3
BP	GO:0000187	activation of MAPK activity	4/33	152/18670	0.000143783	0.00101139	0.000491616	TNF/IL1B/NOD2/NOD1	4
BP	GO:0031663	lipopolysaccharide-mediated signaling pathway	3/33	58/18670	0.000145286	0.00101139	0.000491616	TNF/IL1B/IL18	3
BP	GO:0042093	T-helper cell differentiation	3/33	58/18670	0.000145286	0.00101139	0.000491616	IL18/IL6/NLRP3	3
BP	GO:0061900	glial cell activation	3/33	58/18670	0.000145286	0.00101139	0.000491616	TNF/IL1B/IL6	3
BP	GO:2001236	regulation of extrinsic apoptotic signaling pathway	4/33	155/18670	0.000155017	0.00107452	0.0005223	TNF/IL1B/CASP8/PYCARD	4
BP	GO:0002294	CD4-positive, alpha-beta T cell differentiation involved in immune response	3/33	60/18670	0.000160738	0.00110943	0.000539273	IL18/IL6/NLRP3	3
BP	GO:0002604	regulation of dendritic cell antigen processing and presentation	2/33	11/18670	0.000164981	0.001115	0.000541976	NOD2/NOD1	2
BP	GO:0031652	positive regulation of heat generation	2/33	11/18670	0.000164981	0.001115	0.000541976	TNF/IL1B	2
BP	GO:0045628	regulation of T-helper 2 cell differentiation	2/33	11/18670	0.000164981	0.001115	0.000541976	IL18/NLRP3	2
BP	GO:0046886	positive regulation of hormone biosynthetic process	2/33	11/18670	0.000164981	0.001115	0.000541976	TNF/IL1B	2
BP	GO:2000551	regulation of T-helper 2 cell cytokine production	2/33	11/18670	0.000164981	0.001115	0.000541976	IL6/NLRP3	2
BP	GO:0002287	alpha-beta T cell activation involved in immune response	3/33	61/18670	0.000168849	0.00113171	0.000550099	IL18/IL6/NLRP3	3
BP	GO:0002293	alpha-beta T cell differentiation involved in immune response	3/33	61/18670	0.000168849	0.00113171	0.000550099	IL18/IL6/NLRP3	3
BP	GO:0002673	regulation of acute inflammatory response	4/33	159/18670	0.000170967	0.00114118	0.000554707	TNF/IL1B/IL6/NLRP3	4
BP	GO:0032680	regulation of tumor necrosis factor production	4/33	160/18670	0.000175133	0.0011642	0.000565895	PYCARD/NOD2/TIRAP/NOD1	4
BP	GO:0002753	cytoplasmic pattern recognition receptor signaling pathway	3/33	62/18670	0.000177221	0.00116851	0.000567986	CASP8/NOD2/NOD1	3
BP	GO:0070265	necrotic cell death	3/33	62/18670	0.000177221	0.00116851	0.000567986	TNF/CASP8/GSDME	3
BP	GO:0048871	multicellular organismal homeostasis	6/33	485/18670	0.000181761	0.00119359	0.000580178	TNF/IL1B/IL18/IL6/NOD2/PRKACA	6
BP	GO:0031960	response to corticosteroid	4/33	162/18670	0.000183685	0.00120136	0.000583955	CASP3/TNF/IL6/CASP9	4
BP	GO:0032640	tumor necrosis factor production	4/33	163/18670	0.000188072	0.00122021	0.00059312	PYCARD/NOD2/TIRAP/NOD1	4
BP	GO:1903555	regulation of tumor necrosis factor superfamily cytokine production	4/33	163/18670	0.000188072	0.00122021	0.00059312	PYCARD/NOD2/TIRAP/NOD1	4
BP	GO:0032768	regulation of monooxygenase activity	3/33	64/18670	0.000194764	0.00124971	0.000607459	TNF/IL1B/NOD1	3
BP	GO:0002468	dendritic cell antigen processing and presentation	2/33	12/18670	0.000197758	0.00124971	0.000607459	NOD2/NOD1	2
BP	GO:0042368	vitamin D biosynthetic process	2/33	12/18670	0.000197758	0.00124971	0.000607459	TNF/IL1B	2
BP	GO:0045080	positive regulation of chemokine biosynthetic process	2/33	12/18670	0.000197758	0.00124971	0.000607459	TNF/IL1B	2
BP	GO:0045416	positive regulation of interleukin-8 biosynthetic process	2/33	12/18670	0.000197758	0.00124971	0.000607459	TNF/ELANE	2
BP	GO:2000341	regulation of chemokine (C-X-C motif) ligand 2 production	2/33	12/18670	0.000197758	0.00124971	0.000607459	TNF/TIRAP	2
BP	GO:0042113	B cell activation	5/33	310/18670	0.000198012	0.00124971	0.000607459	CASP3/CASP8/IL6/NOD2/TIRAP	5
BP	GO:0071706	tumor necrosis factor superfamily cytokine production	4/33	168/18670	0.000211153	0.00132748	0.000645261	PYCARD/NOD2/TIRAP/NOD1	4
BP	GO:0048660	regulation of smooth muscle cell proliferation	4/33	169/18670	0.000216003	0.00135273	0.000657534	TNF/IL18/IL6/ELANE	4
BP	GO:0043433	negative regulation of DNA-binding transcription factor activity	4/33	170/18670	0.000220934	0.00137829	0.000669956	NLRP2/PYCARD/AIM2/NLRP3	4
BP	GO:0048659	smooth muscle cell proliferation	4/33	171/18670	0.000225945	0.00140246	0.000681708	TNF/IL18/IL6/ELANE	4
BP	GO:0002292	T cell differentiation involved in immune response	3/33	68/18670	0.00023315	0.00140246	0.000681708	IL18/IL6/NLRP3	3
BP	GO:0019915	lipid storage	3/33	68/18670	0.00023315	0.00140246	0.000681708	TNF/IL1B/IL6	3
BP	GO:0030656	regulation of vitamin metabolic process	2/33	13/18670	0.000233456	0.00140246	0.000681708	TNF/IL1B	2
BP	GO:0031650	regulation of heat generation	2/33	13/18670	0.000233456	0.00140246	0.000681708	TNF/IL1B	2
BP	GO:0032725	positive regulation of granulocyte macrophage colony-stimulating factor production	2/33	13/18670	0.000233456	0.00140246	0.000681708	IL1B/IL18	2
BP	GO:0035745	T-helper 2 cell cytokine production	2/33	13/18670	0.000233456	0.00140246	0.000681708	IL6/NLRP3	2
BP	GO:0050713	negative regulation of interleukin-1 beta secretion	2/33	13/18670	0.000233456	0.00140246	0.000681708	NLRP7/NLRP3	2
BP	GO:1901550	regulation of endothelial cell development	2/33	13/18670	0.000233456	0.00140246	0.000681708	TNF/IL1B	2
BP	GO:1903140	regulation of establishment of endothelial barrier	2/33	13/18670	0.000233456	0.00140246	0.000681708	TNF/IL1B	2
BP	GO:0010506	regulation of autophagy	5/33	327/18670	0.000253571	0.00151496	0.000736389	CASP3/NLRP6/PYCARD/PRKACA/NOD1	5
BP	GO:0050766	positive regulation of phagocytosis	3/33	70/18670	0.000254049	0.00151496	0.000736389	TNF/IL1B/PYCARD	3
BP	GO:0051235	maintenance of location	5/33	330/18670	0.000264495	0.00156836	0.000762347	TNF/IL1B/IL6/PRKACA/PLCG1	5
BP	GO:0042531	positive regulation of tyrosine phosphorylation of STAT protein	3/33	71/18670	0.000264938	0.00156836	0.000762347	TNF/IL18/IL6	3
BP	GO:0045064	T-helper 2 cell differentiation	2/33	14/18670	0.000272064	0.00159309	0.000774371	IL18/NLRP3	2
BP	GO:0072567	chemokine (C-X-C motif) ligand 2 production	2/33	14/18670	0.000272064	0.00159309	0.000774371	TNF/TIRAP	2
BP	GO:0097202	activation of cysteine-type endopeptidase activity	2/33	14/18670	0.000272064	0.00159309	0.000774371	CASP8/PYCARD	2
BP	GO:0002532	production of molecular mediator involved in inflammatory response	3/33	72/18670	0.000276125	0.00161106	0.000783104	NLRP7/PYCARD/NOD2	3
BP	GO:0071902	positive regulation of protein serine/threonine kinase activity	5/33	334/18670	0.000279615	0.00162558	0.000790159	TNF/IL1B/NOD2/ELANE/NOD1	5
BP	GO:0050688	regulation of defense response to virus	3/33	73/18670	0.000287613	0.0016661	0.000809858	IL1B/PYCARD/AIM2	3
BP	GO:0043405	regulation of MAP kinase activity	5/33	337/18670	0.000291381	0.00168192	0.000817547	TNF/IL1B/NOD2/ELANE/NOD1	5
BP	GO:0050864	regulation of B cell activation	4/33	184/18670	0.000298792	0.00169817	0.000825447	CASP3/IL6/NOD2/TIRAP	4
BP	GO:0014015	positive regulation of gliogenesis	3/33	74/18670	0.000299405	0.00169817	0.000825447	TNF/IL1B/IL6	3
BP	GO:0043367	CD4-positive, alpha-beta T cell differentiation	3/33	74/18670	0.000299405	0.00169817	0.000825447	IL18/IL6/NLRP3	3
BP	GO:0050710	negative regulation of cytokine secretion	3/33	74/18670	0.000299405	0.00169817	0.000825447	NLRP7/TNF/NLRP3	3
BP	GO:0071496	cellular response to external stimulus	5/33	339/18670	0.000299431	0.00169817	0.000825447	IL1B/CASP8/CASP5/CASP1/GSDMD	5
BP	GO:1903708	positive regulation of hemopoiesis	4/33	185/18670	0.000305016	0.00172382	0.000837914	TNF/IL18/CASP8/NLRP3	4
BP	GO:0030730	sequestering of triglyceride	2/33	15/18670	0.000313572	0.00172998	0.000840908	TNF/IL1B	2
BP	GO:0032352	positive regulation of hormone metabolic process	2/33	15/18670	0.000313572	0.00172998	0.000840908	TNF/IL1B	2
BP	GO:0032645	regulation of granulocyte macrophage colony-stimulating factor production	2/33	15/18670	0.000313572	0.00172998	0.000840908	IL1B/IL18	2
BP	GO:0034349	glial cell apoptotic process	2/33	15/18670	0.000313572	0.00172998	0.000840908	CASP3/CASP9	2
BP	GO:0042362	fat-soluble vitamin biosynthetic process	2/33	15/18670	0.000313572	0.00172998	0.000840908	TNF/IL1B	2
BP	GO:0051044	positive regulation of membrane protein ectodomain proteolysis	2/33	15/18670	0.000313572	0.00172998	0.000840908	TNF/IL1B	2
BP	GO:0090197	positive regulation of chemokine secretion	2/33	15/18670	0.000313572	0.00172998	0.000840908	TNF/PYCARD	2
BP	GO:0070997	neuron death	5/33	348/18670	0.000337774	0.00185719	0.000902741	CASP3/TNF/CASP8/CASP9/NLRP1	5
BP	GO:0002449	lymphocyte mediated immunity	5/33	352/18670	0.000355966	0.00193031	0.000938285	TNF/IL1B/IL18/IL6/NLRP3	5
BP	GO:0032604	granulocyte macrophage colony-stimulating factor production	2/33	16/18670	0.000357972	0.00193031	0.000938285	IL1B/IL18	2
BP	GO:0034116	positive regulation of heterotypic cell-cell adhesion	2/33	16/18670	0.000357972	0.00193031	0.000938285	TNF/IL1B	2
BP	GO:0050711	negative regulation of interleukin-1 secretion	2/33	16/18670	0.000357972	0.00193031	0.000938285	NLRP7/NLRP3	2
BP	GO:1902004	positive regulation of amyloid-beta formation	2/33	16/18670	0.000357972	0.00193031	0.000938285	CASP3/TNF	2
BP	GO:0051224	negative regulation of protein transport	4/33	193/18670	0.000358214	0.00193031	0.000938285	NLRP7/TNF/IL1B/NLRP3	4
BP	GO:1904950	negative regulation of establishment of protein localization	4/33	197/18670	0.000387168	0.00207943	0.00101077	NLRP7/TNF/IL1B/NLRP3	4
BP	GO:0048708	astrocyte differentiation	3/33	81/18670	0.000390768	0.00209183	0.0010168	TNF/IL1B/IL6	3
BP	GO:0002460	adaptive immune response based on somatic recombination of immune receptors built from immunoglobulin superfamily domains	5/33	361/18670	0.000399612	0.00213214	0.00103639	TNF/IL1B/IL18/IL6/NLRP3	5
BP	GO:0031649	heat generation	2/33	17/18670	0.000405253	0.00214811	0.00104415	TNF/IL1B	2
BP	GO:1904996	positive regulation of leukocyte adhesion to vascular endothelial cell	2/33	17/18670	0.000405253	0.00214811	0.00104415	TNF/ELANE	2
BP	GO:0042509	regulation of tyrosine phosphorylation of STAT protein	3/33	83/18670	0.000419806	0.0022132	0.00107579	TNF/IL18/IL6	3
BP	GO:0032102	negative regulation of response to external stimulus	5/33	365/18670	0.000420263	0.0022132	0.00107579	NLRP7/NLRP6/PYCARD/NLRP3/ELANE	5
BP	GO:0006909	phagocytosis	5/33	369/18670	0.000441712	0.00231863	0.00112704	TNF/IL1B/PYCARD/ELANE/PLCG1	5
BP	GO:0051023	regulation of immunoglobulin secretion	2/33	18/18670	0.000455406	0.00237514	0.00115451	TNF/IL6	2
BP	GO:0090196	regulation of chemokine secretion	2/33	18/18670	0.000455406	0.00237514	0.00115451	TNF/PYCARD	2
BP	GO:0007260	tyrosine phosphorylation of STAT protein	3/33	86/18670	0.00046591	0.00242214	0.00117735	TNF/IL18/IL6	3
BP	GO:0009612	response to mechanical stimulus	4/33	210/18670	0.000492869	0.0025541	0.0012415	IL1B/CASP8/CASP5/CASP1	4
BP	GO:1904035	regulation of epithelial cell apoptotic process	3/33	88/18670	0.000498382	0.00257444	0.00125138	TNF/IL6/PLCG1	3
BP	GO:1903531	negative regulation of secretion by cell	4/33	211/18670	0.00050177	0.00258372	0.00125589	NLRP7/TNF/IL1B/NLRP3	4
BP	GO:0002922	positive regulation of humoral immune response	2/33	19/18670	0.000508421	0.00258514	0.00125658	TNF/IL1B	2
BP	GO:0010888	negative regulation of lipid storage	2/33	19/18670	0.000508421	0.00258514	0.00125658	TNF/IL6	2
BP	GO:0034138	toll-like receptor 3 signaling pathway	2/33	19/18670	0.000508421	0.00258514	0.00125658	CASP8/TIRAP	2
BP	GO:0045414	regulation of interleukin-8 biosynthetic process	2/33	19/18670	0.000508421	0.00258514	0.00125658	TNF/ELANE	2
BP	GO:0046427	positive regulation of JAK-STAT cascade	3/33	89/18670	0.000515147	0.00261115	0.00126923	TNF/IL18/IL6	3
BP	GO:1901653	cellular response to peptide	5/33	385/18670	0.000535905	0.00270791	0.00131626	IL1B/NOD2/CASP4/PRKACA/NOD1	5
BP	GO:0002827	positive regulation of T-helper 1 type immune response	2/33	20/18670	0.000564287	0.00281545	0.00136853	IL1B/IL18	2
BP	GO:0030220	platelet formation	2/33	20/18670	0.000564287	0.00281545	0.00136853	CASP3/CASP9	2
BP	GO:0090195	chemokine secretion	2/33	20/18670	0.000564287	0.00281545	0.00136853	TNF/PYCARD	2
BP	GO:1902993	positive regulation of amyloid precursor protein catabolic process	2/33	20/18670	0.000564287	0.00281545	0.00136853	CASP3/TNF	2
BP	GO:0035710	CD4-positive, alpha-beta T cell activation	3/33	92/18670	0.000567604	0.00281545	0.00136853	IL18/IL6/NLRP3	3
BP	GO:1904894	positive regulation of STAT cascade	3/33	92/18670	0.000567604	0.00281545	0.00136853	TNF/IL18/IL6	3
BP	GO:0010829	negative regulation of glucose transmembrane transport	2/33	21/18670	0.000622997	0.00302545	0.00147061	TNF/IL1B	2
BP	GO:0010893	positive regulation of steroid biosynthetic process	2/33	21/18670	0.000622997	0.00302545	0.00147061	TNF/IL1B	2
BP	GO:0032682	negative regulation of chemokine production	2/33	21/18670	0.000622997	0.00302545	0.00147061	IL6/ELANE	2
BP	GO:0036344	platelet morphogenesis	2/33	21/18670	0.000622997	0.00302545	0.00147061	CASP3/CASP9	2
BP	GO:0046827	positive regulation of protein export from nucleus	2/33	21/18670	0.000622997	0.00302545	0.00147061	IL1B/PRKACA	2
BP	GO:1900016	negative regulation of cytokine production involved in inflammatory response	2/33	21/18670	0.000622997	0.00302545	0.00147061	NLRP7/PYCARD	2
BP	GO:2000810	regulation of bicellular tight junction assembly	2/33	21/18670	0.000622997	0.00302545	0.00147061	TNF/PRKACA	2
BP	GO:0043900	regulation of multi-organism process	5/33	405/18670	0.0006741	0.00323709	0.00157348	TNF/IL1B/PYCARD/AIM2/NOD1	5
BP	GO:2001233	regulation of apoptotic signaling pathway	5/33	406/18670	0.000681649	0.00323709	0.00157348	TNF/IL1B/CASP8/PYCARD/GSDME	5
BP	GO:0050764	regulation of phagocytosis	3/33	98/18670	0.000682513	0.00323709	0.00157348	TNF/IL1B/PYCARD	3
BP	GO:0006925	inflammatory cell apoptotic process	2/33	22/18670	0.000684539	0.00323709	0.00157348	IL6/NOD2	2
BP	GO:0042094	interleukin-2 biosynthetic process	2/33	22/18670	0.000684539	0.00323709	0.00157348	IL1B/IL18	2
BP	GO:0042359	vitamin D metabolic process	2/33	22/18670	0.000684539	0.00323709	0.00157348	TNF/IL1B	2
BP	GO:0045624	positive regulation of T-helper cell differentiation	2/33	22/18670	0.000684539	0.00323709	0.00157348	IL18/NLRP3	2
BP	GO:0048305	immunoglobulin secretion	2/33	22/18670	0.000684539	0.00323709	0.00157348	TNF/IL6	2
BP	GO:0051000	positive regulation of nitric-oxide synthase activity	2/33	22/18670	0.000684539	0.00323709	0.00157348	TNF/NOD1	2
BP	GO:0046632	alpha-beta T cell differentiation	3/33	101/18670	0.000745132	0.00351076	0.00170651	IL18/IL6/NLRP3	3
BP	GO:0050995	negative regulation of lipid catabolic process	2/33	23/18670	0.000748905	0.00351076	0.00170651	TNF/IL1B	2
BP	GO:0051043	regulation of membrane protein ectodomain proteolysis	2/33	23/18670	0.000748905	0.00351076	0.00170651	TNF/IL1B	2
BP	GO:0030099	myeloid cell differentiation	5/33	416/18670	0.000760691	0.00355574	0.00172837	CASP3/TNF/CASP8/TIRAP/CASP9	5
BP	GO:0051048	negative regulation of secretion	4/33	238/18670	0.000788037	0.00367298	0.00178536	NLRP7/TNF/IL1B/NLRP3	4
BP	GO:0033002	muscle cell proliferation	4/33	239/18670	0.000800456	0.00370954	0.00180313	TNF/IL18/IL6/ELANE	4
BP	GO:0051402	neuron apoptotic process	4/33	239/18670	0.000800456	0.00370954	0.00180313	CASP3/TNF/CASP9/NLRP1	4
BP	GO:0008630	intrinsic apoptotic signaling pathway in response to DNA damage	3/33	104/18670	0.000811301	0.0037287	0.00181245	TNF/PYCARD/CASP9	3
BP	GO:2001237	negative regulation of extrinsic apoptotic signaling pathway	3/33	104/18670	0.000811301	0.0037287	0.00181245	TNF/IL1B/CASP8	3
BP	GO:0002861	regulation of inflammatory response to antigenic stimulus	2/33	24/18670	0.000816085	0.0037287	0.00181245	TNF/NLRP6	2
BP	GO:0009110	vitamin biosynthetic process	2/33	24/18670	0.000816085	0.0037287	0.00181245	TNF/IL1B	2
BP	GO:0042104	positive regulation of activated T cell proliferation	2/33	24/18670	0.000816085	0.0037287	0.00181245	IL18/PYCARD	2
BP	GO:0002286	T cell activation involved in immune response	3/33	106/18670	0.000857426	0.00390659	0.00189891	IL18/IL6/NLRP3	3
BP	GO:0032616	interleukin-13 production	2/33	25/18670	0.000886069	0.00400335	0.00194595	IL18/NLRP3	2
BP	GO:0045662	negative regulation of myoblast differentiation	2/33	25/18670	0.000886069	0.00400335	0.00194595	TNF/IL18	2
BP	GO:0050901	leukocyte tethering or rolling	2/33	25/18670	0.000886069	0.00400335	0.00194595	TNF/ELANE	2
BP	GO:0002230	positive regulation of defense response to virus by host	2/33	26/18670	0.000958848	0.00428444	0.00208258	PYCARD/AIM2	2
BP	GO:0006309	apoptotic DNA fragmentation	2/33	26/18670	0.000958848	0.00428444	0.00208258	CASP3/IL6	2
BP	GO:0034114	regulation of heterotypic cell-cell adhesion	2/33	26/18670	0.000958848	0.00428444	0.00208258	TNF/IL1B	2
BP	GO:0072539	T-helper 17 cell differentiation	2/33	26/18670	0.000958848	0.00428444	0.00208258	IL6/NLRP3	2
BP	GO:1904019	epithelial cell apoptotic process	3/33	111/18670	0.000979946	0.00436668	0.00212255	TNF/IL6/PLCG1	3
BP	GO:0002825	regulation of T-helper 1 type immune response	2/33	27/18670	0.00103441	0.0045842	0.00222828	IL1B/IL18	2
BP	GO:0046885	regulation of hormone biosynthetic process	2/33	27/18670	0.00103441	0.0045842	0.00222828	TNF/IL1B	2
BP	GO:1902003	regulation of amyloid-beta formation	2/33	28/18670	0.00111275	0.00487935	0.00237175	CASP3/TNF	2
BP	GO:1902932	positive regulation of alcohol biosynthetic process	2/33	28/18670	0.00111275	0.00487935	0.00237175	TNF/IL1B	2
BP	GO:1904994	regulation of leukocyte adhesion to vascular endothelial cell	2/33	28/18670	0.00111275	0.00487935	0.00237175	TNF/ELANE	2
BP	GO:0021782	glial cell development	3/33	116/18670	0.00111305	0.00487935	0.00237175	TNF/IL1B/IL6	3
BP	GO:0010575	positive regulation of vascular endothelial growth factor production	2/33	29/18670	0.00119386	0.00520548	0.00253028	IL1B/IL6	2
BP	GO:0072538	T-helper 17 type immune response	2/33	29/18670	0.00119386	0.00520548	0.00253028	IL6/NLRP3	2
BP	GO:0043372	positive regulation of CD4-positive, alpha-beta T cell differentiation	2/33	30/18670	0.00127772	0.00554135	0.00269354	IL18/NLRP3	2
BP	GO:0045940	positive regulation of steroid metabolic process	2/33	30/18670	0.00127772	0.00554135	0.00269354	TNF/IL1B	2
BP	GO:1902105	regulation of leukocyte differentiation	4/33	272/18670	0.00129294	0.00559239	0.00271834	TNF/IL18/CASP8/NLRP3	4
BP	GO:0014013	regulation of gliogenesis	3/33	124/18670	0.00134886	0.00581877	0.00282838	TNF/IL1B/IL6	3
BP	GO:0045667	regulation of osteoblast differentiation	3/33	126/18670	0.00141235	0.00607646	0.00295364	TNF/IL6/PRKACA	3
BP	GO:0032691	negative regulation of interleukin-1 beta production	2/33	33/18670	0.00154576	0.00661536	0.00321559	NLRP7/NLRP3	2
BP	GO:0033028	myeloid cell apoptotic process	2/33	33/18670	0.00154576	0.00661536	0.00321559	IL6/NOD2	2
BP	GO:0000737	DNA catabolic process, endonucleolytic	2/33	34/18670	0.00164056	0.00696592	0.00338599	CASP3/IL6	2
BP	GO:0010574	regulation of vascular endothelial growth factor production	2/33	34/18670	0.00164056	0.00696592	0.00338599	IL1B/IL6	2
BP	GO:0034205	amyloid-beta formation	2/33	34/18670	0.00164056	0.00696592	0.00338599	CASP3/TNF	2
BP	GO:0006914	autophagy	5/33	496/18670	0.00166437	0.00703022	0.00341724	CASP3/NLRP6/PYCARD/PRKACA/NOD1	5
BP	GO:0061919	process utilizing autophagic mechanism	5/33	496/18670	0.00166437	0.00703022	0.00341724	CASP3/NLRP6/PYCARD/PRKACA/NOD1	5
BP	GO:0030262	apoptotic nuclear changes	2/33	35/18670	0.00173806	0.00726582	0.00353177	CASP3/IL6	2
BP	GO:0045622	regulation of T-helper cell differentiation	2/33	35/18670	0.00173806	0.00726582	0.00353177	IL18/NLRP3	2
BP	GO:0071312	cellular response to alkaloid	2/33	35/18670	0.00173806	0.00726582	0.00353177	CASP6/CASP3	2
BP	GO:1902991	regulation of amyloid precursor protein catabolic process	2/33	35/18670	0.00173806	0.00726582	0.00353177	CASP3/TNF	2
BP	GO:0046425	regulation of JAK-STAT cascade	3/33	137/18670	0.00179515	0.00748516	0.00363838	TNF/IL18/IL6	3
BP	GO:0046631	alpha-beta T cell activation	3/33	138/18670	0.00183284	0.00754855	0.0036692	IL18/IL6/NLRP3	3
BP	GO:0010573	vascular endothelial growth factor production	2/33	36/18670	0.00183827	0.00754855	0.0036692	IL1B/IL6	2
BP	GO:0032733	positive regulation of interleukin-10 production	2/33	36/18670	0.00183827	0.00754855	0.0036692	PYCARD/NOD2	2
BP	GO:1901099	negative regulation of signal transduction in absence of ligand	2/33	36/18670	0.00183827	0.00754855	0.0036692	TNF/IL1B	2
BP	GO:2000516	positive regulation of CD4-positive, alpha-beta T cell activation	2/33	36/18670	0.00183827	0.00754855	0.0036692	IL18/NLRP3	2
BP	GO:2001240	negative regulation of extrinsic apoptotic signaling pathway in absence of ligand	2/33	36/18670	0.00183827	0.00754855	0.0036692	TNF/IL1B	2
BP	GO:0006921	cellular component disassembly involved in execution phase of apoptosis	2/33	37/18670	0.00194117	0.00795096	0.0038648	CASP3/IL6	2
BP	GO:0009411	response to UV	3/33	141/18670	0.00194888	0.00796242	0.00387037	CASP3/ELANE/CASP9	3
BP	GO:0050871	positive regulation of B cell activation	3/33	142/18670	0.00198855	0.00810411	0.00393924	IL6/NOD2/TIRAP	3
BP	GO:0032350	regulation of hormone metabolic process	2/33	38/18670	0.00204675	0.00827889	0.0040242	TNF/IL1B	2
BP	GO:0046825	regulation of protein export from nucleus	2/33	38/18670	0.00204675	0.00827889	0.0040242	IL1B/PRKACA	2
BP	GO:1904037	positive regulation of epithelial cell apoptotic process	2/33	38/18670	0.00204675	0.00827889	0.0040242	IL6/PLCG1	2
BP	GO:0007605	sensory perception of sound	3/33	145/18670	0.0021106	0.00849477	0.00412914	CASP3/PJVK/GSDME	3
BP	GO:0071901	negative regulation of protein serine/threonine kinase activity	3/33	145/18670	0.0021106	0.00849477	0.00412914	CASP3/IL1B/PYCARD	3
BP	GO:0002224	toll-like receptor signaling pathway	3/33	146/18670	0.0021523	0.00858827	0.00417458	CASP8/NLRP6/TIRAP	3
BP	GO:0045834	positive regulation of lipid metabolic process	3/33	146/18670	0.0021523	0.00858827	0.00417458	TNF/IL1B/NOD2	3
BP	GO:1904892	regulation of STAT cascade	3/33	146/18670	0.0021523	0.00858827	0.00417458	TNF/IL18/IL6	3
BP	GO:0032692	negative regulation of interleukin-1 production	2/33	39/18670	0.00215501	0.00858827	0.00417458	NLRP7/NLRP3	2
BP	GO:1901214	regulation of neuron death	4/33	313/18670	0.00216106	0.00859126	0.00417604	CASP3/TNF/CASP8/CASP9	4
BP	GO:0051961	negative regulation of nervous system development	4/33	315/18670	0.00221161	0.00877072	0.00426327	TNF/IL1B/IL6/PRKACA	4
BP	GO:0042036	negative regulation of cytokine biosynthetic process	2/33	40/18670	0.00226593	0.00896424	0.00435733	IL6/ELANE	2
BP	GO:0006308	DNA catabolic process	2/33	41/18670	0.0023795	0.00936785	0.00455352	CASP3/IL6	2
BP	GO:0061028	establishment of endothelial barrier	2/33	41/18670	0.0023795	0.00936785	0.00455352	TNF/IL1B	2
BP	GO:1903829	positive regulation of cellular protein localization	4/33	324/18670	0.00244925	0.00960923	0.00467085	TNF/IL1B/CASP8/PRKACA	4
BP	GO:0034250	positive regulation of cellular amide metabolic process	3/33	153/18670	0.00245859	0.00960923	0.00467085	CASP3/TNF/IL6	3
BP	GO:0045807	positive regulation of endocytosis	3/33	153/18670	0.00245859	0.00960923	0.00467085	TNF/IL1B/PYCARD	3
BP	GO:0006509	membrane protein ectodomain proteolysis	2/33	42/18670	0.00249572	0.00973092	0.00473	TNF/IL1B	2
BP	GO:0046677	response to antibiotic	4/33	327/18670	0.00253223	0.00984958	0.00478768	CASP3/CASP8/IL6/CASP9	4
BP	GO:0007259	JAK-STAT cascade	3/33	156/18670	0.0025977	0.0100733	0.00489641	TNF/IL18/IL6	3
BP	GO:0006775	fat-soluble vitamin metabolic process	2/33	43/18670	0.00261458	0.0100733	0.00489641	TNF/IL1B	2
BP	GO:0042088	T-helper 1 type immune response	2/33	43/18670	0.00261458	0.0100733	0.00489641	IL1B/IL18	2
BP	GO:0045429	positive regulation of nitric oxide biosynthetic process	2/33	43/18670	0.00261458	0.0100733	0.00489641	TNF/IL1B	2
BP	GO:1905952	regulation of lipid localization	3/33	157/18670	0.00264513	0.0101668	0.00494189	TNF/IL1B/IL6	3
BP	GO:0042987	amyloid precursor protein catabolic process	2/33	44/18670	0.00273606	0.0103932	0.00505192	CASP3/TNF	2
BP	GO:0045601	regulation of endothelial cell differentiation	2/33	44/18670	0.00273606	0.0103932	0.00505192	TNF/IL1B	2
BP	GO:0061756	leukocyte adhesion to vascular endothelial cell	2/33	44/18670	0.00273606	0.0103932	0.00505192	TNF/ELANE	2
BP	GO:0070266	necroptotic process	2/33	44/18670	0.00273606	0.0103932	0.00505192	TNF/CASP8	2
BP	GO:1904407	positive regulation of nitric oxide metabolic process	2/33	44/18670	0.00273606	0.0103932	0.00505192	TNF/IL1B	2
BP	GO:0010883	regulation of lipid storage	2/33	46/18670	0.00298688	0.0113133	0.00549915	TNF/IL6	2
BP	GO:0035821	modification of morphology or physiology of other organism	3/33	164/18670	0.00299223	0.0113133	0.00549915	CASP8/ELANE/GSDMD	3
BP	GO:0050954	sensory perception of mechanical stimulus	3/33	165/18670	0.00304399	0.0114822	0.00558127	CASP3/PJVK/GSDME	3
BP	GO:0097696	STAT cascade	3/33	166/18670	0.0030963	0.0116194	0.00564798	TNF/IL18/IL6	3
BP	GO:0043370	regulation of CD4-positive, alpha-beta T cell differentiation	2/33	47/18670	0.00311619	0.0116194	0.00564798	IL18/NLRP3	2
BP	GO:0046638	positive regulation of alpha-beta T cell differentiation	2/33	47/18670	0.00311619	0.0116194	0.00564798	IL18/NLRP3	2
BP	GO:0050435	amyloid-beta metabolic process	2/33	47/18670	0.00311619	0.0116194	0.00564798	CASP3/TNF	2
BP	GO:2001239	regulation of extrinsic apoptotic signaling pathway in absence of ligand	2/33	47/18670	0.00311619	0.0116194	0.00564798	TNF/IL1B	2
BP	GO:0001774	microglial cell activation	2/33	48/18670	0.00324809	0.0120283	0.00584672	TNF/IL6	2
BP	GO:0002269	leukocyte activation involved in inflammatory response	2/33	48/18670	0.00324809	0.0120283	0.00584672	TNF/IL6	2
BP	GO:0032648	regulation of interferon-beta production	2/33	48/18670	0.00324809	0.0120283	0.00584672	PYCARD/TIRAP	2
BP	GO:0016241	regulation of macroautophagy	3/33	171/18670	0.00336618	0.0124372	0.00604549	CASP3/PRKACA/NOD1	3
BP	GO:0035094	response to nicotine	2/33	49/18670	0.00338258	0.0124411	0.00604738	CASP3/TNF	2
BP	GO:0097300	programmed necrotic cell death	2/33	49/18670	0.00338258	0.0124411	0.00604738	TNF/CASP8	2
BP	GO:0006959	humoral immune response	4/33	356/18670	0.00343685	0.0126121	0.00613051	TNF/IL1B/IL6/ELANE	4
BP	GO:0001659	temperature homeostasis	3/33	173/18670	0.00347805	0.0127345	0.00619	TNF/IL1B/IL18	3
BP	GO:0001961	positive regulation of cytokine-mediated signaling pathway	2/33	50/18670	0.00351964	0.0128001	0.00622187	CASP4/CASP1	2
BP	GO:0010718	positive regulation of epithelial to mesenchymal transition	2/33	50/18670	0.00351964	0.0128001	0.00622187	IL1B/IL6	2
BP	GO:0032608	interferon-beta production	2/33	50/18670	0.00351964	0.0128001	0.00622187	PYCARD/TIRAP	2
BP	GO:0046165	alcohol biosynthetic process	3/33	175/18670	0.00359219	0.0130347	0.00633592	TNF/IL1B/PLCG1	3
BP	GO:0031331	positive regulation of cellular catabolic process	4/33	361/18670	0.00361245	0.013079	0.00635743	TNF/IL1B/IL6/NOD1	4
BP	GO:0045599	negative regulation of fat cell differentiation	2/33	51/18670	0.00365926	0.013219	0.00642547	TNF/IL6	2
BP	GO:0032653	regulation of interleukin-10 production	2/33	52/18670	0.00380144	0.0137021	0.00666029	PYCARD/NOD2	2
BP	GO:2001235	positive regulation of apoptotic signaling pathway	3/33	179/18670	0.00382729	0.0137647	0.00669072	CASP8/PYCARD/GSDME	3
BP	GO:0070613	regulation of protein processing	3/33	180/18670	0.0038875	0.0139503	0.00678095	NLRP7/IL1B/PRKACA	3
BP	GO:0031638	zymogen activation	2/33	53/18670	0.00394616	0.0140441	0.00682657	CASP8/PYCARD	2
BP	GO:0045661	regulation of myoblast differentiation	2/33	53/18670	0.00394616	0.0140441	0.00682657	TNF/IL18	2
BP	GO:0002285	lymphocyte activation involved in immune response	3/33	181/18670	0.00394829	0.0140441	0.00682657	IL18/IL6/NLRP3	3
BP	GO:0048015	phosphatidylinositol-mediated signaling	3/33	181/18670	0.00394829	0.0140441	0.00682657	TNF/IL18/PLCG1	3
BP	GO:1903317	regulation of protein maturation	3/33	182/18670	0.00400966	0.0142312	0.0069175	NLRP7/IL1B/PRKACA	3
BP	GO:0002763	positive regulation of myeloid leukocyte differentiation	2/33	54/18670	0.00409342	0.0144652	0.00703124	TNF/CASP8	2
BP	GO:0050994	regulation of lipid catabolic process	2/33	54/18670	0.00409342	0.0144652	0.00703124	TNF/IL1B	2
BP	GO:0048017	inositol lipid-mediated signaling	3/33	184/18670	0.00413414	0.0145773	0.00708575	TNF/IL18/PLCG1	3
BP	GO:0032613	interleukin-10 production	2/33	55/18670	0.00424321	0.0148972	0.00724121	PYCARD/NOD2	2
BP	GO:0070830	bicellular tight junction assembly	2/33	55/18670	0.00424321	0.0148972	0.00724121	TNF/PRKACA	2
BP	GO:0120192	tight junction assembly	2/33	56/18670	0.00439552	0.0153986	0.00748493	TNF/PRKACA	2
BP	GO:0048545	response to steroid hormone	4/33	385/18670	0.00454109	0.0158383	0.00769868	CASP3/TNF/IL6/CASP9	4
BP	GO:0060760	positive regulation of response to cytokine stimulus	2/33	57/18670	0.00455034	0.0158383	0.00769868	CASP4/CASP1	2
BP	GO:1903428	positive regulation of reactive oxygen species biosynthetic process	2/33	57/18670	0.00455034	0.0158383	0.00769868	TNF/IL1B	2
BP	GO:0050731	positive regulation of peptidyl-tyrosine phosphorylation	3/33	192/18670	0.00465559	0.0161699	0.00785988	TNF/IL18/IL6	3
BP	GO:0001885	endothelial cell development	2/33	59/18670	0.00486748	0.016798	0.00816516	TNF/IL1B	2
BP	GO:0033619	membrane protein proteolysis	2/33	59/18670	0.00486748	0.016798	0.00816516	TNF/IL1B	2
BP	GO:2000351	regulation of endothelial cell apoptotic process	2/33	59/18670	0.00486748	0.016798	0.00816516	TNF/PLCG1	2
BP	GO:0120193	tight junction organization	2/33	60/18670	0.00502979	0.0173213	0.00841951	TNF/PRKACA	2
BP	GO:0030888	regulation of B cell proliferation	2/33	61/18670	0.00519456	0.0177008	0.008604	CASP3/TIRAP	2
BP	GO:0034113	heterotypic cell-cell adhesion	2/33	61/18670	0.00519456	0.0177008	0.008604	TNF/IL1B	2
BP	GO:0045123	cellular extravasation	2/33	61/18670	0.00519456	0.0177008	0.008604	TNF/ELANE	2
BP	GO:1905953	negative regulation of lipid localization	2/33	61/18670	0.00519456	0.0177008	0.008604	TNF/IL6	2
BP	GO:2000514	regulation of CD4-positive, alpha-beta T cell activation	2/33	61/18670	0.00519456	0.0177008	0.008604	IL18/NLRP3	2
BP	GO:0032623	interleukin-2 production	2/33	62/18670	0.00536181	0.0181563	0.00882539	IL1B/IL18	2
BP	GO:0046635	positive regulation of alpha-beta T cell activation	2/33	62/18670	0.00536181	0.0181563	0.00882539	IL18/NLRP3	2
BP	GO:0046824	positive regulation of nucleocytoplasmic transport	2/33	62/18670	0.00536181	0.0181563	0.00882539	IL1B/PRKACA	2
BP	GO:0030278	regulation of ossification	3/33	203/18670	0.00543518	0.0183664	0.00892753	TNF/IL6/PRKACA	3
BP	GO:0002637	regulation of immunoglobulin production	2/33	63/18670	0.00553151	0.0185758	0.00902932	TNF/IL6	2
BP	GO:0042982	amyloid precursor protein metabolic process	2/33	63/18670	0.00553151	0.0185758	0.00902932	CASP3/TNF	2
BP	GO:0046637	regulation of alpha-beta T cell differentiation	2/33	63/18670	0.00553151	0.0185758	0.00902932	IL18/NLRP3	2
BP	GO:0043297	apical junction assembly	2/33	64/18670	0.00570366	0.0191143	0.00929109	TNF/PRKACA	2
BP	GO:0072577	endothelial cell apoptotic process	2/33	65/18670	0.00587826	0.0196588	0.00955576	TNF/PLCG1	2
BP	GO:0043523	regulation of neuron apoptotic process	3/33	210/18670	0.00596985	0.0198832	0.0096648	CASP3/TNF/CASP9	3
BP	GO:0097529	myeloid leukocyte migration	3/33	210/18670	0.00596985	0.0198832	0.0096648	IL1B/IL6/TIRAP	3
BP	GO:0045428	regulation of nitric oxide biosynthetic process	2/33	66/18670	0.00605529	0.0201264	0.00978302	TNF/IL1B	2
BP	GO:0043062	extracellular structure organization	4/33	422/18670	0.00627008	0.0207977	0.0101093	TNF/IL6/PRKACA/ELANE	4
BP	GO:0009896	positive regulation of catabolic process	4/33	423/18670	0.00632211	0.0209275	0.0101724	TNF/IL1B/IL6/NOD1	4
BP	GO:0071242	cellular response to ammonium ion	2/33	68/18670	0.0064166	0.021197	0.0103034	CASP6/CASP3	2
BP	GO:0050920	regulation of chemotaxis	3/33	217/18670	0.0065351	0.0215446	0.0104724	IL6/ELANE/TIRAP	3
BP	GO:0010001	glial cell differentiation	3/33	218/18670	0.00661837	0.0217308	0.0105629	TNF/IL1B/IL6	3
BP	GO:0019722	calcium-mediated signaling	3/33	218/18670	0.00661837	0.0217308	0.0105629	TNF/PRKACA/PLCG1	3
BP	GO:0001933	negative regulation of protein phosphorylation	4/33	429/18670	0.00664037	0.021759	0.0105766	CASP3/IL1B/NLRP6/PYCARD	4
BP	GO:0034121	regulation of toll-like receptor signaling pathway	2/33	70/18670	0.00678755	0.0221964	0.0107892	NLRP6/TIRAP	2
BP	GO:0050804	modulation of chemical synaptic transmission	4/33	436/18670	0.00702499	0.0229266	0.0111442	TNF/IL1B/PRKACA/PLCG1	4
BP	GO:0099177	regulation of trans-synaptic signaling	4/33	437/18670	0.00708112	0.0230634	0.0112107	TNF/IL1B/PRKACA/PLCG1	4
BP	GO:0030595	leukocyte chemotaxis	3/33	224/18670	0.00713136	0.0231805	0.0112676	IL1B/IL6/TIRAP	3
BP	GO:0001649	osteoblast differentiation	3/33	225/18670	0.0072191	0.0234188	0.0113834	TNF/IL6/PRKACA	3
BP	GO:0019882	antigen processing and presentation	3/33	226/18670	0.00730748	0.0236582	0.0114997	PYCARD/NOD2/NOD1	3
BP	GO:0009743	response to carbohydrate	3/33	230/18670	0.00766746	0.0247249	0.0120183	CASP3/IL1B/PRKACA	3
BP	GO:2001234	negative regulation of apoptotic signaling pathway	3/33	230/18670	0.00766746	0.0247249	0.0120183	TNF/IL1B/CASP8	3
BP	GO:0000302	response to reactive oxygen species	3/33	232/18670	0.00785133	0.0252676	0.0122821	CASP3/TNF/IL6	3
BP	GO:0006979	response to oxidative stress	4/33	451/18670	0.00789856	0.0253692	0.0123315	GPX4/CASP3/TNF/IL6	4
BP	GO:0006469	negative regulation of protein kinase activity	3/33	235/18670	0.00813203	0.0260675	0.0126709	CASP3/IL1B/PYCARD	3
BP	GO:0006809	nitric oxide biosynthetic process	2/33	77/18670	0.00816069	0.0261078	0.0126904	TNF/IL1B	2
BP	GO:0010827	regulation of glucose transmembrane transport	2/33	78/18670	0.00836624	0.0267127	0.0129845	TNF/IL1B	2
BP	GO:0030217	T cell differentiation	3/33	240/18670	0.00861295	0.0274464	0.0133411	IL18/IL6/NLRP3	3
BP	GO:0022617	extracellular matrix disassembly	2/33	80/18670	0.0087843	0.0279375	0.0135799	IL6/ELANE	2
BP	GO:0042326	negative regulation of phosphorylation	4/33	468/18670	0.00897235	0.0284797	0.0138434	CASP3/IL1B/NLRP6/PYCARD	4
BP	GO:1902930	regulation of alcohol biosynthetic process	2/33	81/18670	0.0089968	0.0285016	0.013854	TNF/IL1B	2
BP	GO:0046209	nitric oxide metabolic process	2/33	82/18670	0.00921159	0.0290685	0.0141296	TNF/IL1B	2
BP	GO:0051279	regulation of release of sequestered calcium ion into cytosol	2/33	82/18670	0.00921159	0.0290685	0.0141296	PRKACA/PLCG1	2
BP	GO:0097237	cellular response to toxic substance	3/33	247/18670	0.00931396	0.0293345	0.0142589	GPX4/TNF/IL6	3
BP	GO:0006970	response to osmotic stress	2/33	83/18670	0.00942867	0.0295626	0.0143698	CASP3/TNF	2
BP	GO:0045582	positive regulation of T cell differentiation	2/33	83/18670	0.00942867	0.0295626	0.0143698	IL18/NLRP3	2
BP	GO:1903706	regulation of hemopoiesis	4/33	475/18670	0.00944107	0.0295626	0.0143698	TNF/IL18/CASP8/NLRP3	4
BP	GO:0030072	peptide hormone secretion	3/33	250/18670	0.00962437	0.0300367	0.0146002	TNF/IL1B/IL6	3
BP	GO:0045445	myoblast differentiation	2/33	84/18670	0.00964803	0.0300367	0.0146002	TNF/IL18	2
BP	GO:0046889	positive regulation of lipid biosynthetic process	2/33	84/18670	0.00964803	0.0300367	0.0146002	TNF/IL1B	2
BP	GO:2001057	reactive nitrogen species metabolic process	2/33	85/18670	0.00986967	0.0306678	0.014907	TNF/IL1B	2
BP	GO:0001776	leukocyte homeostasis	2/33	86/18670	0.0100936	0.031125	0.0151292	CASP3/IL6	2
BP	GO:0008625	extrinsic apoptotic signaling pathway via death domain receptors	2/33	86/18670	0.0100936	0.031125	0.0151292	TNF/CASP8	2
BP	GO:0030101	natural killer cell activation	2/33	86/18670	0.0100936	0.031125	0.0151292	IL18/CASP8	2
BP	GO:0042446	hormone biosynthetic process	2/33	86/18670	0.0100936	0.031125	0.0151292	TNF/IL1B	2
BP	GO:0050730	regulation of peptidyl-tyrosine phosphorylation	3/33	256/18670	0.0102633	0.0315883	0.0153544	TNF/IL18/IL6	3
BP	GO:0002690	positive regulation of leukocyte chemotaxis	2/33	87/18670	0.0103197	0.0316419	0.0153805	IL6/TIRAP	2
BP	GO:0014068	positive regulation of phosphatidylinositol 3-kinase signaling	2/33	87/18670	0.0103197	0.0316419	0.0153805	TNF/IL18	2
BP	GO:0033673	negative regulation of kinase activity	3/33	257/18670	0.0103721	0.0317425	0.0154294	CASP3/IL1B/PYCARD	3
BP	GO:0034103	regulation of tissue remodeling	2/33	88/18670	0.0105481	0.0321599	0.0156323	IL18/IL6	2
BP	GO:1901888	regulation of cell junction assembly	2/33	88/18670	0.0105481	0.0321599	0.0156323	TNF/PRKACA	2
BP	GO:0001843	neural tube closure	2/33	90/18670	0.0110116	0.0333848	0.0162277	CASP3/PRKACA	2
BP	GO:0010717	regulation of epithelial to mesenchymal transition	2/33	90/18670	0.0110116	0.0333848	0.0162277	IL1B/IL6	2
BP	GO:0071674	mononuclear cell migration	2/33	90/18670	0.0110116	0.0333848	0.0162277	TNF/IL6	2
BP	GO:0042119	neutrophil activation	4/33	498/18670	0.0110936	0.0335706	0.016318	IL18/PYCARD/ELANE/GSDMD	4
BP	GO:0002446	neutrophil mediated immunity	4/33	499/18670	0.0111694	0.0337371	0.0163989	IL6/PYCARD/ELANE/GSDMD	4
BP	GO:0045639	positive regulation of myeloid cell differentiation	2/33	91/18670	0.0112467	0.0338446	0.0164511	TNF/CASP8	2
BP	GO:0060606	tube closure	2/33	91/18670	0.0112467	0.0338446	0.0164511	CASP3/PRKACA	2
BP	GO:0045833	negative regulation of lipid metabolic process	2/33	92/18670	0.0114841	0.0344947	0.0167672	TNF/IL1B	2
BP	GO:0031334	positive regulation of protein complex assembly	3/33	268/18670	0.011614	0.0348206	0.0169256	TNF/PYCARD/AIM2	3
BP	GO:0046634	regulation of alpha-beta T cell activation	2/33	93/18670	0.0117236	0.0350418	0.0170331	IL18/NLRP3	2
BP	GO:0043491	protein kinase B signaling	3/33	269/18670	0.011731	0.0350418	0.0170331	TNF/IL1B/IL18	3
BP	GO:0045621	positive regulation of lymphocyte differentiation	2/33	94/18670	0.0119653	0.0356156	0.017312	IL18/NLRP3	2
BP	GO:1901617	organic hydroxy compound biosynthetic process	3/33	271/18670	0.011967	0.0356156	0.017312	TNF/IL1B/PLCG1	3
BP	GO:0042100	B cell proliferation	2/33	95/18670	0.0122092	0.0361375	0.0175657	CASP3/TIRAP	2
BP	GO:0042116	macrophage activation	2/33	95/18670	0.0122092	0.0361375	0.0175657	TNF/IL6	2
BP	GO:0050810	regulation of steroid biosynthetic process	2/33	95/18670	0.0122092	0.0361375	0.0175657	TNF/IL1B	2
BP	GO:0014020	primary neural tube formation	2/33	97/18670	0.0127036	0.0375322	0.0182437	CASP3/PRKACA	2
BP	GO:0050848	regulation of calcium-mediated signaling	2/33	98/18670	0.012954	0.0382026	0.0185695	TNF/PRKACA	2
BP	GO:0030522	intracellular receptor signaling pathway	3/33	280/18670	0.0130632	0.0384546	0.018692	CASP8/NOD2/NOD1	3
BP	GO:0030100	regulation of endocytosis	3/33	281/18670	0.0131884	0.0387529	0.018837	TNF/IL1B/PYCARD	3
BP	GO:0051348	negative regulation of transferase activity	3/33	285/18670	0.0136963	0.0401643	0.019523	CASP3/IL1B/PYCARD	3
BP	GO:1903426	regulation of reactive oxygen species biosynthetic process	2/33	101/18670	0.0137183	0.0401643	0.019523	TNF/IL1B	2
BP	GO:0010522	regulation of calcium ion transport into cytosol	2/33	102/18670	0.0139773	0.0407023	0.0197845	PRKACA/PLCG1	2
BP	GO:0098869	cellular oxidant detoxification	2/33	102/18670	0.0139773	0.0407023	0.0197845	GPX4/TNF	2
BP	GO:2000379	positive regulation of reactive oxygen species metabolic process	2/33	102/18670	0.0139773	0.0407023	0.0197845	TNF/IL1B	2
BP	GO:0042063	gliogenesis	3/33	290/18670	0.0143468	0.0417034	0.0202712	TNF/IL1B/IL6	3
BP	GO:0030593	neutrophil chemotaxis	2/33	104/18670	0.0145017	0.0420032	0.0204169	IL1B/TIRAP	2
BP	GO:0046822	regulation of nucleocytoplasmic transport	2/33	104/18670	0.0145017	0.0420032	0.0204169	IL1B/PRKACA	2
BP	GO:0001841	neural tube formation	2/33	105/18670	0.0147671	0.0426197	0.0207166	CASP3/PRKACA	2
BP	GO:0033138	positive regulation of peptidyl-serine phosphorylation	2/33	105/18670	0.0147671	0.0426197	0.0207166	TNF/IL6	2
BP	GO:0016236	macroautophagy	3/33	295/18670	0.0150147	0.0431613	0.0209798	CASP3/PRKACA/NOD1	3
BP	GO:0050768	negative regulation of neurogenesis	3/33	295/18670	0.0150147	0.0431613	0.0209798	TNF/IL1B/IL6	3
BP	GO:0042136	neurotransmitter biosynthetic process	2/33	106/18670	0.0150346	0.0431613	0.0209798	TNF/IL1B	2
BP	GO:0001909	leukocyte mediated cytotoxicity	2/33	107/18670	0.0153042	0.0438576	0.0213183	IL18/ELANE	2
BP	GO:0018105	peptidyl-serine phosphorylation	3/33	299/18670	0.0155616	0.044479	0.0216203	TNF/IL6/PRKACA	3
BP	GO:1904659	glucose transmembrane transport	2/33	108/18670	0.0155759	0.044479	0.0216203	TNF/IL1B	2
BP	GO:0060326	cell chemotaxis	3/33	304/18670	0.0162611	0.046354	0.0225318	IL1B/IL6/TIRAP	3
BP	GO:0008645	hexose transmembrane transport	2/33	112/18670	0.0166833	0.0472258	0.0229555	TNF/IL1B	2
BP	GO:0043279	response to alkaloid	2/33	112/18670	0.0166833	0.0472258	0.0229555	CASP6/CASP3	2
BP	GO:0051817	modification of morphology or physiology of other organism involved in symbiotic interaction	2/33	112/18670	0.0166833	0.0472258	0.0229555	CASP8/ELANE	2
BP	GO:1990748	cellular detoxification	2/33	112/18670	0.0166833	0.0472258	0.0229555	GPX4/TNF	2
BP	GO:0009895	negative regulation of catabolic process	3/33	308/18670	0.0168333	0.0475672	0.0231214	TNF/IL1B/TIRAP	3
BP	GO:0043200	response to amino acid	2/33	113/18670	0.0169653	0.0475742	0.0231248	CASP3/TNF	2
BP	GO:0002688	regulation of leukocyte chemotaxis	2/33	114/18670	0.0172494	0.0475742	0.0231248	IL6/TIRAP	2
BP	GO:0006690	icosanoid metabolic process	2/33	114/18670	0.0172494	0.0475742	0.0231248	GPX4/IL1B	2
BP	GO:0015749	monosaccharide transmembrane transport	2/33	114/18670	0.0172494	0.0475742	0.0231248	TNF/IL1B	2
BP	GO:0045446	endothelial cell differentiation	2/33	114/18670	0.0172494	0.0475742	0.0231248	TNF/IL1B	2
BP	GO:0046879	hormone secretion	3/33	312/18670	0.0174168	0.0475742	0.0231248	TNF/IL1B/IL6	3
BP	GO:0001787	natural killer cell proliferation	1/33	10/18670	0.0175397	0.0475742	0.0231248	IL18	1
BP	GO:0032308	positive regulation of prostaglandin secretion	1/33	10/18670	0.0175397	0.0475742	0.0231248	IL1B	1
BP	GO:0032621	interleukin-18 production	1/33	10/18670	0.0175397	0.0475742	0.0231248	NLRP3	1
BP	GO:0034135	regulation of toll-like receptor 2 signaling pathway	1/33	10/18670	0.0175397	0.0475742	0.0231248	TIRAP	1
BP	GO:0044351	macropinocytosis	1/33	10/18670	0.0175397	0.0475742	0.0231248	PYCARD	1
BP	GO:0044359	modulation of molecular function in other organism	1/33	10/18670	0.0175397	0.0475742	0.0231248	CASP8	1
BP	GO:0051133	regulation of NK T cell activation	1/33	10/18670	0.0175397	0.0475742	0.0231248	IL18	1
BP	GO:0052205	modulation of molecular function in other organism involved in symbiotic interaction	1/33	10/18670	0.0175397	0.0475742	0.0231248	CASP8	1
BP	GO:0070091	glucagon secretion	1/33	10/18670	0.0175397	0.0475742	0.0231248	IL6	1
BP	GO:0070391	response to lipoteichoic acid	1/33	10/18670	0.0175397	0.0475742	0.0231248	TIRAP	1
BP	GO:0070942	neutrophil mediated cytotoxicity	1/33	10/18670	0.0175397	0.0475742	0.0231248	ELANE	1
BP	GO:0071223	cellular response to lipoteichoic acid	1/33	10/18670	0.0175397	0.0475742	0.0231248	TIRAP	1
BP	GO:0090154	positive regulation of sphingolipid biosynthetic process	1/33	10/18670	0.0175397	0.0475742	0.0231248	TNF	1
BP	GO:0097050	type B pancreatic cell apoptotic process	1/33	10/18670	0.0175397	0.0475742	0.0231248	IL6	1
BP	GO:1900222	negative regulation of amyloid-beta clearance	1/33	10/18670	0.0175397	0.0475742	0.0231248	TNF	1
BP	GO:1901033	positive regulation of response to reactive oxygen species	1/33	10/18670	0.0175397	0.0475742	0.0231248	TNF	1
BP	GO:2000109	regulation of macrophage apoptotic process	1/33	10/18670	0.0175397	0.0475742	0.0231248	NOD2	1
BP	GO:2000304	positive regulation of ceramide biosynthetic process	1/33	10/18670	0.0175397	0.0475742	0.0231248	TNF	1
BP	GO:0009416	response to light stimulus	3/33	314/18670	0.0177127	0.0479634	0.023314	CASP3/ELANE/CASP9	3
BP	GO:0034219	carbohydrate transmembrane transport	2/33	116/18670	0.0178236	0.0481831	0.0234208	TNF/IL1B	2
BP	GO:0002761	regulation of myeloid leukocyte differentiation	2/33	117/18670	0.0181137	0.0488047	0.023723	TNF/CASP8	2
BP	GO:0010822	positive regulation of mitochondrion organization	2/33	117/18670	0.0181137	0.0488047	0.023723	CASP8/PYCARD	2
BP	GO:1990266	neutrophil migration	2/33	118/18670	0.0184059	0.0495096	0.0240656	IL1B/TIRAP	2
CC	GO:0061702	inflammasome complex	10/33	14/19717	3.77889e-26	2.79638e-24	2.22756e-24	NLRP6/PYCARD/CASP5/AIM2/NLRC4/NLRP3/CASP4/CASP1/NLRP1/GSDMD	10
CC	GO:0044445	cytosolic part	12/33	247/19717	3.21296e-15	1.1888e-13	9.46978e-14	CASP8/NLRP6/PYCARD/CASP5/AIM2/NLRC4/NLRP3/CASP4/CASP1/CASP9/NLRP1/GSDMD	12
CC	GO:0045121	membrane raft	4/33	315/19717	0.00181473	0.0311193	0.0247892	CASP3/TNF/CASP8/PRKACA	4
CC	GO:0098857	membrane microdomain	4/33	316/19717	0.00183584	0.0311193	0.0247892	CASP3/TNF/CASP8/PRKACA	4
CC	GO:0098589	membrane region	4/33	328/19717	0.00210266	0.0311193	0.0247892	CASP3/TNF/CASP8/PRKACA	4
MF	GO:0097153	cysteine-type endopeptidase activity involved in apoptotic process	8/32	15/17697	2.81732e-19	2.90184e-17	1.54211e-17	CASP6/CASP3/CASP8/PYCARD/CASP5/CASP4/CASP1/CASP9	8
MF	GO:0004197	cysteine-type endopeptidase activity	8/32	116/17697	2.46165e-11	1.26775e-09	6.73713e-10	CASP6/CASP3/CASP8/PYCARD/CASP5/CASP4/CASP1/CASP9	8
MF	GO:0008234	cysteine-type peptidase activity	8/32	184/17697	9.96429e-10	3.42107e-08	1.81805e-08	CASP6/CASP3/CASP8/PYCARD/CASP5/CASP4/CASP1/CASP9	8
MF	GO:0005546	phosphatidylinositol-4,5-bisphosphate binding	6/32	75/17697	3.92367e-09	1.01035e-07	5.36923e-08	GSDMA/GSDMC/TIRAP/GSDME/GSDMD/GSDMB	6
MF	GO:0008656	cysteine-type endopeptidase activator activity involved in apoptotic process	4/32	16/17697	1.57779e-08	2.70854e-07	1.43939e-07	PYCARD/CASP1/NOD1/NLRP1	4
MF	GO:0050700	CARD domain binding	4/32	16/17697	1.57779e-08	2.70854e-07	1.43939e-07	NOD2/CASP4/CASP1/NOD1	4
MF	GO:0005126	cytokine receptor binding	8/32	286/17697	3.16997e-08	4.30981e-07	2.29034e-07	CASP3/TNF/IL1B/IL18/CASP8/IL6/PYCARD/PLCG1	8
MF	GO:0016505	peptidase activator activity involved in apoptotic process	4/32	19/17697	3.34743e-08	4.30981e-07	2.29034e-07	PYCARD/CASP1/NOD1/NLRP1	4
MF	GO:1902936	phosphatidylinositol bisphosphate binding	6/32	110/17697	3.99312e-08	4.49991e-07	2.39137e-07	GSDMA/GSDMC/TIRAP/GSDME/GSDMD/GSDMB	6
MF	GO:0004175	endopeptidase activity	9/32	427/17697	4.36884e-08	4.49991e-07	2.39137e-07	CASP6/CASP3/CASP8/PYCARD/CASP5/CASP4/CASP1/ELANE/CASP9	9
MF	GO:0070273	phosphatidylinositol-4-phosphate binding	4/32	30/17697	2.33403e-07	2.1855e-06	1.16143e-06	GSDMA/GSDMC/GSDMD/GSDMB	4
MF	GO:1901981	phosphatidylinositol phosphate binding	6/32	161/17697	3.84781e-07	3.3027e-06	1.75514e-06	GSDMA/GSDMC/TIRAP/GSDME/GSDMD/GSDMB	6
MF	GO:0016504	peptidase activator activity	4/32	38/17697	6.22329e-07	4.93076e-06	2.62033e-06	PYCARD/CASP1/NOD1/NLRP1	4
MF	GO:0043028	cysteine-type endopeptidase regulator activity involved in apoptotic process	4/32	42/17697	9.38905e-07	6.90766e-06	3.67091e-06	PYCARD/CASP1/NOD1/NLRP1	4
MF	GO:0002020	protease binding	5/32	128/17697	3.15097e-06	2.16367e-05	1.14983e-05	NLRP7/CASP3/TNF/PYCARD/ELANE	5
MF	GO:0001786	phosphatidylserine binding	4/32	58/17697	3.48752e-06	2.17484e-05	1.15577e-05	GSDMA/GSDMC/GSDMD/GSDMB	4
MF	GO:0042834	peptidoglycan binding	3/32	17/17697	3.58955e-06	2.17484e-05	1.15577e-05	NOD2/NLRP3/NOD1	3
MF	GO:0035091	phosphatidylinositol binding	6/32	245/17697	4.43822e-06	2.53965e-05	1.34963e-05	GSDMA/GSDMC/TIRAP/GSDME/GSDMD/GSDMB	6
MF	GO:0072341	modified amino acid binding	4/32	89/17697	1.92977e-05	0.000104614	5.55945e-05	GSDMA/GSDMC/GSDMD/GSDMB	4
MF	GO:0061134	peptidase regulator activity	5/32	219/17697	4.25203e-05	0.00021898	0.000116371	NLRP7/PYCARD/CASP1/NOD1/NLRP1	5
MF	GO:0032813	tumor necrosis factor receptor superfamily binding	3/32	46/17697	7.73264e-05	0.000379268	0.000201553	CASP3/TNF/CASP8	3
MF	GO:0005543	phospholipid binding	6/32	427/17697	0.000101368	0.000474588	0.000252208	GSDMA/GSDMC/TIRAP/GSDME/GSDMD/GSDMB	6
MF	GO:1901612	cardiolipin binding	2/32	11/17697	0.000172457	0.000772308	0.000410424	GSDME/GSDMD	2
MF	GO:1901611	phosphatidylglycerol binding	2/32	15/17697	0.000327752	0.0014066	0.000747504	GSDME/GSDMD	2
MF	GO:0005123	death receptor binding	2/32	17/17697	0.000423559	0.00174506	0.000927371	CASP3/CASP8	2
MF	GO:0005125	cytokine activity	4/32	220/17697	0.000635926	0.00251925	0.00133879	TNF/IL1B/IL18/IL6	4
MF	GO:0005539	glycosaminoglycan binding	4/32	229/17697	0.0007389	0.00281877	0.00149796	NOD2/NLRP3/ELANE/NOD1	4
MF	GO:0005164	tumor necrosis factor receptor binding	2/32	31/17697	0.0014255	0.0052438	0.00278669	TNF/CASP8	2
MF	GO:0070851	growth factor receptor binding	3/32	134/17697	0.00179302	0.0063683	0.00338428	IL1B/IL6/PYCARD	3
MF	GO:0048018	receptor ligand activity	4/32	482/17697	0.0106843	0.0366829	0.0194942	TNF/IL1B/IL18/IL6	4
