# Supplementary material for: Molecular Characteristics, Clinical Implication, and Cancer Immunity Interactions of Pyroptosis-Related Genes in Breast Cancer
Source: Front Med (Lausanne). 2021 Sep 13;8:702638. doi: 10.3389/fmed.2021.702638 (PMC8473741; doi:10.3389/fmed.2021.702638)
Supplement: Supplementary file 3 [file Data_Sheet_1.ZIP › Original Source Data/Figure 3/Figure 3A.xlsx]

## Sheet: Sheet1
id	HR	HR.95L	HR.95H	pvalue
IL18	0.831712	0.716893	0.964921	0.0150537
GSDMC	1.1203	1.00331	1.25094	0.0435241
TIRAP	1.33604	1.03684	1.72159	0.0251143
