# Supplementary material for: Molecular Characteristics, Clinical Implication, and Cancer Immunity Interactions of Pyroptosis-Related Genes in Breast Cancer
Source: Front Med (Lausanne). 2021 Sep 13;8:702638. doi: 10.3389/fmed.2021.702638 (PMC8473741; doi:10.3389/fmed.2021.702638)
Supplement: Supplementary file 3 [file Data_Sheet_1.ZIP › Original Source Data/Figure 3/Figure 3B.xlsx]

## Sheet: Sheet1
id	futime	fustat	IL18	GSDMC	TIRAP	riskScore	risk
TCGA-A2-A0EN-01	11.1917	0	4.80245	1.61605	3.29873	0.754964	low
TCGA-AO-A12C-01	6.49333	0	2.47223	0.322446	3.24122	1.07256	high
TCGA-E2-A1IN-01	1.8475	0	3.06161	0.855139	3.62541	1.16742	high
TCGA-AR-A1AR-01	1.43417	1	5.6317	3.08102	3.99312	1.01877	high
TCGA-E2-A14P-01	3.41083	0	3.74223	1.87843	3.22906	1.00861	high
TCGA-AR-A1AP-01	7.81833	0	3.39317	2.52913	3.41738	1.32299	high
TCGA-AC-A62X-01	1.14167	0	2.51828	4.2936	2.53462	1.60982	high
TCGA-A2-A0EP-01	9.86333	0	5.42873	0.702206	2.82044	0.459862	low
TCGA-E9-A1RF-01	0.5475	0	3.9604	0.652886	2.20829	0.527586	low
TCGA-AR-A2LJ-01	7.20583	0	4.1224	0.320017	5.84823	1.86548	high
TCGA-E2-A9RU-01	1.4725	0	2.4564	2.84114	1.37496	0.825857	low
TCGA-A2-A0YE-01	1.51667	0	3.17031	3.18086	2.83282	1.2587	high
TCGA-AR-A5QN-01	2.77333	0	3.29157	0.410923	3.92053	1.13903	high
TCGA-C8-A12Y-01	4.04083	0	3.67851	1.63042	2.48094	0.742605	low
TCGA-AR-A24T-01	8.76583	0	4.16235	0.458426	3.38633	0.752945	low
TCGA-BH-A0DQ-01	0.268333	0	3.20427	0.142471	3.15123	0.834105	low
TCGA-UL-AAZ6-01	1.41833	0	3.66163	1.89229	2.9325	0.923673	low
TCGA-AR-A24P-01	0.23	0	4.65267	1.17693	4.31892	1.06536	high
TCGA-BH-A0AY-01	2.1275	0	3.66598	0.255298	3.88824	0.995803	low
TCGA-LD-A66U-01	1.76833	0	3.74434	0.222142	2.55583	0.589617	low
TCGA-E2-A1BC-01	1.37167	0	2.44979	0.855146	4.26959	1.73661	high
TCGA-AN-A0XW-01	0.465	0	4.98001	1.53972	2.95058	0.625161	low
TCGA-AR-A24V-01	8.76833	0	3.76244	3.04094	3.23978	1.23012	high
TCGA-S3-AA12-01	1.57167	0	2.51706	0.191294	3.08001	0.976071	low
TCGA-A2-A4S3-01	1.82333	0	4.15291	0.277764	2.9128	0.612929	low
TCGA-Z7-A8R5-01	8.99833	0	4.15342	1.36302	2.64695	0.668539	low
TCGA-A2-A0YI-01	4.12	0	4.98614	0.787471	3.56447	0.69011	low
TCGA-AC-A2B8-01	1.85333	0	3.76474	2.3313	3.74455	1.31447	high
TCGA-A7-A2KD-01	1.85917	0	5.67534	2.12369	3.69803	0.765399	low
TCGA-AO-A1KO-01	1.7025	0	3.40964	0.808184	3.79877	1.13058	high
TCGA-V7-A7HQ-01	5.56583	0	2.66127	0.614124	2.24437	0.740099	low
TCGA-BH-A0E0-01	0.366667	0	3.51612	3.04355	2.85389	1.13439	high
TCGA-BH-A1F8-01	2.08917	1	4.0616	1.47257	3.48662	0.954727	low
TCGA-AN-A0AK-01	0.613333	0	4.07048	0.165719	3.55665	0.781233	low
TCGA-5L-AAT0-01	4.04333	0	4.40032	0.303791	3.64286	0.75948	low
TCGA-E2-A1IK-01	4.9275	0	3.41811	0.255859	3.48095	0.911031	low
TCGA-EW-A2FR-01	4.58	0	3.70492	1.69119	3.49356	1.08857	high
TCGA-AN-A049-01	0.0516667	0	4.00642	0.736673	3.2006	0.766718	low
TCGA-OL-A6VO-01	2.34917	0	4.22288	2.3873	2.78409	0.824354	low
TCGA-EW-A1P5-01	1.92417	0	4.32834	1.1581	3.6204	0.888338	low
TCGA-E9-A3X8-01	2.535	0	4.14206	0.981335	2.19072	0.52942	low
TCGA-AC-A3QQ-01	2.00917	0	2.26561	0.165431	2.50357	0.835198	low
TCGA-S3-AA17-01	1.16083	0	4.38668	1.49001	3.24727	0.805859	low
TCGA-AN-A0XT-01	0.0275	0	3.38105	0.758445	3.63454	1.0619	high
TCGA-AO-A0J4-01	4.345	0	4.49773	1.23271	3.26481	0.754401	low
TCGA-A8-A08O-01	2.58167	0	2.64143	0.408836	3.69357	1.23478	high
TCGA-BH-A0BF-01	3.625	1	5.29617	1.80383	3.42194	0.719802	low
TCGA-C8-A12X-01	1.05417	0	2.81147	0.476612	3.98667	1.33478	high
TCGA-E2-A1IG-01	5.85833	0	2.45071	0.545352	2.963	1.00981	high
TCGA-D8-A1JH-01	1.16583	0	4.03587	0.819487	4.34271	1.18325	high
TCGA-BH-A0HL-01	0.1975	0	1.30504	0.742755	3.53882	1.73588	high
TCGA-GM-A5PX-01	1.50833	0	3.63495	1.25073	3.08297	0.881169	low
TCGA-AR-A1AK-01	8.64833	0	4.89873	1.99449	3.53133	0.857567	low
TCGA-A2-A3XU-01	2.49667	1	3.14013	2.08621	2.40866	0.896821	low
TCGA-AC-A2QH-01	2.75167	0	1.4265	0.392559	3.12147	1.35561	high
TCGA-A8-A07S-01	0.665	0	4.47906	0.28075	4.56647	1.04738	high
TCGA-E2-A15P-01	1.62917	0	2.89857	0.494512	3.75769	1.20196	high
TCGA-A2-A0CR-01	8.9875	0	4.85634	0.183938	2.67625	0.461317	low
TCGA-A2-A1G0-01	1.68667	0	3.70008	0.368486	4.66289	1.34485	high
TCGA-E2-A105-01	3.58083	0	2.39926	0.0810671	3.07155	0.983883	low
TCGA-S3-AA0Z-01	1.72167	0	4.43678	2.83761	3.30612	1.02516	high
TCGA-OL-A5D6-01	3.0225	1	3.36618	1.73505	3.34057	1.12936	high
TCGA-BH-A0RX-01	0.465	0	3.85696	2.38548	2.77859	0.902928	low
TCGA-B6-A0RP-01	8.5575	1	4.26857	0.886782	4.01991	0.999687	low
TCGA-E2-A1LS-01	4.39083	0	2.14964	2.30953	1.60474	0.88835	low
TCGA-A1-A0SI-01	1.73833	0	3.90579	2.22925	4.12758	1.43787	high
TCGA-A2-A1FZ-01	1.87	0	4.30339	1.72072	4.27197	1.2565	high
TCGA-C8-A134-01	1.04833	0	5.11633	2.83691	3.17939	0.821896	low
TCGA-E2-A1LE-01	2.40667	1	4.17534	0.825723	4.3956	1.16593	high
TCGA-BH-A18V-06	4.26	1	5.81535	3.06772	3.58491	0.832553	low
TCGA-5L-AAT1-01	4.02667	0	5.2547	3.05701	3.58505	0.958944	low
TCGA-D8-A1JL-01	1.6725	0	3.84932	3.5708	4.21825	1.90015	high
TCGA-AC-A2QI-01	1.61	0	3.96919	0.328386	4.21827	1.05589	high
TCGA-GM-A3XL-01	5.77083	0	3.74838	3.82315	2.39853	1.03086	high
TCGA-LQ-A4E4-01	2.32417	0	2.77672	0.180249	3.29202	0.986983	low
TCGA-OL-A97C-01	0.741667	0	3.33186	0.284635	3.76348	1.04025	high
TCGA-BH-A0DX-01	5.9025	0	4.39652	0.871742	3.65037	0.840478	low
TCGA-B6-A0RV-01	14.115	0	2.88815	0.305113	3.2578	0.967635	low
TCGA-C8-A27B-01	1.20167	0	5.53691	4.49729	2.62371	0.797597	low
TCGA-E9-A1R3-01	0.213333	0	5.46473	0.587518	4.04274	0.705726	low
TCGA-D8-A1XY-01	1.37667	0	4.58331	1.68523	4.39663	1.21823	high
TCGA-BH-A1FM-01	3.8	1	4.81387	1.03304	3.56094	0.751212	low
TCGA-E2-A10F-01	2.40333	0	3.98876	0.654996	4.09837	1.06252	high
TCGA-C8-A278-01	0.813333	0	4.39476	2.86856	3.61908	1.17112	high
TCGA-A7-A425-01	1.22333	0	4.44412	0.742717	3.85688	0.877347	low
TCGA-E2-A15H-01	1.07583	0	2.49091	0.366208	4.50336	1.72442	high
TCGA-E2-A570-01	2.54833	0	4.15572	1.32181	3.27992	0.840661	low
TCGA-BH-A1FL-01	4.58	1	2.68206	0.840708	4.52191	1.79416	high
TCGA-E2-A56Z-01	0.69	0	3.00244	0.17748	1.90677	0.554692	low
TCGA-E9-A1RI-01	3.96667	0	3.96676	0.701665	4.03103	1.05032	high
TCGA-BH-A0DP-01	1.30333	0	4.58106	1.12776	3.57736	0.815279	low
TCGA-AR-A0U3-01	11.1692	0	3.33057	0.355091	3.57252	0.980652	low
TCGA-BH-A18L-01	2.22	1	2.31211	0.301047	4.03039	1.49545	high
TCGA-A7-A3J1-01	0.939167	0	4.28893	0.500955	3.80905	0.860145	low
TCGA-AC-A6IW-01	1.13083	0	4.93763	0.371894	2.64969	0.462055	low
TCGA-AC-A3YI-01	1.93583	0	3.00169	3.45405	3.34045	1.66516	high
TCGA-D8-A1XG-01	1.22667	0	2.70203	0.0281124	4.62879	1.61582	high
TCGA-A8-A082-01	1.50333	0	3.08747	0.416808	4.02463	1.24886	high
TCGA-OL-A5RU-01	3.3375	0	4.21495	0.242583	3.81129	0.839192	low
TCGA-BH-A0HA-01	4.41	0	3.30727	0.336245	3.30205	0.888703	low
TCGA-A2-A3XS-01	2.825	1	3.30004	3.10333	3.08558	1.32074	high
TCGA-A2-A0ES-01	5.995	0	4.0384	0.578229	3.73603	0.904166	low
TCGA-B6-A0RN-01	21.9225	0	4.17344	0.24808	3.73022	0.823578	low
TCGA-BH-A2L8-01	1.67583	0	4.23251	1.02914	3.0761	0.726382	low
TCGA-E2-A108-01	2.29167	0	5.64206	3.28513	3.61045	0.911993	low
TCGA-AN-A046-01	0.0275	0	3.90764	1.13305	3.61813	0.983972	low
TCGA-E2-A576-01	2.855	0	2.75515	0.345778	1.89153	0.604709	low
TCGA-A2-A3XX-01	3.93917	1	3.22667	3.23477	2.72876	1.20446	high
TCGA-C8-A137-01	1.0375	0	3.45885	3.68202	3.50021	1.63581	high
TCGA-A7-A4SC-01	1.22083	0	4.28851	1.20391	4.74878	1.37947	high
TCGA-E2-A15M-01	0.92	1	4.67151	0.993159	3.25882	0.691022	low
TCGA-A8-A08I-01	0.999167	0	4.64133	0.262862	3.74227	0.736026	low
TCGA-AC-A2FF-01	7.55333	0	3.73555	0.53104	3.47941	0.880275	low
TCGA-E2-A1L6-01	4.51167	0	5.79223	1.19998	4.1617	0.753946	low
TCGA-AR-A24S-01	8.1475	0	4.90374	0.733413	4.0569	0.839486	low
TCGA-E2-A155-01	1.75167	0	3.80784	0.181374	3.68422	0.878595	low
TCGA-C8-A12M-01	0.98	0	2.68466	0.22922	3.32351	1.03106	high
TCGA-E2-A14W-01	2.66667	0	1.90675	0.554732	3.76686	1.56975	high
TCGA-B6-A0RQ-01	11.6817	1	2.6052	0.477335	4.00169	1.41504	high
TCGA-EW-A1IW-01	1.01583	0	3.81675	2.28891	3.58596	1.21356	high
TCGA-A1-A0SM-01	0.6625	0	3.57531	1.16282	3.00412	0.855669	low
TCGA-E9-A1R6-01	0.928333	0	2.57452	0.260883	4.21225	1.48671	high
TCGA-A2-A0CQ-01	7.3775	0	5.21634	0.833912	3.27411	0.588428	low
TCGA-OL-A5D7-01	4.87333	0	3.59774	2.26865	2.1431	0.745492	low
TCGA-D8-A143-01	1.18	0	2.65939	1.56359	3.58564	1.43949	high
TCGA-C8-A138-01	1.04	0	4.89871	2.76632	2.61741	0.695645	low
TCGA-E2-A14Q-01	3.18417	0	3.02702	0.365128	3.85665	1.18052	high
TCGA-A2-A0YL-01	4.035	0	4.54704	0.658263	4.18544	0.952432	low
TCGA-PL-A8LY-01	0.0216667	0	3.21139	1.55194	2.99213	0.999379	low
TCGA-D8-A1XZ-01	1.27583	0	4.12682	0.615209	3.62853	0.854559	low
TCGA-E2-A14Y-01	5.77333	0	6.12123	5.33612	3.14709	0.965163	low
TCGA-BH-A18I-01	2.9925	0	4.59206	1.19653	3.39711	0.769017	low
TCGA-AR-A252-01	7.76917	0	5.30057	0.304615	4.3215	0.778061	low
TCGA-A8-A07E-01	1.66417	0	2.97828	0.433324	3.58231	1.09143	high
TCGA-AN-A0FS-01	0.575	0	2.25718	0.211128	3.31531	1.14287	high
TCGA-BH-A1F5-01	7.42417	1	2.7237	0.347037	4.01104	1.34719	high
TCGA-BH-A0B4-01	3.26083	0	2.49232	0.241522	3.74927	1.27259	high
TCGA-AN-A0XN-01	0.0275	0	4.31461	1.86795	2.97342	0.7906	low
TCGA-A7-A5ZW-01	0.8925	0	5.30198	1.24362	3.6754	0.717713	low
TCGA-AC-A5XU-01	1.24583	0	4.25751	0.335206	3.27574	0.69033	low
TCGA-EW-A1PG-01	2.8775	0	2.18735	3.00389	3.56926	2.06694	high
TCGA-OL-A66L-01	3.56167	0	3.42934	0.93315	2.34741	0.667845	low
TCGA-D8-A27W-01	1.02083	0	2.97387	0.349984	3.47713	1.03558	high
TCGA-A8-A07R-01	0.7475	0	3.2435	3.75376	2.88814	1.39166	high
TCGA-AC-A6NO-01	0.14	0	3.87132	0.786083	4.27222	1.19503	high
TCGA-E2-A15G-01	1.51667	0	3.24761	0.804181	4.42264	1.48701	high
TCGA-BH-A0H9-01	3.41417	0	5.16142	0.259678	3.77687	0.652553	low
TCGA-GM-A2DN-01	8.46167	0	5.51444	1.71784	3.62242	0.723048	low
TCGA-AC-A6IX-01	1.02083	0	3.68454	0.814817	3.77587	1.04617	high
TCGA-A8-A08B-01	3.165	0	4.01736	5.5807	4.42686	2.7796	high
TCGA-D8-A1XJ-01	1.8175	0	2.27017	2.41401	4.08205	2.21534	high
TCGA-AO-A0JC-01	4.235	0	6.33412	0.359713	3.24146	0.402803	low
TCGA-AR-A0U0-01	5.4425	0	4.1347	6.86072	3.57946	2.44797	high
TCGA-A7-A6VV-01	0.856667	0	3.76336	2.36121	3.14315	1.05545	high
TCGA-B6-A3ZX-01	3.15333	1	4.84607	4.14683	3.83064	1.40699	high
TCGA-AR-A24L-01	7.84583	1	2.8761	0.374184	3.66366	1.14322	high
TCGA-EW-A1OW-01	1.9	0	5.07636	1.73645	4.00585	0.936289	low
TCGA-EW-A1P3-01	4.41	0	3.12524	0.802991	3.05728	0.920436	low
TCGA-LL-A7T0-01	1.02917	0	3.43524	0.374136	3.29698	0.864115	low
TCGA-B6-A0I8-01	2.05083	1	3.71833	1.01929	4.43641	1.37534	high
TCGA-BH-A0AV-01	4.9825	0	2.98279	5.03982	3.3799	2.22976	high
TCGA-E2-A156-01	1.9875	0	2.84502	0.0613674	4.67427	1.5937	high
TCGA-BH-A5IZ-01	1.5525	0	5.37851	2.76014	3.39861	0.823443	low
TCGA-A2-A04U-01	7.26583	0	1.67181	0.155635	2.55795	0.990199	low
TCGA-A7-A56D-01	1.22667	0	3.4788	0.469987	1.21143	0.398206	low
TCGA-B6-A0X4-01	2.35417	1	1.75601	0.136338	3.97339	1.64013	high
TCGA-AQ-A7U7-01	1.59917	1	4.6307	1.80305	4.09245	1.09611	high
TCGA-D8-A1XT-01	1.385	0	3.8559	1.01549	4.15403	1.194	high
TCGA-BH-A1FJ-01	5.275	1	2.05451	1.75883	4.55392	2.49532	high
TCGA-A2-A0ET-01	2.91833	0	2.9376	0.119258	3.77348	1.12237	high
TCGA-AR-A0TR-01	0.438333	1	2.55733	0.0219811	4.97872	1.90906	high
TCGA-A8-A095-01	3.49583	0	4.69317	1.3648	4.72782	1.26896	high
TCGA-A2-A25E-01	8.77167	0	3.12091	0.592955	3.44927	1.02916	high
TCGA-A8-A08S-01	2.74833	0	3.66691	1.78586	3.63977	1.18001	high
TCGA-AR-A0TS-01	7.0025	0	4.8174	1.57157	3.71391	0.871755	low
TCGA-BH-A0BR-01	6.37833	0	3.9745	2.40573	3.2486	1.04829	high
TCGA-A8-A0A6-01	1.75167	0	5.23653	1.49508	3.01523	0.595284	low
TCGA-B6-A401-01	7.10667	0	5.25147	3.69473	3.0581	0.879273	low
TCGA-E2-A1B5-01	2.69417	0	4.85838	0.638623	2.86341	0.534682	low
TCGA-A7-A26I-01	1.80917	0	4.28943	3.21097	4.04182	1.49449	high
TCGA-S3-AA15-01	1.4375	0	4.02032	2.00694	3.28874	0.98214	low
TCGA-AR-A1AW-01	7.20583	0	6.01812	0.965695	3.23924	0.48414	low
TCGA-E9-A5FL-01	0.0658333	0	4.00569	1.71623	1.93436	0.565064	low
TCGA-A8-A092-01	2.57917	0	3.31426	1.45584	3.89107	1.34025	high
TCGA-D8-A13Z-01	1.73833	0	3.48643	3.55714	3.56103	1.62644	high
TCGA-AR-A24O-01	9.875	0	3.93486	0.917478	3.85509	1.02891	high
TCGA-AO-A0JD-01	5.995	0	3.25974	1.33103	3.05832	0.974187	low
TCGA-BH-A0HF-01	1.99	0	3.82519	1.43662	3.04735	0.855164	low
TCGA-PE-A5DD-01	5.34667	0	4.0239	1.59426	3.75776	1.08939	high
TCGA-AR-A0U2-01	6.98333	1	3.89637	0.770749	4.4803	1.28015	high
TCGA-AC-A3HN-01	1.3575	0	3.9239	1.10362	3.73286	1.01771	high
TCGA-AN-A0AL-01	0.621667	0	3.73584	3.00266	4.02263	1.64896	high
TCGA-B6-A0RL-01	6.75917	1	1.62042	0.393003	3.87237	1.70864	high
TCGA-C8-A274-01	1.39083	0	5.24771	2.99595	4.16549	1.18114	high
TCGA-A2-A0CP-01	7.70083	0	3.17015	0.847659	2.83413	0.843525	low
TCGA-BH-A0H5-01	4.435	0	5.69004	1.94667	3.66761	0.731323	low
TCGA-A2-A0EW-01	5.1575	1	3.72143	0.51241	3.46069	0.874485	low
TCGA-D8-A145-01	1.1225	0	2.93274	0.766598	4.20919	1.47823	high
TCGA-A7-A13G-01	1.96583	0	2.77255	0.819904	4.36082	1.64479	high
TCGA-AN-A0XS-01	0.0275	0	4.04315	0.579794	3.37661	0.789685	low
TCGA-D8-A27V-01	1.04333	0	2.55963	0.518919	3.61486	1.24763	high
TCGA-D8-A27F-01	1.33583	0	3.23262	3.64125	3.94097	2.02942	high
TCGA-AN-A0AS-01	0.0275	0	2.89512	2.27104	3.8432	1.68535	high
TCGA-AO-A0J5-01	2.16833	1	2.89986	0.547831	3.46202	1.08566	high
TCGA-D8-A1Y0-01	1.2925	0	3.8856	0.995481	3.45449	0.909035	low
TCGA-BH-A0EI-01	5.2725	0	2.4219	0.315391	3.59559	1.23891	high
TCGA-BH-A0DI-01	2.49667	0	3.72067	0.796312	3.30823	0.867459	low
TCGA-D8-A1XM-01	1.4725	0	4.13706	0.320424	3.94935	0.913549	low
TCGA-BH-A0DZ-01	1.355	0	3.06932	0.18267	3.3005	0.91924	low
TCGA-A2-A3Y0-01	4.2325	0	3.9747	5.82024	2.11909	1.23508	high
TCGA-BH-A0C1-01	3.8625	1	3.54776	1.21843	3.91844	1.22471	high
TCGA-BH-A0EB-01	2.03917	0	4.62658	0.361474	3.94539	0.810737	low
TCGA-E2-A15T-01	4.27917	0	2.05337	0.368119	4.06307	1.63596	high
TCGA-C8-A1HI-01	0.939167	0	4.0427	0.694482	3.13276	0.735271	low
TCGA-A2-A0EM-01	8.47	0	4.0348	0.178942	3.82277	0.872876	low
TCGA-3C-AALJ-01	4.035	0	3.90443	0.872206	4.29562	1.2132	high
TCGA-E9-A1RG-01	1.77083	0	3.65525	0.636113	3.10523	0.795381	low
TCGA-A8-A0A7-01	0.0825	0	4.86938	1.94767	3.45766	0.8338	low
TCGA-E2-A1B0-01	4.465	0	3.94281	0.789503	4.34797	1.20785	high
TCGA-BH-A28O-01	3.06583	0	4.68307	1.09083	3.94142	0.904445	low
TCGA-B6-A0RE-01	21.2908	0	4.08801	4.10278	3.53937	1.5196	high
TCGA-A7-A13F-01	2.09417	0	3.62293	1.03648	3.71083	1.07746	high
TCGA-C8-A1HE-01	1.02667	0	3.57891	1.69428	3.73517	1.23114	high
TCGA-BH-A1EY-01	1.4725	1	4.80485	1.61951	2.80006	0.626488	low
TCGA-AC-A3TN-01	1.24833	0	2.68453	0.841599	3.27078	1.12309	high
TCGA-BH-A0DK-01	1.15833	0	3.58229	0.495722	2.70619	0.681348	low
TCGA-A2-A04R-01	10.1542	0	1.84628	0.0672759	3.13914	1.15931	high
TCGA-E2-A1B4-01	2.74833	1	4.41494	0.6302	3.24769	0.690323	low
TCGA-D8-A1XO-01	4.605	0	3.87055	2.18861	4.34887	1.5651	high
TCGA-AN-A0FD-01	0.536667	0	3.7266	0.413527	3.21726	0.783898	low
TCGA-A8-A099-01	0.8325	0	5.16442	0.703691	4.69008	0.990267	low
TCGA-GM-A5PV-01	1.1275	0	3.71493	0.353114	3.17727	0.766567	low
TCGA-E9-A1R0-01	2.35417	0	3.07065	0.14274	3.91469	1.14835	high
TCGA-A8-A0A9-01	2.25	0	3.15774	1.20226	3.03469	0.969408	low
TCGA-C8-A8HQ-01	1.04	0	4.06247	0.827528	2.88335	0.681812	low
TCGA-GI-A2C8-01	0.615833	0	3.82582	0.921518	4.0133	1.12323	high
TCGA-B6-A408-01	5.6725	0	4.19844	1.56352	3.65558	0.997561	low
TCGA-AR-A24X-01	8.22417	0	4.46552	1.09681	4.17511	1.0445	high
TCGA-D8-A13Y-01	4.73083	0	1.94096	0.126342	3.39745	1.25913	high
TCGA-D8-A1XA-01	2.29667	0	4.03296	0.819417	4.79098	1.40028	high
TCGA-D8-A27E-01	1.45083	0	2.81956	0.622436	4.30017	1.53573	high
TCGA-D8-A1XV-01	1.26167	0	2.01463	0.168209	3.64731	1.36652	high
TCGA-A2-A25F-01	0.881667	0	6.40985	1.08164	3.34502	0.464917	low
TCGA-S3-A6ZF-01	1.56583	0	4.16093	2.14163	3.76866	1.16036	high
TCGA-C8-A26X-01	1.02917	0	4.01209	3.99619	2.38849	0.989104	low
TCGA-C8-A27A-01	2.045	0	2.09441	0.10533	3.9807	1.5005	high
TCGA-BH-A1EX-01	4.12833	1	4.4966	2.90751	4.15159	1.40191	high
TCGA-A7-A0DB-01	2.75667	0	3.45587	0.856514	2.2133	0.622632	low
TCGA-BH-A0W5-01	3.52583	0	4.63622	1.19891	3.81675	0.889994	low
TCGA-AR-A24M-01	10.02	0	5.89852	0.610455	3.923	0.60646	low
TCGA-JL-A3YX-01	0.963333	0	3.47359	0.86919	3.72661	1.09406	high
TCGA-A8-A0A4-01	1.08417	0	2.45522	0.272243	3.67811	1.25757	high
TCGA-E9-A3HO-01	3.17	0	2.72792	0.180669	2.70977	0.803837	low
TCGA-EW-A2FV-01	2.1575	0	3.3669	0.261185	3.394	0.8943	low
TCGA-BH-A0EA-01	2.71333	1	3.0867	0.574985	4.18546	1.36309	high
TCGA-A2-A0YT-01	1.97917	1	2.99534	1.39707	3.77545	1.3784	high
TCGA-E2-A15E-01	1.725	0	3.03638	1.31826	4.099	1.51882	high
TCGA-E9-A1R7-01	4.01583	0	1.57742	0.286743	3.96533	1.75626	high
TCGA-BH-A0BD-01	1.51667	0	3.4206	2.95739	3.32785	1.36747	high
TCGA-AN-A0AM-01	0.0133333	0	3.43687	2.68124	3.1788	1.22829	high
TCGA-B6-A0RG-01	5.7	0	2.22866	0.516935	2.84782	1.01866	high
TCGA-S3-AA10-01	1.60417	0	4.17769	1.11436	3.36157	0.831712	low
TCGA-BH-A0DL-01	6.51833	0	5.3059	6.51719	3.64539	1.75406	high
TCGA-GM-A2DF-01	5.9	0	5.05719	3.53666	1.71333	0.543776	low
TCGA-C8-A131-01	1.125	0	3.27321	2.82202	2.35386	0.963696	low
TCGA-B6-A409-01	1.56833	1	3.65134	4.10298	2.22244	1.03808	high
TCGA-A2-A0SY-01	3.6875	0	3.3218	0.156076	2.75104	0.698548	low
TCGA-AO-A12A-01	8.51917	0	4.12814	1.01843	4.31841	1.18507	high
TCGA-A2-A0CY-01	4.58	0	1.17057	0.549461	1.88628	0.936621	low
TCGA-AN-A0G0-01	0.0441667	0	3.8675	1.60042	4.51748	1.50797	high
TCGA-A2-A3XT-01	7.58333	0	4.75676	1.37392	3.26316	0.723022	low
TCGA-AQ-A1H2-01	1.3	0	4.17712	0.453921	3.47085	0.773604	low
TCGA-E2-A1L8-01	6.1325	0	4.61261	0.897662	3.00562	0.627721	low
TCGA-C8-A26V-01	1.68667	0	4.54386	2.59341	3.9243	1.20538	high
TCGA-E2-A1AZ-01	6.37583	0	4.98406	1.92769	3.66588	0.872329	low
TCGA-GM-A2DA-01	18.0492	1	4.34351	0.226486	2.57678	0.510352	low
TCGA-A2-A0T6-01	1.57417	0	4.00625	1.21786	3.84889	1.06136	high
TCGA-BH-A0HI-01	1.6975	0	3.44563	0.465192	3.86193	1.0814	high
TCGA-A2-A3XW-01	4.68667	0	6.25147	4.70621	2.79686	0.734983	low
TCGA-E9-A22E-01	3.47417	0	3.45145	0.567616	2.51734	0.664599	low
TCGA-A2-A04W-01	8.4925	0	2.71189	3.21444	3.13697	1.59462	high
TCGA-D8-A3Z5-01	2.77833	0	3.71738	0.525073	3.83656	1.00973	high
TCGA-B6-A400-01	0.588333	0	3.46196	2.0492	2.56461	0.870157	low
TCGA-A1-A0SH-01	3.93417	0	3.06482	0.500245	3.23887	0.949744	low
TCGA-A8-A0AD-01	3.1675	0	4.54771	0.397469	4.44516	1.00345	low
TCGA-AQ-A04H-01	2.06417	0	2.20699	0.435597	3.61754	1.3471	high
TCGA-AN-A04C-01	0.1475	0	4.43663	3.29062	3.13097	1.03789	high
TCGA-AN-A03X-01	0.0275	0	3.09702	2.11176	2.41777	0.913844	low
TCGA-A2-A3XZ-01	4.19417	0	4.49812	1.18303	3.33802	0.768679	low
TCGA-AC-A8OQ-01	0.0933333	0	4.51654	1.7128	3.00722	0.740435	low
TCGA-BH-A1EV-01	0.999167	1	3.64874	3.37112	4.07519	1.83185	high
TCGA-B6-A0IB-01	10.7892	1	1.24362	0.66652	2.83951	1.33981	high
TCGA-AR-A1AX-01	7.1975	0	4.74944	1.86518	4.26562	1.14671	high
TCGA-BH-A1FB-01	10.0442	1	4.19405	2.22912	4.39742	1.4777	high
TCGA-E2-A574-01	3.2275	0	4.05688	0.458813	2.02648	0.465141	low
TCGA-A8-A07I-01	1.16583	0	3.1022	1.04029	3.81359	1.27971	high
TCGA-EW-A423-01	1.45917	0	4.34501	0.417151	2.66112	0.544035	low
TCGA-A2-A3XY-01	2.9925	1	3.82086	6.03344	3.34365	2.10659	high
TCGA-AC-A7VC-01	0.0025	0	1.94247	0.113366	2.90173	1.0433	high
TCGA-E2-A2P6-01	2.8775	0	4.55031	0.659791	2.98592	0.607755	low
TCGA-A2-A04Y-01	3.00833	0	3.55989	0.369906	3.37264	0.860456	low
TCGA-BH-A0E9-01	6.81417	0	3.29246	0.934332	4.21723	1.39213	high
TCGA-AC-A2BK-01	6.08333	0	1.72174	4.7166	2.86695	2.4023	high
TCGA-OL-A5RV-01	2.9075	0	5.15247	1.25583	4.1948	0.907424	low
TCGA-D8-A27P-01	0.134167	0	4.08734	0.420175	4.52197	1.16602	high
TCGA-GM-A3XN-01	5.5275	0	3.92331	0.914368	3.16806	0.797664	low
TCGA-A7-A0DC-01	2.48	0	2.54693	0.799984	3.24071	1.14204	high
TCGA-E9-A5FK-01	2.22333	0	4.40107	0.479522	2.70689	0.551442	low
TCGA-E9-A1RC-01	3.35083	0	3.2117	2.75341	4.10307	1.8612	high
TCGA-A8-A0A1-01	0.999167	0	5.57926	0.548492	3.04779	0.469248	low
TCGA-A7-A5ZX-01	0.92	0	4.36806	0.46631	3.70227	0.805133	low
TCGA-OL-A5DA-01	4.88083	0	3.51053	0.544625	3.04125	0.793233	low
TCGA-BH-A0BC-01	2.66667	0	4.25143	0.288966	3.00035	0.618793	low
TCGA-AN-A0FN-01	0.596667	0	4.87914	0.829016	3.42252	0.67736	low
TCGA-AR-A0TV-01	6.26333	0	4.61671	0.452752	3.22018	0.629474	low
TCGA-E9-A226-01	2.86917	1	3.69036	0.893004	4.08761	1.18968	high
TCGA-A2-A0D0-01	5.60667	0	2.86267	3.07292	2.65964	1.25269	high
TCGA-AN-A0XU-01	0.0275	0	4.32552	2.31953	3.71704	1.12521	high
TCGA-AC-A23E-01	1.91083	0	3.68057	0.925842	3.36522	0.915407	low
TCGA-D8-A3Z6-01	1.54167	0	3.01073	1.08495	3.60532	1.2211	high
TCGA-OL-A66P-01	1.17167	0	4.53402	1.0875	1.88124	0.434503	low
TCGA-A1-A0SK-01	2.6475	1	1.51453	0.252025	2.89566	1.18908	high
TCGA-EW-A1J5-01	1.30583	0	4.066	1.21187	3.9519	1.08524	high
TCGA-A8-A07U-01	2.08083	0	3.78588	5.41805	3.06969	1.72603	high
TCGA-A7-A13E-01	1.68083	1	3.89043	1.17982	3.18791	0.848187	low
TCGA-GM-A3NY-01	3.18083	0	6.31022	0.317202	3.12812	0.38562	low
TCGA-D8-A1J8-01	1.18	0	5.15528	1.33445	3.5227	0.7148	low
TCGA-D8-A27G-01	1.12	0	3.99815	0.88447	2.94361	0.715867	low
TCGA-B6-A0I6-01	2.71333	1	2.03917	2.64495	3.07517	1.67771	high
TCGA-AO-A12D-01	6.885	0	4.17715	4.16785	3.33038	1.38916	high
TCGA-EW-A6SB-01	2.08083	0	4.3273	1.93075	2.19021	0.594302	low
TCGA-E9-A249-01	0.594167	0	6.51077	1.47221	3.82053	0.578849	low
TCGA-EW-A1PE-01	0.875833	0	5.0254	2.25695	4.30637	1.16066	high
TCGA-A8-A07W-01	0.8325	0	3.22011	0.398493	3.59409	1.02448	high
TCGA-GM-A3NW-01	9.20083	0	3.07025	0.248004	2.96042	0.818379	low
TCGA-E9-A1NC-01	3.29333	0	4.9132	3.54789	2.05933	0.64332	low
TCGA-AO-A0JM-01	5.97917	0	3.33551	0.446762	3.28926	0.894937	low
TCGA-B6-A0IQ-01	11.7308	0	2.53611	1.71041	2.41016	0.981476	low
TCGA-E9-A228-01	3.5175	0	4.56752	0.206049	4.19432	0.87957	low
TCGA-EW-A1P0-01	3.425	0	3.34722	0.360231	4.0007	1.14712	high
TCGA-A2-A25C-01	1.43167	0	3.01598	0.284736	3.8153	1.1497	high
TCGA-AR-A2LR-01	4.76917	0	2.13991	1.99037	3.15327	1.50454	high
TCGA-B6-A1KN-01	11.5883	0	4.27269	3.20801	4.23748	1.61403	high
TCGA-A7-A6VY-01	0.728333	0	4.14092	4.14197	2.76143	1.12828	high
TCGA-C8-A1HL-01	0.8675	0	4.88423	0.626269	2.77478	0.512755	low
TCGA-B6-A0WV-01	6.61667	1	1.52735	0.28772	3.84801	1.70277	high
TCGA-E2-A159-01	2.08583	0	4.46682	5.36884	4.19141	2.18827	high
TCGA-AR-A1AT-01	3.4825	1	4.42287	1.79783	3.46407	0.912909	low
TCGA-BH-A6R8-01	0.8025	0	3.42683	0.759647	3.90526	1.16165	high
TCGA-D8-A1Y1-01	0.826667	1	4.31444	0.556492	3.72855	0.837163	low
TCGA-BH-A0EE-01	2.58167	0	3.38603	4.55346	3.43493	1.88891	high
TCGA-AC-A3OD-01	1.235	0	2.97832	0.715575	2.74539	0.837715	low
TCGA-BH-A0HB-01	2.20667	0	3.80813	0.620939	2.06767	0.517545	low
TCGA-A2-A1FW-01	1.44583	0	2.83729	0.102495	4.67821	1.61055	high
TCGA-E2-A14Z-01	1.54167	1	4.55244	2.14064	3.00362	0.788567	low
TCGA-EW-A1PF-01	1.20167	0	3.37695	0.859883	3.83685	1.16673	high
TCGA-BH-A1FU-01	4.62083	1	3.72867	2.80345	3.93679	1.54597	high
TCGA-A8-A07C-01	2.83083	0	3.99458	0.797013	3.35232	0.822424	low
TCGA-E9-A5UO-01	2.14917	0	1.65995	0.237269	3.5287	1.44818	high
TCGA-S3-AA11-01	1.1525	0	2.29047	0.695903	4.02621	1.60675	high
TCGA-BH-A0C0-01	3.47667	0	5.01654	1.70095	3.3646	0.743402	low
TCGA-E2-A14R-01	3.21417	0	4.46159	2.27282	2.9355	0.804835	low
TCGA-AC-A62Y-01	1.45083	0	5.49159	0.970665	3.68149	0.653968	low
TCGA-EW-A1J6-01	2.39583	0	3.31439	0.654694	1.95688	0.566509	low
TCGA-BH-A204-01	6.9375	1	3.27308	1.19893	3.76745	1.23738	high
TCGA-OL-A5RW-01	3.0275	0	6.22141	4.32869	2.00325	0.515858	low
TCGA-EW-A1OY-01	2.48583	0	2.73917	0.444644	2.90171	0.901139	low
TCGA-AC-A8OS-01	0.191667	0	3.74681	0.854253	3.96414	1.1123	high
TCGA-LL-A5YP-01	1.23167	0	4.07571	1.58479	3.31737	0.910315	low
TCGA-A2-A0YK-01	1.61	0	4.0637	0.993843	3.96223	1.05001	high
TCGA-GM-A2DL-01	9.63333	0	3.71897	1.22042	3.37426	0.956756	low
TCGA-AO-A0JF-01	5.42083	0	4.53628	1.15199	3.57808	0.828316	low
TCGA-BH-A0HQ-01	3.06917	0	2.42455	0.382402	4.06424	1.49237	high
TCGA-AR-A254-01	7.13167	0	4.70623	3.17091	3.884	1.25794	high
TCGA-B6-A0I2-01	11.9392	0	5.05269	2.30014	2.40647	0.570522	low
TCGA-AR-A24H-01	13.3983	0	3.89403	0.742293	3.67308	0.942471	low
TCGA-AC-A4ZE-01	2.43667	0	2.38776	0.314517	3.57478	1.23988	high
TCGA-D8-A27I-01	1.20167	0	3.73669	1.76739	3.67684	1.17164	high
TCGA-A8-A09X-01	1.16583	1	4.23735	1.83163	3.73349	1.06483	high
TCGA-OL-A6VR-01	3.34	0	2.62644	0.176336	4.22423	1.45248	high
TCGA-A2-A0D3-01	5.1275	0	5.70917	0.873222	4.23928	0.749508	low
TCGA-S3-AA14-01	1.44833	0	2.82281	0.635049	4.10591	1.43001	high
TCGA-B6-A40C-01	5.92417	0	3.35464	0.692036	3.32523	0.941481	low
TCGA-E2-A15K-06	0.7525	0	4.97746	0	3.85643	0.673851	low
TCGA-E9-A1RD-01	0.0933333	0	3.46313	1.06791	4.09584	1.30318	high
TCGA-A7-A6VX-01	0.8675	0	2.97918	3.10692	3.95048	1.98223	high
TCGA-C8-A8HR-01	1.11667	0	3.99237	1.07239	3.99523	1.09729	high
TCGA-EW-A1PB-01	1.66417	0	5.51945	5.55321	2.7558	1.00913	high
TCGA-GM-A2DD-01	6.2475	0	4.35125	2.07462	1.93346	0.550017	low
TCGA-A1-A0SE-01	3.61667	0	2.41095	0.681269	3.31991	1.19335	high
TCGA-LL-A73Y-01	1.30583	0	3.9408	2.48613	3.59798	1.22172	high
TCGA-A2-A0CM-01	2.06417	1	4.02242	1.821	3.08228	0.8801	low
TCGA-E2-A14T-01	6.32667	0	3.44094	0	4.4166	1.23	high
TCGA-E9-A1N8-01	2.84417	0	3.34133	0.810654	3.13576	0.898168	low
TCGA-AN-A0AT-01	0.0275	0	4.57882	0.676298	3.1206	0.636323	low
TCGA-A8-A08Z-01	3.33167	0	4.93833	1.41006	4.0167	0.920713	low
TCGA-AR-A24N-01	8.30833	0	2.38368	2.39766	4.0616	2.12968	high
TCGA-BH-A0B6-01	6.7975	0	4.12921	0.54652	2.99271	0.665376	low
TCGA-EW-A1PA-01	1.57417	0	3.42915	1.06668	3.66322	1.1179	high
TCGA-AR-A24Q-01	8.68333	0	3.4007	0.797358	3.37073	0.963728	low
TCGA-BH-A8FY-01	0.8075	1	5.37449	0.988885	2.63408	0.456828	low
TCGA-E9-A2JS-01	2.475	1	3.34802	0.304743	3.85273	1.07484	high
TCGA-AN-A0AR-01	0.0275	0	4.17006	0.399225	4.1878	1.00389	low
TCGA-AO-A0JB-01	4.22167	0	2.62983	0.130894	1.47488	0.514906	low
TCGA-A8-A06P-01	1.08417	0	3.86136	0.411311	3.57789	0.866434	low
TCGA-E2-A15E-06	1.725	0	4.26572	0.589312	4.17129	1.00596	high
TCGA-E9-A1NG-01	2.15167	1	4.92665	1.87973	3.30949	0.768376	low
TCGA-BH-A18T-01	0.613333	1	3.64998	1.51212	4.51249	1.56715	high
TCGA-E2-A15R-01	4.74167	0	2.18216	0.362751	4.12668	1.61967	high
TCGA-AO-A0JJ-01	5.16583	0	5.49347	0.253045	3.75656	0.594305	low
TCGA-E2-A15L-01	1.71417	0	2.74091	1.39387	4.37429	1.83918	high
TCGA-AR-A1AJ-01	8.41	0	4.58351	3.67936	3.70496	1.32468	high
TCGA-BH-A0BA-01	3.09917	0	3.00046	0.260956	3.57846	1.0521	high
TCGA-AN-A04D-01	0.1425	0	1.48953	1.96178	4.11869	2.53631	high
TCGA-BH-A0AU-01	5.24	0	3.1825	0.742894	3.75418	1.16512	high
TCGA-A2-A25D-01	1.51083	0	3.64391	0.824476	2.72063	0.713524	low
TCGA-AO-A126-01	9.05333	0	3.35565	0.454587	3.22113	0.869113	low
TCGA-A8-A09Q-01	2.08333	0	4.07466	0.62176	4.03598	1.00972	high
TCGA-EW-A1J1-01	1.57417	0	3.63439	0.173996	4.04943	1.05146	high
TCGA-E2-A15D-01	1.44	0	3.28553	1.23838	4.32881	1.53199	high
TCGA-LL-A5YO-01	1.20417	0	5.57652	2.86268	2.75908	0.627252	low
TCGA-LL-A5YL-01	1.42083	0	4.4905	2.15719	3.13978	0.845392	low
TCGA-A8-A08X-01	3.58083	0	3.02217	2.00996	3.37181	1.30784	high
TCGA-LL-A440-01	2.0775	0	4.74298	0.950799	3.52544	0.744252	low
TCGA-D8-A27M-01	1.1225	0	5.44248	3.86203	3.87667	1.17058	high
TCGA-AR-A24W-01	4.24333	0	2.52293	1.07793	3.90465	1.54501	high
TCGA-D8-A1JU-01	1.22333	0	4.21226	0.67377	4.14429	1.02429	high
TCGA-E2-A1BD-01	3.10167	0	2.26406	0.462212	3.05822	1.08193	high
TCGA-C8-A12Q-01	1.05417	1	3.8262	4.7353	3.74343	1.95475	high
TCGA-BH-A18F-01	2.74	0	3.59625	0.740989	4.28313	1.27727	high
TCGA-A2-A0D1-01	2.8775	0	1.61225	0.798809	3.73598	1.7445	high
TCGA-BH-A1FD-01	2.7625	1	3.18875	1.67713	3.37557	1.18541	high
TCGA-A2-A0YM-01	2.64167	0	4.64259	1.15893	3.00526	0.651442	low
TCGA-E9-A5UP-01	2.19833	0	4.19444	2.00449	3.66814	1.08223	high
TCGA-C8-A1HF-01	0.909167	0	4.68867	1.59561	2.91779	0.671635	low
TCGA-EW-A1P1-01	3.3125	0	3.94965	0.850558	2.98765	0.732545	low
TCGA-A7-A4SB-01	1.14417	0	2.2597	0.328255	2.3019	0.797682	low
TCGA-BH-A0E2-01	1.19083	0	3.81667	0.6394	3.30985	0.824449	low
TCGA-AR-A0TU-01	1.94083	0	3.41997	1.8954	2.64417	0.882478	low
TCGA-E9-A295-01	1.02667	0	4.09196	1.41843	3.10666	0.814237	low
TCGA-LD-A7W6-01	1.10583	0	5.03956	0.650499	3.62271	0.679576	low
TCGA-E2-A1LK-01	0.728333	1	3.46581	7.41166	3.53223	3.1361	high
TCGA-AO-A0J7-01	1.69167	0	2.68983	0.206974	3.31222	1.02145	high
TCGA-AO-A03U-01	4.90833	1	5.11773	2.99589	3.85016	1.08514	high
TCGA-E9-A1RB-01	2.67167	1	4.42158	1.66177	3.51069	0.907808	low
TCGA-A2-A0SU-01	4.55	0	3.15975	0.389751	3.22025	0.903265	low
TCGA-E9-A1R2-01	2.91	0	2.97593	0.997161	3.37001	1.11131	high
TCGA-BH-A42U-01	9.20917	0	3.97637	1.10671	2.60071	0.657846	low
TCGA-E9-A54Y-01	1.985	0	3.77568	0.325613	2.61201	0.608051	low
TCGA-XX-A899-01	1.27833	0	4.84344	1.88253	3.35378	0.798369	low
TCGA-A2-A0CU-01	0.4325	1	2.07721	0.367144	3.61009	1.37237	high
TCGA-E2-A14U-01	3.60833	0	2.87254	0.468418	4.0112	1.32437	high
TCGA-BH-A0GZ-01	0.898333	0	2.85851	0.967435	2.94128	0.970486	low
TCGA-E9-A1NH-01	1.57667	0	4.22789	0.371929	3.53789	0.772084	low
TCGA-A8-A079-01	0.75	0	2.84173	0.57711	2.5942	0.80048	low
TCGA-B6-A0IO-01	13.8033	0	2.88444	0.263298	3.90916	1.22691	high
TCGA-BH-A0DG-01	5.5875	0	4.0242	0.670094	3.36329	0.80191	low
TCGA-A2-A04Q-01	6.52917	0	5.16801	4.66357	2.94399	1.01652	high
TCGA-D8-A140-01	1.10333	0	3.00356	0.397827	3.94752	1.23559	high
TCGA-BH-A0BP-01	6.28583	1	2.91192	0.465881	3.07499	0.923365	low
TCGA-D8-A1XR-01	1.31917	0	3.79621	0.336237	4.73797	1.34217	high
TCGA-AR-A0TX-01	5.39833	0	4.80442	2.34679	4.0279	1.12375	high
TCGA-A1-A0SG-01	1.18833	0	3.36159	0.326218	3.73	1.02684	high
TCGA-AO-A12F-01	5.0425	0	2.26055	1.46395	2.331	0.979908	low
TCGA-E2-A152-01	5.82583	0	3.49328	3.1197	3.04935	1.24374	high
TCGA-EW-A1P6-01	1.53833	0	2.80698	0.713986	3.90051	1.34778	high
TCGA-E2-A1LI-01	8.54417	0	4.28692	4.0495	2.97323	1.15807	high
TCGA-AN-A0FX-01	0.0275	0	2.32189	5.43245	3.60084	3.06697	high
TCGA-AO-A1KP-01	8.08417	0	2.61	0.582194	3.48757	1.18725	high
TCGA-E9-A1N4-01	2.7375	0	4.91304	0.431842	4.31088	0.874464	low
TCGA-B6-A402-01	6.24417	0	3.81145	2.54833	2.45263	0.831564	low
TCGA-BH-A0B5-01	5.8475	0	5.02445	0.30281	3.99082	0.737521	low
TCGA-EW-A1J2-01	1.10333	0	4.1879	1.29114	3.85344	1.02785	high
TCGA-E9-A244-01	0.0575	0	6.58834	2.85645	3.41546	0.618625	low
TCGA-GM-A2DO-01	7.10667	0	6.31694	0.574102	2.46357	0.313782	low
TCGA-C8-A12N-01	0.98	0	4.46944	1.44122	3.14393	0.752761	low
TCGA-AN-A0FT-01	0.585833	0	4.4092	0.34673	1.57074	0.351668	low
TCGA-A8-A09W-01	0.0825	0	4.22144	0.497227	3.87899	0.89771	low
TCGA-A8-A07B-01	3.58083	0	2.80333	3.56063	2.99564	1.56815	high
TCGA-BH-A18M-01	6.04167	1	2.82872	1.03636	3.59708	1.26463	high
TCGA-A2-A04P-01	1.5	1	3.3047	3.618	1.90114	0.925309	low
TCGA-D8-A1XB-01	1.51083	0	2.69589	1.06059	4.44609	1.80474	high
TCGA-B6-A0X5-01	5.74083	1	5.0226	0.117093	4.39984	0.832852	low
TCGA-AQ-A04J-01	2.2425	0	3.98557	3.5282	3.23959	1.26336	high
TCGA-Z7-A8R6-01	8.91333	0	3.10252	0.677385	2.62958	0.772086	low
TCGA-AC-A3W6-01	1.64833	0	4.5679	0.672762	3.74714	0.806127	low
TCGA-E9-A1N5-01	3.06583	0	3.77481	0.511414	3.58284	0.902824	low
TCGA-B6-A0IM-01	10.6025	1	2.9401	0.346352	3.51728	1.05969	high
TCGA-C8-A273-01	1.40417	0	3.70943	0.289005	4.1369	1.08709	high
TCGA-A2-A4S1-01	2.245	0	4.71524	1.05975	2.67499	0.555612	low
TCGA-A2-A4S2-01	1.76	0	3.91162	1.49662	3.23533	0.906736	low
TCGA-OL-A5D8-01	2.66333	0	3.32319	1.38834	4.1481	1.45517	high
TCGA-D8-A27T-01	1.08917	0	3.32765	0.674269	4.15428	1.28871	high
TCGA-E2-A15S-01	1.17167	0	1.63255	0.336503	3.67603	1.56745	high
TCGA-B6-A1KC-01	3.63	0	2.61701	0.478103	3.65263	1.23827	high
TCGA-GI-A2C9-01	9.14917	0	4.52272	1.35993	4.23375	1.10083	high
TCGA-BH-A0BG-01	5.1225	0	4.92086	1.10133	2.60231	0.516738	low
TCGA-A7-A6VW-01	0.78	0	5.25722	4.30821	2.27501	0.727853	low
TCGA-AQ-A04L-01	10.8325	0	2.9182	0.580576	3.22013	0.992684	low
TCGA-AR-A24Z-01	8.21583	0	2.83355	0.729648	2.7529	0.87381	low
TCGA-A2-A04X-01	4.61583	0	5.17459	2.10546	3.26797	0.738213	low
TCGA-OL-A66N-01	2.16833	0	3.34407	1.7789	2.08748	0.716138	low
TCGA-E2-A15K-01	0.7525	0	5.16297	1.17188	3.21143	0.617504	low
TCGA-LL-A6FP-01	1.85333	0	2.59209	0.0702796	2.02779	0.632713	low
TCGA-B6-A0RU-01	23.5575	0	2.81748	1.32941	2.57502	0.910007	low
TCGA-BH-A0W7-01	3.73167	0	4.30517	0.765865	3.18185	0.709003	low
TCGA-PE-A5DC-01	3.915	1	2.53449	0.19638	2.877	0.901465	low
TCGA-AC-A8OP-01	1.68083	0	5.73418	0.454523	3.18816	0.467756	low
TCGA-AC-A2FO-01	6.17333	0	3.87037	0.364657	3.40652	0.804301	low
TCGA-BH-A0H3-01	5.27833	0	3.32663	1.15832	4.3131	1.48654	high
TCGA-BH-A18K-01	7.56417	1	4.76007	1.00447	3.32315	0.693373	low
TCGA-A8-A075-01	1.41833	0	3.98956	0.705513	4.0469	1.05113	high
TCGA-B6-A0RT-01	7.44917	0	5.51101	2.70077	3.21271	0.735049	low
TCGA-A8-A07G-01	1.58	0	3.64505	2.20793	4.05118	1.48808	high
TCGA-C8-A1HK-01	1.00167	0	3.04058	0.633362	3.21138	0.967741	low
TCGA-E2-A1IH-01	2.80917	0	4.7683	2.40876	2.38189	0.619315	low
TCGA-E9-A1NF-01	2.935	1	3.206	0.605003	3.23631	0.931868	low
TCGA-BH-A0B0-01	6.78083	0	5.22171	2.14661	3.35301	0.758299	low
TCGA-EW-A1OZ-01	3.36417	0	3.11717	0.386491	2.99341	0.838384	low
TCGA-A7-A3RF-01	1.11667	0	1.011	0.4908	4.22504	2.31631	high
TCGA-BH-A0BJ-01	1.80667	0	3.5652	0.209602	4.22221	1.14865	high
TCGA-AR-A0TW-01	8.2375	0	3.76267	0.719932	3.45331	0.894255	low
TCGA-BH-A1FN-01	6.00083	1	2.04396	1.69107	2.53059	1.16028	high
TCGA-AN-A0XL-01	0.445833	0	2.98524	0.282501	3.17992	0.913291	low
TCGA-E2-A1LB-01	6.31333	0	3.12042	1.6076	3.63013	1.31101	high
TCGA-BH-A0H7-01	1.92167	0	2.5698	0.30622	2.88755	0.913994	low
TCGA-A2-A1FX-01	5.05667	0	3.89661	0.802252	3.61455	0.930993	low
TCGA-E2-A15J-01	4.49	0	4.32858	2.07563	4.00245	1.19967	high
TCGA-A2-A0T3-01	4.15	0	2.21364	0.575082	3.37807	1.25941	high
TCGA-BH-A209-01	10.8383	1	5.35718	2.30809	3.31645	0.742899	low
TCGA-GM-A2D9-01	4.96083	1	5.31838	0.573401	2.25013	0.373772	low
TCGA-A2-A0T7-01	1.7275	0	3.59349	3.70682	3.63113	1.66695	high
TCGA-D8-A1XS-01	1.3575	0	4.13497	0.755939	3.33201	0.781933	low
TCGA-AR-A2LL-01	5.50833	0	3.45141	0.760519	2.9654	0.812343	low
TCGA-B6-A0IP-01	10.7483	1	4.09325	0.894231	4.04779	1.05776	high
TCGA-A1-A0SD-01	1.19667	0	3.13666	1.20418	3.49402	1.15772	high
TCGA-EW-A424-01	1.9575	0	3.57835	0.823141	2.31044	0.622219	low
TCGA-3C-AALI-01	10.9642	0	4.05258	2.2419	2.64421	0.79694	low
TCGA-B6-A0I1-01	6.46333	1	2.004	4.5012	2.82543	2.1209	high
TCGA-AC-A2QJ-01	1.22083	1	4.33208	2.03721	2.14744	0.594938	low
TCGA-AR-A5QQ-01	0.881667	1	5.76663	4.97027	2.78316	0.865969	low
TCGA-BH-A8G0-01	1.8125	0	3.73438	1.07646	3.7976	1.08924	high
TCGA-D8-A1XQ-01	1.36583	0	5.06634	3.42111	3.29299	0.960268	low
TCGA-D8-A73U-01	1.34667	0	5.47649	1.4399	3.84232	0.755719	low
TCGA-C8-A26Y-01	1.07833	0	3.74638	3.67253	3.19581	1.35425	high
TCGA-AC-A8OR-01	0.109167	0	3.07123	0.548941	3.87763	1.2142	high
TCGA-D8-A27K-01	4	0	5.91521	1.74257	4.37257	0.867836	low
TCGA-EW-A1IY-01	0.706667	0	5.69427	1.3851	3.73133	0.679358	low
TCGA-BH-A18V-01	4.26	1	4.21078	3.50578	3.66286	1.39202	high
TCGA-BH-A0B9-01	4.30333	0	4.32332	0.323876	2.88125	0.584566	low
TCGA-A2-A0T2-01	0.698333	1	2.09175	3.79348	2.39912	1.56583	high
TCGA-AR-A1AS-01	3.14833	0	4.49099	2.15196	3.39825	0.930255	low
TCGA-E9-A1R4-01	0.509167	0	4.98543	1.87165	3.8624	0.929552	low
TCGA-E2-A107-01	2.86667	0	2.72259	0.66783	2.91666	0.945601	low
TCGA-A2-A0T0-01	1.45917	0	2.48079	5.75036	3.18041	2.65773	high
TCGA-BH-A0W4-01	2.0775	0	3.88457	0.504638	3.98396	1.0188	high
TCGA-W8-A86G-01	0.95	0	2.41575	1.4245	3.57894	1.49196	high
TCGA-A8-A097-01	0.999167	0	3.48387	1.60747	3.54004	1.15524	high
TCGA-A2-A0CZ-01	4.42417	0	3.2657	0.399274	2.76576	0.742934	low
TCGA-A2-A3XV-01	2.72667	0	2.87554	0.591527	2.07405	0.654911	low
TCGA-A2-A0ST-01	8.25917	0	5.2936	1.32543	3.09118	0.586246	low
TCGA-EW-A3E8-01	2.83333	0	4.2584	0.788824	3.68828	0.870585	low
TCGA-A7-A4SD-01	1.2075	0	4.3176	1.456	3.11002	0.774611	low
TCGA-3C-AAAU-01	11.0792	0	2.37967	0.713608	4.70884	2.03362	high
TCGA-LL-A6FQ-01	0.219167	0	2.64647	0.158922	2.24205	0.686431	low
TCGA-LL-A8F5-01	1.63167	0	3.04257	2.35228	1.96242	0.814481	low
TCGA-AC-A3W5-01	1.38	0	4.50443	3.75919	2.84093	0.991917	low
TCGA-D8-A27L-01	1.36583	0	4.69527	1.63421	4.29964	1.13176	high
TCGA-E2-A1IJ-01	2.36833	0	4.07629	1.67624	3.64049	1.04337	high
TCGA-E9-A229-01	3.1425	0	4.25109	0.491487	3.44604	0.756992	low
TCGA-A2-A0CL-01	8.25417	0	5.26862	0.579097	3.60323	0.628568	low
TCGA-A2-A0YG-01	1.82333	0	2.99449	2.29098	4.30373	1.95872	high
TCGA-AQ-A0Y5-01	0.470833	1	3.32792	3.68761	4.01442	2.05209	high
TCGA-BH-A0DS-01	0.213333	0	3.71741	2.35795	3.15355	1.07147	high
TCGA-AC-A3TM-01	2.08583	0	3.28902	0.489169	2.70313	0.73265	low
TCGA-AR-A255-01	5.91583	0	3.79398	3.50576	3.92669	1.70887	high
TCGA-B6-A0WY-01	9.475	1	3.88319	1.0532	3.33602	0.878839	low
TCGA-BH-A1ET-01	6.89917	1	3.68637	0.545984	4.85798	1.49667	high
TCGA-AR-A24K-01	4.2375	0	3.72474	1.47088	4.70334	1.63964	high
TCGA-B6-A0IJ-01	19.4533	0	5.15765	2.41815	2.61879	0.613664	low
TCGA-D8-A1JN-01	1.6975	0	3.0448	0.392579	4.2157	1.35044	high
TCGA-A7-A26F-01	2.02	0	2.95904	6.69195	3.46994	3.08152	high
TCGA-A2-A4RW-01	0.6075	0	3.43379	0.789528	3.47137	0.990942	low
TCGA-E2-A14O-01	3.72083	0	2.39899	1.26827	2.48536	0.968981	low
TCGA-AN-A0FL-01	0.6325	0	1.64602	1.15318	3.26579	1.54164	high
TCGA-AO-A03V-01	3.69833	0	2.32326	0.69301	3.00053	1.08514	high
TCGA-E2-A106-01	6.95667	0	1.93203	0.610294	3.02178	1.19162	high
TCGA-AO-A0J2-01	2.72917	0	3.34969	0.715705	2.61583	0.725919	low
TCGA-AO-A1KR-01	6.88	0	4.06988	3.69299	1.52915	0.670845	low
TCGA-BH-A0HN-01	1.4125	0	2.93938	0.202022	3.22631	0.927312	low
TCGA-E2-A3DX-01	3.6275	0	4.33713	1.56785	4.0836	1.13088	high
TCGA-E2-A10B-01	3.12333	0	2.89115	0.732666	3.63722	1.19925	high
TCGA-A7-A0CJ-01	2.54833	0	1.98436	1.04866	3.41942	1.47107	high
TCGA-A8-A06O-01	1.08417	0	3.01996	0.640625	3.3996	1.04511	high
TCGA-BH-A18N-01	3.1425	1	2.84599	0.634986	4.28064	1.51757	high
TCGA-D8-A73X-01	2.1	0	3.10438	0.636126	3.83352	1.20214	high
TCGA-EW-A3U0-01	1.45667	0	5.39642	1.60964	2.97094	0.573257	low
TCGA-AN-A0FY-01	0.0275	0	2.83751	0.426186	4.10978	1.37644	high
TCGA-C8-A12O-01	1.05417	0	4.04702	2.3033	3.74019	1.21523	high
TCGA-EW-A1OV-01	2.16	0	5.00535	1.52171	3.00317	0.631513	low
TCGA-A8-A08P-01	2.58167	0	4.84878	3.52408	3.23492	1.01102	high
TCGA-C8-A26Z-01	1.28667	0	2.69808	0.444987	3.87194	1.30913	high
TCGA-E2-A1LG-01	4.16917	0	4.5599	2.2666	2.6673	0.70921	low
TCGA-AR-A0TY-01	4.65083	1	2.90248	0.277935	4.35783	1.44807	high
TCGA-AQ-A54N-01	0.213333	0	3.59374	0.215391	1.68914	0.442562	low
TCGA-A7-A26E-01	2.61167	0	2.84334	0.358477	1.73748	0.559362	low
TCGA-BH-A1FR-01	4.495	1	3.84309	0.249983	4.24663	1.08732	high
TCGA-A2-A0D2-01	2.81167	0	3.86815	3.43962	3.91097	1.64816	high
TCGA-B6-A0IC-01	4.22167	1	2.22982	0.15922	4.46368	1.75268	high
TCGA-D8-A1Y3-01	1.1775	0	4.59768	2.08035	3.3272	0.870741	low
TCGA-AR-A2LQ-01	3.37583	0	3.57008	2.71014	3.61312	1.40359	high
TCGA-E9-A248-01	0.161667	0	5.09221	0.700422	3.30827	0.601239	low
TCGA-B6-A0RI-01	19.5083	0	4.17488	0.630687	4.21969	1.05584	high
TCGA-AN-A0XP-01	0.025	0	5.75934	2.06	4.24483	0.909173	low
TCGA-GM-A2DB-01	6.58667	0	3.17881	1.23866	2.41403	0.769242	low
TCGA-EW-A1IZ-01	1.51667	0	5.26784	0.859788	3.98135	0.75998	low
TCGA-A2-A04V-01	5.25583	1	3.09789	0.231585	2.55033	0.695103	low
TCGA-E2-A1II-01	2.80583	0	5.09709	0.568143	3.34067	0.594156	low
TCGA-BH-A0C7-01	7.575	0	3.87393	0.218127	4.1341	1.02869	high
TCGA-PE-A5DE-01	7.24083	0	5.87611	0.864993	3.80273	0.609169	low
TCGA-BH-A1F6-01	8.11667	1	4.49426	3.72397	3.66803	1.34689	high
TCGA-D8-A1JJ-01	1.6725	0	3.49432	0.990398	4.17158	1.31241	high
TCGA-E9-A1NI-01	0.821667	0	3.57659	1.19081	2.79151	0.793804	low
TCGA-WT-AB41-01	4.41	0	5.21263	0.311545	1.60394	0.288289	low
TCGA-AC-A2FK-01	7.255	0	3.1884	1.10929	4.38436	1.56827	high
TCGA-LL-A442-01	2.43333	0	4.84438	0.985963	4.79415	1.17272	high
TCGA-GM-A2DI-01	7.09083	0	5.11615	0.436842	3.94865	0.725698	low
TCGA-BH-A0C3-01	7.41583	0	3.66601	0.802835	3.76072	1.04304	high
TCGA-B6-A0RH-01	17.6742	1	2.00315	3.79536	2.843	1.89153	high
TCGA-A7-A26H-01	1.98167	0	3.86938	1.51386	4.3489	1.39425	high
TCGA-A2-A0EY-01	5.27	0	3.88573	0.468147	4.42387	1.19316	high
TCGA-A2-A0EX-01	2.05833	0	3.9434	1.72518	3.55917	1.05588	high
TCGA-AR-A1AY-01	2.80917	0	3.56024	1.46391	4.35909	1.50157	high
TCGA-D8-A1JC-01	1.31417	0	3.85526	2.74551	4.07753	1.56208	high
TCGA-JL-A3YW-01	0.985833	0	4.36189	3.27839	2.63042	0.875415	low
TCGA-A8-A07O-01	0.8325	0	4.37408	4.14993	2.8701	1.1087	high
TCGA-BH-A0B3-01	3.29333	0	3.18859	4.80744	3.07606	1.81447	high
TCGA-E9-A1N9-01	3.01417	0	3.39921	0.482034	3.38758	0.919036	low
TCGA-E9-A1N6-01	1.85583	1	3.7729	1.78351	4.04986	1.33837	high
TCGA-A8-A086-01	1.08417	0	2.68528	0.381313	3.08136	0.966553	low
TCGA-B6-A0WX-01	1.74917	1	3.77626	3.78557	2.90569	1.22939	high
TCGA-A8-A091-01	2.74833	0	3.18071	0.462025	4.23561	1.32991	high
TCGA-A7-A0DA-01	2.97	0	3.57748	3.918	2.595	1.17798	high
TCGA-AN-A0XR-01	0.0275	0	4.85374	0.677904	3.6884	0.73376	low
TCGA-BH-A0H0-01	1.26167	0	2.50574	0.104369	3.34703	1.06568	high
TCGA-D8-A1X9-01	1.99	0	3.26002	0.667144	3.51404	1.03066	high
TCGA-LL-A5YN-01	1.22333	0	4.90873	1.03761	2.78323	0.548597	low
TCGA-B6-A0WW-01	1.5275	1	2.77527	1.42087	3.46976	1.30585	high
TCGA-BH-A1FH-01	2.83083	1	3.16023	0.562152	4.11697	1.30104	high
TCGA-S3-A6ZG-01	1.53833	0	4.96207	1.08717	3.48372	0.709294	low
TCGA-EW-A1P8-01	0.654167	1	4.24122	1.7805	4.04574	1.18512	high
TCGA-BH-A1FE-06	6.2225	1	2.31456	0.0669327	3.02123	0.984249	low
TCGA-A7-A3IZ-01	0.881667	0	3.05915	0.471536	3.83346	1.18217	high
TCGA-OL-A66I-01	1.955	0	5.13478	0.672056	3.06035	0.539434	low
TCGA-LL-A5YM-01	1.27583	0	2.92002	0.0846082	2.36793	0.662482	low
TCGA-BH-A0DD-01	6.80583	0	3.14777	0.632726	3.45411	1.031	high
TCGA-C8-A3M8-01	1.07833	0	2.11727	0.328147	3.18716	1.15191	high
TCGA-A8-A08G-01	1.66167	0	2.78038	0.678427	3.71962	1.26046	high
TCGA-AR-A2LK-01	4.51417	1	3.68981	1.6457	3.71638	1.17852	high
TCGA-LD-A9QF-01	0.884167	0	5.49448	4.12233	3.27947	0.966145	low
TCGA-BH-A1F2-01	2.625	1	3.75161	1.67092	2.77758	0.820092	low
TCGA-AR-A0TT-01	9.07833	0	5.70602	0.669229	3.59341	0.568838	low
TCGA-AC-A23C-01	1.60167	0	4.33367	2.33177	4.08915	1.29327	high
TCGA-A1-A0SF-01	4.005	0	4.04767	0.0495567	3.32175	0.70548	low
TCGA-A2-A1G4-01	1.62917	0	2.82241	0.584655	3.21111	1.01454	high
TCGA-BH-A0AW-01	1.7025	0	5.24185	0.903813	2.73727	0.484033	low
TCGA-B6-A0IA-01	22.9717	0	3.52061	1.06744	2.64518	0.746356	low
TCGA-C8-A130-01	1.01333	0	3.1323	2.22158	2.3668	0.905469	low
TCGA-BH-A0W3-01	1.99333	0	3.73879	0.328498	3.99374	1.02967	high
TCGA-E2-A10C-01	3.34	0	5.26363	0.852054	2.71951	0.473928	low
TCGA-AN-A04A-01	0.246667	0	2.79633	0.125243	3.07719	0.897705	low
TCGA-E9-A227-01	2.66917	0	5.92773	0.424748	3.55039	0.507205	low
TCGA-AO-A0JG-01	2.185	0	3.65717	0.332112	3.68834	0.93844	low
TCGA-A2-A1G1-01	1.59917	0	4.82467	3.52852	3.68276	1.20369	high
TCGA-AR-A24U-01	8.56333	0	4.56794	6.24241	3.90029	2.22212	high
TCGA-AC-A2FG-01	5.0725	0	3.69773	0.633312	3.46052	0.898197	low
TCGA-A8-A06R-01	1.4975	0	3.29634	0.801582	3.53967	1.05507	high
TCGA-AR-A0U4-01	8.9275	0	5.54769	2.20637	3.19208	0.66377	low
TCGA-A8-A09M-01	2.75417	0	4.40413	1.07196	3.4664	0.810465	low
TCGA-D8-A27N-01	1.42083	0	3.63918	0.380719	3.03013	0.743197	low
TCGA-E2-A1L9-01	1.6375	0	5.71051	0.683034	3.57717	0.566085	low
TCGA-BH-A5J0-01	1.9575	0	4.64113	0.445394	2.29144	0.441421	low
TCGA-BH-A0HX-01	2.26917	0	3.02567	0.707472	3.30072	1.01731	high
TCGA-E9-A22H-01	3.3725	0	3.6987	1.01278	3.36744	0.925659	low
TCGA-A7-A5ZV-01	1.0075	0	3.11036	3.62019	2.3936	1.16948	high
TCGA-OL-A66O-01	1.44583	0	1.74086	0	1.99413	0.767129	low
TCGA-D8-A1JA-01	1.37417	0	3.23239	1.11864	4.73449	1.77058	high
TCGA-AC-A2FM-01	2.16833	1	1.9451	0.0472824	3.54265	1.31009	high
TCGA-D8-A4Z1-01	1.80417	0	3.0547	0.728402	4.21984	1.42923	high
TCGA-E2-A2P5-01	2.2475	1	2.85823	0.398887	2.96495	0.88808	low
TCGA-OL-A5RX-01	2.40333	0	5.34361	1.10841	3.60944	0.676914	low
TCGA-A7-A13H-01	2.46083	0	4.6713	0.757183	3.38885	0.696682	low
TCGA-B6-A40B-01	8.62917	0	4.1667	1.89639	2.43558	0.674695	low
TCGA-GM-A3XG-01	3.64083	0	2.95685	0.617262	3.20504	0.983583	low
TCGA-E2-A109-01	3.87917	0	3.17745	0.582207	4.05219	1.26869	high
TCGA-D8-A1JF-01	1.00167	0	3.30016	3.95421	3.67775	1.90753	high
TCGA-E9-A1RA-01	3.7475	0	3.70366	0.703576	3.87051	1.05817	high
TCGA-BH-A0DO-01	4.50083	0	2.49282	0.865551	3.97454	1.54092	high
TCGA-A2-A4S0-01	1.9325	0	2.81305	0.550572	4.35789	1.55258	high
TCGA-A8-A07J-01	0.999167	0	4.19964	0.321935	3.87607	0.874991	low
TCGA-AN-A0AJ-01	0.829167	0	4.30498	2.74356	3.18396	0.996657	low
TCGA-AO-A12G-01	4.48667	0	2.52096	1.13409	2.29941	0.856202	low
TCGA-AR-A2LM-01	5.2975	0	3.63134	1.10602	3.69804	1.08288	high
TCGA-AR-A256-01	7.81333	1	4.19126	3.46995	3.7535	1.43834	high
TCGA-BH-A0DE-01	6.49333	0	3.65047	1.27876	3.15582	0.906285	low
TCGA-A2-A0T1-01	1.42667	0	4.19555	4.75699	2.86707	1.28647	high
TCGA-BH-A18U-01	4.27917	1	4.11812	2.82091	4.25774	1.58293	high
TCGA-AR-A5QM-01	6.1075	0	3.70461	0.436954	3.65737	0.93312	low
TCGA-GM-A2DH-01	6.00333	0	4.18654	0.962429	4.52102	1.24739	high
TCGA-BH-A0HO-01	0.208333	0	3.68087	0.531925	4.14885	1.14681	high
TCGA-A2-A0YF-01	4.2025	0	4.66502	0.415296	3.66979	0.730912	low
TCGA-BH-A18J-01	1.67583	1	3.99469	2.13161	2.7642	0.830056	low
TCGA-E2-A14N-01	3.92583	0	3.2674	2.88122	2.75677	1.13358	high
TCGA-A7-A426-01	0.996667	0	3.43273	0.856094	3.50004	1.01342	high
TCGA-AR-A0TZ-01	8.93	1	3.202	0.2032	3.88394	1.10925	high
TCGA-A8-A08F-01	2.74833	0	4.84557	2.21046	3.94692	1.05386	high
TCGA-BH-A1FC-01	9.505	1	4.05732	1.06156	2.24891	0.560573	low
TCGA-AR-A1AL-01	8.13333	0	3.30399	0.86888	4.59509	1.58089	high
TCGA-BH-A0BM-01	5.13583	0	5.80727	0.644686	3.10316	0.459509	low
TCGA-LD-A74U-01	1.10083	0	4.64325	1.0399	3.78316	0.853667	low
TCGA-BH-A0HU-01	1.07333	0	3.59305	1.41855	2.54555	0.749761	low
TCGA-E9-A243-01	1.67583	0	5.85849	2.04551	3.2365	0.606425	low
TCGA-A2-A0EQ-01	6.64167	0	5.33011	1.3065	2.27556	0.426704	low
TCGA-A8-A09R-01	0.7475	0	4.0526	1.12015	3.98418	1.08495	high
TCGA-D8-A1JG-01	4.41333	0	4.1504	2.915	4.329	1.63862	high
TCGA-B6-A0WT-01	15.7108	0	3.14086	0.714358	3.68981	1.14394	high
TCGA-B6-A0IN-01	7.04417	1	3.25776	0.251629	2.4071	0.634677	low
TCGA-EW-A6SC-01	2.60583	0	3.86184	0.132798	3.22071	0.722575	low
TCGA-AC-A6IX-06	1.02083	0	4.98915	1.7605	3.83189	0.900767	low
TCGA-EW-A6SA-01	1.39583	0	1.38208	0.12081	2.86448	1.18861	high
TCGA-AO-A125-01	9.46083	0	4.7207	1.511	3.6769	0.872137	low
TCGA-E9-A1NA-01	3.04417	0	5.38487	0.704567	5.37741	1.21068	high
TCGA-A8-A08T-01	9.3325	1	2.91477	0.432641	4.46844	1.54503	high
TCGA-BH-A0E7-01	3.73167	0	2.38311	0.890211	4.20679	1.73584	high
TCGA-LL-A73Z-01	0.621667	1	3.72183	3.80446	2.89614	1.24619	high
TCGA-A1-A0SO-01	2.3325	0	1.57183	0.272505	3.84004	1.67415	high
TCGA-BH-A201-01	2.34333	0	2.60169	1.58123	3.31187	1.32267	high
TCGA-BH-A18G-01	0.4075	0	3.35066	2.57618	2.52936	0.967217	low
TCGA-D8-A141-01	1.71417	0	4.8771	1.75631	3.83552	0.927494	low
TCGA-A7-A0CG-01	2.855	0	3.77423	0.69945	3.85764	1.03356	high
TCGA-AN-A041-01	0.0191667	0	3.22404	0.282365	3.4664	0.95645	low
TCGA-EW-A1P4-01	2.48333	0	5.62121	5.541	3.16894	1.14517	high
TCGA-BH-A0H6-01	2.045	0	2.23265	0.230833	3.62376	1.29506	high
TCGA-D8-A1XU-01	1.08167	0	3.27092	0.897006	3.16989	0.940047	low
TCGA-A8-A09D-01	4.16667	0	3.6681	0.178809	3.10046	0.731578	low
TCGA-BH-A8FZ-01	1.57167	0	3.68227	2.80782	3.31115	1.2389	high
TCGA-E9-A3Q9-01	2.74	0	3.65985	0.0942244	3.68611	0.899499	low
TCGA-BH-A18R-01	3.12667	1	3.56279	0.094056	3.45955	0.84712	low
TCGA-BH-A0HK-01	0.4875	0	6.27511	0.447499	2.43202	0.306687	low
TCGA-A7-A0D9-01	3.11833	0	2.33899	0.679579	3.92445	1.52343	high
TCGA-AO-A03L-01	6.685	0	3.89567	0.306063	3.35581	0.776258	low
TCGA-E2-A1B1-01	7.26333	0	4.5918	1.27063	3.81528	0.910797	low
TCGA-EW-A6SD-01	2.765	0	3.31279	2.66345	3.57246	1.46446	high
TCGA-BH-A0DV-01	5.65083	0	3.18143	0.759597	3.48692	1.0576	high
TCGA-OL-A5S0-01	1.6975	0	4.63507	3.88597	2.43792	0.8433	low
TCGA-A8-A0AB-01	1.41833	0	1.86956	0.994978	3.46787	1.52836	high
TCGA-OL-A6VQ-01	1.6425	0	3.4758	0.825462	3.86448	1.1427	high
TCGA-B6-A1KF-01	8.45417	0	2.0396	4.05316	2.82171	1.94333	high
TCGA-AO-A12E-01	5.86417	0	3.82177	0.809246	3.11426	0.787945	low
TCGA-C8-A26W-01	1.04333	0	4.63154	0.717677	3.16777	0.64355	low
TCGA-3C-AALK-01	3.96417	0	3.58997	0.938118	3.4442	0.966955	low
TCGA-C8-A12L-01	0.994167	0	2.70628	4.44297	3.6829	2.41886	high
TCGA-A2-A0YC-01	2.71	0	3.3071	0.879739	3.27406	0.965545	low
TCGA-BH-A1EU-01	3.52083	1	4.62722	0.201348	4.15275	0.852212	low
TCGA-A8-A07Z-01	3.75333	0	2.4132	0.20817	3.63457	1.23691	high
TCGA-A7-A13D-01	2.64167	0	3.23185	4.3303	2.96269	1.58469	high
TCGA-A2-A0YD-01	2.105	0	5.40413	1.31017	4.1028	0.829887	low
TCGA-AO-A0JI-01	4.18333	0	2.79919	0.334438	4.21327	1.42224	high
TCGA-A8-A06Y-01	2.16583	0	3.02656	0.341557	3.53774	1.04366	high
TCGA-A8-A09I-01	3.75333	0	4.93674	0.683809	3.47844	0.664792	low
TCGA-A8-A0A2-01	1.585	0	3.53331	0.395679	4.17838	1.17621	high
TCGA-AC-A2FE-01	7.21667	1	4.86923	1.24012	3.13894	0.655422	low
TCGA-A8-A08J-01	3.085	1	3.30375	1.88479	3.92346	1.46424	high
TCGA-BH-A1ES-06	9.4775	1	1.89869	1.02497	3.19365	1.37622	high
TCGA-5T-A9QA-01	0.829167	0	1.79561	0.169455	3.25672	1.24894	high
TCGA-A1-A0SQ-01	1.51667	0	2.52884	0.310375	3.32723	1.08948	high
TCGA-AC-A3QP-01	1.8475	0	4.30118	1.01094	2.88968	0.663606	low
TCGA-D8-A1JB-01	4.62083	0	4.70126	0.785372	4.14747	0.922677	low
TCGA-BH-A18S-01	5.5	1	3.03886	0.422624	4.33854	1.42341	high
TCGA-A2-A0CW-01	8.9875	0	3.28707	1.59812	3.37377	1.13968	high
TCGA-A8-A09K-01	2.49667	0	3.61719	0	3.96998	0.994982	low
TCGA-E9-A22G-01	3.39167	0	2.3955	3.66743	2.66252	1.56479	high
TCGA-E2-A573-01	2.9075	0	4.76012	4.27935	3.37024	1.23856	high
TCGA-AR-A0TP-01	11.7033	0	1.39624	0.260646	4.13677	1.95245	high
TCGA-AO-A1KT-01	1.48083	0	3.63476	0.87452	2.79098	0.740599	low
TCGA-BH-A203-01	3.21417	1	4.2013	0.314179	3.79955	0.848811	low
TCGA-B6-A0RM-01	6.49667	1	2.90743	0.551953	3.79709	1.22911	high
TCGA-A1-A0SP-01	1.59917	0	4.34726	0.238728	2.16956	0.438749	low
TCGA-A1-A0SB-01	0.709167	0	2.26307	1.1019	4.00839	1.72338	high
TCGA-AC-A6IV-01	1.555	0	4.43466	0.585769	3.22697	0.676375	low
TCGA-OL-A5RY-01	2.05833	0	5.34099	4.15255	3.04082	0.923731	low
TCGA-LL-A7SZ-01	1.62583	0	4.53251	0.200001	1.99135	0.388902	low
TCGA-AO-A03R-01	5.72417	0	3.2193	0.477148	2.41325	0.66779	low
TCGA-EW-A1PD-01	1.16083	0	2.88044	0.708934	3.43946	1.11225	high
TCGA-BH-A1FG-01	10.2275	1	2.40665	0.692658	3.46695	1.26468	high
TCGA-AO-A0JA-01	1.79333	0	4.37249	0.894972	3.23846	0.727799	low
TCGA-A2-A04T-01	6.14833	0	3.22457	2.57382	3.37524	1.37005	high
TCGA-BH-A0DH-01	3.165	0	3.1207	0.270326	4.10529	1.24453	high
TCGA-D8-A1XF-01	1.2675	0	1.71574	0.237033	3.81052	1.58635	high
TCGA-A8-A06T-01	4.41833	0	3.29557	1.09162	4.00656	1.32083	high
TCGA-LL-A50Y-01	2.08583	0	4.4483	0.459745	3.14509	0.639692	low
TCGA-E9-A3QA-01	2.51333	0	4.31571	4.64782	2.68062	1.14195	high
TCGA-EW-A2FW-01	1.84	0	2.51895	0.784784	2.97241	1.03769	high
TCGA-AR-A2LN-01	3.17833	0	6.6219	1.68692	4.1569	0.662072	low
TCGA-AO-A0J8-01	1.86167	0	4.64889	1.16879	3.83757	0.889442	low
TCGA-AO-A1KS-01	0.958333	0	3.65596	0.658054	3.3803	0.884744	low
TCGA-OL-A66J-01	5.46417	0	3.27484	0.845967	3.1766	0.93325	low
TCGA-A7-A0CD-01	3.18917	0	3.0675	0.298785	4.37025	1.3998	high
TCGA-EW-A2FS-01	4.39083	0	3.49428	0.211962	2.08368	0.525816	low
TCGA-D8-A1JT-01	1.10833	0	2.63304	2.01473	3.18447	1.34777	high
TCGA-D8-A1JS-01	1.01583	0	2.23945	0.894949	3.50375	1.38543	high
TCGA-BH-A0DT-01	6.57833	0	3.6653	1.95242	3.98325	1.38129	high
TCGA-B6-A0IE-01	5.45583	1	2.51424	0.486839	3.01556	1.00316	low
TCGA-BH-A0BT-01	6.47417	0	3.21406	1.02108	3.23893	0.999825	low
TCGA-AR-A1AH-01	10.4225	0	4.3902	3.1926	3.83811	1.34542	high
TCGA-A2-A0EU-01	2.855	0	3.66175	0.804467	4.01149	1.14718	high
TCGA-D8-A1X8-01	2.14333	0	4.15396	0.334584	3.19918	0.688738	low
TCGA-AC-A3EH-01	0.539167	1	3.12342	1.09423	4.04512	1.40085	high
TCGA-AN-A0FW-01	0.03	0	2.70018	0.137533	3.24939	0.983294	low
TCGA-D8-A1XL-01	1.65917	0	4.45332	1.24067	2.79006	0.639732	low
TCGA-BH-A0WA-01	1.91917	0	4.20021	3.91498	3.0011	1.16907	high
TCGA-B6-A0I5-01	23.4233	0	4.85506	0.32612	2.79745	0.494807	low
TCGA-C8-A12Z-01	1.04583	0	3.75212	4.49182	4.36851	2.41368	high
TCGA-E2-A1LL-01	3.58333	0	6.1702	4.83853	2.1864	0.610931	low
TCGA-A2-A0EV-01	2.65	0	4.88095	1.25465	3.80399	0.840117	low
TCGA-AC-A62V-01	0.9525	1	3.53379	0.199986	2.57121	0.623387	low
TCGA-OK-A5Q2-01	0.175	0	3.59407	2.03502	3.33621	1.12004	high
TCGA-BH-A42T-01	0.875833	1	3.51047	0.281947	2.54088	0.628825	low
TCGA-E2-A154-01	1.61833	0	4.00931	0.722882	3.91891	0.999936	low
TCGA-C8-A1HG-01	0.944167	0	4.44874	0.900532	2.87864	0.624484	low
TCGA-A8-A06X-01	2.58167	1	4.03461	0.417545	3.14926	0.706911	low
TCGA-B6-A0WZ-01	17.225	0	2.04121	2.09297	3.13072	1.55717	high
TCGA-AC-A23H-01	0.476667	1	3.56071	1.35461	4.18453	1.38033	high
TCGA-E2-A1B6-01	2.37333	0	5.03546	1.50801	3.12189	0.653591	low
TCGA-A8-A093-01	1.495	0	2.19243	0.14964	3.33056	1.15628	high
TCGA-AR-A1AM-01	8.18833	0	3.46586	0.369444	3.54189	0.938884	low
TCGA-AO-A0J9-01	4.41583	0	5.25746	0.159401	1.9637	0.31765	low
TCGA-BH-A6R9-01	0.438333	0	4.02599	0.87637	2.96527	0.715584	low
TCGA-D8-A1XC-01	1.0325	1	2.48027	0.0847477	4.37152	1.56823	high
TCGA-BH-A0BZ-01	6.17333	0	4.81263	0.951558	3.48259	0.719605	low
TCGA-BH-A0E6-01	0.8025	0	5.08971	1.50027	2.2458	0.463872	low
TCGA-A2-A0ER-01	6.195	0	3.15392	0.315326	3.48821	0.987272	low
TCGA-A2-A0T5-01	1.45333	0	2.86784	0.957754	3.49453	1.18879	high
TCGA-E2-A1LH-01	8.88917	0	4.61629	3.52085	2.80179	0.911877	low
TCGA-BH-A1EO-01	7.66	1	4.234	5.28427	3.4221	1.71646	high
TCGA-B6-A0X1-01	20.4092	1	3.94771	4.47796	3.97782	1.97923	high
TCGA-BH-A0BO-01	6.01417	0	3.34092	0.972632	3.41108	1.02379	high
TCGA-A8-A06U-01	2.4175	1	3.3384	1.25307	3.2043	0.994993	low
TCGA-AN-A0XO-01	1.02667	0	3.50835	2.13186	3.46493	1.22144	high
TCGA-AN-A0FV-01	0.0275	0	2.11719	0.427922	2.64082	0.955258	low
TCGA-AR-A1AO-01	7.1675	0	4.84427	2.77405	3.6093	1.02359	high
TCGA-E2-A15F-01	1.80167	0	2.54294	0.97336	3.87944	1.4956	high
TCGA-D8-A27H-01	1.08667	0	2.68682	3.24118	3.59476	1.91336	high
TCGA-LL-A9Q3-01	1.45667	0	5.22007	0.490248	2.73782	0.453446	low
TCGA-E2-A15I-01	4.63167	0	4.28292	0.131079	4.41006	1.01222	high
TCGA-AC-A2BM-01	8.27333	0	3.88339	0.102566	3.89465	0.919852	low
TCGA-A2-A0CT-01	6.26667	0	3.0962	0.506469	2.583	0.73799	low
TCGA-A7-A26J-01	1.71667	0	2.68958	0.456556	1.71294	0.586233	low
TCGA-GM-A2DK-01	7.24083	0	4.30979	0.197877	2.74137	0.544768	low
TCGA-B6-A0RO-01	13.4942	0	2.82439	0.291302	3.2964	0.995452	low
TCGA-D8-A142-01	1.16333	0	3.62206	0.607825	3.70285	0.998218	low
TCGA-C8-A8HP-01	1.08417	0	4.16456	2.20071	2.64559	0.769416	low
TCGA-E9-A24A-01	2.045	0	6.14641	0.742591	4.44489	0.707873	low
TCGA-AO-A0JE-01	6.3925	0	3.63558	4.61456	2.57091	1.29642	high
TCGA-AR-A1AU-01	7.85167	0	2.61766	0.850476	3.58369	1.28624	high
TCGA-E9-A1QZ-01	2.06667	0	4.18369	0.39071	3.22812	0.697663	low
TCGA-E9-A22B-01	3.195	0	2.88597	0.792148	2.78958	0.883538	low
TCGA-A8-A07P-01	0.914167	0	3.25034	0.252442	2.73824	0.719827	low
TCGA-A8-A06Z-01	0.085	0	2.10729	1.12122	2.85504	1.16879	high
TCGA-LL-A740-01	1.2075	0	3.3164	2.38754	3.44656	1.3312	high
TCGA-A7-A0CE-01	2.94	0	5.10835	2.96133	3.48108	0.941869	low
TCGA-A8-A08L-01	0.8325	1	3.50011	1.30317	3.63782	1.13254	high
TCGA-A8-A06Q-01	0.085	0	2.73896	1.58922	2.92443	1.10635	high
TCGA-B6-A0IK-01	1.56333	1	3.56895	0.911395	2.87351	0.781693	low
TCGA-BH-A1EW-01	4.6375	1	2.86616	1.36805	3.85074	1.45802	high
TCGA-BH-A28Q-01	3.06333	0	2.81635	1.09868	3.826	1.39692	high
TCGA-A8-A07L-01	2.66917	0	2.75083	0.17209	3.53204	1.08533	high
TCGA-BH-A0AZ-01	5.25333	0	3.62614	0.556214	3.38275	0.876845	low
TCGA-A8-A076-01	4.495	0	3.74443	0.669212	4.37128	1.25551	high
TCGA-D8-A1JI-01	1.58	0	2.52682	0.542661	3.46689	1.19524	high
TCGA-GM-A2DC-01	6.94	0	2.60535	0.332934	3.85472	1.30649	high
TCGA-A8-A09T-01	1.585	0	3.92643	0.306667	3.58206	0.838286	low
TCGA-AC-A5XS-01	1.61	0	5.43216	0.333218	3.14973	0.487765	low
TCGA-A2-A0YJ-01	1.54917	0	4.53037	3.33186	4.21488	1.53077	high
TCGA-A2-A0SW-01	3.73667	1	4.7788	0.491298	3.38086	0.645629	low
TCGA-AR-A1AI-01	9.02333	0	4.01016	2.26758	3.31332	1.03929	high
TCGA-BH-AB28-01	0.785833	0	5.56469	1.86789	3.41075	0.676714	low
TCGA-E2-A1LA-01	2.0475	0	4.78215	0.385032	2.57415	0.468426	low
TCGA-A8-A09V-01	1.25083	0	5.0049	0.657612	4.77123	1.05483	high
TCGA-WT-AB44-01	2.4175	0	4.29669	2.75001	2.35581	0.733528	low
TCGA-E9-A1R5-01	0.251667	0	4.05602	1.08982	3.78389	1.00054	low
TCGA-A2-A25B-01	3.53417	0	3.26655	0.928998	3.63979	1.12812	high
TCGA-AN-A03Y-01	0.0275	0	2.9086	1.58623	2.94499	1.06709	high
TCGA-AC-A3W7-01	1.28917	0	3.91634	2.50891	4.32748	1.62139	high
TCGA-A2-A4RY-01	1.77417	0	3.22477	0.966211	3.9713	1.29901	high
TCGA-E2-A15A-01	1.94333	0	3.61966	0.396324	3.96985	1.06435	high
TCGA-A8-A09B-01	0.999167	0	2.66771	1.51164	3.58768	1.42477	high
TCGA-BH-A0HP-01	1.13333	0	3.48871	2.01717	2.98679	1.00652	high
TCGA-AQ-A54O-01	2.74	0	3.26342	0.330004	2.12876	0.578839	low
TCGA-D8-A1J9-01	1.45667	0	3.05522	4.16618	3.91888	2.30468	high
TCGA-AO-A0JL-01	4.6075	0	2.35748	1.98436	2.44795	1.09209	high
TCGA-A2-A0EO-01	6.685	0	3.47269	0.531268	3.85686	1.08416	high
TCGA-AC-A23G-01	6.15417	0	3.93237	0.847495	3.4354	0.869472	low
TCGA-UU-A93S-01	0.3175	1	2.66961	6.03257	2.59605	2.13651	high
TCGA-C8-A12U-01	1.05417	0	3.62412	0.359948	3.3725	0.844968	low
TCGA-BH-A18H-01	1.785	0	4.07156	1.35805	3.09346	0.806054	low
TCGA-C8-A1HM-01	1.02667	0	5.08422	1.96947	3.52985	0.813948	low
TCGA-HN-A2OB-01	5.20167	1	3.14268	0.247979	3.56465	1.00711	high
TCGA-E9-A1ND-01	3.46583	0	4.49667	4.80923	3.52359	1.5366	high
TCGA-AO-A03T-01	5.815	0	2.24414	0.128381	2.14168	0.728817	low
TCGA-A2-A04N-01	11.92	0	3.40218	0.855399	3.6315	1.0727	high
TCGA-AO-A124-01	9.59833	0	3.26782	4.55404	2.8655	1.57347	high
TCGA-B6-A0X0-01	10.8	1	6.61441	0.388255	4.39627	0.580417	low
TCGA-E9-A54X-01	1.99	0	1.30347	0.153101	3.53069	1.56454	high
TCGA-E9-A1RE-01	3.885	0	2.24829	0.404868	3.86925	1.45686	high
TCGA-D8-A73W-01	1.05417	1	3.00924	2.69465	4.09812	1.93664	high
TCGA-A1-A0SJ-01	1.13917	0	3.35223	0.134393	3.18969	0.813696	low
TCGA-BH-A18P-01	2.52167	1	3.08051	0.764324	3.78315	1.21334	high
TCGA-AR-A250-01	7.41083	0	3.5955	0.632495	3.15277	0.821584	low
TCGA-AR-A2LO-01	3.28	0	4.6464	0.776935	3.64629	0.774619	low
TCGA-C8-A135-01	1.07583	0	3.68301	1.77555	2.87343	0.88073	low
TCGA-AO-A0J3-01	1.7825	0	2.46025	0.218872	3.76298	1.28464	high
TCGA-A2-A1G6-01	1.37167	0	3.13836	0.430199	3.83996	1.15311	high
TCGA-GM-A2DM-01	8.83167	0	3.61505	0.820153	4.2229	1.25986	high
TCGA-B6-A0IH-01	9.3575	1	3.58041	2.42039	3.68184	1.36661	high
TCGA-A2-A3KC-01	3.01667	0	4.04979	0.901342	3.73807	0.953723	low
TCGA-BH-A202-01	2.17667	0	3.95297	3.26691	4.02739	1.6354	high
TCGA-E2-A1L7-01	5.02667	0	4.53043	0.829173	3.11642	0.66034	low
TCGA-BH-A0HW-01	4.27333	0	1.16507	0.452058	3.49376	1.6828	high
TCGA-E2-A1IF-01	3.11583	0	2.90328	1.43374	3.09036	1.09908	high
TCGA-AO-A03N-01	5.56	0	2.69251	0.291662	2.0503	0.646019	low
TCGA-C8-A1HJ-01	0.0133333	0	3.62313	0.908483	1.91723	0.538853	low
TCGA-E9-A6HE-01	2.31917	0	3.49082	1.65477	1.84704	0.617177	low
TCGA-AR-A1AN-01	7.99417	0	4.28793	0.674313	4.23892	1.04098	high
TCGA-E2-A15C-01	1.9	0	3.80791	2.1001	4.16717	1.46342	high
TCGA-A7-A0CH-01	2.95417	0	3.82184	1.61827	4.50335	1.52227	high
TCGA-AR-A1AQ-01	8.27	0	5.30861	2.40935	3.1185	0.710742	low
TCGA-A2-A25A-01	8.96833	0	3.77214	0.453115	3.66965	0.923956	low
TCGA-E2-A10E-01	2.36833	0	3.29379	1.58745	3.36686	1.13271	high
TCGA-C8-A3M7-01	2.83083	1	4.18442	1.1064	4.31865	1.18606	high
TCGA-AQ-A1H3-01	2.7075	0	3.26779	1.38752	4.36276	1.59906	high
TCGA-E9-A247-01	3.24667	0	2.96628	0.135573	2.27985	0.639056	low
TCGA-AN-A0FF-01	0.470833	0	3.66766	0.209765	4.40611	1.19871	high
TCGA-A2-A0YH-01	1.80417	0	4.46127	1.2022	3.61274	0.862755	low
TCGA-E9-A1RH-01	3.87917	0	2.22568	1.33324	3.3025	1.39032	high
TCGA-AR-A2LE-01	13.8575	0	7.06334	0.365755	4.2177	0.482262	low
TCGA-E9-A1N3-01	2.89917	0	2.34829	0.181459	4.61177	1.8042	high
TCGA-MS-A51U-01	1.86417	0	5.68565	0.280958	3.45843	0.508576	low
TCGA-A8-A07F-01	1.58	0	3.96705	0.333042	5.20416	1.52883	high
TCGA-A8-A08A-01	0.0825	0	4.50496	0.436534	3.20371	0.641921	low
TCGA-D8-A1JE-01	1.57417	0	4.43208	0.535258	3.45883	0.73176	low
TCGA-LL-A6FR-01	1.33833	0	5.15858	3.58726	0.949295	0.401645	low
TCGA-E9-A22D-01	3.41667	0	4.90585	0.492572	2.47905	0.446169	low
TCGA-A2-A0SX-01	4.19917	0	4.83945	3.40571	2.61993	0.788976	low
TCGA-EW-A1PH-01	1.66167	0	4.48397	4.85078	2.37575	1.01067	high
TCGA-AN-A0FK-01	0.583333	0	2.25263	0.518493	4.22778	1.69689	high
TCGA-A2-A0CX-01	4.73083	0	3.25118	0.675369	3.06689	0.875128	low
TCGA-E2-A158-01	1.23167	0	4.04122	2.0877	2.73384	0.804898	low
TCGA-D8-A1X6-01	1.48083	0	4.10746	0.657184	3.83473	0.934363	low
TCGA-EW-A1P7-01	2.505	0	6.58384	1.67474	3.47322	0.516601	low
TCGA-B6-A0IG-01	12.1992	1	1.73584	0.638654	3.03142	1.26349	high
TCGA-A7-A4SA-01	1.2425	0	4.01433	0.412145	3.09903	0.696708	low
TCGA-D8-A1JP-01	1.74917	0	3.96924	0.900689	3.94343	1.05115	high
TCGA-C8-A1HN-01	1.07833	0	3.91835	2.23838	4.39864	1.5887	high
TCGA-D8-A1XK-01	1.2075	0	3.60998	2.35657	2.98786	1.03484	high
TCGA-E9-A22A-01	3.255	0	3.53258	0.615647	3.17884	0.840633	low
TCGA-AO-A12H-01	3.37833	0	3.08145	0.906386	4.47162	1.60811	high
TCGA-D8-A1Y2-01	1.185	0	4.67684	1.36507	2.85774	0.633129	low
TCGA-D8-A1XW-01	3.58333	0	5.06615	1.15889	4.10855	0.883363	low
TCGA-OL-A5RZ-01	1.85917	0	2.23984	0.232186	2.18322	0.754373	low
TCGA-BH-A42V-01	1.73833	0	3.66235	0.390478	3.62474	0.924392	low
TCGA-BH-A0B7-01	7.00583	0	4.29879	3.84592	4.07965	1.68642	high
TCGA-C8-A1HO-01	1.02667	0	2.21194	0.358609	3.58723	1.31276	high
TCGA-A8-A09A-01	0.8325	0	3.61261	0.7796	3.44316	0.935192	low
TCGA-AO-A129-01	8.99583	0	4.65713	2.94524	3.1274	0.923338	low
TCGA-AO-A03O-01	6.7975	1	3.75737	1.27005	2.51598	0.693143	low
TCGA-E2-A10A-01	3.36417	0	3.44208	0.696527	3.5559	1.00444	low
TCGA-E2-A15A-06	1.94333	0	4.23584	0.130327	4.06637	0.900758	low
TCGA-A8-A09E-01	4.08417	0	2.61795	1.54986	2.57416	0.994193	low
TCGA-AC-A3YJ-01	2.06417	0	4.30443	0.433103	3.11146	0.652336	low
TCGA-EW-A1IX-01	3.30667	0	3.40881	0.650123	4.48273	1.42138	high
TCGA-A8-A09N-01	0.085	0	3.31768	1.55787	4.56803	1.75544	high
TCGA-AO-A0J6-01	3.12083	0	3.83254	3.33771	2.38204	0.922525	low
TCGA-AN-A0FJ-01	0.6625	0	4.17401	0.342589	2.91006	0.61583	low
TCGA-BH-A1ES-01	9.4775	1	2.26668	0.287717	2.86727	0.976954	low
TCGA-BH-A0E1-01	1.30583	0	3.63949	0.549464	3.69621	0.981431	low
TCGA-4H-AAAK-01	0.9525	0	3.11931	0.879596	2.86187	0.868206	low
TCGA-EW-A6S9-01	1.2675	0	3.00969	0.687211	4.59968	1.65471	high
TCGA-D8-A1JM-01	1.615	0	3.33992	2.99295	3.28678	1.38307	high
TCGA-A7-A4SF-01	1.49167	0	3.59518	1.07724	2.95775	0.82449	low
TCGA-A8-A08R-01	0.0825	0	4.3052	1.65074	3.49607	0.928323	low
TCGA-D8-A146-01	1.76	0	3.50875	0.530257	4.11231	1.18172	high
TCGA-D8-A1X5-01	1.54667	0	3.77705	1.55183	4.04909	1.28442	high
TCGA-A2-A1FV-01	1.955	0	2.2974	0.168201	3.08821	1.03144	high
TCGA-A2-A0CK-01	11.3858	0	3.4571	0.0888582	2.82113	0.684808	low
TCGA-E2-A1IL-01	0.323333	0	2.71846	0.890401	4.98586	2.13256	high
TCGA-B6-A0X7-01	4.87583	1	2.41438	0.340691	3.11976	1.04343	high
TCGA-B6-A2IU-01	14.17	0	3.61743	0.380831	4.04091	1.09074	high
TCGA-B6-A0WS-01	8.11667	1	4.1469	0.977873	3.27227	0.791951	low
TCGA-E2-A1IO-01	5.07833	0	3.58115	0.518194	4.28802	1.23632	high
TCGA-AC-A5EH-01	1.39917	0	3.69292	1.82274	3.56417	1.14676	high
TCGA-AC-A3BB-01	2.70167	0	4.94885	0.513201	3.51169	0.651655	low
TCGA-AR-A0TQ-01	8.18833	0	3.35045	0.185181	4.12779	1.16637	high
TCGA-D8-A1JK-01	1.67583	0	3.94394	1.41057	3.31894	0.914239	low
TCGA-D8-A1X7-01	1.39333	0	5.3777	0.254317	3.94773	0.657648	low
TCGA-AO-A1KQ-01	5.1525	0	4.4036	0.650561	2.92163	0.614982	low
TCGA-PL-A8LX-01	0.0133333	0	3.35334	0.525484	3.42953	0.951642	low
TCGA-AR-A2LH-01	1.68667	1	4.1128	3.54859	3.66124	1.43693	high
TCGA-BH-A0B8-01	4.295	0	2.43811	0.297115	3.35916	1.12583	high
TCGA-A2-A3KD-01	3.30167	0	2.72012	0.932991	3.57568	1.26712	high
TCGA-A2-A0D4-01	2.1	0	1.40898	0.0913643	3.15437	1.30904	high
TCGA-D8-A27R-01	0.840833	0	3.42057	0.896858	3.34301	0.965318	low
TCGA-E2-A1IE-01	6.46667	0	3.29085	0.337899	3.58408	0.992008	low
TCGA-EW-A1J3-01	1.38	0	3.06367	0.338094	2.27687	0.644714	low
TCGA-BH-A18Q-01	4.63167	1	3.4526	1.44295	3.8926	1.29162	high
TCGA-B6-A1KI-01	6.12167	0	2.05212	1.63429	4.282	2.20764	high
TCGA-A7-A26G-01	1.97667	0	4.82169	3.22431	4.47615	1.53827	high
TCGA-AO-A03M-01	5.10833	0	4.45304	0.848159	3.53387	0.789909	low
TCGA-A2-A0CS-01	6.42833	1	4.04487	0.357949	3.3596	0.755007	low
TCGA-C8-A12W-01	1.05417	0	3.79636	0.489663	3.31329	0.808731	low
TCGA-E2-A1IU-01	0.9225	0	3.74546	0.369695	3.71218	0.93174	low
TCGA-B6-A0I9-01	0.990833	1	3.5858	3.70881	6.24793	4.4464	high
TCGA-AO-A128-01	8.89167	0	6.50583	2.46218	3.31094	0.567786	low
TCGA-A7-A3J0-01	0.856667	0	3.46323	1.36544	4.31385	1.488	high
TCGA-E9-A1NE-01	2.97833	0	4.81311	0.549317	3.89384	0.78314	low
TCGA-AC-A2FB-01	3.37833	0	4.32627	1.78693	3.61174	0.986988	low
TCGA-AR-A5QP-01	3.24417	0	3.28085	1.958	3.5994	1.32121	high
TCGA-A2-A0T4-01	1.70833	0	3.96576	0.427687	2.97878	0.676179	low
TCGA-BH-A0BL-01	6.23667	0	4.69223	2.67197	3.50203	1.00448	high
TCGA-BH-A0HY-01	4.23	0	1.865	1.27156	2.70197	1.20489	high
TCGA-E9-A2JT-01	0.788333	0	5.06156	0.326069	4.02594	0.743189	low
TCGA-A7-A3IY-01	0.944167	0	4.30352	0.588042	3.51714	0.779886	low
TCGA-A8-A085-01	3.0775	0	1.37323	0.501888	2.95599	1.31618	high
TCGA-GM-A4E0-01	5.99833	0	5.01283	0.979798	2.8173	0.535714	low
TCGA-BH-A208-01	4.81583	1	3.7711	2.76315	3.19039	1.14879	high
TCGA-D8-A1XD-01	1.42917	0	1.80215	0.380481	4.08712	1.76381	high
TCGA-BH-A1EN-01	5.82333	1	2.4372	1.80278	3.69393	1.65302	high
TCGA-A1-A0SN-01	3.27417	0	5.1419	1.30534	3.82978	0.800535	low
TCGA-E2-A150-01	5.2975	0	3.54091	4.66391	2.92596	1.52968	high
TCGA-PL-A8LZ-01	0.826667	0	5.20474	3.76597	4.15903	1.35975	high
TCGA-A2-A0CO-01	9.56	1	3.45013	0.634009	3.7357	1.06066	high
TCGA-HN-A2NL-01	0.216667	0	2.84006	0.33501	3.05041	0.911137	low
TCGA-E2-A14X-01	2.66083	0	3.95021	3.12037	3.58829	1.35415	high
TCGA-A2-A4RX-01	2.03167	0	3.47949	5.23332	4.1687	2.72749	high
TCGA-E2-A572-01	3.30667	0	1.84526	0.205352	1.7113	0.696096	low
TCGA-C8-A12V-01	1.05417	0	5.70685	1.59514	3.70178	0.694341	low
TCGA-BH-A0BQ-01	6.17333	0	4.18898	1.40798	3.2871	0.848258	low
TCGA-EW-A1OX-01	2.49417	0	0.72232	0.201256	3.41536	1.75256	high
TCGA-BH-A0BW-01	6.49083	0	4.98693	3.82098	4.783	1.83261	high
TCGA-A8-A084-01	1.25417	0	6.03797	1.79909	3.83565	0.694744	low
TCGA-A2-A0SV-01	2.25833	1	4.13067	1.48105	3.36459	0.897493	low
TCGA-C8-A275-01	0.0025	0	4.95496	2.47733	4.2241	1.19012	high
TCGA-S3-A6ZH-01	1.755	0	2.63439	0.271752	3.29101	1.03932	high
TCGA-D8-A1JD-01	1.51083	0	3.70465	1.09818	3.6367	1.03729	high
TCGA-A2-A0CV-01	8.24333	0	4.34256	1.03998	3.68514	0.888603	low
TCGA-E2-A14V-01	2.8525	0	3.75165	1.28422	3.15242	0.882879	low
TCGA-E2-A153-01	1.93583	0	4.021	2.31692	3.78185	1.24545	high
TCGA-AR-A24R-01	9.39	0	4.46762	0.188008	3.3956	0.667195	low
TCGA-AR-A1AV-01	5.10333	0	3.15751	0.288754	4.01724	1.19673	high
TCGA-AR-A251-01	8.295	0	5.48184	4.17541	4.0238	1.29216	high
TCGA-AC-A7VB-01	0.684167	0	1.07503	0.474328	4.37244	2.40112	high
TCGA-A8-A08C-01	2.41167	0	4.74554	0.441179	4.47449	0.971823	low
TCGA-A2-A259-01	4.36917	0	3.00732	1.24952	4.33546	1.652	high
TCGA-AO-A03P-01	7.96917	1	2.5147	0.787009	3.35473	1.19897	high
TCGA-A7-A4SE-01	1.76333	0	4.19919	2.88527	3.17055	1.04392	high
TCGA-C8-A132-01	1.04833	0	4.28855	1.69446	3.41239	0.910356	low
TCGA-B6-A0RS-01	8.385	1	4.22471	2.77966	3.72621	1.25379	high
TCGA-BH-A0BV-01	4.15833	0	3.88034	0.480537	3.48463	0.842649	low
TCGA-BH-A0B1-01	3.1425	0	3.06296	2.10424	3.24327	1.25367	high
TCGA-AN-A0FZ-01	0.0275	0	2.53498	0.276404	3.51939	1.16203	high
TCGA-EW-A1PC-01	0.511667	0	2.52635	2.75444	3.18768	1.57452	high
TCGA-D8-A147-01	1.59917	0	5.44946	1.75374	2.94466	0.57405	low
TCGA-BH-A1FE-01	6.2225	1	4.11455	1.72276	3.8404	1.12238	high
TCGA-AN-A0XV-01	0.443333	0	4.21621	0.597291	3.88974	0.91818	low
TCGA-XX-A89A-01	1.33583	0	4.81892	0.948615	3.48756	0.719422	low
TCGA-LL-A441-01	2.72667	0	4.57454	1.2388	4.13005	1.02352	high
TCGA-E2-A15O-01	4.23	0	4.09063	0.547876	3.43861	0.794109	low
TCGA-C8-A12P-01	0.98	0	3.42538	3.09459	4.05452	1.83513	high
TCGA-BH-A1F0-01	2.14917	1	4.73296	2.3861	3.81575	1.0643	high
TCGA-OL-A66K-01	3.49083	1	4.09501	0.634205	3.62309	0.862586	low
TCGA-BH-A0GY-01	2.52667	0	2.93716	3.86263	3.43076	1.87829	high
TCGA-AO-A12B-01	8.1825	0	2.9379	0.210247	3.54649	1.04716	high
