# Supplementary material for: Molecular Characteristics, Clinical Implication, and Cancer Immunity Interactions of Pyroptosis-Related Genes in Breast Cancer
Source: Front Med (Lausanne). 2021 Sep 13;8:702638. doi: 10.3389/fmed.2021.702638 (PMC8473741; doi:10.3389/fmed.2021.702638)
Supplement: Supplementary file 3 [file Data_Sheet_1.ZIP › Original Source Data/Figure 3/Figure 3C.xlsx]

## Sheet: Sheet1
id	Status	Age	T	M	N	Stage	riskScore
TCGA-WT-AB41-01	Alive	55	T2	NA	N1	Stage II	0.288289
TCGA-BH-A0HK-01	Alive	81	T2	M0	N1	Stage II	0.306687
TCGA-GM-A2DO-01	Alive	54	T1	M0	N0	Stage I	0.313782
TCGA-AO-A0J9-01	Alive	61	T2	M0	N3	Stage III	0.31765
TCGA-AN-A0FT-01	Alive	63	T2	M0	N1	Stage II	0.351668
TCGA-GM-A2D9-01	Dead	69	T1	M0	N0	Stage I	0.373772
TCGA-GM-A3NY-01	Alive	72	T2	M0	N1	Stage II	0.38562
TCGA-LL-A7SZ-01	Alive	49	T2	NA	N1	Stage II	0.388902
TCGA-A7-A56D-01	Alive	84	T2	M0	N0	Stage II	0.398206
TCGA-LL-A6FR-01	Alive	50	T2	NA	N0	Stage II	0.401645
TCGA-AO-A0JC-01	Alive	64	T2	M0	N0	Stage II	0.402803
TCGA-A2-A0EQ-01	Alive	64	T2	M0	N0	Stage II	0.426704
TCGA-OL-A66P-01	Alive	75	T2	NA	N0	Stage II	0.434503
TCGA-A1-A0SP-01	Alive	40	T2	M0	N0	Stage II	0.438749
TCGA-BH-A5J0-01	Alive	63	T1	M0	N0	Stage I	0.441421
TCGA-AQ-A54N-01	Alive	51	T2	M0	N0	Stage II	0.442562
TCGA-E9-A22D-01	Alive	38	T2	M0	N0	Stage II	0.446169
TCGA-LL-A9Q3-01	Alive	69	T3	NA	N3	Stage III	0.453446
TCGA-BH-A8FY-01	Dead	87	T1	M0	N0	Stage I	0.456828
TCGA-BH-A0BM-01	Alive	54	T2	M0	N1	Stage II	0.459509
TCGA-A2-A0EP-01	Alive	56	T1	M0	N0	Stage I	0.459862
TCGA-A2-A0CR-01	Alive	54	T3	M0	N0	Stage II	0.461317
TCGA-AC-A6IW-01	Alive	73	T2	NA	N0	Stage II	0.462055
TCGA-BH-A0E6-01	Alive	69	T1	M0	N0	Stage I	0.463872
TCGA-A2-A25F-01	Alive	66	T2	M0	N0	Stage II	0.464917
TCGA-E2-A574-01	Alive	44	T2	M0	N0	Stage II	0.465141
TCGA-AC-A8OP-01	Alive	72	T1	NA	N0	Stage I	0.467756
TCGA-E2-A1LA-01	Alive	59	T1	M0	N1	Stage II	0.468426
TCGA-A8-A0A1-01	Alive	84	T2	M0	N0	Stage II	0.469248
TCGA-E2-A10C-01	Alive	54	T2	M0	N1	Stage II	0.473928
TCGA-AR-A2LE-01	Alive	69	T1	M0	N0	Stage I	0.482262
TCGA-BH-A0AW-01	Alive	56	T1	M0	N1	Stage II	0.484033
TCGA-AR-A1AW-01	Alive	65	T2	M0	N0	Stage II	0.48414
TCGA-AC-A5XS-01	Alive	74	T2	NA	N0	Stage II	0.487765
TCGA-B6-A0I5-01	Alive	49	T2	M0	N1	Stage II	0.494807
TCGA-E9-A227-01	Alive	42	T2	M0	N1	Stage II	0.507205
TCGA-MS-A51U-01	Alive	44	T2	M0	N1	Stage II	0.508576
TCGA-GM-A2DA-01	Dead	46	T2	M0	N1	Stage II	0.510352
TCGA-C8-A1HL-01	Alive	38	T3	M0	N1	Stage III	0.512755
TCGA-AO-A0JB-01	Alive	50	T3	M0	N1	Stage III	0.514906
TCGA-OL-A5RW-01	Alive	40	T1	NA	N1	Stage II	0.515858
TCGA-EW-A1P7-01	Alive	59	T2	M0	N0	Stage II	0.516601
TCGA-BH-A0BG-01	Alive	73	T1	M0	N0	Stage I	0.516738
TCGA-BH-A0HB-01	Alive	55	T1	M0	N0	Stage I	0.517545
TCGA-EW-A2FS-01	Alive	41	T2	NA	N1	Stage II	0.525816
TCGA-E9-A1RF-01	Alive	68	T2	M0	N2	Stage III	0.527586
TCGA-E9-A3X8-01	Alive	48	T2	M0	N1	Stage II	0.52942
TCGA-E2-A1B5-01	Alive	46	T2	M0	N0	Stage II	0.534682
TCGA-GM-A4E0-01	Alive	67	T3	M0	N3	Stage III	0.535714
TCGA-C8-A1HJ-01	Alive	53	T2	M0	N0	Stage II	0.538853
TCGA-OL-A66I-01	Alive	36	T1	NA	N1	Stage II	0.539434
TCGA-GM-A2DF-01	Alive	53	T1	M0	N1	Stage II	0.543776
TCGA-EW-A423-01	Alive	75	T2	NA	N0	Stage II	0.544035
TCGA-GM-A2DK-01	Alive	58	T1	M0	N0	Stage I	0.544768
TCGA-LL-A5YN-01	Alive	46	T2	M0	N0	Stage II	0.548597
TCGA-GM-A2DD-01	Alive	53	T1	M0	N0	Stage I	0.550017
TCGA-E9-A5FK-01	Alive	60	T2	M0	N3	Stage III	0.551442
TCGA-E2-A56Z-01	Alive	69	T2	M0	N1	Stage II	0.554692
TCGA-A2-A4S1-01	Alive	66	T2	M0	N0	Stage II	0.555612
TCGA-A7-A26E-01	Alive	71	T3	NA	N1	Stage III	0.559362
TCGA-BH-A1FC-01	Dead	78	T1	M0	N1	Stage II	0.560573
TCGA-E9-A5FL-01	Alive	65	T3	M0	N0	Stage II	0.565064
TCGA-E2-A1L9-01	Alive	40	T1	M0	N1	Stage II	0.566085
TCGA-EW-A1J6-01	Alive	70	T1	M0	N0	Stage I	0.566509
TCGA-AO-A128-01	Alive	61	T2	M0	N0	Stage II	0.567786
TCGA-AR-A0TT-01	Alive	53	T2	M0	N2	Stage III	0.568838
TCGA-B6-A0I2-01	Alive	45	T1	M0	N0	Stage I	0.570522
TCGA-EW-A3U0-01	Alive	61	T3	M0	N1	Stage III	0.573257
TCGA-D8-A147-01	Alive	45	T2	M0	N0	NA	0.57405
TCGA-AQ-A54O-01	Alive	51	T2	M0	N0	Stage II	0.578839
TCGA-E9-A249-01	Alive	45	T2	M0	N0	Stage II	0.578849
TCGA-B6-A0X0-01	Dead	54	T1	M0	N0	Stage I	0.580417
TCGA-BH-A0B9-01	Alive	44	T1	M0	N0	Stage I	0.584566
TCGA-A7-A26J-01	Alive	49	T2	M0	N0	Stage II	0.586233
TCGA-A2-A0ST-01	Alive	62	T1	M0	N1	Stage II	0.586246
TCGA-A2-A0CQ-01	Alive	62	T1	M0	N0	Stage I	0.588428
TCGA-LD-A66U-01	Alive	44	T2	NA	N1	Stage II	0.589617
TCGA-E2-A1II-01	Alive	51	T1	M0	N0	Stage I	0.594156
TCGA-EW-A6SB-01	Alive	62	T2	M0	N0	Stage II	0.594302
TCGA-AO-A0JJ-01	Alive	54	T2	M0	N1	Stage II	0.594305
TCGA-AC-A2QJ-01	Dead	48	T4	M0	N0	Stage III	0.594938
TCGA-A8-A0A6-01	Alive	64	T2	M0	N3	Stage III	0.595284
TCGA-E9-A248-01	Alive	51	T2	M0	N0	Stage II	0.601239
TCGA-E2-A576-01	Alive	69	T1	NA	N0	Stage I	0.604709
TCGA-E9-A243-01	Alive	52	T2	M0	N0	Stage II	0.606425
TCGA-AR-A24M-01	Alive	38	T2	M0	N2	Stage III	0.60646
TCGA-E2-A2P6-01	Alive	77	T2	M0	N1	Stage II	0.607755
TCGA-E9-A54Y-01	Alive	63	T2	M0	N2	Stage III	0.608051
TCGA-PE-A5DE-01	Alive	41	T2	M0	N0	Stage II	0.609169
TCGA-E2-A1LL-01	Alive	73	T3	NA	N2	Stage III	0.610931
TCGA-A2-A4S3-01	Alive	59	T2	M0	N1	Stage II	0.612929
TCGA-B6-A0IJ-01	Alive	42	T3	M0	N0	Stage II	0.613664
TCGA-AO-A1KQ-01	Alive	84	T4	M0	N1	Stage III	0.614982
TCGA-AN-A0FJ-01	Alive	59	T2	M1	N2	Stage IV	0.61583
TCGA-E9-A6HE-01	Alive	45	T3	NA	N3	Stage III	0.617177
TCGA-E2-A15K-01	Alive	58	T2	M0	N1	Stage II	0.617504
TCGA-E9-A244-01	Alive	54	T2	M0	N0	Stage II	0.618625
TCGA-BH-A0BC-01	Alive	60	T2	M0	N3	Stage III	0.618793
TCGA-E2-A1IH-01	Alive	80	T1	M0	N0	Stage I	0.619315
TCGA-EW-A424-01	Alive	51	T3	NA	N1	Stage III	0.622219
TCGA-A7-A0DB-01	Alive	56	T2	M0	N0	Stage II	0.622632
TCGA-AC-A62V-01	Dead	58	T2	M1	N1	Stage IV	0.623387
TCGA-C8-A1HG-01	Alive	50	T2	M0	N0	Stage II	0.624484
TCGA-AN-A0XW-01	Alive	36	T2	M0	N2	Stage III	0.625161
TCGA-BH-A1EY-01	Dead	79	T2	M0	N0	Stage II	0.626488
TCGA-LL-A5YO-01	Alive	50	T1	NA	N0	Stage I	0.627252
TCGA-E2-A1L8-01	Alive	52	T2	M0	N1	Stage II	0.627721
TCGA-A2-A0CL-01	Alive	37	T3	M0	N2	Stage III	0.628568
TCGA-BH-A42T-01	Dead	75	T2	M0	N0	Stage II	0.628825
TCGA-AR-A0TV-01	Alive	66	T2	M0	N0	Stage II	0.629474
TCGA-EW-A1OV-01	Alive	56	T2	NA	N1	Stage II	0.631513
TCGA-LL-A6FP-01	Alive	90	T2	NA	NA	Stage II	0.632713
TCGA-D8-A1Y2-01	Alive	71	T2	NA	N0	Stage II	0.633129
TCGA-B6-A0IN-01	Dead	45	T1	NA	NA	NA	0.634677
TCGA-AN-A0AT-01	Alive	62	T2	M0	N0	Stage II	0.636323
TCGA-E9-A247-01	Alive	59	T1	M0	N0	Stage I	0.639056
TCGA-LL-A50Y-01	Alive	84	T2	NA	N0	Stage II	0.639692
TCGA-D8-A1XL-01	Alive	34	T2	NA	N1	Stage II	0.639732
TCGA-A8-A08A-01	Alive	89	T1	M0	N0	Stage I	0.641921
TCGA-E9-A1NC-01	Alive	61	T2	M0	N1	Stage II	0.64332
TCGA-C8-A26W-01	Alive	58	T2	M0	N1	Stage II	0.64355
TCGA-EW-A1J3-01	Alive	61	T1	M0	N0	Stage I	0.644714
TCGA-A2-A0SW-01	Dead	82	T2	M1	N2	Stage IV	0.645629
TCGA-AO-A03N-01	Alive	59	T2	M0	N1	Stage II	0.646019
TCGA-A2-A0YM-01	Alive	67	T2	M0	N0	Stage II	0.651442
TCGA-AC-A3BB-01	Alive	46	T3	NA	N2	Stage III	0.651655
TCGA-AC-A3YJ-01	Alive	66	T2	NA	N0	Stage II	0.652336
TCGA-BH-A0H9-01	Alive	69	T2	M0	N0	Stage II	0.652553
TCGA-E2-A1B6-01	Alive	44	T2	M0	N0	Stage II	0.653591
TCGA-AC-A62Y-01	Alive	79	T2	NA	N1	Stage II	0.653968
TCGA-A2-A3XV-01	Alive	46	T2	M0	N0	Stage II	0.654911
TCGA-AC-A2FE-01	Dead	62	T3	NA	N3	Stage III	0.655422
TCGA-D8-A1X7-01	Alive	40	T2	NA	N0	Stage II	0.657648
TCGA-BH-A42U-01	Alive	80	T2	M0	N0	Stage II	0.657846
TCGA-E2-A1L7-01	Alive	40	T2	M0	N2	Stage III	0.66034
TCGA-AR-A2LN-01	Alive	65	T2	M0	N0	Stage II	0.662072
TCGA-LL-A5YM-01	Alive	88	T4	M0	NA	Stage III	0.662482
TCGA-AC-A3QP-01	Alive	79	T2	NA	N1	Stage II	0.663606
TCGA-AR-A0U4-01	Alive	54	T2	M0	N0	Stage II	0.66377
TCGA-E9-A22E-01	Alive	56	T2	M0	N2	Stage III	0.664599
TCGA-A8-A09I-01	Alive	84	T2	M0	N0	Stage II	0.664792
TCGA-BH-A0B6-01	Alive	47	T1	M0	N0	Stage I	0.665376
TCGA-AR-A24R-01	Alive	45	T1	M0	N2	Stage III	0.667195
TCGA-AO-A03R-01	Alive	57	T2	M0	N1	Stage II	0.66779
TCGA-OL-A66L-01	Alive	71	T1	NA	N0	Stage I	0.667845
TCGA-Z7-A8R5-01	Alive	61	T3	NA	N1	Stage III	0.668539
TCGA-AO-A1KR-01	Alive	51	T2	M0	N0	Stage II	0.670845
TCGA-C8-A1HF-01	Alive	48	T2	M0	N0	Stage II	0.671635
TCGA-E2-A15K-06	Alive	58	T2	M0	N1	Stage II	0.673851
TCGA-B6-A40B-01	Alive	76	T1	M0	N0	Stage I	0.674695
TCGA-A2-A0T4-01	Alive	62	T2	M0	N0	Stage II	0.676179
TCGA-AC-A6IV-01	Alive	47	T2	NA	N1	Stage II	0.676375
TCGA-BH-AB28-01	Alive	53	T3	M0	N1	Stage III	0.676714
TCGA-OL-A5RX-01	Alive	51	T1	NA	N0	Stage I	0.676914
TCGA-AN-A0FN-01	Alive	61	T1	M0	N0	Stage I	0.67736
TCGA-EW-A1IY-01	Alive	38	T1	NA	N0	Stage I	0.679358
TCGA-LD-A7W6-01	Alive	54	T2	M0	N1	Stage II	0.679576
TCGA-BH-A0DK-01	Alive	49	T2	M0	N0	Stage II	0.681348
TCGA-C8-A8HQ-01	Alive	53	T2	M0	N1	Stage II	0.681812
TCGA-A2-A0CK-01	Alive	60	T3	M0	N2	Stage III	0.684808
TCGA-LL-A6FQ-01	Alive	77	T2	NA	N2	Stage III	0.686431
TCGA-D8-A1X8-01	Alive	62	T1	M0	N2	Stage III	0.688738
TCGA-A2-A0YI-01	Alive	62	T1	M0	N0	Stage I	0.69011
TCGA-E2-A1B4-01	Dead	74	T1	M0	N2	Stage III	0.690323
TCGA-AC-A5XU-01	Alive	74	T3	NA	N0	Stage II	0.69033
TCGA-E2-A15M-01	Dead	66	T2	M0	N0	Stage II	0.691022
TCGA-AO-A03O-01	Dead	69	T2	M0	N0	Stage II	0.693143
TCGA-BH-A18K-01	Dead	46	T1	M0	N0	Stage I	0.693373
TCGA-C8-A12V-01	Alive	55	T2	M0	N0	Stage II	0.694341
TCGA-A8-A084-01	Alive	81	T2	M0	N1	Stage II	0.694744
TCGA-A2-A04V-01	Dead	39	T2	M0	N0	Stage II	0.695103
TCGA-C8-A138-01	Alive	54	T2	M0	N2	Stage III	0.695645
TCGA-E2-A572-01	Alive	72	T2	M0	N2	Stage III	0.696096
TCGA-A7-A13H-01	Alive	61	T2	NA	N1	Stage II	0.696682
TCGA-A7-A4SA-01	Alive	40	T2	M0	N1	Stage II	0.696708
TCGA-E9-A1QZ-01	Alive	61	T2	M0	N0	Stage II	0.697663
TCGA-A2-A0SY-01	Alive	62	T3	M0	N1	Stage III	0.698548
TCGA-A1-A0SF-01	Alive	54	T2	M0	N0	Stage II	0.70548
TCGA-E9-A1R3-01	Alive	70	T2	M0	N3	Stage III	0.705726
TCGA-A8-A06X-01	Dead	77	T3	M0	N0	Stage II	0.706911
TCGA-E9-A24A-01	Alive	69	T1	M0	N1	Stage II	0.707873
TCGA-BH-A0W7-01	Alive	49	T1	M0	N0	Stage I	0.709003
TCGA-E2-A1LG-01	Alive	50	T2	M0	N0	Stage II	0.70921
TCGA-S3-A6ZG-01	Alive	71	T2	M0	N1	Stage II	0.709294
TCGA-AR-A1AQ-01	Alive	49	T2	M0	N0	Stage II	0.710742
TCGA-A2-A25D-01	Alive	90	T2	M0	N3	Stage III	0.713524
TCGA-D8-A1J8-01	Alive	77	T2	M0	N1	Stage II	0.7148
TCGA-BH-A6R9-01	Alive	61	T2	M0	N0	Stage II	0.715584
TCGA-D8-A27G-01	Alive	75	T2	M0	N0	Stage II	0.715867
TCGA-OL-A66N-01	Alive	59	T3	NA	N3	Stage III	0.716138
TCGA-A7-A5ZW-01	Alive	47	T1	M0	N1	Stage II	0.717713
TCGA-XX-A89A-01	Alive	68	T3	NA	N0	Stage II	0.719422
TCGA-BH-A0BZ-01	Alive	59	T3	M0	N1	Stage III	0.719605
TCGA-BH-A0BF-01	Dead	56	T2	M0	N1	Stage II	0.719802
TCGA-A8-A07P-01	Alive	68	T2	M0	N1	Stage II	0.719827
TCGA-EW-A6SC-01	Alive	60	T2	M0	N0	Stage II	0.722575
TCGA-A2-A3XT-01	Alive	45	T2	M0	N1	Stage II	0.723022
TCGA-GM-A2DN-01	Alive	58	T2	M0	N0	Stage II	0.723048
TCGA-GM-A2DI-01	Alive	52	T1	M0	N0	Stage I	0.725698
TCGA-AO-A0J2-01	Alive	41	T1	M0	N0	Stage I	0.725919
TCGA-BH-A2L8-01	Alive	45	T2	M0	N0	Stage II	0.726382
TCGA-AO-A0JA-01	Alive	36	T2	M0	N3	Stage III	0.727799
TCGA-A7-A6VW-01	Alive	48	T2	M0	N0	Stage II	0.727853
TCGA-AO-A03T-01	Alive	42	T2	M0	N1	Stage II	0.728817
TCGA-A2-A0YF-01	Alive	67	T1	M0	N0	Stage I	0.730912
TCGA-BH-A0H5-01	Alive	45	T1	M0	N0	Stage I	0.731323
TCGA-A8-A09D-01	Alive	47	T2	M0	N1	Stage II	0.731578
TCGA-D8-A1JE-01	Alive	62	T1	M0	N1	Stage II	0.73176
TCGA-EW-A1P1-01	Alive	68	T2	NA	N3	Stage III	0.732545
TCGA-AC-A3TM-01	Alive	50	T3	M0	N1	Stage III	0.73265
TCGA-WT-AB44-01	Alive	77	T1	NA	N0	Stage I	0.733528
TCGA-AN-A0XR-01	Alive	55	T2	M0	N2	Stage III	0.73376
TCGA-A2-A3XW-01	Alive	42	T2	M0	N1	Stage II	0.734983
TCGA-B6-A0RT-01	Alive	39	T3	M0	N1	Stage III	0.735049
TCGA-C8-A1HI-01	Alive	40	T2	M0	N2	Stage III	0.735271
TCGA-A8-A08I-01	Alive	53	T2	M0	N0	Stage II	0.736026
TCGA-BH-A0B5-01	Alive	40	T2	M0	N2	Stage III	0.737521
TCGA-A2-A0CT-01	Alive	71	T2	M0	N0	Stage II	0.73799
TCGA-A2-A04X-01	Alive	34	T2	M0	N0	Stage II	0.738213
TCGA-V7-A7HQ-01	Alive	75	T1	M0	N2	Stage III	0.740099
TCGA-AC-A8OQ-01	Alive	72	T2	NA	N1	Stage II	0.740435
TCGA-AO-A1KT-01	Alive	78	T1	M0	N1	Stage II	0.740599
TCGA-C8-A12Y-01	Alive	44	T2	M0	N1	Stage II	0.742605
TCGA-BH-A209-01	Dead	77	T1	M0	N0	Stage I	0.742899
TCGA-A2-A0CZ-01	Alive	46	T2	M0	N0	Stage II	0.742934
TCGA-E9-A2JT-01	Alive	63	T2	M0	N0	Stage II	0.743189
TCGA-D8-A27N-01	Alive	36	T2	M0	N2	Stage III	0.743197
TCGA-BH-A0C0-01	Alive	62	T1	M0	N1	Stage II	0.743402
TCGA-LL-A440-01	Alive	61	T1	NA	N0	Stage I	0.744252
TCGA-OL-A5D7-01	Alive	70	T2	NA	N0	Stage II	0.745492
TCGA-B6-A0IA-01	Alive	51	T2	M0	N0	Stage II	0.746356
TCGA-A2-A0D3-01	Alive	42	T1	M0	N0	Stage I	0.749508
TCGA-BH-A0HU-01	Alive	52	T1	M0	N0	Stage I	0.749761
TCGA-BH-A1FM-01	Dead	44	T2	M0	N2	Stage III	0.751212
TCGA-C8-A12N-01	Alive	58	T2	M0	N0	Stage II	0.752761
TCGA-AR-A24T-01	Alive	46	T3	M0	N3	Stage III	0.752945
TCGA-E2-A1L6-01	Alive	44	T1	M0	N1	Stage II	0.753946
TCGA-OL-A5RZ-01	Alive	57	T1	NA	N0	Stage I	0.754373
TCGA-AO-A0J4-01	Alive	41	T1	M0	N0	Stage I	0.754401
TCGA-A2-A0EN-01	Alive	70	T2	M0	N0	Stage II	0.754964
TCGA-A2-A0CS-01	Dead	73	T4	M1	N3	Stage IV	0.755007
TCGA-D8-A73U-01	Alive	88	T2	M0	N0	Stage II	0.755719
TCGA-E9-A229-01	Alive	37	T1	M0	N0	Stage I	0.756992
TCGA-BH-A0B0-01	Alive	56	T1	M0	N0	Stage I	0.758299
TCGA-5L-AAT0-01	Alive	42	T2	M0	N0	Stage II	0.75948
TCGA-EW-A1IZ-01	Alive	53	T2	NA	N2	Stage III	0.75998
TCGA-A7-A2KD-01	Alive	53	T2	NA	N2	Stage III	0.765399
TCGA-GM-A5PV-01	Alive	63	T2	M0	N1	Stage II	0.766567
TCGA-AN-A049-01	Alive	62	T2	M0	N0	Stage II	0.766718
TCGA-OL-A66O-01	Alive	39	T2	NA	N1	Stage II	0.767129
TCGA-E9-A1NG-01	Dead	62	T2	M0	N0	Stage II	0.768376
TCGA-A2-A3XZ-01	Alive	46	T1	M0	N0	Stage I	0.768679
TCGA-BH-A18I-01	Alive	53	T1	M0	N1	Stage II	0.769017
TCGA-GM-A2DB-01	Alive	62	T2	M0	N0	Stage II	0.769242
TCGA-C8-A8HP-01	Alive	59	T2	M0	N2	Stage III	0.769416
TCGA-E9-A1NH-01	Alive	71	T2	M0	N1	Stage II	0.772084
TCGA-Z7-A8R6-01	Alive	46	T1	M0	N0	Stage I	0.772086
TCGA-AQ-A1H2-01	Alive	84	T2	NA	N2	Stage III	0.773604
TCGA-A7-A4SD-01	Alive	52	T2	M0	N0	Stage II	0.774611
TCGA-AR-A2LO-01	Alive	46	T2	M0	N1	Stage II	0.774619
TCGA-AO-A03L-01	Alive	34	T3	M0	N2	Stage III	0.776258
TCGA-AR-A252-01	Alive	50	T1	M0	N0	Stage I	0.778061
TCGA-A7-A3IY-01	Alive	71	T1	M0	N0	Stage I	0.779886
TCGA-AN-A0AK-01	Alive	76	T2	M0	N0	Stage II	0.781233
TCGA-B6-A0IK-01	Dead	63	T4	M0	N1	Stage III	0.781693
TCGA-D8-A1XS-01	Alive	48	T2	M0	N3	Stage III	0.781933
TCGA-E9-A1NE-01	Alive	28	T2	M0	N1	Stage II	0.78314
TCGA-AN-A0FD-01	Alive	71	T2	M0	N0	Stage II	0.783898
TCGA-AO-A12E-01	Alive	51	T3	M0	N0	Stage II	0.787945
TCGA-E2-A14Z-01	Dead	64	T1	M0	N0	Stage I	0.788567
TCGA-A2-A0SX-01	Alive	48	T1	M0	N0	Stage I	0.788976
TCGA-AN-A0XS-01	Alive	63	T2	M0	N2	Stage III	0.789685
TCGA-AO-A03M-01	Alive	29	T1	M0	N0	Stage I	0.789909
TCGA-AN-A0XN-01	Alive	68	T2	M0	N2	Stage III	0.7906
TCGA-B6-A0WS-01	Dead	58	T1	NA	NA	NA	0.791951
TCGA-OL-A5DA-01	Alive	61	T2	NA	N0	Stage II	0.793233
TCGA-E9-A1NI-01	Alive	51	T2	M0	N0	Stage II	0.793804
TCGA-E2-A15O-01	Alive	89	T1	M0	NA	Stage I	0.794109
TCGA-E9-A1RG-01	Alive	62	T1	M0	N2	Stage III	0.795381
TCGA-3C-AALI-01	Alive	50	T2	M0	N1	Stage II	0.79694
TCGA-C8-A27B-01	Alive	48	T3	M0	N0	Stage II	0.797597
TCGA-GM-A3XN-01	Alive	44	T1	M0	N2	Stage III	0.797664
TCGA-A7-A4SB-01	Alive	56	T3	M0	N1	Stage III	0.797682
TCGA-XX-A899-01	Alive	46	T1	NA	N2	Stage III	0.798369
TCGA-A8-A079-01	Alive	69	T4	M0	N3	Stage III	0.80048
TCGA-A1-A0SN-01	Alive	50	T1	NA	N1	Stage II	0.800535
TCGA-BH-A0DG-01	Alive	30	T2	M0	N0	Stage II	0.80191
TCGA-E9-A3HO-01	Alive	49	T2	M0	N0	Stage II	0.803837
TCGA-AC-A2FO-01	Alive	65	T2	NA	N1	Stage II	0.804301
TCGA-E2-A14R-01	Alive	62	T2	M0	N0	Stage II	0.804835
TCGA-E2-A158-01	Alive	43	T1	M0	N1	Stage II	0.804898
TCGA-A7-A5ZX-01	Alive	48	T2	M0	N3	Stage III	0.805133
TCGA-S3-AA17-01	Alive	64	T2	M0	N1	Stage II	0.805859
TCGA-BH-A18H-01	Alive	63	T1	M0	N0	Stage I	0.806054
TCGA-AC-A3W6-01	Alive	90	T3	NA	N1	Stage III	0.806127
TCGA-C8-A12W-01	Alive	49	T4	M0	N1	Stage III	0.808731
TCGA-A8-A09M-01	Alive	75	T2	M0	N3	Stage III	0.810465
TCGA-BH-A0EB-01	Alive	69	T1	M0	N0	Stage I	0.810737
TCGA-AR-A2LL-01	Alive	70	T3	M0	N0	Stage II	0.812343
TCGA-A1-A0SJ-01	Alive	39	T3	M0	N1	Stage III	0.813696
TCGA-C8-A1HM-01	Alive	74	T2	M0	N0	Stage II	0.813948
TCGA-E9-A295-01	Alive	71	T2	M0	N0	Stage II	0.814237
TCGA-LL-A8F5-01	Alive	61	T2	NA	N0	Stage II	0.814481
TCGA-BH-A0DP-01	Alive	60	T3	M0	N0	Stage II	0.815279
TCGA-GM-A3NW-01	Alive	63	T2	M0	N0	Stage II	0.818379
TCGA-BH-A1F2-01	Dead	53	T4	M0	N1	Stage III	0.820092
TCGA-AR-A250-01	Alive	58	T2	M0	N0	Stage II	0.821584
TCGA-C8-A134-01	Alive	52	T2	M0	N0	Stage II	0.821896
TCGA-A8-A07C-01	Alive	57	T2	M0	N0	Stage II	0.822424
TCGA-BH-A5IZ-01	Alive	51	T2	M0	N1	Stage II	0.823443
TCGA-B6-A0RN-01	Alive	60	T1	M0	N0	Stage I	0.823578
TCGA-OL-A6VO-01	Alive	43	T1	NA	N0	Stage I	0.824354
TCGA-BH-A0E2-01	Alive	49	T2	M0	N2	Stage III	0.824449
TCGA-A7-A4SF-01	Alive	54	T2	M0	N0	Stage II	0.82449
TCGA-E2-A9RU-01	Alive	90	T2	NA	N3	Stage III	0.825857
TCGA-AO-A0JF-01	Alive	68	T1	M0	N1	Stage II	0.828316
TCGA-A2-A0YD-01	Alive	63	T3	M0	N0	Stage II	0.829887
TCGA-BH-A18J-01	Dead	56	T4	M1	N2	Stage IV	0.830056
TCGA-B6-A402-01	Alive	47	T1	M0	N0	Stage I	0.831564
TCGA-S3-AA10-01	Alive	65	T2	M0	N0	Stage II	0.831712
TCGA-BH-A18V-06	Dead	48	T2	M0	N1	Stage II	0.832553
TCGA-B6-A0X5-01	Dead	61	T2	M0	N1	Stage II	0.832852
TCGA-A8-A0A7-01	Alive	57	T2	M0	N1	Stage II	0.8338
TCGA-BH-A0DQ-01	Alive	42	T2	M0	N1	Stage II	0.834105
TCGA-AC-A3QQ-01	Alive	54	T1	NA	N0	Stage I	0.835198
TCGA-D8-A1Y1-01	Dead	80	T3	NA	N1	Stage III	0.837163
TCGA-AC-A3OD-01	Alive	68	T2	NA	N1	Stage II	0.837715
TCGA-A8-A09T-01	Alive	68	T1	NA	N0	NA	0.838286
TCGA-EW-A1OZ-01	Alive	56	T2	M0	N0	Stage II	0.838384
TCGA-OL-A5RU-01	Alive	63	T1	NA	N1	Stage II	0.839192
TCGA-AR-A24S-01	Alive	61	T1	M0	N0	Stage I	0.839486
TCGA-A2-A0EV-01	Alive	80	T1	M0	N0	Stage I	0.840117
TCGA-BH-A0DX-01	Alive	62	T1	M0	N0	Stage I	0.840478
TCGA-E9-A22A-01	Alive	74	T2	M0	N0	Stage II	0.840633
TCGA-E2-A570-01	Alive	47	T1	M0	N1	Stage I	0.840661
TCGA-BH-A0BV-01	Alive	78	T2	M0	N1	Stage II	0.842649
TCGA-OL-A5S0-01	Alive	66	T2	NA	N1	Stage II	0.8433
TCGA-A2-A0CP-01	Alive	60	T1	M0	N0	Stage I	0.843525
TCGA-C8-A12U-01	Alive	46	T2	M0	N1	Stage II	0.844968
TCGA-LL-A5YL-01	Alive	64	T2	NA	N1	Stage II	0.845392
TCGA-BH-A18R-01	Dead	50	T2	M0	N1	Stage II	0.84712
TCGA-A7-A13E-01	Dead	62	T2	NA	N1	Stage II	0.848187
TCGA-BH-A0BQ-01	Alive	39	T1	M0	N0	Stage I	0.848258
TCGA-BH-A203-01	Dead	78	T2	M0	N1	Stage II	0.848811
TCGA-BH-A1EU-01	Dead	83	T1	M0	N0	Stage I	0.852212
TCGA-LD-A74U-01	Alive	79	T3	M0	N3	Stage III	0.853667
TCGA-D8-A1XZ-01	Alive	81	T1	NA	N2	Stage III	0.854559
TCGA-BH-A0HF-01	Alive	77	T1	M0	N0	Stage I	0.855164
TCGA-A1-A0SM-01	Alive	77	T2	M0	N0	Stage II	0.855669
TCGA-AO-A12G-01	Alive	75	T2	M0	N0	Stage II	0.856202
TCGA-AR-A1AK-01	Alive	70	T1	M0	N0	Stage I	0.857567
TCGA-A7-A3J1-01	Alive	63	T1	NA	N0	Stage I	0.860145
TCGA-A2-A04Y-01	Alive	53	T2	M0	N1	Stage II	0.860456
TCGA-OL-A66K-01	Dead	72	T2	NA	N0	Stage II	0.862586
TCGA-A2-A0YH-01	Alive	53	T2	M0	N2	Stage III	0.862755
TCGA-LL-A7T0-01	Alive	70	T2	M0	N1	Stage II	0.864115
TCGA-AR-A5QQ-01	Dead	68	T3	M0	N1	Stage III	0.865969
TCGA-A8-A06P-01	Alive	63	T1	M0	N2	Stage III	0.866434
TCGA-BH-A0DI-01	Alive	63	T2	M0	N1	Stage II	0.867459
TCGA-D8-A27K-01	Alive	47	T2	M0	N1	Stage II	0.867836
TCGA-4H-AAAK-01	Alive	50	T2	M0	N2	Stage III	0.868206
TCGA-AO-A126-01	Alive	39	T2	M0	N0	Stage II	0.869113
TCGA-AC-A23G-01	Alive	76	T1	NA	N1	Stage II	0.869472
TCGA-B6-A400-01	Alive	43	T2	M0	N2	Stage III	0.870157
TCGA-EW-A3E8-01	Alive	60	T3	NA	N0	Stage II	0.870585
TCGA-D8-A1Y3-01	Alive	61	T2	NA	N2	Stage III	0.870741
TCGA-AR-A0TS-01	Alive	46	T2	M0	N1	Stage II	0.871755
TCGA-AO-A125-01	Alive	72	T2	M0	N0	Stage II	0.872137
TCGA-E2-A1AZ-01	Alive	63	T2	M0	N1	Stage II	0.872329
TCGA-A2-A0EM-01	Alive	73	T1	M0	N0	Stage I	0.872876
TCGA-AR-A24Z-01	Alive	57	T2	M0	N0	Stage II	0.87381
TCGA-E9-A1N4-01	Alive	41	T2	M0	N2	Stage III	0.874464
TCGA-A2-A0EW-01	Dead	53	T1	M0	N3	Stage III	0.874485
TCGA-A8-A07J-01	Alive	35	T2	M0	N1	Stage II	0.874991
TCGA-A2-A0CX-01	Alive	52	T2	M0	N0	Stage II	0.875128
TCGA-JL-A3YW-01	Alive	49	T2	M0	N1	Stage II	0.875415
TCGA-BH-A0AZ-01	Alive	47	T3	M0	N1	Stage III	0.876845
TCGA-A7-A425-01	Alive	70	T3	NA	N3	Stage III	0.877347
TCGA-E2-A155-01	Alive	58	T2	M0	N1	Stage II	0.878595
TCGA-B6-A0WY-01	Dead	40	T3	M0	N1	Stage III	0.878839
TCGA-B6-A401-01	Alive	47	T1	M0	N1	Stage II	0.879273
TCGA-E9-A228-01	Alive	58	T2	M0	N1	Stage II	0.87957
TCGA-A2-A0CM-01	Dead	40	T2	M0	N0	Stage II	0.8801
TCGA-AC-A2FF-01	Alive	40	T2	NA	N1	Stage II	0.880275
TCGA-C8-A135-01	Alive	64	T2	M0	N1	Stage II	0.88073
TCGA-GM-A5PX-01	Alive	65	T2	M0	N1	Stage II	0.881169
TCGA-AR-A0TU-01	Alive	35	T2	M0	N0	Stage II	0.882478
TCGA-E2-A14V-01	Alive	53	T2	M0	N1	Stage II	0.882879
TCGA-D8-A1XW-01	Alive	53	T2	M0	N0	Stage II	0.883363
TCGA-E9-A22B-01	Alive	71	T1	M0	N0	Stage I	0.883538
TCGA-AO-A1KS-01	Alive	69	T2	M0	N0	Stage II	0.884744
TCGA-E2-A2P5-01	Dead	78	T2	M0	N3	Stage III	0.88808
TCGA-EW-A1P5-01	Alive	77	T2	M0	N1	Stage II	0.888338
TCGA-E2-A1LS-01	Alive	46	T1	M0	N0	Stage I	0.88835
TCGA-A2-A0CV-01	Alive	41	T2	M0	N1	Stage II	0.888603
TCGA-BH-A0HA-01	Alive	31	T1	M0	N0	Stage I	0.888703
TCGA-AO-A0J8-01	Alive	61	T2	M0	N0	Stage II	0.889442
TCGA-BH-A0W5-01	Alive	77	T1	M0	N1	Stage II	0.889994
TCGA-AR-A0TW-01	Alive	50	T3	M0	N1	Stage III	0.894255
TCGA-EW-A2FV-01	Alive	39	T3	NA	N3	Stage III	0.8943
TCGA-AO-A0JM-01	Alive	40	T2	M0	N1	Stage II	0.894937
TCGA-A2-A3XU-01	Dead	35	T2	M0	N1	Stage II	0.896821
TCGA-A2-A0SV-01	Dead	63	T2	M1	N2	Stage IV	0.897493
TCGA-AN-A04A-01	Alive	36	T2	M0	N2	Stage III	0.897705
TCGA-A8-A09W-01	Alive	70	T2	M0	N3	Stage III	0.89771
TCGA-E9-A1N8-01	Alive	48	T2	M0	N0	Stage II	0.898168
TCGA-AC-A2FG-01	Alive	79	T2	NA	N1	Stage II	0.898197
TCGA-E9-A3Q9-01	Alive	78	T3	M0	N3	Stage III	0.899499
TCGA-E2-A15A-06	Alive	45	T2	M0	N3	Stage III	0.900758
TCGA-AC-A6IX-06	Alive	49	T2	NA	N3	Stage III	0.900767
TCGA-EW-A1OY-01	Alive	63	T2	NA	N0	Stage II	0.901139
TCGA-PE-A5DC-01	Dead	72	T2	M0	N2	Stage III	0.901465
TCGA-E9-A1N5-01	Alive	45	T2	M0	N1	Stage II	0.902824
TCGA-BH-A0RX-01	Alive	59	T2	M0	N0	Stage II	0.902928
TCGA-A2-A0SU-01	Alive	66	T2	M0	N0	Stage II	0.903265
TCGA-A2-A0ES-01	Alive	52	T2	M0	N0	Stage II	0.904166
TCGA-BH-A28O-01	Alive	50	T3	M0	N3	Stage III	0.904445
TCGA-C8-A130-01	Alive	52	T3	M0	N2	Stage III	0.905469
TCGA-BH-A0DE-01	Alive	62	T2	M0	N0	Stage II	0.906285
TCGA-A2-A4S2-01	Alive	62	T3	M0	N2	Stage III	0.906736
TCGA-OL-A5RV-01	Alive	43	T2	NA	N3	Stage III	0.907424
TCGA-E9-A1RB-01	Dead	40	T2	M0	N0	Stage II	0.907808
TCGA-D8-A1Y0-01	Alive	65	T1	NA	N2	Stage III	0.909035
TCGA-AN-A0XP-01	Alive	69	T2	M0	N2	Stage III	0.909173
TCGA-B6-A0RU-01	Alive	40	T1	M0	N0	Stage I	0.910007
TCGA-LL-A5YP-01	Alive	49	T2	M0	N1	Stage II	0.910315
TCGA-C8-A132-01	Alive	56	T2	M0	N1	Stage II	0.910356
TCGA-E2-A1B1-01	Alive	45	T2	M0	N1	Stage II	0.910797
TCGA-E2-A1IK-01	Alive	71	T1	M0	N1	Stage II	0.911031
TCGA-HN-A2NL-01	Alive	56	T2	M0	N0	Stage II	0.911137
TCGA-E2-A1LH-01	Alive	59	T1	M0	N0	Stage I	0.911877
TCGA-E2-A108-01	Alive	64	T2	M0	N2	Stage III	0.911993
TCGA-AR-A1AT-01	Dead	62	T2	M0	N0	Stage II	0.912909
TCGA-AN-A0XL-01	Alive	61	T2	M0	N0	Stage II	0.913291
TCGA-D8-A1XM-01	Alive	57	T1	M0	N0	Stage I	0.913549
TCGA-AN-A03X-01	Alive	74	T2	M0	N0	Stage II	0.913844
TCGA-BH-A0H7-01	Alive	65	T1	M0	N2	Stage III	0.913994
TCGA-D8-A1JK-01	Alive	90	T2	M0	N0	Stage II	0.914239
TCGA-AC-A23E-01	Alive	50	T2	NA	N1	Stage II	0.915407
TCGA-AN-A0XV-01	Alive	67	T2	M0	N2	Stage III	0.91818
TCGA-E9-A1N9-01	Alive	58	T2	M0	N0	Stage II	0.919036
TCGA-BH-A0DZ-01	Alive	43	T2	M0	N1	Stage II	0.91924
TCGA-AC-A2BM-01	Alive	41	T2	NA	N1	Stage II	0.919852
TCGA-EW-A1P3-01	Alive	48	T2	NA	N0	Stage II	0.920436
TCGA-A8-A08Z-01	Alive	76	T4	M0	N3	NA	0.920713
TCGA-AO-A0J6-01	Alive	61	T2	M0	N0	Stage II	0.922525
TCGA-D8-A1JB-01	Alive	54	T2	M0	N1	Stage II	0.922677
TCGA-AO-A129-01	Alive	29	T2	M0	N1	Stage II	0.923338
TCGA-BH-A0BP-01	Dead	76	T1	M0	N0	Stage I	0.923365
TCGA-UL-AAZ6-01	Alive	73	T2	NA	N0	Stage II	0.923673
TCGA-OL-A5RY-01	Alive	52	T1	NA	N1	Stage II	0.923731
TCGA-A2-A25A-01	Alive	44	T2	M0	N0	Stage II	0.923956
TCGA-BH-A42V-01	Alive	41	T1	M0	N1	Stage I	0.924392
TCGA-A2-A04P-01	Dead	36	T2	M0	N3	Stage III	0.925309
TCGA-E9-A22H-01	Alive	42	T2	M0	N1	Stage II	0.925659
TCGA-BH-A0HN-01	Alive	67	T1	M0	N0	Stage I	0.927312
TCGA-D8-A141-01	Alive	40	T1	M0	N1	NA	0.927494
TCGA-A8-A08R-01	Alive	52	T2	M0	N1	Stage II	0.928323
TCGA-E9-A1R4-01	Alive	66	T1	M0	N0	Stage I	0.929552
TCGA-AR-A1AS-01	Alive	54	T2	M0	N1	Stage II	0.930255
TCGA-A2-A1FX-01	Alive	61	T3	M0	N2	Stage III	0.930993
TCGA-E2-A1IU-01	Alive	60	T1	M0	N0	Stage I	0.93174
TCGA-E9-A1NF-01	Dead	60	T2	M0	N0	Stage II	0.931868
TCGA-AR-A5QM-01	Alive	62	T2	M0	N0	Stage II	0.93312
TCGA-OL-A66J-01	Alive	80	T1	NA	N0	Stage I	0.93325
TCGA-D8-A1X6-01	Alive	80	T3	NA	N2	Stage III	0.934363
TCGA-A8-A09A-01	Alive	40	T2	M0	NA	NA	0.935192
TCGA-EW-A1OW-01	Alive	58	T2	NA	N0	Stage II	0.936289
TCGA-A2-A0CY-01	Alive	63	T2	M0	N1	Stage II	0.936621
TCGA-AO-A0JG-01	Alive	49	T2	M0	N2	Stage III	0.93844
TCGA-AR-A1AM-01	Alive	52	T3	M0	N1	Stage III	0.938884
TCGA-D8-A1XU-01	Alive	56	T1	M0	N0	Stage I	0.940047
TCGA-B6-A40C-01	Alive	51	T3	M0	N0	Stage II	0.941481
TCGA-A7-A0CE-01	Alive	57	T2	M0	N0	Stage II	0.941869
TCGA-AR-A24H-01	Alive	65	T2	M0	N0	Stage II	0.942471
TCGA-E2-A107-01	Alive	54	T3	M0	N2	Stage III	0.945601
TCGA-A1-A0SH-01	Alive	39	T2	M0	N0	Stage II	0.949744
TCGA-PL-A8LX-01	Alive	35	T4	M1	N1	Stage IV	0.951642
TCGA-A2-A0YL-01	Alive	48	T3	M0	N2	Stage III	0.952432
TCGA-A2-A3KC-01	Alive	55	T2	M0	N1	Stage II	0.953723
TCGA-BH-A1F8-01	Dead	90	T4	M0	N2	Stage III	0.954727
TCGA-AN-A0FV-01	Alive	58	T2	M0	N0	Stage II	0.955258
TCGA-AN-A041-01	Alive	29	T2	M0	N1	Stage II	0.95645
TCGA-GM-A2DL-01	Alive	50	T1	M0	N0	Stage I	0.956756
TCGA-5L-AAT1-01	Alive	63	T2	M1	N0	Stage IV	0.958944
TCGA-D8-A1XQ-01	Alive	69	T2	M0	N0	Stage II	0.960268
TCGA-C8-A131-01	Alive	82	T2	M0	N2	Stage III	0.963696
TCGA-AR-A24Q-01	Alive	49	T3	M0	N0	Stage II	0.963728
TCGA-E2-A14Y-01	Alive	35	T2	M0	N0	Stage II	0.965163
TCGA-D8-A27R-01	Alive	41	T2	M0	N3	Stage III	0.965318
TCGA-A2-A0YC-01	Alive	59	T2	M0	N1	Stage II	0.965545
TCGA-LD-A9QF-01	Alive	73	T1	M0	N0	Stage I	0.966145
TCGA-A8-A086-01	Alive	59	T1	M0	N1	Stage II	0.966553
TCGA-3C-AALK-01	Alive	52	T1	M0	N0	Stage I	0.966955
TCGA-BH-A18G-01	Alive	81	T1	M0	N0	Stage I	0.967217
TCGA-B6-A0RV-01	Alive	42	T3	M0	N2	Stage III	0.967635
TCGA-C8-A1HK-01	Alive	53	T2	M0	N1	Stage II	0.967741
TCGA-E2-A14O-01	Alive	76	T3	M0	N1	Stage III	0.968981
TCGA-A8-A0A9-01	Alive	80	T2	M0	N0	Stage II	0.969408
TCGA-BH-A0GZ-01	Alive	62	T1	M0	N1	Stage II	0.970486
TCGA-A8-A08C-01	Alive	65	T2	M0	N0	Stage II	0.971823
TCGA-AO-A0JD-01	Alive	59	T3	M0	N1	Stage III	0.974187
TCGA-S3-AA12-01	Alive	82	T3	NA	N1	Stage III	0.976071
TCGA-BH-A1ES-01	Dead	35	T2	M0	N1	Stage II	0.976954
TCGA-AO-A12F-01	Alive	36	T2	M0	N0	Stage II	0.979908
TCGA-AR-A0U3-01	Alive	59	T2	M0	N1	Stage II	0.980652
TCGA-BH-A0E1-01	Alive	52	T2	M0	N1	Stage II	0.981431
TCGA-B6-A0IQ-01	Alive	40	T3	M0	N1	Stage III	0.981476
TCGA-S3-AA15-01	Alive	51	T2	M0	N1	Stage II	0.98214
TCGA-AN-A0FW-01	Alive	67	T2	M0	N2	Stage III	0.983294
TCGA-GM-A3XG-01	Alive	46	T3	M0	N1	Stage III	0.983583
TCGA-E2-A105-01	Alive	79	T2	M0	N0	Stage II	0.983883
TCGA-AN-A046-01	Alive	68	T2	M0	N0	Stage II	0.983972
TCGA-BH-A1FE-06	Dead	31	T2	M0	N1	Stage II	0.984249
TCGA-LQ-A4E4-01	Alive	73	T3	NA	N1	Stage III	0.986983
TCGA-AC-A2FB-01	Alive	65	T2	NA	N0	Stage II	0.986988
TCGA-A2-A0ER-01	Alive	63	T1	M0	N1	Stage I	0.987272
TCGA-C8-A26X-01	Alive	58	T1	M0	N1	Stage II	0.989104
TCGA-A2-A04U-01	Alive	47	T2	M0	N0	Stage II	0.990199
TCGA-A8-A099-01	Alive	76	T4	NA	N3	NA	0.990267
TCGA-A2-A4RW-01	Alive	49	T2	M0	N3	Stage III	0.990942
TCGA-AC-A3W5-01	Alive	65	T2	NA	N0	Stage II	0.991917
TCGA-E2-A1IE-01	Alive	61	T2	M0	N1	Stage II	0.992008
TCGA-AQ-A04L-01	Alive	48	T2	NA	N0	Stage II	0.992684
TCGA-A8-A09E-01	Alive	73	T4	M0	N1	Stage III	0.994193
TCGA-A8-A09K-01	Alive	68	T1	M0	N1	Stage II	0.994982
TCGA-A8-A06U-01	Dead	80	T2	M0	N1	Stage II	0.994993
TCGA-B6-A0RO-01	Alive	71	T4	M0	N1	Stage III	0.995452
TCGA-BH-A0AY-01	Alive	62	T2	M0	N0	Stage II	0.995803
TCGA-AN-A0AJ-01	Alive	79	T3	M0	N0	Stage II	0.996657
TCGA-B6-A408-01	Alive	55	T2	M0	N3	Stage III	0.997561
TCGA-D8-A142-01	Alive	74	T3	M0	N0	Stage II	0.998218
TCGA-PL-A8LY-01	Alive	30	T3	M0	N0	Stage II	0.999379
TCGA-B6-A0RP-01	Dead	73	T2	M0	N1	NA	0.999687
TCGA-BH-A0BT-01	Alive	56	T1	M0	N1	Stage II	0.999825
TCGA-E2-A154-01	Alive	68	T1	M0	N0	Stage I	0.999936
TCGA-E9-A1R5-01	Alive	63	T1	M0	N0	Stage I	1.00054
TCGA-B6-A0IE-01	Dead	38	T3	M0	N1	Stage III	1.00316
TCGA-A8-A0AD-01	Alive	83	T1	M0	N0	Stage I	1.00345
TCGA-AN-A0AR-01	Alive	55	T2	M0	N0	Stage II	1.00389
TCGA-E2-A10A-01	Alive	41	T3	M0	N0	Stage II	1.00444
TCGA-BH-A0BL-01	Alive	35	T1	M0	N0	Stage I	1.00448
TCGA-E2-A15E-06	Alive	40	T1	M0	N1	Stage II	1.00596
TCGA-BH-A0HP-01	Alive	65	T3	M0	N2	Stage III	1.00652
TCGA-HN-A2OB-01	Dead	45	T2	M0	N1	Stage II	1.00711
TCGA-E2-A14P-01	Alive	79	T2	M0	N3	Stage III	1.00861
TCGA-EW-A1PB-01	Alive	70	T3	NA	N1	Stage III	1.00913
TCGA-A8-A09Q-01	Alive	83	T4	M0	N2	Stage III	1.00972
TCGA-D8-A3Z5-01	Alive	54	T2	M0	N3	Stage III	1.00973
TCGA-E2-A1IG-01	Alive	45	T2	M0	N1	Stage II	1.00981
TCGA-EW-A1PH-01	Alive	52	T1	M0	N1	Stage II	1.01067
TCGA-A8-A08P-01	Alive	70	T2	M0	N2	Stage III	1.01102
TCGA-E2-A15I-01	Alive	44	T2	M0	N0	Stage II	1.01222
TCGA-A7-A426-01	Alive	50	T3	NA	N3	Stage III	1.01342
TCGA-A2-A1G4-01	Alive	71	T3	M0	N1	Stage III	1.01454
TCGA-A2-A04Q-01	Alive	48	T1	M0	N0	Stage I	1.01652
TCGA-BH-A0HX-01	Alive	54	T2	M0	N1	Stage II	1.01731
TCGA-AC-A3HN-01	Alive	87	T2	NA	N1	Stage II	1.01771
TCGA-B6-A0RG-01	Alive	26	T3	M0	N0	Stage II	1.01866
TCGA-AR-A1AR-01	Dead	50	T1	M0	N2	Stage III	1.01877
TCGA-BH-A0W4-01	Alive	46	T2	M0	N0	Stage II	1.0188
TCGA-AO-A0J7-01	Alive	71	T2	M0	N1	Stage II	1.02145
TCGA-LL-A441-01	Alive	62	T1	NA	N0	Stage I	1.02352
TCGA-AR-A1AO-01	Alive	47	T1	M0	N1	Stage II	1.02359
TCGA-BH-A0BO-01	Alive	54	T1	M0	N0	Stage I	1.02379
TCGA-D8-A1JU-01	Alive	51	T1	M0	N0	Stage I	1.02429
TCGA-A8-A07W-01	Alive	76	T2	M1	NA	Stage IV	1.02448
TCGA-S3-AA0Z-01	Alive	63	T2	M0	N1	Stage II	1.02516
TCGA-A1-A0SG-01	Alive	61	T2	M0	N1	Stage II	1.02684
TCGA-EW-A1J2-01	Alive	50	T1	NA	N1	NA	1.02785
TCGA-BH-A0C7-01	Alive	48	T2	M0	N1	Stage II	1.02869
TCGA-AR-A24O-01	Alive	43	T3	M0	N2	Stage III	1.02891
TCGA-A2-A25E-01	Alive	34	T2	M0	N2	Stage III	1.02916
TCGA-BH-A0W3-01	Alive	58	T1	M0	N1	Stage II	1.02967
TCGA-D8-A1X9-01	Alive	66	T2	M0	N1	Stage II	1.03066
TCGA-GM-A3XL-01	Alive	49	T2	M0	N0	Stage II	1.03086
TCGA-BH-A0DD-01	Alive	58	T2	M0	N1	Stage II	1.031
TCGA-C8-A12M-01	Alive	70	T2	M0	N0	Stage II	1.03106
TCGA-A2-A1FV-01	Alive	74	T3	M0	N0	Stage II	1.03144
TCGA-A7-A0CG-01	Alive	78	T2	M0	N0	Stage II	1.03356
TCGA-D8-A1XK-01	Alive	55	T2	NA	N1	Stage II	1.03484
TCGA-D8-A27W-01	Alive	55	T4	M0	N0	Stage III	1.03558
TCGA-D8-A1JD-01	Alive	41	T2	M0	N1	Stage II	1.03729
TCGA-EW-A2FW-01	Alive	52	T2	NA	N0	Stage II	1.03769
TCGA-AN-A04C-01	Alive	51	T2	M0	N1	Stage II	1.03789
TCGA-B6-A409-01	Dead	44	T1	M0	N2	Stage III	1.03808
TCGA-AR-A1AI-01	Alive	47	T2	M0	N0	Stage II	1.03929
TCGA-S3-A6ZH-01	Alive	29	T3	NA	N3	Stage III	1.03932
TCGA-OL-A97C-01	Alive	67	T3	M0	N0	Stage II	1.04025
TCGA-AR-A1AN-01	Alive	46	T2	M0	N0	Stage II	1.04098
TCGA-BH-A0C3-01	Alive	47	T1	M0	N0	Stage I	1.04304
TCGA-AC-A7VC-01	Alive	56	T3	NA	N0	Stage II	1.0433
TCGA-E2-A1IJ-01	Alive	57	T1	M0	N0	Stage I	1.04337
TCGA-B6-A0X7-01	Dead	62	T1	NA	NA	NA	1.04343
TCGA-A8-A06Y-01	Alive	66	T2	M0	N0	Stage II	1.04366
TCGA-A7-A4SE-01	Alive	54	T2	M0	N0	Stage II	1.04392
TCGA-AR-A24X-01	Alive	52	T2	M0	N0	Stage II	1.0445
TCGA-A8-A06O-01	Alive	60	T1	M0	N0	Stage I	1.04511
TCGA-AC-A6IX-01	Alive	49	T2	NA	N3	Stage III	1.04617
TCGA-AO-A12B-01	Alive	63	T2	M0	N0	Stage II	1.04716
TCGA-A8-A07S-01	Alive	73	T2	M0	N0	Stage II	1.04738
TCGA-BH-A0BR-01	Alive	59	T1	M0	N0	Stage I	1.04829
TCGA-A2-A0YK-01	Alive	61	T2	M0	N0	Stage II	1.05001
TCGA-E9-A1RI-01	Alive	43	T1	M0	N2	Stage III	1.05032
TCGA-A8-A075-01	Alive	42	T2	M0	N1	Stage II	1.05113
TCGA-D8-A1JP-01	Alive	73	T1	M0	N0	Stage I	1.05115
TCGA-EW-A1J1-01	Alive	38	T2	M0	N1	Stage II	1.05146
TCGA-BH-A0BA-01	Alive	51	T3	M0	N3	Stage III	1.0521
TCGA-A8-A08F-01	Alive	59	T2	M0	N3	Stage III	1.05386
TCGA-A8-A09V-01	Alive	51	T2	M0	N0	Stage II	1.05483
TCGA-A8-A06R-01	Alive	69	T2	M0	N1	Stage II	1.05507
TCGA-A7-A6VV-01	Alive	51	T2	M0	N0	Stage II	1.05545
TCGA-B6-A0RI-01	Alive	44	T4	M0	N1	Stage III	1.05584
TCGA-A2-A0EX-01	Alive	46	T3	M0	N0	Stage II	1.05588
TCGA-AC-A2QI-01	Alive	76	T3	NA	N1	Stage III	1.05589
TCGA-BH-A0DV-01	Alive	54	T2	M0	N2	Stage III	1.0576
TCGA-B6-A0IP-01	Dead	74	T1	M0	N0	Stage I	1.05776
TCGA-E9-A1RA-01	Alive	48	T1	M0	N0	Stage I	1.05817
TCGA-B6-A0IM-01	Dead	75	T3	M0	N0	Stage II	1.05969
TCGA-A2-A0CO-01	Dead	85	T3	M0	N0	Stage II	1.06066
TCGA-A2-A0T6-01	Alive	50	T3	M0	N0	Stage II	1.06136
TCGA-AN-A0XT-01	Alive	54	T2	M0	N2	Stage III	1.0619
TCGA-E2-A10F-01	Alive	47	T2	M0	N0	Stage II	1.06252
TCGA-BH-A1F0-01	Dead	80	T1	M0	N1	Stage II	1.0643
TCGA-E2-A15A-01	Alive	45	T2	M0	N3	Stage III	1.06435
TCGA-A8-A09X-01	Dead	62	T2	M0	N3	Stage III	1.06483
TCGA-AR-A24P-01	Alive	47	T1	M0	N0	Stage I	1.06536
TCGA-BH-A0H0-01	Alive	69	T1	M0	N0	Stage I	1.06568
TCGA-AN-A03Y-01	Alive	66	T2	M0	N0	Stage II	1.06709
TCGA-BH-A0DS-01	Alive	71	T2	M0	N2	Stage III	1.07147
TCGA-AO-A12C-01	Alive	42	T2	M0	N1	Stage II	1.07256
TCGA-A2-A04N-01	Alive	66	T1	M0	N0	Stage I	1.0727
TCGA-E9-A2JS-01	Dead	72	T2	M0	N1	Stage II	1.07484
TCGA-A7-A13F-01	Alive	44	T3	M0	N1	Stage III	1.07746
TCGA-BH-A0HI-01	Alive	78	T1	M0	N0	Stage I	1.0814
TCGA-E2-A1BD-01	Alive	53	T2	M0	N0	Stage II	1.08193
TCGA-E9-A5UP-01	Alive	63	T2	M0	N0	Stage II	1.08223
TCGA-AR-A2LM-01	Alive	49	T1	M0	N1	Stage II	1.08288
TCGA-A2-A0EO-01	Alive	54	T1	M0	N0	Stage I	1.08416
TCGA-A8-A09R-01	Alive	82	T2	M0	N1	Stage II	1.08495
TCGA-AO-A03U-01	Dead	31	T1	M0	N0	Stage I	1.08514
TCGA-AO-A03V-01	Alive	41	T1	M0	N0	Stage I	1.08514
TCGA-EW-A1J5-01	Alive	59	T3	M0	N0	Stage II	1.08524
TCGA-A8-A07L-01	Alive	58	T3	M0	N1	Stage III	1.08533
TCGA-AO-A0J5-01	Dead	48	T4	M1	N1	Stage IV	1.08566
TCGA-C8-A273-01	Alive	29	T2	M0	N1	Stage II	1.08709
TCGA-BH-A1FR-01	Dead	73	T4	M0	N1	Stage III	1.08732
TCGA-EW-A2FR-01	Alive	59	T1	NA	N3	Stage III	1.08857
TCGA-BH-A8G0-01	Alive	54	T2	M0	N1	Stage II	1.08924
TCGA-PE-A5DD-01	Alive	64	T2	M0	N0	Stage II	1.08939
TCGA-A1-A0SQ-01	Alive	45	T2	NA	N1	Stage II	1.08948
TCGA-B6-A2IU-01	Alive	62	T2	M0	N0	Stage II	1.09074
TCGA-A8-A07E-01	Alive	81	T4	NA	N3	NA	1.09143
TCGA-AO-A0JL-01	Alive	59	T2	M0	N2	Stage III	1.09209
TCGA-JL-A3YX-01	Alive	46	T2	M0	N0	Stage II	1.09406
TCGA-AQ-A7U7-01	Dead	55	T2	M0	N2	Stage III	1.09611
TCGA-C8-A8HR-01	Alive	49	T3	M0	N2	Stage III	1.09729
TCGA-E2-A1IF-01	Alive	74	T1	M0	N0	Stage I	1.09908
TCGA-GI-A2C9-01	Alive	58	T3	NA	N0	Stage II	1.10083
TCGA-A8-A06Q-01	Alive	63	T3	M0	N2	Stage III	1.10635
TCGA-A8-A07O-01	Alive	51	T2	M0	N0	Stage II	1.1087
TCGA-AR-A0TZ-01	Dead	43	T2	M1	N2	NA	1.10925
TCGA-E9-A1R2-01	Alive	51	T2	NA	N3	Stage III	1.11131
TCGA-EW-A1PD-01	Alive	61	T1	M0	N1	Stage II	1.11225
TCGA-AC-A8OS-01	Alive	71	T2	NA	N0	Stage II	1.1123
TCGA-EW-A1PA-01	Alive	59	T2	M0	N1	Stage II	1.1179
TCGA-OK-A5Q2-01	Alive	59	T2	NA	N1	Stage II	1.12004
TCGA-A2-A0ET-01	Alive	58	T2	M0	N2	Stage III	1.12237
TCGA-BH-A1FE-01	Dead	31	T2	M0	N1	Stage II	1.12238
TCGA-AC-A3TN-01	Alive	75	T3	NA	N0	Stage II	1.12309
TCGA-GI-A2C8-01	Alive	63	T4	NA	N0	Stage III	1.12323
TCGA-AR-A0TX-01	Alive	64	T1	M0	N1	Stage II	1.12375
TCGA-AN-A0XU-01	Alive	54	T2	M0	N0	Stage II	1.12521
TCGA-BH-A0B8-01	Alive	64	T1	M0	N0	Stage I	1.12583
TCGA-A2-A25B-01	Alive	39	T2	M0	N1	Stage II	1.12812
TCGA-A7-A6VY-01	Alive	48	T2	M0	N1	Stage II	1.12828
TCGA-OL-A5D6-01	Dead	71	T2	NA	N0	Stage II	1.12936
TCGA-AO-A1KO-01	Alive	46	T3	M0	N0	Stage II	1.13058
TCGA-E2-A3DX-01	Alive	43	T2	M0	N3	Stage III	1.13088
TCGA-D8-A27L-01	Alive	49	T1	M0	N2	Stage III	1.13176
TCGA-A8-A08L-01	Dead	89	T3	M0	N2	Stage III	1.13254
TCGA-E2-A10E-01	Alive	64	T1	M0	N1	Stage II	1.13271
TCGA-E2-A14N-01	Alive	37	T2	M0	N1	Stage II	1.13358
TCGA-BH-A0E0-01	Alive	38	T3	M0	N3	Stage III	1.13439
TCGA-AR-A5QN-01	Alive	68	T2	M0	N3	Stage III	1.13903
TCGA-A2-A0CW-01	Alive	67	T2	M0	N1	Stage II	1.13968
TCGA-E9-A3QA-01	Alive	33	T2	M0	N0	Stage II	1.14195
TCGA-A7-A0DC-01	Alive	63	T1	M0	N0	Stage I	1.14204
TCGA-OL-A6VQ-01	Alive	49	T2	NA	N0	Stage II	1.1427
TCGA-AN-A0FS-01	Alive	55	T1	M0	N0	Stage I	1.14287
TCGA-AR-A24L-01	Dead	26	T2	M0	N1	Stage II	1.14322
TCGA-B6-A0WT-01	Alive	61	T2	M0	N1	Stage II	1.14394
TCGA-EW-A1P4-01	Alive	43	T2	M0	N0	Stage II	1.14517
TCGA-AR-A1AX-01	Alive	64	T1	M0	N0	Stage I	1.14671
TCGA-AC-A5EH-01	Alive	76	T2	NA	N1	Stage II	1.14676
TCGA-BH-A0HO-01	Alive	48	T1	M0	N1	Stage II	1.14681
TCGA-EW-A1P0-01	Alive	55	T2	NA	N1	Stage II	1.14712
TCGA-A2-A0EU-01	Alive	79	T1	M0	N0	Stage I	1.14718
TCGA-E9-A1R0-01	Alive	58	T1	M0	N1	Stage II	1.14835
TCGA-BH-A0BJ-01	Alive	41	T2	M0	N1	Stage II	1.14865
TCGA-BH-A208-01	Dead	48	T2	M0	N1	Stage II	1.14879
TCGA-A2-A25C-01	Alive	50	T2	M0	N1	Stage II	1.1497
TCGA-C8-A3M8-01	Alive	68	T1	M0	N0	Stage I	1.15191
TCGA-A2-A1G6-01	Alive	50	T2	M0	N2	Stage III	1.15311
TCGA-A8-A097-01	Alive	65	T2	M0	N1	Stage II	1.15524
TCGA-A8-A093-01	Alive	61	T2	M0	N0	Stage II	1.15628
TCGA-A1-A0SD-01	Alive	59	T2	M0	N0	Stage II	1.15772
TCGA-E2-A1LI-01	Alive	57	T2	M0	N1	Stage II	1.15807
TCGA-A2-A04R-01	Alive	36	T1	M0	N0	Stage I	1.15931
TCGA-BH-A1FN-01	Dead	34	T2	M0	N0	Stage II	1.16028
TCGA-S3-A6ZF-01	Alive	64	T2	M0	N0	Stage II	1.16036
TCGA-EW-A1PE-01	Alive	56	T1	M0	N1	Stage II	1.16066
TCGA-BH-A6R8-01	Alive	46	T2	M0	N0	Stage II	1.16165
TCGA-AN-A0FZ-01	Alive	45	T2	M0	N2	Stage III	1.16203
TCGA-BH-A0AU-01	Alive	45	T2	M0	N0	Stage II	1.16512
TCGA-E2-A1LE-01	Dead	71	T2	M0	N3	Stage III	1.16593
TCGA-D8-A27P-01	Alive	64	T1	M0	N0	Stage I	1.16602
TCGA-AR-A0TQ-01	Alive	27	T3	M0	N1	Stage III	1.16637
TCGA-EW-A1PF-01	Alive	50	T1	M0	N0	Stage I	1.16673
TCGA-E2-A1IN-01	Alive	60	T1	M0	N0	Stage I	1.16742
TCGA-A8-A06Z-01	Alive	84	T3	M0	N0	Stage II	1.16879
TCGA-BH-A0WA-01	Alive	82	T1	M0	N0	Stage I	1.16907
TCGA-A7-A5ZV-01	Alive	62	T2	M0	N0	Stage II	1.16948
TCGA-D8-A27M-01	Alive	59	T1	M0	N0	Stage I	1.17058
TCGA-C8-A278-01	Alive	61	T2	M0	N2	Stage III	1.17112
TCGA-D8-A27I-01	Alive	58	T1	M0	N2	Stage III	1.17164
TCGA-LL-A442-01	Alive	56	T2	NA	N0	Stage II	1.17272
TCGA-A8-A0A2-01	Alive	66	T2	M0	N0	Stage II	1.17621
TCGA-A7-A0DA-01	Alive	62	T2	M0	N0	Stage II	1.17798
TCGA-AR-A2LK-01	Dead	62	T3	M0	N2	Stage III	1.17852
TCGA-A8-A08S-01	Alive	71	T1	M0	N1	Stage II	1.18001
TCGA-E2-A14Q-01	Alive	50	T2	M0	N1	Stage II	1.18052
TCGA-C8-A274-01	Alive	63	T2	M0	N0	Stage II	1.18114
TCGA-D8-A146-01	Alive	57	T2	NA	N0	Stage II	1.18172
TCGA-A7-A3IZ-01	Alive	62	T2	M0	N0	Stage II	1.18217
TCGA-D8-A1JH-01	Alive	56	T1	M0	N0	Stage I	1.18325
TCGA-AO-A12A-01	Alive	47	T2	M0	N0	Stage II	1.18507
TCGA-EW-A1P8-01	Dead	58	T2	M0	N3	Stage III	1.18512
TCGA-BH-A1FD-01	Dead	68	T1	M0	N0	Stage I	1.18541
TCGA-C8-A3M7-01	Dead	60	T4	M0	N0	Stage III	1.18606
TCGA-AO-A1KP-01	Alive	77	T1	M0	N1	Stage II	1.18725
TCGA-EW-A6SA-01	Alive	59	T2	NA	N0	Stage II	1.18861
TCGA-A2-A0T5-01	Alive	39	T2	M0	N0	Stage II	1.18879
TCGA-A1-A0SK-01	Dead	54	T2	M0	N0	Stage II	1.18908
TCGA-E9-A226-01	Dead	45	T2	M0	N2	Stage III	1.18968
TCGA-C8-A275-01	Alive	56	T1	M0	N1	Stage II	1.19012
TCGA-E2-A106-01	Alive	34	T1	M0	N1	Stage I	1.19162
TCGA-A2-A0EY-01	Alive	62	T2	M0	N1	Stage II	1.19316
TCGA-A1-A0SE-01	Alive	56	T1	M0	N0	Stage I	1.19335
TCGA-D8-A1XT-01	Alive	61	T1	M0	N1	Stage II	1.194
TCGA-AC-A6NO-01	Alive	43	T2	NA	N1	Stage II	1.19503
TCGA-D8-A1JI-01	Alive	54	T1	NA	N1	Stage II	1.19524
TCGA-AR-A1AV-01	Alive	68	T2	M0	N1	Stage II	1.19673
TCGA-AN-A0FF-01	Alive	32	T1	M0	N0	Stage I	1.19871
TCGA-AO-A03P-01	Dead	54	T2	M0	N1	Stage II	1.19897
TCGA-E2-A10B-01	Alive	67	T2	M0	N1	Stage II	1.19925
TCGA-E2-A15J-01	Alive	51	T1	M0	N0	Stage I	1.19967
TCGA-E2-A15P-01	Alive	61	T1	M0	N0	Stage I	1.20196
TCGA-D8-A73X-01	Alive	53	T2	M0	N0	Stage II	1.20214
TCGA-A2-A1G1-01	Alive	85	T2	M0	N1	Stage II	1.20369
TCGA-A2-A3XX-01	Dead	49	T2	M0	N0	Stage II	1.20446
TCGA-BH-A0HY-01	Alive	60	T1	M0	N0	Stage I	1.20489
TCGA-C8-A26V-01	Alive	47	T3	M0	N2	Stage III	1.20538
TCGA-E2-A1B0-01	Alive	50	T2	M0	N2	Stage III	1.20785
TCGA-E9-A1NA-01	Alive	58	T2	M0	N0	Stage II	1.21068
TCGA-3C-AALJ-01	Alive	62	T2	M0	N1	Stage II	1.2132
TCGA-BH-A18P-01	Dead	60	T1	M0	N0	Stage I	1.21334
TCGA-EW-A1IW-01	Alive	80	T2	NA	N1	Stage II	1.21356
TCGA-AC-A8OR-01	Alive	75	T1	NA	N0	Stage I	1.2142
TCGA-C8-A12O-01	Alive	50	T2	M0	N0	Stage II	1.21523
TCGA-D8-A1XY-01	Alive	74	T2	NA	N0	Stage II	1.21823
TCGA-D8-A3Z6-01	Alive	56	T3	M0	N3	Stage III	1.2211
TCGA-AN-A0XO-01	Alive	59	T2	M0	N2	Stage III	1.22144
TCGA-LL-A73Y-01	Alive	67	T1	NA	N0	Stage I	1.22172
TCGA-BH-A0C1-01	Dead	61	T3	M0	N2	Stage III	1.22471
TCGA-B6-A0IO-01	Alive	66	T2	M0	N0	Stage II	1.22691
TCGA-AN-A0AM-01	Alive	56	T2	M0	N0	Stage II	1.22829
TCGA-B6-A0RM-01	Dead	57	NA	NA	NA	NA	1.22911
TCGA-B6-A0WX-01	Dead	40	T3	M0	N1	Stage III	1.22939
TCGA-E2-A14T-01	Alive	52	T2	M0	N0	Stage II	1.23
TCGA-AR-A24V-01	Alive	52	T2	M0	N1	Stage II	1.23012
TCGA-C8-A1HE-01	Alive	59	T2	M0	N0	Stage II	1.23114
TCGA-A8-A08O-01	Alive	45	T2	M1	N3	Stage IV	1.23478
TCGA-A2-A3Y0-01	Alive	57	T2	M0	N1	Stage II	1.23508
TCGA-D8-A140-01	Alive	62	T2	M0	N1	Stage II	1.23559
TCGA-E2-A1IO-01	Alive	37	T1	M0	N0	Stage I	1.23632
TCGA-A8-A07Z-01	Alive	85	T2	M0	N0	Stage II	1.23691
TCGA-BH-A204-01	Dead	80	T2	M0	N1	Stage II	1.23738
TCGA-B6-A1KC-01	Alive	67	T2	M0	N1	Stage II	1.23827
TCGA-E2-A573-01	Alive	48	T1	M0	N0	Stage I	1.23856
TCGA-BH-A8FZ-01	Alive	58	T1	M0	N0	Stage I	1.2389
TCGA-BH-A0EI-01	Alive	51	T1	M0	N1	Stage II	1.23891
TCGA-AC-A4ZE-01	Alive	63	T3	M0	N0	Stage II	1.23988
TCGA-E2-A152-01	Alive	56	T1	M0	N0	Stage I	1.24374
TCGA-BH-A0DH-01	Alive	63	T2	M0	N1	Stage II	1.24453
TCGA-E2-A153-01	Alive	51	T2	M0	N1	Stage II	1.24545
TCGA-LL-A73Z-01	Dead	55	T1	M1	NA	Stage IV	1.24619
TCGA-GM-A2DH-01	Alive	58	T1	M0	N0	Stage I	1.24739
TCGA-D8-A27V-01	Alive	62	T2	M0	N0	Stage II	1.24763
TCGA-A8-A082-01	Alive	58	T2	M0	N1	Stage II	1.24886
TCGA-5T-A9QA-01	Alive	52	T2	NA	NA	Stage II	1.24894
TCGA-A2-A0D0-01	Alive	60	T2	M0	N0	Stage II	1.25269
TCGA-BH-A0B1-01	Alive	66	T2	M0	N1	Stage II	1.25367
TCGA-B6-A0RS-01	Dead	38	T2	M0	N0	Stage II	1.25379
TCGA-A8-A076-01	Alive	66	T2	M0	N0	Stage II	1.25551
TCGA-A2-A1FZ-01	Alive	63	T2	M0	N0	Stage II	1.2565
TCGA-A8-A0A4-01	Alive	73	T2	M0	N0	Stage II	1.25757
TCGA-AR-A254-01	Alive	50	T2	M0	N2	Stage III	1.25794
TCGA-A2-A0YE-01	Alive	48	T2	M0	N1	Stage II	1.2587
TCGA-D8-A13Y-01	Alive	52	T1	M0	N0	Stage I	1.25913
TCGA-A2-A0T3-01	Alive	37	T1	M0	N1	Stage I	1.25941
TCGA-GM-A2DM-01	Alive	57	T2	M0	N0	Stage II	1.25986
TCGA-A8-A08G-01	Alive	41	T2	M0	N0	Stage II	1.26046
TCGA-AQ-A04J-01	Alive	45	T2	M0	N0	Stage II	1.26336
TCGA-B6-A0IG-01	Dead	50	T2	M0	N1	Stage II	1.26349
TCGA-BH-A18M-01	Dead	39	T3	M0	N1	Stage III	1.26463
TCGA-BH-A1FG-01	Dead	88	T1	M0	NA	Stage I	1.26468
TCGA-A2-A3KD-01	Alive	47	T3	M0	N1	Stage III	1.26712
TCGA-E2-A109-01	Alive	64	T2	M0	N0	Stage II	1.26869
TCGA-A8-A095-01	Alive	45	T1	M0	N0	Stage I	1.26896
TCGA-BH-A0B4-01	Alive	65	T2	M0	N2	Stage III	1.27259
TCGA-BH-A18F-01	Alive	50	T2	M0	N0	Stage II	1.27727
TCGA-A8-A07I-01	Alive	69	T2	M0	N2	Stage III	1.27971
TCGA-AR-A0U2-01	Dead	47	T2	M0	N2	Stage III	1.28015
TCGA-D8-A1X5-01	Alive	81	T2	NA	N3	Stage III	1.28442
TCGA-AO-A0J3-01	Alive	67	T2	M0	N1	Stage II	1.28464
TCGA-AR-A1AU-01	Alive	39	T2	M0	N2	Stage III	1.28624
TCGA-A2-A0T1-01	Alive	55	T3	M0	N3	Stage III	1.28647
TCGA-D8-A27T-01	Alive	53	T2	M0	N3	Stage III	1.28871
TCGA-BH-A18Q-01	Dead	56	T2	M0	N1	Stage II	1.29162
TCGA-AR-A251-01	Alive	51	T2	M0	N2	Stage III	1.29216
TCGA-AC-A23C-01	Alive	62	T2	NA	N1	Stage II	1.29327
TCGA-BH-A0H6-01	Alive	82	T1	M0	NA	Stage I	1.29506
TCGA-AO-A0JE-01	Alive	53	T2	M0	N2	Stage III	1.29642
TCGA-A2-A4RY-01	Alive	46	T3	M0	N3	Stage III	1.29901
TCGA-BH-A1FH-01	Dead	47	T2	M1	N1	Stage IV	1.30104
TCGA-E9-A1RD-01	Alive	67	T2	M0	N0	Stage II	1.30318
TCGA-B6-A0WW-01	Dead	58	T2	NA	N1	NA	1.30585
TCGA-GM-A2DC-01	Alive	57	T1	M0	N1	Stage II	1.30649
TCGA-A8-A08X-01	Alive	43	T4	M0	N3	Stage III	1.30784
TCGA-A2-A0D4-01	Alive	37	T2	M0	N1	Stage II	1.30904
TCGA-C8-A26Z-01	Alive	59	T2	M0	N0	Stage II	1.30913
TCGA-AC-A2FM-01	Dead	87	T2	M0	N1	Stage II	1.31009
TCGA-E2-A1LB-01	Alive	41	T2	M0	N1	Stage II	1.31101
TCGA-D8-A1JJ-01	Alive	54	T2	M0	N0	Stage II	1.31241
TCGA-C8-A1HO-01	Alive	34	T3	M0	N3	Stage III	1.31276
TCGA-AC-A2B8-01	Alive	84	T3	M0	N0	Stage II	1.31447
TCGA-A8-A085-01	Alive	44	T2	M0	N1	Stage II	1.31618
TCGA-A2-A3XS-01	Dead	62	T1	M0	N2	Stage III	1.32074
TCGA-A8-A06T-01	Alive	75	T3	M0	N1	Stage III	1.32083
TCGA-AR-A5QP-01	Alive	54	T2	M0	N1	Stage II	1.32121
TCGA-BH-A201-01	Alive	64	T1	M0	N0	Stage I	1.32267
TCGA-AR-A1AP-01	Alive	80	T1	M0	N0	Stage I	1.32299
TCGA-E2-A14U-01	Alive	74	T1	M0	N0	Stage I	1.32437
TCGA-AR-A1AJ-01	Alive	83	T1	M0	N0	Stage I	1.32468
TCGA-A8-A091-01	Alive	61	T2	M0	N0	Stage II	1.32991
TCGA-LL-A740-01	Alive	61	T1	NA	N0	Stage I	1.3312
TCGA-C8-A12X-01	Alive	62	T2	M0	N1	Stage II	1.33478
TCGA-E9-A1N6-01	Dead	52	T2	M0	N1	Stage II	1.33837
TCGA-B6-A0IB-01	Dead	64	T3	M1	N3	Stage IV	1.33981
TCGA-A8-A092-01	Alive	48	T2	M0	N2	Stage III	1.34025
TCGA-D8-A1XR-01	Alive	56	T2	M0	N1	Stage II	1.34217
TCGA-A2-A1G0-01	Alive	49	T2	M0	N1	Stage II	1.34485
TCGA-AR-A1AH-01	Alive	51	T2	M0	N1	Stage II	1.34542
TCGA-BH-A1F6-01	Dead	51	T4	NA	N2	NA	1.34689
TCGA-AQ-A04H-01	Alive	61	T2	NA	N2	Stage III	1.3471
TCGA-BH-A1F5-01	Dead	62	T1	M0	N1	Stage II	1.34719
TCGA-D8-A1JT-01	Alive	70	T2	M0	N0	Stage II	1.34777
TCGA-EW-A1P6-01	Alive	64	T2	M0	N1	Stage II	1.34778
TCGA-D8-A1JN-01	Alive	80	T3	NA	N3	Stage III	1.35044
TCGA-E2-A14X-01	Alive	55	T2	M0	N2	Stage III	1.35415
TCGA-C8-A26Y-01	Alive	90	T2	M0	N0	Stage II	1.35425
TCGA-AC-A2QH-01	Alive	58	T3	NA	N0	Stage II	1.35561
TCGA-PL-A8LZ-01	Alive	29	T4	M0	N2	Stage III	1.35975
TCGA-BH-A0EA-01	Dead	72	T1	M0	N1	Stage II	1.36309
TCGA-D8-A1XV-01	Alive	84	T2	M0	N0	Stage II	1.36652
TCGA-B6-A0IH-01	Dead	81	T3	M0	N1	Stage III	1.36661
TCGA-BH-A0BD-01	Alive	47	T1	M0	N1	Stage II	1.36747
TCGA-A2-A04T-01	Alive	62	T2	M0	N0	Stage II	1.37005
TCGA-A2-A0CU-01	Dead	73	T2	M0	N0	Stage II	1.37237
TCGA-B6-A0I8-01	Dead	46	T1	M0	NA	NA	1.37534
TCGA-BH-A1ES-06	Dead	35	T2	M0	N1	Stage II	1.37622
TCGA-AN-A0FY-01	Alive	55	T1	M0	N0	Stage I	1.37644
TCGA-A2-A0YT-01	Dead	56	T4	M0	N2	Stage III	1.3784
TCGA-A7-A4SC-01	Alive	62	T3	NA	N0	Stage II	1.37947
TCGA-AC-A23H-01	Dead	90	T2	M0	NA	Stage II	1.38033
TCGA-BH-A0DT-01	Alive	41	T1	M0	N1	Stage II	1.38129
TCGA-D8-A1JM-01	Alive	59	T2	M0	N1	Stage II	1.38307
TCGA-D8-A1JS-01	Alive	77	T1	M0	N0	Stage I	1.38543
TCGA-AO-A12D-01	Alive	43	T1	M0	N1	Stage II	1.38916
TCGA-E9-A1RH-01	Alive	63	T2	M0	N0	Stage II	1.39032
TCGA-A8-A07R-01	Alive	80	T2	M0	N3	Stage III	1.39166
TCGA-BH-A18V-01	Dead	48	T2	M0	N1	Stage II	1.39202
TCGA-BH-A0E9-01	Alive	53	T2	M0	N1	Stage II	1.39213
TCGA-A7-A26H-01	Alive	72	T1	M0	N1	Stage II	1.39425
TCGA-BH-A28Q-01	Alive	46	T2	M0	N1	Stage II	1.39692
TCGA-A7-A0CD-01	Alive	66	T1	M0	N0	Stage I	1.3998
TCGA-D8-A1XA-01	Alive	64	T1	M0	N0	Stage I	1.40028
TCGA-AC-A3EH-01	Dead	79	T3	M0	N3	Stage III	1.40085
TCGA-BH-A1EX-01	Dead	67	T2	M0	N1	Stage II	1.40191
TCGA-AR-A2LQ-01	Alive	59	T3	M0	N0	Stage II	1.40359
TCGA-B6-A3ZX-01	Dead	50	T3	M1	N1	Stage IV	1.40699
TCGA-B6-A0RQ-01	Dead	68	T3	M0	N0	Stage II	1.41504
TCGA-EW-A1IX-01	Alive	48	T1	NA	N1	Stage II	1.42138
TCGA-AO-A0JI-01	Alive	56	T1	M0	N1	Stage II	1.42224
TCGA-BH-A18S-01	Dead	79	T1	M0	N0	Stage I	1.42341
TCGA-A8-A09B-01	Alive	58	T4	M0	N1	Stage III	1.42477
TCGA-D8-A4Z1-01	Alive	68	T1	M0	N0	Stage I	1.42923
TCGA-S3-AA14-01	Alive	47	T1	M0	N0	Stage I	1.43001
TCGA-AR-A2LH-01	Dead	55	T3	M0	N3	Stage III	1.43693
TCGA-A1-A0SI-01	Alive	52	T2	M0	N1	Stage II	1.43787
TCGA-AR-A256-01	Dead	45	T2	M0	N0	Stage II	1.43834
TCGA-D8-A143-01	Alive	51	T2	M0	N0	Stage II	1.43949
TCGA-AR-A0TY-01	Dead	54	T2	M0	N0	Stage II	1.44807
TCGA-E9-A5UO-01	Alive	41	T2	M0	N0	Stage II	1.44818
TCGA-OL-A6VR-01	Alive	48	T1	NA	N0	Stage I	1.45248
TCGA-OL-A5D8-01	Alive	40	T3	NA	N0	Stage II	1.45517
TCGA-E9-A1RE-01	Alive	74	T2	M0	N2	Stage III	1.45686
TCGA-BH-A1EW-01	Dead	38	T2	M0	N1	Stage II	1.45802
TCGA-E2-A15C-01	Alive	61	T1	M0	N0	Stage I	1.46342
TCGA-A8-A08J-01	Dead	52	T4	M1	N3	Stage IV	1.46424
TCGA-EW-A6SD-01	Alive	32	T2	M0	N1	Stage II	1.46446
TCGA-A7-A0CJ-01	Alive	57	T2	M0	N0	Stage II	1.47107
TCGA-BH-A1FB-01	Dead	60	T2	M0	N1	Stage II	1.4777
TCGA-D8-A145-01	Alive	80	T1	M0	N1	Stage II	1.47823
TCGA-BH-A0H3-01	Alive	46	T1	M0	N0	Stage I	1.48654
TCGA-E9-A1R6-01	Alive	63	T2	M0	N0	Stage II	1.48671
TCGA-E2-A15G-01	Alive	76	T2	M0	N0	Stage II	1.48701
TCGA-A7-A3J0-01	Alive	62	T2	M0	N0	Stage II	1.488
TCGA-A8-A07G-01	Alive	65	T1	M0	N1	Stage II	1.48808
TCGA-W8-A86G-01	Alive	66	T2	NA	N0	Stage II	1.49196
TCGA-BH-A0HQ-01	Alive	56	T2	M0	N0	Stage II	1.49237
TCGA-A7-A26I-01	Alive	65	T2	M0	N0	Stage II	1.49449
TCGA-BH-A18L-01	Dead	50	T3	M0	N1	Stage III	1.49545
TCGA-E2-A15F-01	Alive	64	T1	M0	N0	Stage I	1.4956
TCGA-BH-A1ET-01	Dead	55	T1	M0	N0	Stage I	1.49667
TCGA-C8-A27A-01	Alive	48	T2	M0	N1	Stage II	1.5005
TCGA-AR-A1AY-01	Alive	65	T1	M0	N0	Stage I	1.50157
TCGA-AR-A2LR-01	Alive	49	T1	M0	N0	Stage I	1.50454
TCGA-AN-A0G0-01	Alive	56	T2	M0	N0	Stage II	1.50797
TCGA-BH-A18N-01	Dead	88	T2	M0	N1	Stage II	1.51757
TCGA-E2-A15E-01	Alive	40	T1	M0	N1	Stage II	1.51882
TCGA-B6-A0RE-01	Alive	61	NA	M0	N0	NA	1.5196
TCGA-A7-A0CH-01	Alive	79	T2	M0	N0	Stage II	1.52227
TCGA-A7-A0D9-01	Alive	37	T2	M0	N0	Stage II	1.52343
TCGA-A8-A0AB-01	Alive	54	T2	M0	N0	Stage II	1.52836
TCGA-A8-A07F-01	Alive	65	T2	M0	N1	Stage II	1.52883
TCGA-E2-A150-01	Alive	48	T2	M0	N0	Stage II	1.52968
TCGA-A2-A0YJ-01	Alive	39	T3	M0	N2	Stage III	1.53077
TCGA-E2-A15D-01	Alive	47	T2	M0	N0	Stage II	1.53199
TCGA-D8-A27E-01	Alive	66	T1	M0	N0	Stage I	1.53573
TCGA-E9-A1ND-01	Alive	75	T2	M0	N1	Stage II	1.5366
TCGA-A7-A26G-01	Alive	50	T2	M0	N0	Stage II	1.53827
TCGA-BH-A0DO-01	Alive	78	T1	M0	N0	Stage I	1.54092
TCGA-AN-A0FL-01	Alive	62	T2	M0	N0	Stage II	1.54164
TCGA-AR-A24W-01	Alive	55	T2	M0	N1	Stage II	1.54501
TCGA-A8-A08T-01	Dead	64	T2	M1	N1	Stage IV	1.54503
TCGA-BH-A1FU-01	Dead	44	T1	M0	N0	Stage I	1.54597
TCGA-A2-A4S0-01	Alive	77	T2	M0	N0	Stage II	1.55258
TCGA-B6-A0WZ-01	Alive	50	T2	M0	N1	Stage II	1.55717
TCGA-D8-A1JC-01	Alive	59	T2	M0	N2	Stage III	1.56208
TCGA-E9-A54X-01	Alive	85	T1	M0	N0	Stage I	1.56454
TCGA-E9-A22G-01	Alive	47	T2	M0	N0	Stage II	1.56479
TCGA-D8-A1XO-01	Alive	56	T2	M0	N1	Stage II	1.5651
TCGA-A2-A0T2-01	Dead	66	T3	M1	N3	Stage IV	1.56583
TCGA-BH-A18T-01	Dead	70	T2	M0	N0	Stage II	1.56715
TCGA-E2-A15S-01	Alive	34	T2	M0	N1	Stage II	1.56745
TCGA-A8-A07B-01	Alive	69	T2	M0	N0	Stage II	1.56815
TCGA-D8-A1XC-01	Dead	85	T4	M0	N1	Stage III	1.56823
TCGA-AC-A2FK-01	Alive	45	T2	M0	N3	Stage III	1.56827
TCGA-E2-A14W-01	Alive	78	T2	M0	N0	Stage II	1.56975
TCGA-AO-A124-01	Alive	38	T2	M0	N0	Stage II	1.57347
TCGA-EW-A1PC-01	Alive	66	T3	NA	N0	Stage II	1.57452
TCGA-AR-A1AL-01	Alive	60	T3	M0	N1	Stage III	1.58089
TCGA-BH-A18U-01	Dead	72	T2	M0	N2	Stage III	1.58293
TCGA-A7-A13D-01	Alive	46	T2	M0	N0	Stage II	1.58469
TCGA-D8-A1XF-01	Alive	45	T2	M0	N0	Stage II	1.58635
TCGA-C8-A1HN-01	Alive	56	T2	M0	N0	Stage II	1.5887
TCGA-E2-A156-01	Alive	61	T1	M0	N0	Stage I	1.5937
TCGA-A2-A04W-01	Alive	50	T2	M0	N1	Stage II	1.59462
TCGA-AQ-A1H3-01	Alive	49	T2	NA	N3	Stage III	1.59906
TCGA-S3-AA11-01	Alive	67	T2	M0	N0	Stage II	1.60675
TCGA-AO-A12H-01	Alive	69	T2	M0	N0	Stage II	1.60811
TCGA-AC-A62X-01	Alive	72	T2	NA	N0	Stage II	1.60982
TCGA-A2-A1FW-01	Alive	62	T3	M0	N2	Stage III	1.61055
TCGA-B6-A1KN-01	Alive	57	T4	M0	N1	Stage III	1.61403
TCGA-D8-A1XG-01	Alive	86	T4	M0	N1	Stage III	1.61582
TCGA-E2-A15R-01	Alive	64	T1	M0	N1	Stage II	1.61967
TCGA-AC-A3W7-01	Alive	66	T2	NA	N1	Stage II	1.62139
TCGA-D8-A13Z-01	Alive	51	T2	M0	N2	NA	1.62644
TCGA-BH-A202-01	Alive	60	T2	M0	N0	Stage II	1.6354
TCGA-C8-A137-01	Alive	34	T2	M0	N1	Stage II	1.63581
TCGA-E2-A15T-01	Alive	65	T2	M0	N0	Stage II	1.63596
TCGA-D8-A1JG-01	Alive	62	T2	M0	N0	Stage II	1.63862
TCGA-AR-A24K-01	Alive	46	T2	M0	N0	Stage II	1.63964
TCGA-B6-A0X4-01	Dead	62	T2	M0	N1	Stage II	1.64013
TCGA-A7-A13G-01	Alive	79	T2	NA	N0	Stage II	1.64479
TCGA-A2-A0D2-01	Alive	45	T2	M0	N0	Stage II	1.64816
TCGA-AN-A0AL-01	Alive	41	T4	M0	N0	Stage III	1.64896
TCGA-A2-A259-01	Alive	70	T1	M0	N0	Stage I	1.652
TCGA-BH-A1EN-01	Dead	78	T2	M0	NA	Stage II	1.65302
TCGA-EW-A6S9-01	Alive	34	T1	M0	N1	Stage II	1.65471
TCGA-AC-A3YI-01	Alive	74	T1	NA	N3	Stage III	1.66516
TCGA-A2-A0T7-01	Alive	51	T2	M0	N0	Stage II	1.66695
TCGA-A1-A0SO-01	Alive	67	T2	M0	N1	Stage II	1.67415
TCGA-B6-A0I6-01	Dead	49	T1	M0	N1	Stage II	1.67771
TCGA-BH-A0HW-01	Alive	62	T1	M0	N0	Stage I	1.6828
TCGA-AN-A0AS-01	Alive	70	T2	M0	N2	Stage III	1.68535
TCGA-BH-A0B7-01	Alive	42	T2	M0	N1	Stage II	1.68642
TCGA-AN-A0FK-01	Alive	88	T4	M0	N0	Stage III	1.69689
TCGA-B6-A0WV-01	Dead	67	T2	M0	N1	Stage II	1.70277
TCGA-B6-A0RL-01	Dead	60	T2	M0	N0	Stage II	1.70864
TCGA-AR-A255-01	Alive	62	T1	M0	N0	Stage I	1.70887
TCGA-BH-A1EO-01	Dead	68	T1	M0	N1	Stage II	1.71646
TCGA-A1-A0SB-01	Alive	70	T1	M0	N0	Stage I	1.72338
TCGA-E2-A15H-01	Alive	38	T1	M0	N1	Stage II	1.72442
TCGA-A8-A07U-01	Alive	66	T2	M0	N2	Stage III	1.72603
TCGA-BH-A0E7-01	Alive	79	T2	M0	N1	Stage II	1.73584
TCGA-BH-A0HL-01	Alive	56	T2	M0	N1	Stage II	1.73588
TCGA-E2-A1BC-01	Alive	63	T1	M0	N0	Stage I	1.73661
TCGA-A2-A0D1-01	Alive	76	T2	M0	N0	Stage II	1.7445
TCGA-EW-A1OX-01	Alive	43	T2	NA	N0	Stage II	1.75256
TCGA-B6-A0IC-01	Dead	90	T2	NA	NA	NA	1.75268
TCGA-BH-A0DL-01	Alive	64	T2	M0	N0	Stage II	1.75406
TCGA-A8-A09N-01	Alive	57	T2	M0	N3	Stage III	1.75544
TCGA-E9-A1R7-01	Alive	64	T2	M0	N0	Stage II	1.75626
TCGA-D8-A1XD-01	Alive	36	T1	M0	N2	Stage III	1.76381
TCGA-D8-A1JA-01	Alive	60	T4	M0	NA	NA	1.77058
TCGA-BH-A1FL-01	Dead	69	T2	M0	N1	Stage II	1.79416
TCGA-E9-A1N3-01	Alive	70	T1	M0	N2	Stage III	1.8042
TCGA-D8-A1XB-01	Alive	62	T2	M0	N1	Stage II	1.80474
TCGA-BH-A0B3-01	Alive	53	T2	M0	N1	Stage II	1.81447
TCGA-BH-A1EV-01	Dead	45	T3	M0	N1	Stage III	1.83185
TCGA-BH-A0BW-01	Alive	71	T1	M0	N0	Stage I	1.83261
TCGA-C8-A12P-01	Alive	55	T2	M0	N1	Stage II	1.83513
TCGA-E2-A15L-01	Alive	65	T2	M0	N0	Stage II	1.83918
TCGA-E9-A1RC-01	Alive	56	T4	M0	N3	Stage III	1.8612
TCGA-AR-A2LJ-01	Alive	40	T3	NA	N1	Stage III	1.86548
TCGA-BH-A0GY-01	Alive	67	T2	M0	N1	Stage II	1.87829
TCGA-BH-A0EE-01	Alive	68	T3	M0	N0	Stage II	1.88891
TCGA-B6-A0RH-01	Dead	51	T2	M0	N0	Stage II	1.89153
TCGA-D8-A1JL-01	Alive	72	T2	M0	N0	Stage II	1.90015
TCGA-D8-A1JF-01	Alive	79	T1	M0	N2	Stage III	1.90753
TCGA-AR-A0TR-01	Dead	68	T2	M0	N1	Stage II	1.90906
TCGA-D8-A27H-01	Alive	72	T2	M0	N0	Stage II	1.91336
TCGA-D8-A73W-01	Dead	79	T3	NA	N1	Stage III	1.93664
TCGA-B6-A1KF-01	Alive	68	T2	M0	N1	Stage II	1.94333
TCGA-AR-A0TP-01	Alive	43	T2	M0	N0	Stage II	1.95245
TCGA-C8-A12Q-01	Dead	78	T1	M0	N2	Stage III	1.95475
TCGA-A2-A0YG-01	Alive	63	T2	M0	N3	Stage III	1.95872
TCGA-B6-A0X1-01	Dead	48	T2	M1	N1	NA	1.97923
TCGA-A7-A6VX-01	Alive	68	T2	M0	N0	Stage II	1.98223
TCGA-D8-A27F-01	Alive	40	T2	M0	N0	Stage II	2.02942
TCGA-3C-AAAU-01	Alive	55	NA	NA	NA	NA	2.03362
TCGA-AQ-A0Y5-01	Dead	70	T2	NA	N2	Stage III	2.05209
TCGA-EW-A1PG-01	Alive	53	T2	NA	N1	Stage II	2.06694
TCGA-A2-A3XY-01	Dead	49	T2	M0	N1	Stage II	2.10659
TCGA-B6-A0I1-01	Dead	73	T2	M0	N0	Stage II	2.1209
TCGA-AR-A24N-01	Alive	54	T1	M0	N0	Stage I	2.12968
TCGA-E2-A1IL-01	Alive	78	T1	M0	N1	Stage II	2.13256
TCGA-UU-A93S-01	Dead	63	T4	M1	N3	Stage IV	2.13651
TCGA-E2-A159-01	Alive	50	T2	M0	N0	Stage II	2.18827
TCGA-B6-A1KI-01	Alive	63	T1	M0	N0	Stage I	2.20764
TCGA-D8-A1XJ-01	Alive	76	T3	NA	N1	Stage III	2.21534
TCGA-AR-A24U-01	Alive	47	T1	M0	N1	Stage II	2.22212
TCGA-BH-A0AV-01	Alive	52	T1	M0	N0	Stage I	2.22976
TCGA-D8-A1J9-01	Alive	48	T1	M0	N0	Stage I	2.30468
TCGA-A7-A3RF-01	Alive	79	T2	M0	N0	Stage II	2.31631
TCGA-AC-A7VB-01	Alive	51	T1	NA	N1	Stage II	2.40112
TCGA-AC-A2BK-01	Alive	78	T2	NA	N2	Stage III	2.4023
TCGA-C8-A12Z-01	Alive	45	T2	M0	N1	Stage II	2.41368
TCGA-C8-A12L-01	Alive	67	T2	M0	N0	Stage II	2.41886
TCGA-AR-A0U0-01	Alive	73	T2	M0	N1	Stage II	2.44797
TCGA-BH-A1FJ-01	Dead	66	T3	M0	N1	Stage III	2.49532
TCGA-AN-A04D-01	Alive	58	T2	M0	N1	Stage II	2.53631
TCGA-A2-A0T0-01	Alive	59	T2	M0	N1	Stage II	2.65773
TCGA-A2-A4RX-01	Alive	67	T2	M0	N0	Stage II	2.72749
TCGA-A8-A08B-01	Alive	52	T2	M0	N0	Stage II	2.7796
TCGA-AN-A0FX-01	Alive	52	T2	M0	N0	Stage II	3.06697
TCGA-A7-A26F-01	Alive	55	T1	M0	N0	Stage I	3.08152
TCGA-E2-A1LK-01	Dead	84	T4	M0	N3	Stage III	3.1361
TCGA-B6-A0I9-01	Dead	62	T3	M1	NA	Stage IV	4.4464
