# Supplementary material for: Molecular Characteristics, Clinical Implication, and Cancer Immunity Interactions of Pyroptosis-Related Genes in Breast Cancer
Source: Front Med (Lausanne). 2021 Sep 13;8:702638. doi: 10.3389/fmed.2021.702638 (PMC8473741; doi:10.3389/fmed.2021.702638)
Supplement: Supplementary file 3 [file Data_Sheet_1.ZIP › Original Source Data/Figure 3/Figure 3D.xlsx]

## Sheet: Sheet1
ID	futime	fustat
TCGA-A2-A0EN-01	134.3	0
TCGA-AO-A12C-01	77.92	0
TCGA-E2-A1IN-01	22.17	0
TCGA-AR-A1AR-01	17.21	1
TCGA-E2-A14P-01	40.93	0
TCGA-AR-A1AP-01	93.82	0
TCGA-AC-A62X-01	13.7	0
TCGA-A2-A0EP-01	118.36	0
TCGA-E9-A1RF-01	6.57	0
TCGA-AR-A2LJ-01	86.47	0
TCGA-E2-A9RU-01	17.67	0
TCGA-A2-A0YE-01	18.2	0
TCGA-AR-A5QN-01	33.28	0
TCGA-C8-A12Y-01	48.49	0
TCGA-AR-A24T-01	105.19	0
TCGA-BH-A0DQ-01	3.22	0
TCGA-UL-AAZ6-01	17.02	0
TCGA-AR-A24P-01	2.76	0
TCGA-BH-A0AY-01	25.53	0
TCGA-LD-A66U-01	21.22	0
TCGA-E2-A1BC-01	16.46	0
TCGA-AN-A0XW-01	5.58	0
TCGA-AR-A24V-01	105.22	0
TCGA-S3-AA12-01	18.86	0
TCGA-A2-A4S3-01	21.88	0
TCGA-Z7-A8R5-01	107.98	0
TCGA-A2-A0YI-01	49.44	0
TCGA-AC-A2B8-01	22.24	0
TCGA-A7-A2KD-01	22.31	0
TCGA-AO-A1KO-01	20.43	0
TCGA-V7-A7HQ-01	66.79	0
TCGA-BH-A0E0-01	4.4	0
TCGA-BH-A1F8-01	25.07	1
TCGA-AN-A0AK-01	7.36	0
TCGA-5L-AAT0-01	48.52	0
TCGA-E2-A1IK-01	59.13	0
TCGA-EW-A2FR-01	54.96	0
TCGA-AN-A049-01	0.62	0
TCGA-OL-A6VO-01	28.19	0
TCGA-EW-A1P5-01	23.09	0
TCGA-E9-A3X8-01	30.42	0
TCGA-AC-A3QQ-01	24.11	0
TCGA-S3-AA17-01	13.93	0
TCGA-AN-A0XT-01	0.33	0
TCGA-AO-A0J4-01	52.14	0
TCGA-A8-A08O-01	30.98	0
TCGA-BH-A0BF-01	43.5	1
TCGA-C8-A12X-01	12.65	0
TCGA-E2-A1IG-01	70.3	0
TCGA-D8-A1JH-01	13.99	0
TCGA-BH-A0HL-01	2.37	0
TCGA-GM-A5PX-01	18.1	0
TCGA-AR-A1AK-01	103.78	0
TCGA-A2-A3XU-01	29.96	1
TCGA-AC-A2QH-01	33.02	0
TCGA-A8-A07S-01	7.98	0
TCGA-E2-A15P-01	19.55	0
TCGA-A2-A0CR-01	107.85	0
TCGA-A2-A1G0-01	20.24	0
TCGA-E2-A105-01	42.97	0
TCGA-S3-AA0Z-01	20.66	0
TCGA-OL-A5D6-01	36.27	1
TCGA-BH-A0RX-01	5.58	0
TCGA-B6-A0RP-01	102.69	1
TCGA-E2-A1LS-01	52.69	0
TCGA-A1-A0SI-01	20.86	0
TCGA-A2-A1FZ-01	22.44	0
TCGA-C8-A134-01	12.58	0
TCGA-E2-A1LE-01	28.88	1
TCGA-BH-A18V-06	51.12	1
TCGA-5L-AAT1-01	48.32	0
TCGA-D8-A1JL-01	20.07	0
TCGA-AC-A2QI-01	19.32	0
TCGA-GM-A3XL-01	69.25	0
TCGA-LQ-A4E4-01	27.89	0
TCGA-OL-A97C-01	8.9	0
TCGA-BH-A0DX-01	70.83	0
TCGA-B6-A0RV-01	169.38	0
TCGA-C8-A27B-01	14.42	0
TCGA-E9-A1R3-01	2.56	0
TCGA-D8-A1XY-01	16.52	0
TCGA-BH-A1FM-01	45.6	1
TCGA-E2-A10F-01	28.84	0
TCGA-C8-A278-01	9.76	0
TCGA-A7-A425-01	14.68	0
TCGA-E2-A15H-01	12.91	0
TCGA-E2-A570-01	30.58	0
TCGA-BH-A1FL-01	54.96	1
TCGA-E2-A56Z-01	8.28	0
TCGA-E9-A1RI-01	47.6	0
TCGA-BH-A0DP-01	15.64	0
TCGA-AR-A0U3-01	134.03	0
TCGA-BH-A18L-01	26.64	1
TCGA-A7-A3J1-01	11.27	0
TCGA-AC-A6IW-01	13.57	0
TCGA-AC-A3YI-01	23.23	0
TCGA-D8-A1XG-01	14.72	0
TCGA-A8-A082-01	18.04	0
TCGA-OL-A5RU-01	40.05	0
TCGA-BH-A0HA-01	52.92	0
TCGA-A2-A3XS-01	33.9	1
TCGA-A2-A0ES-01	71.94	0
TCGA-B6-A0RN-01	263.07	0
TCGA-BH-A2L8-01	20.11	0
TCGA-E2-A108-01	27.5	0
TCGA-AN-A046-01	0.33	0
TCGA-E2-A576-01	34.26	0
TCGA-A2-A3XX-01	47.27	1
TCGA-C8-A137-01	12.45	0
TCGA-A7-A4SC-01	14.65	0
TCGA-E2-A15M-01	11.04	1
TCGA-A8-A08I-01	11.99	0
TCGA-AC-A2FF-01	90.64	0
TCGA-E2-A1L6-01	54.14	0
TCGA-AR-A24S-01	97.77	0
TCGA-E2-A155-01	21.02	0
TCGA-C8-A12M-01	11.76	0
TCGA-E2-A14W-01	32	0
TCGA-B6-A0RQ-01	140.18	1
TCGA-EW-A1IW-01	12.19	0
TCGA-A1-A0SM-01	7.95	0
TCGA-E9-A1R6-01	11.14	0
TCGA-A2-A0CQ-01	88.53	0
TCGA-OL-A5D7-01	58.48	0
TCGA-D8-A143-01	14.16	0
TCGA-C8-A138-01	12.48	0
TCGA-E2-A14Q-01	38.21	0
TCGA-A2-A0YL-01	48.42	0
TCGA-PL-A8LY-01	0.26	0
TCGA-D8-A1XZ-01	15.31	0
TCGA-E2-A14Y-01	69.28	0
TCGA-BH-A18I-01	35.91	0
TCGA-AR-A252-01	93.23	0
TCGA-A8-A07E-01	19.97	0
TCGA-AN-A0FS-01	6.9	0
TCGA-BH-A1F5-01	89.09	1
TCGA-BH-A0B4-01	39.13	0
TCGA-AN-A0XN-01	0.33	0
TCGA-A7-A5ZW-01	10.71	0
TCGA-AC-A5XU-01	14.95	0
TCGA-EW-A1PG-01	34.53	0
TCGA-OL-A66L-01	42.74	0
TCGA-D8-A27W-01	12.25	0
TCGA-A8-A07R-01	8.97	0
TCGA-AC-A6NO-01	1.68	0
TCGA-E2-A15G-01	18.2	0
TCGA-BH-A0H9-01	40.97	0
TCGA-GM-A2DN-01	101.54	0
TCGA-AC-A6IX-01	12.25	0
TCGA-A8-A08B-01	37.98	0
TCGA-D8-A1XJ-01	21.81	0
TCGA-AO-A0JC-01	50.82	0
TCGA-AR-A0U0-01	65.31	0
TCGA-A7-A6VV-01	10.28	0
TCGA-B6-A3ZX-01	37.84	1
TCGA-AR-A24L-01	94.15	1
TCGA-EW-A1OW-01	22.8	0
TCGA-EW-A1P3-01	52.92	0
TCGA-LL-A7T0-01	12.35	0
TCGA-B6-A0I8-01	24.61	1
TCGA-BH-A0AV-01	59.79	0
TCGA-E2-A156-01	23.85	0
TCGA-BH-A5IZ-01	18.63	0
TCGA-A2-A04U-01	87.19	0
TCGA-A7-A56D-01	14.72	0
TCGA-B6-A0X4-01	28.25	1
TCGA-AQ-A7U7-01	19.19	1
TCGA-D8-A1XT-01	16.62	0
TCGA-BH-A1FJ-01	63.3	1
TCGA-A2-A0ET-01	35.02	0
TCGA-AR-A0TR-01	5.26	1
TCGA-A8-A095-01	41.95	0
TCGA-A2-A25E-01	105.26	0
TCGA-A8-A08S-01	32.98	0
TCGA-AR-A0TS-01	84.03	0
TCGA-BH-A0BR-01	76.54	0
TCGA-A8-A0A6-01	21.02	0
TCGA-B6-A401-01	85.28	0
TCGA-E2-A1B5-01	32.33	0
TCGA-A7-A26I-01	21.71	0
TCGA-S3-AA15-01	17.25	0
TCGA-AR-A1AW-01	86.47	0
TCGA-E9-A5FL-01	0.79	0
TCGA-A8-A092-01	30.95	0
TCGA-D8-A13Z-01	20.86	0
TCGA-AR-A24O-01	118.5	0
TCGA-AO-A0JD-01	71.94	0
TCGA-BH-A0HF-01	23.88	0
TCGA-PE-A5DD-01	64.16	0
TCGA-AR-A0U2-01	83.8	1
TCGA-AC-A3HN-01	16.29	0
TCGA-AN-A0AL-01	7.46	0
TCGA-B6-A0RL-01	81.11	1
TCGA-C8-A274-01	16.69	0
TCGA-A2-A0CP-01	92.41	0
TCGA-BH-A0H5-01	53.22	0
TCGA-A2-A0EW-01	61.89	1
TCGA-D8-A145-01	13.47	0
TCGA-A7-A13G-01	23.59	0
TCGA-AN-A0XS-01	0.33	0
TCGA-D8-A27V-01	12.52	0
TCGA-D8-A27F-01	16.03	0
TCGA-AN-A0AS-01	0.33	0
TCGA-AO-A0J5-01	26.02	1
TCGA-D8-A1Y0-01	15.51	0
TCGA-BH-A0EI-01	63.27	0
TCGA-BH-A0DI-01	29.96	0
TCGA-D8-A1XM-01	17.67	0
TCGA-BH-A0DZ-01	16.26	0
TCGA-A2-A3Y0-01	50.79	0
TCGA-BH-A0C1-01	46.35	1
TCGA-BH-A0EB-01	24.47	0
TCGA-E2-A15T-01	51.35	0
TCGA-C8-A1HI-01	11.27	0
TCGA-A2-A0EM-01	101.64	0
TCGA-3C-AALJ-01	48.42	0
TCGA-E9-A1RG-01	21.25	0
TCGA-A8-A0A7-01	0.99	0
TCGA-E2-A1B0-01	53.58	0
TCGA-BH-A28O-01	36.79	0
TCGA-B6-A0RE-01	255.49	0
TCGA-A7-A13F-01	25.13	0
TCGA-C8-A1HE-01	12.32	0
TCGA-BH-A1EY-01	17.67	1
TCGA-AC-A3TN-01	14.98	0
TCGA-BH-A0DK-01	13.9	0
TCGA-A2-A04R-01	121.85	0
TCGA-E2-A1B4-01	32.98	1
TCGA-D8-A1XO-01	55.26	0
TCGA-AN-A0FD-01	6.44	0
TCGA-A8-A099-01	9.99	0
TCGA-GM-A5PV-01	13.53	0
TCGA-E9-A1R0-01	28.25	0
TCGA-A8-A0A9-01	27	0
TCGA-C8-A8HQ-01	12.48	0
TCGA-GI-A2C8-01	7.39	0
TCGA-B6-A408-01	68.07	0
TCGA-AR-A24X-01	98.69	0
TCGA-D8-A13Y-01	56.77	0
TCGA-D8-A1XA-01	27.56	0
TCGA-D8-A27E-01	17.41	0
TCGA-D8-A1XV-01	15.14	0
TCGA-A2-A25F-01	10.58	0
TCGA-S3-A6ZF-01	18.79	0
TCGA-C8-A26X-01	12.35	0
TCGA-C8-A27A-01	24.54	0
TCGA-BH-A1EX-01	49.54	1
TCGA-A7-A0DB-01	33.08	0
TCGA-BH-A0W5-01	42.31	0
TCGA-AR-A24M-01	120.24	0
TCGA-JL-A3YX-01	11.56	0
TCGA-A8-A0A4-01	13.01	0
TCGA-E9-A3HO-01	38.04	0
TCGA-EW-A2FV-01	25.89	0
TCGA-BH-A0EA-01	32.56	1
TCGA-A2-A0YT-01	23.75	1
TCGA-E2-A15E-01	20.7	0
TCGA-E9-A1R7-01	48.19	0
TCGA-BH-A0BD-01	18.2	0
TCGA-AN-A0AM-01	0.16	0
TCGA-B6-A0RG-01	68.4	0
TCGA-S3-AA10-01	19.25	0
TCGA-BH-A0DL-01	78.22	0
TCGA-GM-A2DF-01	70.8	0
TCGA-C8-A131-01	13.5	0
TCGA-B6-A409-01	18.82	1
TCGA-A2-A0SY-01	44.25	0
TCGA-AO-A12A-01	102.23	0
TCGA-A2-A0CY-01	54.96	0
TCGA-AN-A0G0-01	0.53	0
TCGA-A2-A3XT-01	91	0
TCGA-AQ-A1H2-01	15.6	0
TCGA-E2-A1L8-01	73.59	0
TCGA-C8-A26V-01	20.24	0
TCGA-E2-A1AZ-01	76.51	0
TCGA-GM-A2DA-01	216.59	1
TCGA-A2-A0T6-01	18.89	0
TCGA-BH-A0HI-01	20.37	0
TCGA-A2-A3XW-01	56.24	0
TCGA-E9-A22E-01	41.69	0
TCGA-A2-A04W-01	101.91	0
TCGA-D8-A3Z5-01	33.34	0
TCGA-B6-A400-01	7.06	0
TCGA-A1-A0SH-01	47.21	0
TCGA-A8-A0AD-01	38.01	0
TCGA-AQ-A04H-01	24.77	0
TCGA-AN-A04C-01	1.77	0
TCGA-AN-A03X-01	0.33	0
TCGA-A2-A3XZ-01	50.33	0
TCGA-AC-A8OQ-01	1.12	0
TCGA-BH-A1EV-01	11.99	1
TCGA-B6-A0IB-01	129.47	1
TCGA-AR-A1AX-01	86.37	0
TCGA-BH-A1FB-01	120.53	1
TCGA-E2-A574-01	38.73	0
TCGA-A8-A07I-01	13.99	0
TCGA-EW-A423-01	17.51	0
TCGA-A2-A3XY-01	35.91	1
TCGA-AC-A7VC-01	0.03	0
TCGA-E2-A2P6-01	34.53	0
TCGA-A2-A04Y-01	36.1	0
TCGA-BH-A0E9-01	81.77	0
TCGA-AC-A2BK-01	73	0
TCGA-OL-A5RV-01	34.89	0
TCGA-D8-A27P-01	1.61	0
TCGA-GM-A3XN-01	66.33	0
TCGA-A7-A0DC-01	29.76	0
TCGA-E9-A5FK-01	26.68	0
TCGA-E9-A1RC-01	40.21	0
TCGA-A8-A0A1-01	11.99	0
TCGA-A7-A5ZX-01	11.04	0
TCGA-OL-A5DA-01	58.57	0
TCGA-BH-A0BC-01	32	0
TCGA-AN-A0FN-01	7.16	0
TCGA-AR-A0TV-01	75.16	0
TCGA-E9-A226-01	34.43	1
TCGA-A2-A0D0-01	67.28	0
TCGA-AN-A0XU-01	0.33	0
TCGA-AC-A23E-01	22.93	0
TCGA-D8-A3Z6-01	18.5	0
TCGA-OL-A66P-01	14.06	0
TCGA-A1-A0SK-01	31.77	1
TCGA-EW-A1J5-01	15.67	0
TCGA-A8-A07U-01	24.97	0
TCGA-A7-A13E-01	20.17	1
TCGA-GM-A3NY-01	38.17	0
TCGA-D8-A1J8-01	14.16	0
TCGA-D8-A27G-01	13.44	0
TCGA-B6-A0I6-01	32.56	1
TCGA-AO-A12D-01	82.62	0
TCGA-EW-A6SB-01	24.97	0
TCGA-E9-A249-01	7.13	0
TCGA-EW-A1PE-01	10.51	0
TCGA-A8-A07W-01	9.99	0
TCGA-GM-A3NW-01	110.41	0
TCGA-E9-A1NC-01	39.52	0
TCGA-AO-A0JM-01	71.75	0
TCGA-B6-A0IQ-01	140.77	0
TCGA-E9-A228-01	42.21	0
TCGA-EW-A1P0-01	41.1	0
TCGA-A2-A25C-01	17.18	0
TCGA-AR-A2LR-01	57.23	0
TCGA-B6-A1KN-01	139.06	0
TCGA-A7-A6VY-01	8.74	0
TCGA-C8-A1HL-01	10.41	0
TCGA-B6-A0WV-01	79.4	1
TCGA-E2-A159-01	25.03	0
TCGA-AR-A1AT-01	41.79	1
TCGA-BH-A6R8-01	9.63	0
TCGA-D8-A1Y1-01	9.92	1
TCGA-BH-A0EE-01	30.98	0
TCGA-AC-A3OD-01	14.82	0
TCGA-BH-A0HB-01	26.48	0
TCGA-A2-A1FW-01	17.35	0
TCGA-E2-A14Z-01	18.5	1
TCGA-EW-A1PF-01	14.42	0
TCGA-BH-A1FU-01	55.45	1
TCGA-A8-A07C-01	33.97	0
TCGA-E9-A5UO-01	25.79	0
TCGA-S3-AA11-01	13.83	0
TCGA-BH-A0C0-01	41.72	0
TCGA-E2-A14R-01	38.57	0
TCGA-AC-A62Y-01	17.41	0
TCGA-EW-A1J6-01	28.75	0
TCGA-BH-A204-01	83.25	1
TCGA-OL-A5RW-01	36.33	0
TCGA-EW-A1OY-01	29.83	0
TCGA-AC-A8OS-01	2.3	0
TCGA-LL-A5YP-01	14.78	0
TCGA-A2-A0YK-01	19.32	0
TCGA-GM-A2DL-01	115.6	0
TCGA-AO-A0JF-01	65.05	0
TCGA-BH-A0HQ-01	36.83	0
TCGA-AR-A254-01	85.58	0
TCGA-B6-A0I2-01	143.27	0
TCGA-AR-A24H-01	160.78	0
TCGA-AC-A4ZE-01	29.24	0
TCGA-D8-A27I-01	14.42	0
TCGA-A8-A09X-01	13.99	1
TCGA-OL-A6VR-01	40.08	0
TCGA-A2-A0D3-01	61.53	0
TCGA-S3-AA14-01	17.38	0
TCGA-B6-A40C-01	71.09	0
TCGA-E2-A15K-06	9.03	0
TCGA-E9-A1RD-01	1.12	0
TCGA-A7-A6VX-01	10.41	0
TCGA-C8-A8HR-01	13.4	0
TCGA-EW-A1PB-01	19.97	0
TCGA-GM-A2DD-01	74.97	0
TCGA-A1-A0SE-01	43.4	0
TCGA-LL-A73Y-01	15.67	0
TCGA-A2-A0CM-01	24.77	1
TCGA-E2-A14T-01	75.92	0
TCGA-E9-A1N8-01	34.13	0
TCGA-AN-A0AT-01	0.33	0
TCGA-A8-A08Z-01	39.98	0
TCGA-AR-A24N-01	99.7	0
TCGA-BH-A0B6-01	81.57	0
TCGA-EW-A1PA-01	18.89	0
TCGA-AR-A24Q-01	104.2	0
TCGA-BH-A8FY-01	9.69	1
TCGA-E9-A2JS-01	29.7	1
TCGA-AN-A0AR-01	0.33	0
TCGA-AO-A0JB-01	50.66	0
TCGA-A8-A06P-01	13.01	0
TCGA-E2-A15E-06	20.7	0
TCGA-E9-A1NG-01	25.82	1
TCGA-BH-A18T-01	7.36	1
TCGA-E2-A15R-01	56.9	0
TCGA-AO-A0JJ-01	61.99	0
TCGA-E2-A15L-01	20.57	0
TCGA-AR-A1AJ-01	100.92	0
TCGA-BH-A0BA-01	37.19	0
TCGA-AN-A04D-01	1.71	0
TCGA-BH-A0AU-01	62.88	0
TCGA-A2-A25D-01	18.13	0
TCGA-AO-A126-01	108.64	0
TCGA-A8-A09Q-01	25	0
TCGA-EW-A1J1-01	18.89	0
TCGA-E2-A15D-01	17.28	0
TCGA-LL-A5YO-01	14.45	0
TCGA-LL-A5YL-01	17.05	0
TCGA-A8-A08X-01	42.97	0
TCGA-LL-A440-01	24.93	0
TCGA-D8-A27M-01	13.47	0
TCGA-AR-A24W-01	50.92	0
TCGA-D8-A1JU-01	14.68	0
TCGA-E2-A1BD-01	37.22	0
TCGA-C8-A12Q-01	12.65	1
TCGA-BH-A18F-01	32.88	0
TCGA-A2-A0D1-01	34.53	0
TCGA-BH-A1FD-01	33.15	1
TCGA-A2-A0YM-01	31.7	0
TCGA-E9-A5UP-01	26.38	0
TCGA-C8-A1HF-01	10.91	0
TCGA-EW-A1P1-01	39.75	0
TCGA-A7-A4SB-01	13.73	0
TCGA-BH-A0E2-01	14.29	0
TCGA-AR-A0TU-01	23.29	0
TCGA-E9-A295-01	12.32	0
TCGA-LD-A7W6-01	13.27	0
TCGA-E2-A1LK-01	8.74	1
TCGA-AO-A0J7-01	20.3	0
TCGA-AO-A03U-01	58.9	1
TCGA-E9-A1RB-01	32.06	1
TCGA-A2-A0SU-01	54.6	0
TCGA-E9-A1R2-01	34.92	0
TCGA-BH-A42U-01	110.51	0
TCGA-E9-A54Y-01	23.82	0
TCGA-XX-A899-01	15.34	0
TCGA-A2-A0CU-01	5.19	1
TCGA-E2-A14U-01	43.3	0
TCGA-BH-A0GZ-01	10.78	0
TCGA-E9-A1NH-01	18.92	0
TCGA-A8-A079-01	9	0
TCGA-B6-A0IO-01	165.64	0
TCGA-BH-A0DG-01	67.05	0
TCGA-A2-A04Q-01	78.35	0
TCGA-D8-A140-01	13.24	0
TCGA-BH-A0BP-01	75.43	1
TCGA-D8-A1XR-01	15.83	0
TCGA-AR-A0TX-01	64.78	0
TCGA-A1-A0SG-01	14.26	0
TCGA-AO-A12F-01	60.51	0
TCGA-E2-A152-01	69.91	0
TCGA-EW-A1P6-01	18.46	0
TCGA-E2-A1LI-01	102.53	0
TCGA-AN-A0FX-01	0.33	0
TCGA-AO-A1KP-01	97.01	0
TCGA-E9-A1N4-01	32.85	0
TCGA-B6-A402-01	74.93	0
TCGA-BH-A0B5-01	70.17	0
TCGA-EW-A1J2-01	13.24	0
TCGA-E9-A244-01	0.69	0
TCGA-GM-A2DO-01	85.28	0
TCGA-C8-A12N-01	11.76	0
TCGA-AN-A0FT-01	7.03	0
TCGA-A8-A09W-01	0.99	0
TCGA-A8-A07B-01	42.97	0
TCGA-BH-A18M-01	72.5	1
TCGA-A2-A04P-01	18	1
TCGA-D8-A1XB-01	18.13	0
TCGA-B6-A0X5-01	68.89	1
TCGA-AQ-A04J-01	26.91	0
TCGA-Z7-A8R6-01	106.96	0
TCGA-AC-A3W6-01	19.78	0
TCGA-E9-A1N5-01	36.79	0
TCGA-B6-A0IM-01	127.23	1
TCGA-C8-A273-01	16.85	0
TCGA-A2-A4S1-01	26.94	0
TCGA-A2-A4S2-01	21.12	0
TCGA-OL-A5D8-01	31.96	0
TCGA-D8-A27T-01	13.07	0
TCGA-E2-A15S-01	14.06	0
TCGA-B6-A1KC-01	43.56	0
TCGA-GI-A2C9-01	109.79	0
TCGA-BH-A0BG-01	61.47	0
TCGA-A7-A6VW-01	9.36	0
TCGA-AQ-A04L-01	129.99	0
TCGA-AR-A24Z-01	98.59	0
TCGA-A2-A04X-01	55.39	0
TCGA-OL-A66N-01	26.02	0
TCGA-E2-A15K-01	9.03	0
TCGA-LL-A6FP-01	22.24	0
TCGA-B6-A0RU-01	282.69	0
TCGA-BH-A0W7-01	44.78	0
TCGA-PE-A5DC-01	46.98	1
TCGA-AC-A8OP-01	20.17	0
TCGA-AC-A2FO-01	74.08	0
TCGA-BH-A0H3-01	63.34	0
TCGA-BH-A18K-01	90.77	1
TCGA-A8-A075-01	17.02	0
TCGA-B6-A0RT-01	89.39	0
TCGA-A8-A07G-01	18.96	0
TCGA-C8-A1HK-01	12.02	0
TCGA-E2-A1IH-01	33.71	0
TCGA-E9-A1NF-01	35.22	1
TCGA-BH-A0B0-01	81.37	0
TCGA-EW-A1OZ-01	40.37	0
TCGA-A7-A3RF-01	13.4	0
TCGA-BH-A0BJ-01	21.68	0
TCGA-AR-A0TW-01	98.85	0
TCGA-BH-A1FN-01	72.01	1
TCGA-AN-A0XL-01	5.35	0
TCGA-E2-A1LB-01	75.76	0
TCGA-BH-A0H7-01	23.06	0
TCGA-A2-A1FX-01	60.68	0
TCGA-E2-A15J-01	53.88	0
TCGA-A2-A0T3-01	49.8	0
TCGA-BH-A209-01	130.06	1
TCGA-GM-A2D9-01	59.53	1
TCGA-A2-A0T7-01	20.73	0
TCGA-D8-A1XS-01	16.29	0
TCGA-AR-A2LL-01	66.1	0
TCGA-B6-A0IP-01	128.98	1
TCGA-A1-A0SD-01	14.36	0
TCGA-EW-A424-01	23.49	0
TCGA-3C-AALI-01	131.57	0
TCGA-B6-A0I1-01	77.56	1
TCGA-AC-A2QJ-01	14.65	1
TCGA-AR-A5QQ-01	10.58	1
TCGA-BH-A8G0-01	21.75	0
TCGA-D8-A1XQ-01	16.39	0
TCGA-D8-A73U-01	16.16	0
TCGA-C8-A26Y-01	12.94	0
TCGA-AC-A8OR-01	1.31	0
TCGA-D8-A27K-01	48	0
TCGA-EW-A1IY-01	8.48	0
TCGA-BH-A18V-01	51.12	1
TCGA-BH-A0B9-01	51.64	0
TCGA-A2-A0T2-01	8.38	1
TCGA-AR-A1AS-01	37.78	0
TCGA-E9-A1R4-01	6.11	0
TCGA-E2-A107-01	34.4	0
TCGA-A2-A0T0-01	17.51	0
TCGA-BH-A0W4-01	24.93	0
TCGA-W8-A86G-01	11.4	0
TCGA-A8-A097-01	11.99	0
TCGA-A2-A0CZ-01	53.09	0
TCGA-A2-A3XV-01	32.72	0
TCGA-A2-A0ST-01	99.11	0
TCGA-EW-A3E8-01	34	0
TCGA-A7-A4SD-01	14.49	0
TCGA-3C-AAAU-01	132.95	0
TCGA-LL-A6FQ-01	2.63	0
TCGA-LL-A8F5-01	19.58	0
TCGA-AC-A3W5-01	16.56	0
TCGA-D8-A27L-01	16.39	0
TCGA-E2-A1IJ-01	28.42	0
TCGA-E9-A229-01	37.71	0
TCGA-A2-A0CL-01	99.05	0
TCGA-A2-A0YG-01	21.88	0
TCGA-AQ-A0Y5-01	5.65	1
TCGA-BH-A0DS-01	2.56	0
TCGA-AC-A3TM-01	25.03	0
TCGA-AR-A255-01	70.99	0
TCGA-B6-A0WY-01	113.7	1
TCGA-BH-A1ET-01	82.79	1
TCGA-AR-A24K-01	50.85	0
TCGA-B6-A0IJ-01	233.44	0
TCGA-D8-A1JN-01	20.37	0
TCGA-A7-A26F-01	24.24	0
TCGA-A2-A4RW-01	7.29	0
TCGA-E2-A14O-01	44.65	0
TCGA-AN-A0FL-01	7.59	0
TCGA-AO-A03V-01	44.38	0
TCGA-E2-A106-01	83.48	0
TCGA-AO-A0J2-01	32.75	0
TCGA-AO-A1KR-01	82.56	0
TCGA-BH-A0HN-01	16.95	0
TCGA-E2-A3DX-01	43.53	0
TCGA-E2-A10B-01	37.48	0
TCGA-A7-A0CJ-01	30.58	0
TCGA-A8-A06O-01	13.01	0
TCGA-BH-A18N-01	37.71	1
TCGA-D8-A73X-01	25.2	0
TCGA-EW-A3U0-01	17.48	0
TCGA-AN-A0FY-01	0.33	0
TCGA-C8-A12O-01	12.65	0
TCGA-EW-A1OV-01	25.92	0
TCGA-A8-A08P-01	30.98	0
TCGA-C8-A26Z-01	15.44	0
TCGA-E2-A1LG-01	50.03	0
TCGA-AR-A0TY-01	55.81	1
TCGA-AQ-A54N-01	2.56	0
TCGA-A7-A26E-01	31.34	0
TCGA-BH-A1FR-01	53.94	1
TCGA-A2-A0D2-01	33.74	0
TCGA-B6-A0IC-01	50.66	1
TCGA-D8-A1Y3-01	14.13	0
TCGA-AR-A2LQ-01	40.51	0
TCGA-E9-A248-01	1.94	0
TCGA-B6-A0RI-01	234.1	0
TCGA-AN-A0XP-01	0.3	0
TCGA-GM-A2DB-01	79.04	0
TCGA-EW-A1IZ-01	18.2	0
TCGA-A2-A04V-01	63.07	1
TCGA-E2-A1II-01	33.67	0
TCGA-BH-A0C7-01	90.9	0
TCGA-PE-A5DE-01	86.89	0
TCGA-BH-A1F6-01	97.4	1
TCGA-D8-A1JJ-01	20.07	0
TCGA-E9-A1NI-01	9.86	0
TCGA-WT-AB41-01	52.92	0
TCGA-AC-A2FK-01	87.06	0
TCGA-LL-A442-01	29.2	0
TCGA-GM-A2DI-01	85.09	0
TCGA-BH-A0C3-01	88.99	0
TCGA-B6-A0RH-01	212.09	1
TCGA-A7-A26H-01	23.78	0
TCGA-A2-A0EY-01	63.24	0
TCGA-A2-A0EX-01	24.7	0
TCGA-AR-A1AY-01	33.71	0
TCGA-D8-A1JC-01	15.77	0
TCGA-JL-A3YW-01	11.83	0
TCGA-A8-A07O-01	9.99	0
TCGA-BH-A0B3-01	39.52	0
TCGA-E9-A1N9-01	36.17	0
TCGA-E9-A1N6-01	22.27	1
TCGA-A8-A086-01	13.01	0
TCGA-B6-A0WX-01	20.99	1
TCGA-A8-A091-01	32.98	0
TCGA-A7-A0DA-01	35.64	0
TCGA-AN-A0XR-01	0.33	0
TCGA-BH-A0H0-01	15.14	0
TCGA-D8-A1X9-01	23.88	0
TCGA-LL-A5YN-01	14.68	0
TCGA-B6-A0WW-01	18.33	1
TCGA-BH-A1FH-01	33.97	1
TCGA-S3-A6ZG-01	18.46	0
TCGA-EW-A1P8-01	7.85	1
TCGA-BH-A1FE-06	74.67	1
TCGA-A7-A3IZ-01	10.58	0
TCGA-OL-A66I-01	23.46	0
TCGA-LL-A5YM-01	15.31	0
TCGA-BH-A0DD-01	81.67	0
TCGA-C8-A3M8-01	12.94	0
TCGA-A8-A08G-01	19.94	0
TCGA-AR-A2LK-01	54.17	1
TCGA-LD-A9QF-01	10.61	0
TCGA-BH-A1F2-01	31.5	1
TCGA-AR-A0TT-01	108.94	0
TCGA-AC-A23C-01	19.22	0
TCGA-A1-A0SF-01	48.06	0
TCGA-A2-A1G4-01	19.55	0
TCGA-BH-A0AW-01	20.43	0
TCGA-B6-A0IA-01	275.66	0
TCGA-C8-A130-01	12.16	0
TCGA-BH-A0W3-01	23.92	0
TCGA-E2-A10C-01	40.08	0
TCGA-AN-A04A-01	2.96	0
TCGA-E9-A227-01	32.03	0
TCGA-AO-A0JG-01	26.22	0
TCGA-A2-A1G1-01	19.19	0
TCGA-AR-A24U-01	102.76	0
TCGA-AC-A2FG-01	60.87	0
TCGA-A8-A06R-01	17.97	0
TCGA-AR-A0U4-01	107.13	0
TCGA-A8-A09M-01	33.05	0
TCGA-D8-A27N-01	17.05	0
TCGA-E2-A1L9-01	19.65	0
TCGA-BH-A5J0-01	23.49	0
TCGA-BH-A0HX-01	27.23	0
TCGA-E9-A22H-01	40.47	0
TCGA-A7-A5ZV-01	12.09	0
TCGA-OL-A66O-01	17.35	0
TCGA-D8-A1JA-01	16.49	0
TCGA-AC-A2FM-01	26.02	1
TCGA-D8-A4Z1-01	21.65	0
TCGA-E2-A2P5-01	26.97	1
TCGA-OL-A5RX-01	28.84	0
TCGA-A7-A13H-01	29.53	0
TCGA-B6-A40B-01	103.55	0
TCGA-GM-A3XG-01	43.69	0
TCGA-E2-A109-01	46.55	0
TCGA-D8-A1JF-01	12.02	0
TCGA-E9-A1RA-01	44.97	0
TCGA-BH-A0DO-01	54.01	0
TCGA-A2-A4S0-01	23.19	0
TCGA-A8-A07J-01	11.99	0
TCGA-AN-A0AJ-01	9.95	0
TCGA-AO-A12G-01	53.84	0
TCGA-AR-A2LM-01	63.57	0
TCGA-AR-A256-01	93.76	1
TCGA-BH-A0DE-01	77.92	0
TCGA-A2-A0T1-01	17.12	0
TCGA-BH-A18U-01	51.35	1
TCGA-AR-A5QM-01	73.29	0
TCGA-GM-A2DH-01	72.04	0
TCGA-BH-A0HO-01	2.5	0
TCGA-A2-A0YF-01	50.43	0
TCGA-BH-A18J-01	20.11	1
TCGA-E2-A14N-01	47.11	0
TCGA-A7-A426-01	11.96	0
TCGA-AR-A0TZ-01	107.16	1
TCGA-A8-A08F-01	32.98	0
TCGA-BH-A1FC-01	114.06	1
TCGA-AR-A1AL-01	97.6	0
TCGA-BH-A0BM-01	61.63	0
TCGA-LD-A74U-01	13.21	0
TCGA-BH-A0HU-01	12.88	0
TCGA-E9-A243-01	20.11	0
TCGA-A2-A0EQ-01	79.7	0
TCGA-A8-A09R-01	8.97	0
TCGA-D8-A1JG-01	52.96	0
TCGA-B6-A0WT-01	188.53	0
TCGA-B6-A0IN-01	84.53	1
TCGA-EW-A6SC-01	31.27	0
TCGA-AC-A6IX-06	12.25	0
TCGA-EW-A6SA-01	16.75	0
TCGA-AO-A125-01	113.53	0
TCGA-E9-A1NA-01	36.53	0
TCGA-A8-A08T-01	111.99	1
TCGA-BH-A0E7-01	44.78	0
TCGA-LL-A73Z-01	7.46	1
TCGA-A1-A0SO-01	27.99	0
TCGA-BH-A201-01	28.12	0
TCGA-BH-A18G-01	4.89	0
TCGA-D8-A141-01	20.57	0
TCGA-A7-A0CG-01	34.26	0
TCGA-AN-A041-01	0.23	0
TCGA-EW-A1P4-01	29.8	0
TCGA-BH-A0H6-01	24.54	0
TCGA-D8-A1XU-01	12.98	0
TCGA-A8-A09D-01	50	0
TCGA-BH-A8FZ-01	18.86	0
TCGA-E9-A3Q9-01	32.88	0
TCGA-BH-A18R-01	37.52	1
TCGA-BH-A0HK-01	5.85	0
TCGA-A7-A0D9-01	37.42	0
TCGA-AO-A03L-01	80.22	0
TCGA-E2-A1B1-01	87.16	0
TCGA-EW-A6SD-01	33.18	0
TCGA-BH-A0DV-01	67.81	0
TCGA-OL-A5S0-01	20.37	0
TCGA-A8-A0AB-01	17.02	0
TCGA-OL-A6VQ-01	19.71	0
TCGA-B6-A1KF-01	101.45	0
TCGA-AO-A12E-01	70.37	0
TCGA-C8-A26W-01	12.52	0
TCGA-3C-AALK-01	47.57	0
TCGA-C8-A12L-01	11.93	0
TCGA-A2-A0YC-01	32.52	0
TCGA-BH-A1EU-01	42.25	1
TCGA-A8-A07Z-01	45.04	0
TCGA-A7-A13D-01	31.7	0
TCGA-A2-A0YD-01	25.26	0
TCGA-AO-A0JI-01	50.2	0
TCGA-A8-A06Y-01	25.99	0
TCGA-A8-A09I-01	45.04	0
TCGA-A8-A0A2-01	19.02	0
TCGA-AC-A2FE-01	86.6	1
TCGA-A8-A08J-01	37.02	1
TCGA-BH-A1ES-06	113.73	1
TCGA-5T-A9QA-01	9.95	0
TCGA-A1-A0SQ-01	18.2	0
TCGA-AC-A3QP-01	22.17	0
TCGA-D8-A1JB-01	55.45	0
TCGA-BH-A18S-01	66	1
TCGA-A2-A0CW-01	107.85	0
TCGA-A8-A09K-01	29.96	0
TCGA-E9-A22G-01	40.7	0
TCGA-E2-A573-01	34.89	0
TCGA-AR-A0TP-01	140.44	0
TCGA-AO-A1KT-01	17.77	0
TCGA-BH-A203-01	38.57	1
TCGA-B6-A0RM-01	77.96	1
TCGA-A1-A0SP-01	19.19	0
TCGA-A1-A0SB-01	8.51	0
TCGA-AC-A6IV-01	18.66	0
TCGA-OL-A5RY-01	24.7	0
TCGA-LL-A7SZ-01	19.51	0
TCGA-AO-A03R-01	68.69	0
TCGA-EW-A1PD-01	13.93	0
TCGA-BH-A1FG-01	122.73	1
TCGA-AO-A0JA-01	21.52	0
TCGA-A2-A04T-01	73.78	0
TCGA-BH-A0DH-01	37.98	0
TCGA-D8-A1XF-01	15.21	0
TCGA-A8-A06T-01	53.02	0
TCGA-LL-A50Y-01	25.03	0
TCGA-E9-A3QA-01	30.16	0
TCGA-EW-A2FW-01	22.08	0
TCGA-AR-A2LN-01	38.14	0
TCGA-AO-A0J8-01	22.34	0
TCGA-AO-A1KS-01	11.5	0
TCGA-OL-A66J-01	65.57	0
TCGA-A7-A0CD-01	38.27	0
TCGA-EW-A2FS-01	52.69	0
TCGA-D8-A1JT-01	13.3	0
TCGA-D8-A1JS-01	12.19	0
TCGA-BH-A0DT-01	78.94	0
TCGA-B6-A0IE-01	65.47	1
TCGA-BH-A0BT-01	77.69	0
TCGA-AR-A1AH-01	125.07	0
TCGA-A2-A0EU-01	34.26	0
TCGA-D8-A1X8-01	25.72	0
TCGA-AC-A3EH-01	6.47	1
TCGA-AN-A0FW-01	0.36	0
TCGA-D8-A1XL-01	19.91	0
TCGA-BH-A0WA-01	23.03	0
TCGA-B6-A0I5-01	281.08	0
TCGA-C8-A12Z-01	12.55	0
TCGA-E2-A1LL-01	43	0
TCGA-A2-A0EV-01	31.8	0
TCGA-AC-A62V-01	11.43	1
TCGA-OK-A5Q2-01	2.1	0
TCGA-BH-A42T-01	10.51	1
TCGA-E2-A154-01	19.42	0
TCGA-C8-A1HG-01	11.33	0
TCGA-A8-A06X-01	30.98	1
TCGA-B6-A0WZ-01	206.7	0
TCGA-AC-A23H-01	5.72	1
TCGA-E2-A1B6-01	28.48	0
TCGA-A8-A093-01	17.94	0
TCGA-AR-A1AM-01	98.26	0
TCGA-AO-A0J9-01	52.99	0
TCGA-BH-A6R9-01	5.26	0
TCGA-D8-A1XC-01	12.39	1
TCGA-BH-A0BZ-01	74.08	0
TCGA-BH-A0E6-01	9.63	0
TCGA-A2-A0ER-01	74.34	0
TCGA-A2-A0T5-01	17.44	0
TCGA-E2-A1LH-01	106.67	0
TCGA-BH-A1EO-01	91.92	1
TCGA-B6-A0X1-01	244.91	1
TCGA-BH-A0BO-01	72.17	0
TCGA-A8-A06U-01	29.01	1
TCGA-AN-A0XO-01	12.32	0
TCGA-AN-A0FV-01	0.33	0
TCGA-AR-A1AO-01	86.01	0
TCGA-E2-A15F-01	21.62	0
TCGA-D8-A27H-01	13.04	0
TCGA-LL-A9Q3-01	17.48	0
TCGA-E2-A15I-01	55.58	0
TCGA-AC-A2BM-01	99.28	0
TCGA-A2-A0CT-01	75.2	0
TCGA-A7-A26J-01	20.6	0
TCGA-GM-A2DK-01	86.89	0
TCGA-B6-A0RO-01	161.93	0
TCGA-D8-A142-01	13.96	0
TCGA-C8-A8HP-01	13.01	0
TCGA-E9-A24A-01	24.54	0
TCGA-AO-A0JE-01	76.71	0
TCGA-AR-A1AU-01	94.22	0
TCGA-E9-A1QZ-01	24.8	0
TCGA-E9-A22B-01	38.34	0
TCGA-A8-A07P-01	10.97	0
TCGA-A8-A06Z-01	1.02	0
TCGA-LL-A740-01	14.49	0
TCGA-A7-A0CE-01	35.28	0
TCGA-A8-A08L-01	9.99	1
TCGA-A8-A06Q-01	1.02	0
TCGA-B6-A0IK-01	18.76	1
TCGA-BH-A1EW-01	55.65	1
TCGA-BH-A28Q-01	36.76	0
TCGA-A8-A07L-01	32.03	0
TCGA-BH-A0AZ-01	63.04	0
TCGA-A8-A076-01	53.94	0
TCGA-D8-A1JI-01	18.96	0
TCGA-GM-A2DC-01	83.28	0
TCGA-A8-A09T-01	19.02	0
TCGA-AC-A5XS-01	19.32	0
TCGA-A2-A0YJ-01	18.59	0
TCGA-A2-A0SW-01	44.84	1
TCGA-AR-A1AI-01	108.28	0
TCGA-BH-AB28-01	9.43	0
TCGA-E2-A1LA-01	24.57	0
TCGA-A8-A09V-01	15.01	0
TCGA-WT-AB44-01	29.01	0
TCGA-E9-A1R5-01	3.02	0
TCGA-A2-A25B-01	42.41	0
TCGA-AN-A03Y-01	0.33	0
TCGA-AC-A3W7-01	15.47	0
TCGA-A2-A4RY-01	21.29	0
TCGA-E2-A15A-01	23.32	0
TCGA-A8-A09B-01	11.99	0
TCGA-BH-A0HP-01	13.6	0
TCGA-AQ-A54O-01	32.88	0
TCGA-D8-A1J9-01	17.48	0
TCGA-AO-A0JL-01	55.29	0
TCGA-A2-A0EO-01	80.22	0
TCGA-AC-A23G-01	73.85	0
TCGA-UU-A93S-01	3.81	1
TCGA-C8-A12U-01	12.65	0
TCGA-BH-A18H-01	21.42	0
TCGA-C8-A1HM-01	12.32	0
TCGA-HN-A2OB-01	62.42	1
TCGA-E9-A1ND-01	41.59	0
TCGA-AO-A03T-01	69.78	0
TCGA-A2-A04N-01	143.04	0
TCGA-AO-A124-01	115.18	0
TCGA-B6-A0X0-01	129.6	1
TCGA-E9-A54X-01	23.88	0
TCGA-E9-A1RE-01	46.62	0
TCGA-D8-A73W-01	12.65	1
TCGA-A1-A0SJ-01	13.67	0
TCGA-BH-A18P-01	30.26	1
TCGA-AR-A250-01	88.93	0
TCGA-AR-A2LO-01	39.36	0
TCGA-C8-A135-01	12.91	0
TCGA-AO-A0J3-01	21.39	0
TCGA-A2-A1G6-01	16.46	0
TCGA-GM-A2DM-01	105.98	0
TCGA-B6-A0IH-01	112.29	1
TCGA-A2-A3KC-01	36.2	0
TCGA-BH-A202-01	26.12	0
TCGA-E2-A1L7-01	60.32	0
TCGA-BH-A0HW-01	51.28	0
TCGA-E2-A1IF-01	37.39	0
TCGA-AO-A03N-01	66.72	0
TCGA-C8-A1HJ-01	0.16	0
TCGA-E9-A6HE-01	27.83	0
TCGA-AR-A1AN-01	95.93	0
TCGA-E2-A15C-01	22.8	0
TCGA-A7-A0CH-01	35.45	0
TCGA-AR-A1AQ-01	99.24	0
TCGA-A2-A25A-01	107.62	0
TCGA-E2-A10E-01	28.42	0
TCGA-C8-A3M7-01	33.97	1
TCGA-AQ-A1H3-01	32.49	0
TCGA-E9-A247-01	38.96	0
TCGA-AN-A0FF-01	5.65	0
TCGA-A2-A0YH-01	21.65	0
TCGA-E9-A1RH-01	46.55	0
TCGA-AR-A2LE-01	166.29	0
TCGA-E9-A1N3-01	34.79	0
TCGA-MS-A51U-01	22.37	0
TCGA-A8-A07F-01	18.96	0
TCGA-A8-A08A-01	0.99	0
TCGA-D8-A1JE-01	18.89	0
TCGA-LL-A6FR-01	16.06	0
TCGA-E9-A22D-01	41	0
TCGA-A2-A0SX-01	50.39	0
TCGA-EW-A1PH-01	19.94	0
TCGA-AN-A0FK-01	7	0
TCGA-A2-A0CX-01	56.77	0
TCGA-E2-A158-01	14.78	0
TCGA-D8-A1X6-01	17.77	0
TCGA-EW-A1P7-01	30.06	0
TCGA-B6-A0IG-01	146.39	1
TCGA-A7-A4SA-01	14.91	0
TCGA-D8-A1JP-01	20.99	0
TCGA-C8-A1HN-01	12.94	0
TCGA-D8-A1XK-01	14.49	0
TCGA-E9-A22A-01	39.06	0
TCGA-AO-A12H-01	40.54	0
TCGA-D8-A1Y2-01	14.22	0
TCGA-D8-A1XW-01	43	0
TCGA-OL-A5RZ-01	22.31	0
TCGA-BH-A42V-01	20.86	0
TCGA-BH-A0B7-01	84.07	0
TCGA-C8-A1HO-01	12.32	0
TCGA-A8-A09A-01	9.99	0
TCGA-AO-A129-01	107.95	0
TCGA-AO-A03O-01	81.57	1
TCGA-E2-A10A-01	40.37	0
TCGA-E2-A15A-06	23.32	0
TCGA-A8-A09E-01	49.01	0
TCGA-AC-A3YJ-01	24.77	0
TCGA-EW-A1IX-01	39.68	0
TCGA-A8-A09N-01	1.02	0
TCGA-AO-A0J6-01	37.45	0
TCGA-AN-A0FJ-01	7.95	0
TCGA-BH-A1ES-01	113.73	1
TCGA-BH-A0E1-01	15.67	0
TCGA-4H-AAAK-01	11.43	0
TCGA-EW-A6S9-01	15.21	0
TCGA-D8-A1JM-01	19.38	0
TCGA-A7-A4SF-01	17.9	0
TCGA-A8-A08R-01	0.99	0
TCGA-D8-A146-01	21.12	0
TCGA-D8-A1X5-01	18.56	0
TCGA-A2-A1FV-01	23.46	0
TCGA-A2-A0CK-01	136.63	0
TCGA-E2-A1IL-01	3.88	0
TCGA-B6-A0X7-01	58.51	1
TCGA-B6-A2IU-01	170.04	0
TCGA-B6-A0WS-01	97.4	1
TCGA-E2-A1IO-01	60.94	0
TCGA-AC-A5EH-01	16.79	0
TCGA-AC-A3BB-01	32.42	0
TCGA-AR-A0TQ-01	98.26	0
TCGA-D8-A1JK-01	20.11	0
TCGA-D8-A1X7-01	16.72	0
TCGA-AO-A1KQ-01	61.83	0
TCGA-PL-A8LX-01	0.16	0
TCGA-AR-A2LH-01	20.24	1
TCGA-BH-A0B8-01	51.54	0
TCGA-A2-A3KD-01	39.62	0
TCGA-A2-A0D4-01	25.2	0
TCGA-D8-A27R-01	10.09	0
TCGA-E2-A1IE-01	77.6	0
TCGA-EW-A1J3-01	16.56	0
TCGA-BH-A18Q-01	55.58	1
TCGA-B6-A1KI-01	73.46	0
TCGA-A7-A26G-01	23.72	0
TCGA-AO-A03M-01	61.3	0
TCGA-A2-A0CS-01	77.14	1
TCGA-C8-A12W-01	12.65	0
TCGA-E2-A1IU-01	11.07	0
TCGA-B6-A0I9-01	11.89	1
TCGA-AO-A128-01	106.7	0
TCGA-A7-A3J0-01	10.28	0
TCGA-E9-A1NE-01	35.74	0
TCGA-AC-A2FB-01	40.54	0
TCGA-AR-A5QP-01	38.93	0
TCGA-A2-A0T4-01	20.5	0
TCGA-BH-A0BL-01	74.84	0
TCGA-BH-A0HY-01	50.76	0
TCGA-E9-A2JT-01	9.46	0
TCGA-A7-A3IY-01	11.33	0
TCGA-A8-A085-01	36.93	0
TCGA-GM-A4E0-01	71.98	0
TCGA-BH-A208-01	57.79	1
TCGA-D8-A1XD-01	17.15	0
TCGA-BH-A1EN-01	69.88	1
TCGA-A1-A0SN-01	39.29	0
TCGA-E2-A150-01	63.57	0
TCGA-PL-A8LZ-01	9.92	0
TCGA-A2-A0CO-01	114.72	1
TCGA-HN-A2NL-01	2.6	0
TCGA-E2-A14X-01	31.93	0
TCGA-A2-A4RX-01	24.38	0
TCGA-E2-A572-01	39.68	0
TCGA-C8-A12V-01	12.65	0
TCGA-BH-A0BQ-01	74.08	0
TCGA-EW-A1OX-01	29.93	0
TCGA-BH-A0BW-01	77.89	0
TCGA-A8-A084-01	15.05	0
TCGA-A2-A0SV-01	27.1	1
TCGA-C8-A275-01	0.03	0
TCGA-S3-A6ZH-01	21.06	0
TCGA-D8-A1JD-01	18.13	0
TCGA-A2-A0CV-01	98.92	0
TCGA-E2-A14V-01	34.23	0
TCGA-E2-A153-01	23.23	0
TCGA-AR-A24R-01	112.68	0
TCGA-AR-A1AV-01	61.24	0
TCGA-AR-A251-01	99.54	0
TCGA-AC-A7VB-01	8.21	0
TCGA-A8-A08C-01	28.94	0
TCGA-A2-A259-01	52.43	0
TCGA-AO-A03P-01	95.63	1
TCGA-A7-A4SE-01	21.16	0
TCGA-C8-A132-01	12.58	0
TCGA-B6-A0RS-01	100.62	1
TCGA-BH-A0BV-01	49.9	0
TCGA-BH-A0B1-01	37.71	0
TCGA-AN-A0FZ-01	0.33	0
TCGA-EW-A1PC-01	6.14	0
TCGA-D8-A147-01	19.19	0
TCGA-BH-A1FE-01	74.67	1
TCGA-AN-A0XV-01	5.32	0
TCGA-XX-A89A-01	16.03	0
TCGA-LL-A441-01	32.72	0
TCGA-E2-A15O-01	50.76	0
TCGA-C8-A12P-01	11.76	0
TCGA-BH-A1F0-01	25.79	1
TCGA-OL-A66K-01	41.89	1
TCGA-BH-A0GY-01	30.32	0
TCGA-AO-A12B-01	98.19	0
