# Supplementary material for: Molecular Characteristics, Clinical Implication, and Cancer Immunity Interactions of Pyroptosis-Related Genes in Breast Cancer
Source: Front Med (Lausanne). 2021 Sep 13;8:702638. doi: 10.3389/fmed.2021.702638 (PMC8473741; doi:10.3389/fmed.2021.702638)
Supplement: Supplementary file 3 [file Data_Sheet_1.ZIP › Original Source Data/Figure 4/Figure 4A.xlsx]

## Sheet: Sheet1
id	HR	HR.95L	HR.95H	pvalue
Age	1.03011	1.01768	1.04269	1.66399e-06
T	1.45755	1.19757	1.77397	0.000170882
M	4.76545	2.84728	7.97588	2.81653e-09
N	1.61145	1.35925	1.91045	3.92085e-08
Stage	2.16669	1.73315	2.70868	1.13845e-11
riskScore	2.25824	1.62305	3.14202	1.33851e-06
