# Supplementary material for: Molecular Characteristics, Clinical Implication, and Cancer Immunity Interactions of Pyroptosis-Related Genes in Breast Cancer
Source: Front Med (Lausanne). 2021 Sep 13;8:702638. doi: 10.3389/fmed.2021.702638 (PMC8473741; doi:10.3389/fmed.2021.702638)
Supplement: Supplementary file 3 [file Data_Sheet_1.ZIP › Original Source Data/Figure 4/Figure 4B.xlsx]

## Sheet: Sheet1
id	HR	HR.95L	HR.95H	pvalue
Age	1.0303	1.01595	1.04485	3.02993e-05
T	1.02588	0.762393	1.38044	0.866012
M	1.56527	0.689805	3.55181	0.283844
N	1.2611	0.951556	1.67135	0.10644
Stage	1.51046	0.911885	2.50196	0.109217
riskScore	2.08599	1.39505	3.11916	0.000341138
