# Supplementary material for: Molecular Characteristics, Clinical Implication, and Cancer Immunity Interactions of Pyroptosis-Related Genes in Breast Cancer
Source: Front Med (Lausanne). 2021 Sep 13;8:702638. doi: 10.3389/fmed.2021.702638 (PMC8473741; doi:10.3389/fmed.2021.702638)
Supplement: Supplementary file 3 [file Data_Sheet_1.ZIP › Original Source Data/Figure 5/Figure 5A.xlsx]

## Sheet: Sheet1
id	DFI	DFI.time	risk
TCGA-AC-A7VC-01	0	1	high
TCGA-C8-A275-01	0	1	high
TCGA-AN-A0AM-01	0	5	high
TCGA-C8-A1HJ-01	0	5	low
TCGA-AN-A041-01	0	7	low
TCGA-AN-A0XP-01	0	9	low
TCGA-AN-A0XT-01	0	10	high
TCGA-AN-A046-01	0	10	low
TCGA-AN-A0XN-01	0	10	low
TCGA-AN-A0XS-01	0	10	low
TCGA-AN-A0AS-01	0	10	high
TCGA-AN-A03X-01	0	10	low
TCGA-AN-A0XU-01	0	10	high
TCGA-AN-A0AT-01	0	10	low
TCGA-AN-A0AR-01	0	10	low
TCGA-AN-A0FX-01	0	10	high
TCGA-AN-A0FY-01	0	10	high
TCGA-AN-A0XR-01	0	10	low
TCGA-AN-A0FV-01	0	10	low
TCGA-AN-A03Y-01	0	10	high
TCGA-AN-A0FZ-01	0	10	high
TCGA-AN-A0FW-01	0	11	low
TCGA-AN-A0G0-01	0	16	high
TCGA-E9-A244-01	0	21	low
TCGA-D8-A73W-01	1	21	high
TCGA-E9-A5FL-01	0	24	low
TCGA-A8-A0A7-01	0	30	low
TCGA-A8-A08A-01	0	30	low
TCGA-A8-A08R-01	0	30	low
TCGA-A8-A06Q-01	0	31	high
TCGA-A8-A09N-01	0	31	high
TCGA-AC-A8OQ-01	0	34	low
TCGA-E9-A1RD-01	0	34	high
TCGA-AC-A8OR-01	0	40	high
TCGA-D8-A27P-01	0	49	high
TCGA-AC-A6NO-01	0	51	high
TCGA-E2-A152-01	1	54	high
TCGA-E9-A248-01	0	59	low
TCGA-OK-A5Q2-01	0	64	high
TCGA-AC-A8OS-01	0	70	high
TCGA-BH-A0HL-01	0	72	high
TCGA-E2-A10A-01	1	75	low
TCGA-BH-A0HO-01	0	76	high
TCGA-E9-A1R3-01	0	78	low
TCGA-BH-A0DS-01	0	78	high
TCGA-AQ-A54N-01	0	78	low
TCGA-HN-A2NL-01	0	79	low
TCGA-LL-A6FQ-01	0	80	low
TCGA-AR-A24P-01	0	84	high
TCGA-E9-A1NF-01	1	90	low
TCGA-E9-A1R5-01	0	92	low
TCGA-BH-A0DQ-01	0	98	low
TCGA-E2-A1IL-01	0	118	high
TCGA-BH-A0E0-01	0	134	high
TCGA-C8-A137-01	1	136	high
TCGA-AO-A0JA-01	1	143	low
TCGA-BH-A18G-01	0	149	low
TCGA-E2-A1LK-01	1	155	high
TCGA-AR-A0TR-01	0	160	high
TCGA-BH-A6R9-01	0	160	low
TCGA-AN-A0XV-01	0	162	low
TCGA-AN-A0XL-01	0	163	low
TCGA-AN-A0XW-01	0	170	low
TCGA-BH-A0RX-01	0	170	low
TCGA-AQ-A0Y5-01	0	172	high
TCGA-AN-A0FF-01	0	172	high
TCGA-A7-A3RF-01	1	174	high
TCGA-BH-A0HK-01	0	178	low
TCGA-E9-A1R4-01	0	186	low
TCGA-EW-A1PC-01	0	187	high
TCGA-E2-A14Z-01	1	188	low
TCGA-AN-A0FD-01	0	196	low
TCGA-AC-A3EH-01	0	197	high
TCGA-E9-A1RF-01	0	200	low
TCGA-EW-A1P8-01	1	207	high
TCGA-AN-A0FS-01	0	210	high
TCGA-AN-A0FK-01	0	213	high
TCGA-AN-A0FT-01	0	214	low
TCGA-B6-A400-01	0	215	low
TCGA-E9-A249-01	0	217	low
TCGA-AN-A0FN-01	0	218	low
TCGA-A2-A4RW-01	0	222	low
TCGA-AN-A0AK-01	0	224	low
TCGA-GI-A2C8-01	0	225	high
TCGA-AN-A0AL-01	0	227	high
TCGA-AN-A0FL-01	0	231	high
TCGA-AC-A2QJ-01	1	237	low
TCGA-A1-A0SM-01	0	242	low
TCGA-A8-A091-01	1	243	high
TCGA-AC-A7VB-01	0	250	high
TCGA-E2-A56Z-01	0	252	low
TCGA-EW-A1IY-01	0	258	low
TCGA-LL-A5YM-01	1	258	low
TCGA-A1-A0SB-01	0	259	high
TCGA-A7-A6VY-01	0	266	high
TCGA-AO-A126-01	1	267	low
TCGA-AR-A1AR-01	1	268	high
TCGA-A8-A09R-01	0	273	high
TCGA-A8-A079-01	0	274	low
TCGA-E2-A15K-06	0	275	low
TCGA-E2-A15K-01	0	275	low
TCGA-BH-AB28-01	0	287	low
TCGA-E9-A2JT-01	0	288	low
TCGA-A7-A26H-01	1	291	high
TCGA-BH-A6R8-01	0	293	high
TCGA-BH-A0E6-01	0	293	low
TCGA-BH-A8FY-01	0	295	low
TCGA-C8-A278-01	0	297	high
TCGA-E9-A1NI-01	0	300	low
TCGA-AN-A0AJ-01	0	303	low
TCGA-A8-A07O-01	0	304	high
TCGA-A8-A08L-01	0	304	high
TCGA-E9-A243-01	1	305	low
TCGA-D8-A27R-01	0	307	low
TCGA-A7-A6VV-01	0	313	high
TCGA-A7-A3J0-01	0	313	high
TCGA-C8-A1HL-01	0	317	low
TCGA-A7-A6VX-01	0	317	high
TCGA-EW-A1PE-01	0	320	high
TCGA-BH-A42T-01	0	320	low
TCGA-A2-A25F-01	0	322	low
TCGA-A7-A3IZ-01	0	322	high
TCGA-LD-A9QF-01	0	323	low
TCGA-A7-A5ZW-01	0	326	low
TCGA-BH-A0GZ-01	0	328	low
TCGA-C8-A1HF-01	0	332	low
TCGA-A8-A07P-01	0	334	low
TCGA-E2-A15M-01	0	336	low
TCGA-E2-A1IU-01	0	337	low
TCGA-E9-A1R6-01	0	339	high
TCGA-A7-A3J1-01	0	343	low
TCGA-C8-A1HI-01	0	343	low
TCGA-C8-A1HG-01	0	345	low
TCGA-A7-A3IY-01	0	345	low
TCGA-W8-A86G-01	0	347	high
TCGA-4H-AAAK-01	0	348	low
TCGA-AO-A1KS-01	0	350	low
TCGA-JL-A3YX-01	0	352	high
TCGA-C8-A12M-01	0	358	high
TCGA-C8-A12N-01	0	358	low
TCGA-C8-A12P-01	0	358	high
TCGA-JL-A3YW-01	0	360	low
TCGA-E2-A1LE-01	1	361	high
TCGA-C8-A12L-01	0	363	high
TCGA-A7-A426-01	0	364	high
TCGA-A8-A08I-01	0	365	low
TCGA-A8-A0A1-01	0	365	low
TCGA-A8-A097-01	0	365	high
TCGA-A8-A07J-01	0	365	low
TCGA-A8-A09B-01	0	365	high
TCGA-C8-A1HK-01	0	366	low
TCGA-D8-A1JF-01	0	366	high
TCGA-A8-A08X-01	1	366	high
TCGA-A7-A5ZV-01	0	368	high
TCGA-C8-A130-01	0	370	low
TCGA-EW-A1IW-01	0	371	high
TCGA-D8-A1JS-01	0	371	high
TCGA-D8-A27W-01	0	373	high
TCGA-AC-A6IX-01	0	373	high
TCGA-AC-A6IX-06	0	373	low
TCGA-C8-A1HE-01	0	375	high
TCGA-E9-A295-01	0	375	low
TCGA-AN-A0XO-01	0	375	high
TCGA-C8-A1HM-01	0	375	low
TCGA-C8-A1HO-01	0	375	high
TCGA-LL-A7T0-01	0	376	low
TCGA-C8-A26X-01	0	376	low
TCGA-C8-A138-01	0	380	low
TCGA-C8-A8HQ-01	0	380	low
TCGA-D8-A27V-01	0	381	high
TCGA-C8-A26W-01	0	381	low
TCGA-C8-A12Z-01	0	382	high
TCGA-A2-A0CM-01	1	382	low
TCGA-C8-A134-01	0	383	low
TCGA-C8-A132-01	0	383	low
TCGA-C8-A12X-01	0	385	high
TCGA-C8-A12O-01	0	385	high
TCGA-C8-A12U-01	0	385	low
TCGA-C8-A12W-01	0	385	low
TCGA-BH-A0HU-01	0	392	low
TCGA-E2-A15H-01	0	393	high
TCGA-C8-A135-01	0	393	low
TCGA-C8-A26Y-01	0	394	high
TCGA-C8-A3M8-01	0	394	high
TCGA-C8-A1HN-01	0	394	high
TCGA-D8-A1XU-01	0	395	low
TCGA-A8-A0A4-01	0	396	high
TCGA-A8-A06P-01	0	396	low
TCGA-A8-A06O-01	0	396	high
TCGA-A8-A086-01	0	396	low
TCGA-C8-A8HP-01	0	396	low
TCGA-D8-A27H-01	0	397	high
TCGA-D8-A27T-01	0	398	high
TCGA-LD-A74U-01	0	402	low
TCGA-D8-A140-01	0	403	high
TCGA-EW-A1J2-01	0	403	high
TCGA-LD-A7W6-01	0	404	low
TCGA-D8-A1JT-01	0	405	high
TCGA-C8-A8HR-01	0	408	high
TCGA-D8-A27G-01	0	409	low
TCGA-D8-A145-01	0	410	high
TCGA-D8-A27M-01	0	410	high
TCGA-C8-A131-01	0	411	low
TCGA-GM-A5PV-01	0	412	low
TCGA-AC-A6IW-01	0	413	low
TCGA-BH-A0HP-01	0	414	high
TCGA-A1-A0SJ-01	0	416	low
TCGA-AC-A62X-01	0	417	high
TCGA-A7-A4SB-01	0	418	low
TCGA-A7-A425-01	1	419	low
TCGA-S3-AA11-01	0	421	high
TCGA-BH-A0DK-01	0	423	low
TCGA-S3-AA17-01	0	424	low
TCGA-EW-A1PD-01	0	424	high
TCGA-D8-A142-01	0	425	low
TCGA-D8-A1JH-01	0	426	high
TCGA-A8-A07I-01	0	426	high
TCGA-OL-A66P-01	0	428	low
TCGA-E2-A15S-01	0	428	high
TCGA-D8-A1Y3-01	0	430	low
TCGA-D8-A143-01	0	431	high
TCGA-D8-A1J8-01	0	431	low
TCGA-D8-A1JA-01	1	431	high
TCGA-D8-A1Y2-01	0	433	low
TCGA-A1-A0SG-01	0	434	high
TCGA-AR-A2LH-01	1	434	high
TCGA-BH-A0E2-01	0	435	low
TCGA-A1-A0SD-01	0	437	high
TCGA-C8-A27B-01	0	439	low
TCGA-EW-A1PF-01	0	439	high
TCGA-D8-A27I-01	0	439	high
TCGA-LL-A5YO-01	0	440	low
TCGA-A7-A4SD-01	0	441	low
TCGA-LL-A740-01	0	441	high
TCGA-D8-A1XK-01	0	441	high
TCGA-E9-A1N6-01	1	443	high
TCGA-A7-A4SC-01	0	446	high
TCGA-D8-A1JU-01	0	447	high
TCGA-LL-A5YN-01	0	447	low
TCGA-B6-A0WW-01	1	447	high
TCGA-D8-A1XG-01	0	448	high
TCGA-A7-A56D-01	0	448	low
TCGA-LL-A5YP-01	0	450	low
TCGA-E2-A158-01	0	450	low
TCGA-AC-A3OD-01	0	451	low
TCGA-A7-A4SA-01	0	454	low
TCGA-AC-A5XU-01	0	455	low
TCGA-AC-A3TN-01	0	456	high
TCGA-B6-A409-01	1	456	high
TCGA-A8-A09V-01	0	457	high
TCGA-D8-A1XV-01	0	461	high
TCGA-BH-A0H0-01	0	461	high
TCGA-D8-A1XZ-01	0	466	low
TCGA-XX-A899-01	0	467	low
TCGA-C8-A26Z-01	0	470	high
TCGA-AC-A3W7-01	0	471	high
TCGA-AQ-A1H2-01	0	475	low
TCGA-BH-A0DP-01	0	476	low
TCGA-EW-A1J5-01	0	477	high
TCGA-LL-A73Y-01	0	477	high
TCGA-BH-A0E1-01	0	477	low
TCGA-D8-A1JC-01	0	480	high
TCGA-D8-A1XR-01	0	482	high
TCGA-D8-A27F-01	0	488	high
TCGA-XX-A89A-01	0	488	low
TCGA-LL-A6FR-01	0	489	low
TCGA-B6-A0IK-01	1	489	low
TCGA-B6-A0X1-01	1	490	high
TCGA-D8-A73U-01	0	492	low
TCGA-BH-A0DZ-01	0	495	low
TCGA-AC-A3HN-01	0	496	high
TCGA-D8-A1XS-01	0	496	low
TCGA-D8-A1XQ-01	0	499	low
TCGA-D8-A27L-01	0	499	high
TCGA-A2-A1G6-01	0	501	high
TCGA-EW-A1J3-01	0	504	low
TCGA-D8-A1XT-01	0	506	high
TCGA-C8-A274-01	0	508	high
TCGA-D8-A1X7-01	0	509	low
TCGA-EW-A6SA-01	0	510	high
TCGA-AC-A5EH-01	0	511	high
TCGA-C8-A273-01	0	513	high
TCGA-BH-A0HN-01	0	516	low
TCGA-A8-A075-01	0	518	high
TCGA-A8-A0AB-01	0	518	high
TCGA-LL-A5YL-01	0	519	low
TCGA-D8-A27N-01	0	519	low
TCGA-A2-A0T1-01	0	521	high
TCGA-D8-A1XD-01	0	522	high
TCGA-A2-A25C-01	0	523	high
TCGA-E9-A2JS-01	1	524	high
TCGA-S3-AA15-01	0	525	low
TCGA-E2-A15D-01	0	526	high
TCGA-A2-A1FW-01	0	528	high
TCGA-OL-A66O-01	0	528	low
TCGA-S3-AA14-01	0	529	high
TCGA-D8-A27E-01	0	530	high
TCGA-A2-A0T5-01	0	531	high
TCGA-EW-A3U0-01	0	532	low
TCGA-LL-A9Q3-01	0	532	low
TCGA-D8-A1J9-01	0	532	high
TCGA-EW-A423-01	0	533	low
TCGA-A2-A0T0-01	0	533	high
TCGA-GM-A2D9-01	1	536	low
TCGA-E2-A9RU-01	0	538	low
TCGA-D8-A1XM-01	0	538	low
TCGA-AO-A1KT-01	0	541	low
TCGA-D8-A1X6-01	0	541	low
TCGA-AR-A0TY-01	1	544	high
TCGA-A8-A093-01	0	546	high
TCGA-A8-A06R-01	0	547	high
TCGA-A8-A082-01	0	549	high
TCGA-GM-A5PX-01	0	551	low
TCGA-D8-A1XB-01	0	552	high
TCGA-D8-A1JD-01	0	552	high
TCGA-A2-A0YE-01	0	554	high
TCGA-E2-A15G-01	0	554	high
TCGA-BH-A0BD-01	0	554	high
TCGA-EW-A1IZ-01	0	554	low
TCGA-A1-A0SQ-01	0	554	high
TCGA-A7-A13E-01	1	556	low
TCGA-A2-A0YJ-01	1	559	high
TCGA-S3-A6ZG-01	0	562	low
TCGA-D8-A3Z6-01	0	563	high
TCGA-B6-A0WX-01	1	563	high
TCGA-D8-A1X5-01	0	565	high
TCGA-BH-A5IZ-01	0	567	low
TCGA-AC-A6IV-01	0	568	low
TCGA-S3-A6ZF-01	0	572	high
TCGA-S3-AA12-01	0	574	low
TCGA-BH-A8FZ-01	0	574	high
TCGA-A2-A3XU-01	1	574	low
TCGA-A2-A0T6-01	0	575	high
TCGA-EW-A1PA-01	0	575	high
TCGA-EW-A1J1-01	0	575	high
TCGA-D8-A1JE-01	0	575	low
TCGA-E9-A1NH-01	0	576	low
TCGA-A8-A07G-01	0	577	high
TCGA-D8-A1JI-01	0	577	high
TCGA-A8-A07F-01	0	577	high
TCGA-A8-A0A2-01	0	579	high
TCGA-A8-A09T-01	0	579	low
TCGA-AQ-A7U7-01	0	584	high
TCGA-A2-A1G1-01	0	584	high
TCGA-A1-A0SP-01	0	584	low
TCGA-D8-A147-01	0	584	low
TCGA-AC-A23C-01	0	585	high
TCGA-S3-AA10-01	0	586	low
TCGA-AC-A2QI-01	0	588	high
TCGA-AC-A5XS-01	0	588	low
TCGA-AR-A1AI-01	1	588	high
TCGA-D8-A1JM-01	0	590	high
TCGA-E2-A154-01	0	591	low
TCGA-LL-A7SZ-01	0	594	low
TCGA-E2-A15P-01	0	595	high
TCGA-A2-A1G4-01	0	595	high
TCGA-LL-A8F5-01	0	596	low
TCGA-E2-A2P5-01	1	597	low
TCGA-E2-A1L9-01	0	598	low
TCGA-OL-A6VQ-01	0	600	high
TCGA-AC-A3W6-01	0	602	low
TCGA-D8-A1XL-01	0	606	low
TCGA-A8-A08G-01	0	607	high
TCGA-EW-A1PH-01	0	607	high
TCGA-A8-A07E-01	0	608	high
TCGA-EW-A1PB-01	0	608	high
TCGA-D8-A1JL-01	0	611	high
TCGA-D8-A1JJ-01	0	611	high
TCGA-BH-A2L8-01	0	612	low
TCGA-D8-A1JK-01	0	612	low
TCGA-AC-A8OP-01	0	614	low
TCGA-A2-A1G0-01	0	616	high
TCGA-C8-A26V-01	0	616	high
TCGA-AO-A0J7-01	0	618	high
TCGA-BH-A0HI-01	0	620	high
TCGA-D8-A1JN-01	0	620	high
TCGA-OL-A5S0-01	0	620	low
TCGA-AO-A1KO-01	0	622	high
TCGA-BH-A0AW-01	0	622	low
TCGA-A2-A0T4-01	0	624	low
TCGA-E2-A15L-01	0	626	high
TCGA-D8-A141-01	0	626	low
TCGA-A7-A26J-01	0	627	low
TCGA-S3-AA0Z-01	0	629	high
TCGA-E2-A15E-01	0	630	high
TCGA-E2-A15E-06	0	630	high
TCGA-A2-A0T7-01	0	631	high
TCGA-A1-A0SI-01	0	635	high
TCGA-D8-A13Z-01	0	635	high
TCGA-BH-A42V-01	0	635	low
TCGA-D8-A1JP-01	0	639	high
TCGA-E2-A155-01	0	640	low
TCGA-A8-A0A6-01	0	640	low
TCGA-S3-A6ZH-01	0	641	high
TCGA-A2-A4S2-01	0	643	low
TCGA-D8-A146-01	0	643	high
TCGA-A7-A4SE-01	0	644	high
TCGA-LD-A66U-01	0	646	low
TCGA-E9-A1RG-01	0	647	low
TCGA-A2-A4RY-01	0	648	high
TCGA-AO-A0J3-01	0	651	high
TCGA-BH-A18H-01	0	652	low
TCGA-E2-A15F-01	0	658	high
TCGA-D8-A4Z1-01	0	659	high
TCGA-A2-A0YH-01	0	659	low
TCGA-BH-A0BJ-01	0	660	high
TCGA-A7-A26I-01	0	661	high
TCGA-BH-A8G0-01	0	662	high
TCGA-D8-A1XJ-01	0	664	high
TCGA-A2-A4S3-01	0	666	low
TCGA-A2-A0YG-01	0	666	high
TCGA-EW-A2FW-01	0	672	high
TCGA-E2-A1IN-01	0	675	high
TCGA-AC-A3QP-01	0	675	low
TCGA-AC-A2B8-01	0	677	high
TCGA-LL-A6FP-01	0	677	low
TCGA-A7-A2KD-01	0	679	low
TCGA-OL-A5RZ-01	0	679	low
TCGA-AO-A0J8-01	0	680	low
TCGA-MS-A51U-01	0	681	low
TCGA-A2-A3XS-01	1	682	high
TCGA-A2-A1FZ-01	0	683	high
TCGA-EW-A1OW-01	0	694	low
TCGA-E2-A15C-01	0	694	high
TCGA-AC-A23E-01	0	698	low
TCGA-BH-A0WA-01	0	701	high
TCGA-BH-A0H7-01	0	702	low
TCGA-EW-A1P5-01	0	703	low
TCGA-A2-A4S0-01	0	706	high
TCGA-AC-A3YI-01	0	707	high
TCGA-E2-A153-01	0	707	high
TCGA-AR-A0TU-01	0	709	low
TCGA-E2-A15A-01	0	710	high
TCGA-E2-A15A-06	0	710	low
TCGA-OL-A66I-01	0	714	low
TCGA-A2-A1FV-01	0	714	high
TCGA-EW-A424-01	0	715	low
TCGA-BH-A5J0-01	0	715	low
TCGA-B6-A0X4-01	1	716	high
TCGA-A7-A13G-01	0	718	high
TCGA-A7-A26G-01	0	722	high
TCGA-A2-A0YT-01	0	723	high
TCGA-E9-A54Y-01	0	725	low
TCGA-E2-A156-01	0	726	high
TCGA-BH-A0HF-01	0	727	low
TCGA-E9-A54X-01	0	727	high
TCGA-EW-A1P7-01	1	729	low
TCGA-A7-A26F-01	0	738	high
TCGA-AR-A0TW-01	1	739	low
TCGA-A2-A4RX-01	0	742	high
TCGA-BH-A0EB-01	0	745	low
TCGA-C8-A27A-01	0	747	high
TCGA-BH-A0H6-01	0	747	high
TCGA-E9-A24A-01	0	747	low
TCGA-E2-A1LA-01	0	748	low
TCGA-A2-A0EX-01	0	752	high
TCGA-OL-A5RY-01	0	752	low
TCGA-AQ-A04H-01	0	754	high
TCGA-AC-A3YJ-01	0	754	low
TCGA-E9-A1QZ-01	0	755	low
TCGA-LL-A440-01	0	759	low
TCGA-A8-A07U-01	0	760	high
TCGA-EW-A6SB-01	0	760	low
TCGA-E2-A159-01	0	762	high
TCGA-AC-A3TM-01	0	762	low
TCGA-LL-A50Y-01	0	762	low
TCGA-A7-A13F-01	0	765	high
TCGA-AC-A2FE-01	1	766	low
TCGA-D8-A73X-01	0	767	high
TCGA-A2-A0D4-01	0	767	high
TCGA-A2-A0YD-01	0	769	low
TCGA-BH-A0AY-01	0	777	low
TCGA-AC-A2FM-01	1	780	high
TCGA-D8-A1X8-01	0	783	low
TCGA-E9-A5UO-01	0	785	high
TCGA-E9-A1NG-01	0	786	low
TCGA-EW-A2FV-01	0	788	low
TCGA-EW-A1OV-01	0	789	low
TCGA-E9-A226-01	1	790	high
TCGA-A8-A06Y-01	1	791	high
TCGA-OL-A66N-01	0	792	low
TCGA-A2-A3XY-01	1	802	high
TCGA-E9-A5UP-01	0	803	high
TCGA-BH-A0HB-01	0	806	low
TCGA-BH-A18L-01	0	811	high
TCGA-E9-A5FK-01	0	812	low
TCGA-AQ-A04J-01	0	819	high
TCGA-A2-A4S1-01	0	820	low
TCGA-A8-A0A9-01	0	822	low
TCGA-BH-A0HX-01	0	829	high
TCGA-B6-A0IE-01	1	834	low
TCGA-E2-A108-01	0	837	low
TCGA-D8-A1XA-01	0	839	high
TCGA-E9-A6HE-01	0	847	low
TCGA-A1-A0SO-01	0	852	high
TCGA-OL-A6VO-01	0	858	low
TCGA-B6-A0I6-01	1	859	high
TCGA-E2-A1IJ-01	0	865	high
TCGA-E2-A10E-01	0	865	high
TCGA-E2-A1B6-01	0	867	low
TCGA-EW-A1J6-01	0	875	low
TCGA-E2-A10F-01	0	878	high
TCGA-OL-A5RX-01	0	878	low
TCGA-A8-A08C-01	0	881	low
TCGA-A8-A06U-01	0	883	low
TCGA-WT-AB44-01	0	883	low
TCGA-LL-A442-01	0	889	high
TCGA-AC-A4ZE-01	0	890	high
TCGA-A7-A13H-01	0	899	low
TCGA-A7-A0DC-01	0	906	high
TCGA-EW-A1P4-01	0	907	high
TCGA-EW-A1OY-01	0	908	low
TCGA-EW-A1OX-01	0	911	high
TCGA-BH-A0DI-01	0	912	low
TCGA-A8-A09K-01	0	912	low
TCGA-E9-A3QA-01	0	918	high
TCGA-BH-A0GY-01	0	923	high
TCGA-E9-A3X8-01	0	926	low
TCGA-E2-A570-01	0	931	low
TCGA-A8-A092-01	0	942	high
TCGA-BH-A0EE-01	0	943	high
TCGA-A8-A08P-01	0	943	high
TCGA-A8-A06X-01	0	943	low
TCGA-EW-A6SC-01	0	952	low
TCGA-A7-A26E-01	0	954	low
TCGA-A2-A0YM-01	0	965	low
TCGA-A7-A13D-01	0	965	high
TCGA-A2-A0EV-01	0	968	low
TCGA-E2-A14X-01	0	972	high
TCGA-E2-A14W-01	0	974	high
TCGA-BH-A0BC-01	0	974	low
TCGA-E9-A227-01	0	975	low
TCGA-A8-A07L-01	0	975	high
TCGA-E9-A1RB-01	0	976	low
TCGA-E2-A1B5-01	0	984	low
TCGA-AC-A3BB-01	0	987	low
TCGA-AQ-A1H3-01	0	989	high
TCGA-BH-A0EA-01	0	991	high
TCGA-A2-A3XV-01	0	996	low
TCGA-LL-A441-01	0	996	high
TCGA-AO-A0J2-01	0	997	low
TCGA-E9-A1N4-01	0	1000	low
TCGA-BH-A18F-01	0	1001	high
TCGA-E9-A3Q9-01	0	1001	low
TCGA-AQ-A54O-01	0	1001	low
TCGA-A8-A08S-01	0	1004	high
TCGA-E2-A1B4-01	0	1004	low
TCGA-A8-A08F-01	0	1004	high
TCGA-AC-A2QH-01	0	1005	high
TCGA-A8-A09M-01	0	1006	low
TCGA-EW-A6SD-01	0	1010	high
TCGA-EW-A1P1-01	1	1014	low
TCGA-D8-A3Z5-01	0	1015	high
TCGA-E2-A1II-01	0	1025	low
TCGA-E2-A1IH-01	0	1026	low
TCGA-AR-A1AY-01	0	1026	high
TCGA-A2-A0D2-01	0	1027	high
TCGA-A8-A07C-01	0	1034	low
TCGA-C8-A3M7-01	1	1034	high
TCGA-EW-A3E8-01	0	1035	low
TCGA-E9-A1N8-01	0	1039	low
TCGA-E2-A14V-01	0	1042	low
TCGA-E2-A576-01	0	1043	low
TCGA-A2-A0EU-01	0	1043	high
TCGA-E2-A107-01	0	1047	low
TCGA-EW-A1PG-01	0	1051	high
TCGA-E2-A2P6-01	0	1051	low
TCGA-A2-A0D1-01	0	1051	high
TCGA-E9-A1N3-01	0	1059	high
TCGA-OL-A5RV-01	0	1062	low
TCGA-E2-A573-01	0	1062	high
TCGA-A2-A0ET-01	0	1066	high
TCGA-AO-A0J9-01	1	1066	low
TCGA-A7-A0CE-01	0	1074	low
TCGA-A7-A0CH-01	0	1079	high
TCGA-A7-A0DA-01	0	1085	high
TCGA-E9-A1NE-01	0	1088	low
TCGA-BH-A18I-01	0	1093	low
TCGA-EW-A1P0-01	1	1094	high
TCGA-A2-A04Y-01	0	1099	low
TCGA-B6-A0RI-01	1	1100	high
TCGA-E9-A1N9-01	0	1101	low
TCGA-A2-A3KC-01	0	1102	low
TCGA-OL-A5D6-01	0	1104	high
TCGA-OL-A5RW-01	0	1106	low
TCGA-E9-A1NA-01	0	1112	high
TCGA-BH-A28O-01	0	1120	low
TCGA-E9-A1N5-01	0	1120	low
TCGA-B6-A0I1-01	1	1120	high
TCGA-BH-A0HQ-01	0	1121	high
TCGA-BH-A0C1-01	1	1123	high
TCGA-A8-A085-01	0	1124	high
TCGA-BH-A0BA-01	0	1132	high
TCGA-E2-A1BD-01	0	1133	high
TCGA-E2-A1IF-01	0	1138	high
TCGA-A7-A0D9-01	0	1139	high
TCGA-AO-A0J6-01	0	1140	low
TCGA-BH-A18R-01	0	1142	low
TCGA-E9-A229-01	0	1148	low
TCGA-BH-A18N-01	0	1148	high
TCGA-BH-A0B1-01	0	1148	high
TCGA-AR-A1AS-01	0	1150	low
TCGA-A8-A08B-01	0	1156	high
TCGA-BH-A0DH-01	0	1156	high
TCGA-A8-A0AD-01	0	1157	low
TCGA-E9-A3HO-01	0	1158	low
TCGA-AR-A2LN-01	0	1161	low
TCGA-GM-A3NY-01	0	1162	low
TCGA-E2-A14Q-01	0	1163	high
TCGA-A7-A0CD-01	0	1165	high
TCGA-E9-A22B-01	0	1167	low
TCGA-E2-A14R-01	0	1174	low
TCGA-E2-A574-01	0	1179	low
TCGA-E9-A247-01	0	1186	low
TCGA-E9-A22A-01	0	1189	low
TCGA-BH-A0B4-01	0	1191	high
TCGA-A1-A0SN-01	0	1196	low
TCGA-AR-A2LO-01	0	1198	low
TCGA-E9-A1NC-01	0	1203	low
TCGA-BH-A0B3-01	0	1203	high
TCGA-EW-A1IX-01	0	1208	high
TCGA-E2-A572-01	0	1208	low
TCGA-E2-A15O-01	1	1210	low
TCGA-A8-A08Z-01	0	1217	low
TCGA-OL-A5RU-01	0	1219	low
TCGA-OL-A6VR-01	0	1220	high
TCGA-E2-A10C-01	0	1220	low
TCGA-E9-A1RC-01	0	1224	high
TCGA-EW-A1OZ-01	0	1229	low
TCGA-E9-A22H-01	0	1232	low
TCGA-AR-A2LQ-01	0	1233	high
TCGA-AO-A12H-01	0	1234	high
TCGA-AC-A2FB-01	0	1234	low
TCGA-E9-A22G-01	0	1239	high
TCGA-A2-A0SX-01	1	1239	low
TCGA-E2-A14P-01	0	1246	high
TCGA-BH-A0H9-01	0	1247	low
TCGA-E9-A22D-01	0	1248	low
TCGA-E9-A1ND-01	0	1266	high
TCGA-E9-A22E-01	0	1269	low
TCGA-BH-A0C0-01	0	1270	low
TCGA-AR-A1AT-01	0	1272	low
TCGA-OL-A66K-01	0	1275	low
TCGA-A8-A095-01	0	1277	high
TCGA-E9-A228-01	0	1285	low
TCGA-BH-A0W5-01	0	1288	low
TCGA-OL-A66L-01	0	1301	low
TCGA-E2-A1LL-01	1	1303	low
TCGA-AR-A2LK-01	1	1304	high
TCGA-E2-A105-01	0	1308	low
TCGA-A8-A07B-01	0	1308	high
TCGA-D8-A1XW-01	0	1309	low
TCGA-AR-A0TZ-01	1	1313	high
TCGA-E2-A14U-01	0	1318	high
TCGA-A1-A0SE-01	0	1321	high
TCGA-BH-A0BF-01	0	1324	low
TCGA-B6-A1KC-01	0	1326	high
TCGA-GM-A3XG-01	0	1330	low
TCGA-B6-A0X5-01	1	1343	low
TCGA-A2-A0SY-01	0	1347	low
TCGA-AO-A03V-01	0	1351	high
TCGA-E2-A14O-01	0	1359	low
TCGA-BH-A0W7-01	0	1363	low
TCGA-BH-A0E7-01	0	1363	high
TCGA-A2-A0CK-01	1	1364	low
TCGA-E9-A1RA-01	0	1369	high
TCGA-A8-A07Z-01	0	1371	high
TCGA-A8-A09I-01	0	1371	low
TCGA-B6-A0IN-01	1	1412	low
TCGA-AR-A24L-01	1	1414	high
TCGA-E2-A109-01	0	1417	high
TCGA-E9-A1RH-01	0	1417	high
TCGA-E9-A1RE-01	0	1419	high
TCGA-E2-A14N-01	0	1434	high
TCGA-A1-A0SH-01	0	1437	low
TCGA-A2-A3XX-01	0	1439	high
TCGA-E9-A1RI-01	0	1449	high
TCGA-D8-A27K-01	0	1461	low
TCGA-A1-A0SF-01	0	1463	low
TCGA-E9-A1R7-01	0	1467	high
TCGA-A2-A04V-01	1	1470	low
TCGA-A2-A0YL-01	0	1474	low
TCGA-3C-AALJ-01	0	1474	high
TCGA-C8-A12Y-01	0	1476	low
TCGA-A2-A0YI-01	0	1505	low
TCGA-A2-A0T3-01	0	1516	high
TCGA-B6-A402-01	1	1516	low
TCGA-BH-A0BV-01	0	1519	low
TCGA-A8-A09D-01	0	1522	low
TCGA-E2-A1LG-01	0	1523	low
TCGA-AO-A0JI-01	0	1528	high
TCGA-A2-A3XZ-01	0	1532	low
TCGA-A2-A0YF-01	0	1535	low
TCGA-AO-A0JB-01	0	1542	low
TCGA-B6-A0IC-01	0	1542	high
TCGA-HN-A2OB-01	1	1543	high
TCGA-BH-A0HY-01	0	1545	high
TCGA-AO-A0JC-01	0	1547	low
TCGA-AR-A24K-01	0	1548	high
TCGA-AR-A24W-01	0	1550	high
TCGA-BH-A18V-06	0	1556	low
TCGA-BH-A18V-01	0	1556	high
TCGA-BH-A0HW-01	0	1561	high
TCGA-E2-A15T-01	0	1563	high
TCGA-BH-A18U-01	0	1563	high
TCGA-BH-A0B8-01	0	1569	high
TCGA-BH-A0B9-01	0	1572	low
TCGA-AO-A0J4-01	0	1587	low
TCGA-E2-A1LS-01	0	1604	low
TCGA-EW-A2FS-01	0	1604	low
TCGA-AR-A0U2-01	1	1609	high
TCGA-BH-A0HA-01	0	1611	low
TCGA-EW-A1P3-01	0	1611	low
TCGA-WT-AB41-01	0	1611	low
TCGA-D8-A1JG-01	0	1612	high
TCGA-A8-A06T-01	0	1614	high
TCGA-E2-A1L7-01	1	1619	low
TCGA-BH-A0H5-01	0	1620	low
TCGA-E2-A1B0-01	0	1631	high
TCGA-AO-A12G-01	0	1639	low
TCGA-E2-A15J-01	0	1640	high
TCGA-AR-A256-01	1	1640	high
TCGA-A8-A076-01	0	1642	high
TCGA-BH-A0DO-01	0	1644	high
TCGA-AO-A03N-01	1	1645	low
TCGA-E2-A1L6-01	0	1648	low
TCGA-A2-A0SU-01	0	1662	low
TCGA-EW-A2FR-01	0	1673	high
TCGA-A2-A0CY-01	0	1673	low
TCGA-D8-A1XO-01	0	1682	high
TCGA-AO-A0JL-01	0	1683	high
TCGA-A2-A04X-01	0	1686	low
TCGA-D8-A1JB-01	0	1688	low
TCGA-E2-A15I-01	0	1692	high
TCGA-BH-A18Q-01	0	1692	high
TCGA-BH-A0BQ-01	1	1709	low
TCGA-A2-A3XW-01	0	1712	low
TCGA-D8-A13Y-01	0	1728	high
TCGA-A2-A0CX-01	0	1728	low
TCGA-E2-A15R-01	0	1732	high
TCGA-AR-A2LR-01	0	1742	high
TCGA-OL-A5D7-01	0	1780	low
TCGA-OL-A5DA-01	0	1783	low
TCGA-AO-A03U-01	0	1793	high
TCGA-E2-A1IK-01	0	1800	low
TCGA-3C-AAAU-01	1	1808	high
TCGA-E2-A1IE-01	1	1810	low
TCGA-BH-A0AV-01	0	1820	high
TCGA-AO-A12F-01	0	1842	low
TCGA-A2-A1FX-01	0	1847	low
TCGA-AC-A2FG-01	0	1853	low
TCGA-E2-A1IO-01	0	1855	high
TCGA-AR-A1AV-01	0	1864	high
TCGA-AO-A03M-01	0	1866	low
TCGA-BH-A0BG-01	0	1871	low
TCGA-A2-A0D3-01	0	1873	low
TCGA-BH-A0BM-01	0	1876	low
TCGA-AO-A1KQ-01	0	1882	low
TCGA-AO-A0JJ-01	0	1887	low
TCGA-BH-A0AU-01	0	1914	high
TCGA-BH-A0AZ-01	0	1919	low
TCGA-A2-A0EY-01	0	1925	high
TCGA-BH-A0EI-01	0	1926	high
TCGA-BH-A0H3-01	0	1928	high
TCGA-AR-A2LM-01	0	1935	high
TCGA-E2-A150-01	0	1935	high
TCGA-PE-A5DD-01	0	1953	high
TCGA-AR-A0TX-01	0	1972	high
TCGA-AO-A0JF-01	0	1980	low
TCGA-AR-A0U0-01	0	1988	high
TCGA-OL-A66J-01	0	1996	low
TCGA-BH-A18S-01	0	2009	high
TCGA-B6-A0WY-01	1	2011	low
TCGA-AR-A2LL-01	0	2012	low
TCGA-GM-A3XN-01	0	2019	low
TCGA-V7-A7HQ-01	0	2033	low
TCGA-BH-A0DG-01	0	2041	low
TCGA-B6-A0RS-01	1	2041	high
TCGA-A2-A0D0-01	0	2048	high
TCGA-BH-A0DV-01	0	2064	high
TCGA-B6-A408-01	0	2072	low
TCGA-B6-A0RG-01	0	2082	high
TCGA-AO-A03R-01	0	2091	low
TCGA-GM-A3XL-01	0	2108	high
TCGA-E2-A14Y-01	0	2109	low
TCGA-AO-A03T-01	0	2124	low
TCGA-BH-A1EN-01	0	2127	high
TCGA-E2-A1IG-01	0	2140	high
TCGA-AO-A12E-01	0	2142	low
TCGA-GM-A2DF-01	0	2155	low
TCGA-BH-A0DX-01	0	2156	low
TCGA-AR-A255-01	0	2161	high
TCGA-B6-A40C-01	0	2164	low
TCGA-B6-A0RH-01	1	2165	high
TCGA-AO-A0JM-01	0	2184	low
TCGA-A2-A0ES-01	0	2190	low
TCGA-AO-A0JD-01	0	2190	low
TCGA-GM-A4E0-01	0	2191	low
TCGA-GM-A2DH-01	0	2193	high
TCGA-BH-A0BO-01	0	2197	high
TCGA-BH-A18M-01	0	2207	high
TCGA-AC-A2BK-01	0	2222	high
TCGA-B6-A1KI-01	0	2236	high
TCGA-E2-A1L8-01	0	2240	low
TCGA-A2-A04T-01	0	2246	high
TCGA-AC-A23G-01	0	2248	low
TCGA-AC-A2FO-01	0	2255	low
TCGA-BH-A0BZ-01	0	2255	low
TCGA-A2-A0ER-01	0	2263	low
TCGA-BH-A0BL-01	0	2278	high
TCGA-GM-A2DD-01	0	2282	low
TCGA-AR-A0TV-01	0	2288	low
TCGA-A2-A0CT-01	0	2289	low
TCGA-BH-A0BP-01	0	2296	low
TCGA-E2-A1LB-01	0	2306	high
TCGA-E2-A14T-01	0	2311	high
TCGA-E2-A1AZ-01	0	2329	low
TCGA-BH-A0BR-01	0	2330	high
TCGA-BH-A0BT-01	0	2365	low
TCGA-BH-A0BW-01	0	2371	high
TCGA-AO-A12C-01	0	2372	high
TCGA-BH-A0DE-01	0	2372	low
TCGA-BH-A0DL-01	0	2381	high
TCGA-A2-A04Q-01	0	2385	high
TCGA-BH-A0DT-01	0	2403	high
TCGA-GM-A2DB-01	0	2406	low
TCGA-B6-A0WV-01	0	2417	high
TCGA-A2-A0EQ-01	0	2426	low
TCGA-AO-A03L-01	0	2442	low
TCGA-B6-A0RL-01	0	2469	high
TCGA-BH-A0B0-01	0	2477	low
TCGA-BH-A0B6-01	0	2483	low
TCGA-AO-A03O-01	0	2483	low
TCGA-BH-A0DD-01	0	2486	high
TCGA-BH-A0E9-01	0	2489	high
TCGA-AO-A1KR-01	0	2513	low
TCGA-AO-A12D-01	0	2515	high
TCGA-GM-A2DC-01	0	2535	high
TCGA-E2-A106-01	0	2541	high
TCGA-AR-A0TS-01	0	2558	low
TCGA-BH-A0B7-01	0	2559	high
TCGA-AR-A24O-01	1	2561	high
TCGA-GM-A2DI-01	0	2590	low
TCGA-B6-A401-01	0	2596	low
TCGA-GM-A2DO-01	0	2596	low
TCGA-AR-A254-01	0	2605	high
TCGA-AR-A1AO-01	0	2618	high
TCGA-AR-A1AX-01	0	2629	high
TCGA-AR-A2LJ-01	0	2632	high
TCGA-AR-A1AW-01	0	2632	low
TCGA-GM-A2DK-01	0	2645	low
TCGA-AC-A2FK-01	0	2650	high
TCGA-E2-A1B1-01	0	2653	low
TCGA-A2-A04U-01	0	2654	low
TCGA-BH-A0C3-01	1	2674	high
TCGA-A2-A0CQ-01	0	2695	low
TCGA-AR-A250-01	0	2707	low
TCGA-AC-A2FF-01	0	2759	low
TCGA-BH-A0C7-01	0	2767	high
TCGA-A2-A3XT-01	0	2770	low
TCGA-B6-A0RP-01	1	2787	low
TCGA-A2-A0CP-01	0	2813	low
TCGA-AR-A252-01	0	2838	low
TCGA-AR-A1AP-01	0	2856	high
TCGA-AR-A1AU-01	0	2868	high
TCGA-AR-A1AN-01	0	2920	high
TCGA-AO-A1KP-01	0	2953	high
TCGA-AR-A1AL-01	0	2971	high
TCGA-AR-A24S-01	0	2976	low
TCGA-AO-A12B-01	0	2989	high
TCGA-A2-A25E-01	1	2989	high
TCGA-AR-A1AM-01	0	2991	low
TCGA-AR-A0TQ-01	0	2991	high
TCGA-AR-A24Z-01	0	3001	low
TCGA-AR-A24X-01	0	3004	high
TCGA-A2-A0CV-01	0	3011	low
TCGA-GM-A2DA-01	1	3014	low
TCGA-A2-A0ST-01	0	3017	low
TCGA-AR-A1AQ-01	0	3021	low
TCGA-AC-A2BM-01	0	3022	low
TCGA-AR-A251-01	0	3030	high
TCGA-AR-A24N-01	0	3035	high
TCGA-AR-A1AJ-01	0	3072	high
TCGA-B6-A0RU-01	1	3076	low
TCGA-B6-A1KF-01	0	3088	high
TCGA-GM-A2DN-01	0	3091	low
TCGA-A2-A0EM-01	0	3094	low
TCGA-A2-A04W-01	0	3102	high
TCGA-AR-A24U-01	0	3128	high
TCGA-B6-A40B-01	0	3152	low
TCGA-AR-A1AK-01	0	3159	low
TCGA-AR-A24Q-01	0	3172	low
TCGA-AR-A24T-01	0	3202	low
TCGA-AR-A24V-01	0	3203	high
TCGA-GM-A2DM-01	0	3226	high
TCGA-E2-A1LH-01	0	3247	low
TCGA-AO-A128-01	0	3248	low
TCGA-Z7-A8R6-01	0	3256	low
TCGA-AR-A0U4-01	0	3261	low
TCGA-A2-A25A-01	0	3276	low
TCGA-A2-A0CW-01	0	3283	high
TCGA-AO-A129-01	0	3286	low
TCGA-AR-A0TT-01	0	3316	low
TCGA-GI-A2C9-01	0	3342	high
TCGA-GM-A3NW-01	0	3361	low
TCGA-BH-A42U-01	0	3364	low
TCGA-B6-A0IH-01	0	3418	high
TCGA-AR-A24R-01	0	3430	low
TCGA-AO-A125-01	0	3456	low
TCGA-AO-A124-01	0	3506	high
TCGA-GM-A2DL-01	0	3519	low
TCGA-A2-A0EP-01	0	3603	low
TCGA-AR-A24M-01	0	3660	low
TCGA-A2-A04R-01	0	3709	high
TCGA-AR-A1AH-01	0	3807	high
TCGA-B6-A0WT-01	1	3862	high
TCGA-B6-A0IM-01	0	3873	high
TCGA-B6-A0IP-01	0	3926	high
TCGA-B6-A0X0-01	0	3945	low
TCGA-AQ-A04L-01	0	3957	low
TCGA-3C-AALI-01	0	4005	low
TCGA-AR-A0U3-01	0	4080	low
TCGA-A2-A0EN-01	0	4088	low
TCGA-B6-A1KN-01	0	4233	high
TCGA-B6-A0RQ-01	0	4267	high
TCGA-AR-A0TP-01	0	4275	high
TCGA-B6-A0IQ-01	0	4285	low
TCGA-A2-A04N-01	0	4354	high
TCGA-AR-A24H-01	0	4894	low
TCGA-B6-A0RO-01	0	4929	low
TCGA-B6-A0IO-01	0	5042	high
TCGA-AR-A2LE-01	0	5062	low
TCGA-B6-A0RV-01	0	5156	low
TCGA-B6-A2IU-01	0	5176	high
TCGA-B6-A0WZ-01	0	6292	high
TCGA-B6-A0IJ-01	0	7106	low
TCGA-B6-A0RE-01	0	7777	high
TCGA-B6-A0RN-01	0	8008	low
TCGA-B6-A0IA-01	0	8391	low
TCGA-B6-A0I5-01	0	8556	low
