# Supplementary material for: Molecular Characteristics, Clinical Implication, and Cancer Immunity Interactions of Pyroptosis-Related Genes in Breast Cancer
Source: Front Med (Lausanne). 2021 Sep 13;8:702638. doi: 10.3389/fmed.2021.702638 (PMC8473741; doi:10.3389/fmed.2021.702638)
Supplement: Supplementary file 3 [file Data_Sheet_1.ZIP › Original Source Data/Figure 6/Figure 6A.xlsx]

## Sheet: Sheet1
	TCGA-A2-A0EN-01	TCGA-AO-A12C-01	TCGA-E2-A1IN-01	TCGA-AR-A1AR-01	TCGA-E2-A14P-01	TCGA-AR-A1AP-01	TCGA-AC-A62X-01	TCGA-A2-A0EP-01	TCGA-E9-A1RF-01	TCGA-AR-A2LJ-01	TCGA-E2-A9RU-01	TCGA-A2-A0YE-01	TCGA-AR-A5QN-01	TCGA-C8-A12Y-01	TCGA-AR-A24T-01	TCGA-BH-A0DQ-01	TCGA-UL-AAZ6-01	TCGA-AR-A24P-01	TCGA-BH-A0AY-01	TCGA-LD-A66U-01	TCGA-E2-A1BC-01	TCGA-AN-A0XW-01	TCGA-AR-A24V-01	TCGA-S3-AA12-01	TCGA-A2-A4S3-01	TCGA-Z7-A8R5-01	TCGA-A2-A0YI-01	TCGA-AC-A2B8-01	TCGA-A7-A2KD-01	TCGA-AO-A1KO-01	TCGA-V7-A7HQ-01	TCGA-BH-A0E0-01	TCGA-BH-A1F8-01	TCGA-AN-A0AK-01	TCGA-5L-AAT0-01	TCGA-E2-A1IK-01	TCGA-EW-A2FR-01	TCGA-AN-A049-01	TCGA-OL-A6VO-01	TCGA-EW-A1P5-01	TCGA-E9-A3X8-01	TCGA-AC-A3QQ-01	TCGA-S3-AA17-01	TCGA-AN-A0XT-01	TCGA-AO-A0J4-01	TCGA-A8-A08O-01	TCGA-BH-A0BF-01	TCGA-C8-A12X-01	TCGA-E2-A1IG-01
Step1 Release of cancer cell antigens	0.290779	0.261128	0.26165	0.259738	0.240704	0.253008	0.267206	0.272356	0.267002	0.255075	0.283732	0.249078	0.268336	0.286212	0.255444	0.268864	0.260181	0.246726	0.267535	0.269998	0.250625	0.266441	0.277402	0.251531	0.243873	0.258709	0.276347	0.256894	0.25671	0.222467	0.243069	0.261769	0.244216	0.261285	0.267349	0.286398	0.255455	0.264284	0.268826	0.278432	0.257835	0.213926	0.280347	0.251805	0.278227	0.250345	0.260495	0.270354	0.269829
Step2 Cancer antigen presentation	0.165448	0.0960048	0.119594	0.168795	0.117991	0.149798	0.102539	0.183091	0.137409	0.143962	0.12572	0.0973677	0.13095	0.128898	0.121394	0.112433	0.100838	0.130491	0.133145	0.133981	0.115573	0.167119	0.137509	0.0970657	0.126403	0.150633	0.178777	0.134257	0.113603	0.121848	0.0871387	0.114963	0.10592	0.13071	0.144465	0.139521	0.118761	0.122993	0.169079	0.149811	0.119808	0.0828137	0.165512	0.112081	0.161821	0.105129	0.160741	0.111863	0.136398
Step3 Priming and activation	0.348757	0.207212	0.241971	0.350556	0.293536	0.278292	0.201827	0.393356	0.317263	0.320268	0.253072	0.225646	0.271639	0.257403	0.246217	0.258739	0.219552	0.253256	0.30977	0.318589	0.225287	0.347666	0.267034	0.22114	0.325734	0.292566	0.314092	0.298394	0.289062	0.238805	0.22923	0.268046	0.251364	0.269725	0.309996	0.308465	0.288979	0.279375	0.290516	0.29264	0.316233	0.159945	0.369047	0.200855	0.334919	0.216524	0.365622	0.232641	0.243413
Step4 T cell recruiting	0.451853	0.291881	0.223029	0.422047	0.465451	0.380683	0.247307	0.517987	0.405218	0.443785	0.353508	0.332236	0.392022	0.366687	0.348902	0.36306	0.295437	0.342326	0.395736	0.453556	0.35512	0.426142	0.208732	0.210337	0.40327	0.455614	0.421073	0.396891	0.395708	0.347028	0.34453	0.363747	0.309932	0.369096	0.456789	0.460561	0.383451	0.386645	0.390137	0.331346	0.428458	0.34027	0.482463	0.357325	0.487687	0.310642	0.483675	0.307695	0.233631
Step4 CD8 T cell recruiting	0.47313	0.343897	0.360216	0.500595	0.462267	0.450762	0.41048	0.465801	0.464697	0.455307	0.429592	0.439095	0.418162	0.409096	0.386008	0.376018	0.364364	0.394877	0.434357	0.448281	0.335011	0.494357	0.409277	0.323845	0.430068	0.382152	0.450854	0.427359	0.439171	0.347187	0.32023	0.339394	0.396115	0.449332	0.455511	0.44056	0.426221	0.406659	0.47654	0.410091	0.455516	0.275469	0.498283	0.344466	0.496066	0.328118	0.507975	0.353729	0.375741
Step4 Th1 cell recruiting	0.510954	0.353636	0.362538	0.505731	0.47748	0.455755	0.396046	0.477808	0.530422	0.466983	0.453654	0.435512	0.399699	0.441376	0.398376	0.406756	0.359619	0.382531	0.464525	0.485052	0.32131	0.555204	0.427567	0.326097	0.494812	0.320866	0.487467	0.425711	0.490404	0.271354	0.28621	0.309319	0.407056	0.474773	0.474074	0.467477	0.471722	0.432316	0.47969	0.458462	0.490604	0.314402	0.564943	0.350598	0.537447	0.327804	0.558338	0.346629	0.372421
Step4 Dendritic cell recruiting	0.451144	0.299784	0.181241	0.437101	0.45773	0.371736	0.265554	0.559644	0.434151	0.478178	0.38803	0.292577	0.422439	0.396029	0.385792	0.384755	0.31034	0.350058	0.424688	0.486942	0.38215	0.440568	0.214333	0.169296	0.391075	0.49112	0.431263	0.436488	0.404345	0.377362	0.408235	0.372172	0.342926	0.367399	0.433779	0.483715	0.406499	0.417429	0.421316	0.376091	0.454038	0.370296	0.49614	0.359369	0.472993	0.321566	0.484198	0.342502	0.212087
Step4 Th22 cell recruiting	0.23502	-0.0667668	0.0577798	0.32277	0.168384	0.154599	0.114857	0.225184	0.06157	0.104885	0.108193	0.193046	0.220232	0.121487	0.0839811	0.0112304	0.12787	0.112025	0.114838	0.14319	0.0614837	0.187157	0.0830664	0.0595459	0.0811692	0.112119	0.133662	0.0997209	0.0793876	0.204312	0.0593161	0.144923	0.137452	0.246821	0.135643	0.11572	0.0255862	0.137864	0.292653	-0.0118006	0.165477	-0.290049	0.185284	0.0601164	0.17469	0.0382987	0.123672	-0.00419341	0.0938388
Step4 Macrophage recruiting	0.485815	0.337224	0.404887	0.511497	0.465942	0.445521	0.41571	0.562413	0.497827	0.491036	0.473732	0.404388	0.442877	0.449484	0.410756	0.42968	0.40881	0.418135	0.471062	0.50681	0.454331	0.510206	0.444455	0.341391	0.444064	0.512291	0.490385	0.475638	0.469719	0.412569	0.446621	0.380813	0.413013	0.436144	0.436679	0.507695	0.470576	0.443491	0.483572	0.476615	0.487383	0.406709	0.466751	0.411086	0.470308	0.367556	0.522654	0.448256	0.442768
Step4 Monocyte recruiting	0.392493	0.14775	0.310933	0.424004	0.416096	0.451021	0.47804	0.443276	0.419417	0.446256	0.495935	0.424344	0.353875	0.424989	0.180944	0.320523	0.373872	0.384293	0.406109	0.231491	0.303654	0.379676	0.395902	0.255813	0.298192	0.438944	0.306107	0.434986	0.192617	0.227776	0.312092	0.299932	0.330888	0.376987	0.198504	0.368218	0.402692	0.39045	0.468941	0.344907	0.221307	0.155352	0.373297	0.221633	0.492596	0.159458	0.462484	0.402332	0.377265
Step4 Neutrophil recruiting	0.0801945	0.0963916	0.0149172	0.402566	0.324866	0.183686	0.276704	0.387434	0.0257953	0.230683	0.180888	0.216829	0.0953781	0.186004	0.102494	0.112143	0.289606	0.217051	0.0945387	0.229597	0.192373	0.192775	0.137104	0.00693064	0.148119	0.324286	0.0684185	0.181387	0.096976	0.355829	0.0768228	0.0726574	-0.0307403	0.0416579	0.177873	0.18163	0.143645	0.148637	0.319548	0.0663662	0.117597	0.0991827	0.0704119	0.0591358	0.299471	0.168802	0.0772203	0.0566697	0.0775126
Step4 NK cell recruiting	0.46741	0.345921	0.359266	0.474168	0.476946	0.447264	0.4042	0.500712	0.495784	0.47159	0.454859	0.409186	0.404036	0.416606	0.390259	0.403934	0.382909	0.386987	0.442486	0.485855	0.368849	0.511574	0.402448	0.318829	0.453539	0.416714	0.4557	0.439591	0.451485	0.35379	0.34955	0.338732	0.392453	0.440369	0.453596	0.475868	0.464939	0.420542	0.460137	0.427723	0.481983	0.342265	0.504553	0.365405	0.503485	0.335764	0.525337	0.393017	0.388816
Step4 Eosinophil cell recruiting	0.260161	0.128777	0.101029	0.359655	0.201303	0.221661	0.189973	0.40451	0.224569	0.282808	0.21248	0.198391	0.13735	0.236342	0.177944	0.176662	0.168739	0.226948	0.334766	0.169791	0.180638	0.141682	0.148994	0.00302079	-0.112109	0.237688	0.170054	0.205638	0.130299	0.00893797	0.196752	0.388973	0.0689419	0.0850499	0.0904889	0.0849023	0.17097	0.164533	0.236807	-0.00227202	0.135718	-0.14752	0.151781	0.105538	0.186672	0.155082	0.2589	0.0883748	0.188952
Step4 Basophil recruiting	0.171702	0.100813	-0.0360019	0.294115	0.147987	0.188566	0.136318	0.407479	0.18629	0.284849	0.0864896	0.203305	0.0757306	0.157223	0.142677	0.116317	0.142527	0.183433	0.265537	0.12951	0.14229	-0.0255736	-0.0356405	-0.0740051	-0.36828	0.12968	0.093603	0.152419	0.013423	0.0277292	0.152049	0.352096	-0.0580989	-0.0147713	-0.00647979	-0.0156324	0.10074	0.101243	0.155364	-0.155894	0.00223803	-0.174039	0.0130265	0.0330267	0.176699	0.114266	0.156578	-0.011854	0.145809
Step4 Th17 cell recruiting	0.412988	0.287711	0.332981	0.456408	0.362662	0.377554	0.319417	0.418442	0.322772	0.354054	0.351411	0.359107	0.400429	0.318174	0.350199	0.313316	0.346173	0.358596	0.371049	0.366058	0.333434	0.391863	0.346521	0.320694	0.345106	0.349767	0.365592	0.35956	0.345931	0.404153	0.310609	0.315472	0.361363	0.367644	0.369226	0.340263	0.323254	0.354298	0.40454	0.258987	0.369087	0.215974	0.388005	0.321721	0.371207	0.289663	0.369918	0.306822	0.342593
Step4 B cell recruiting	0.33509	0.0721682	0.105871	0.227689	0.314636	0.155904	0.0789026	0.380171	0.226677	0.18568	0.128537	0.20085	0.169301	0.190289	0.125064	0.125998	0.148442	0.145508	0.174639	0.245508	0.200176	0.294035	0.0458309	0.145553	0.297598	0.286945	0.249905	0.0767819	0.255594	0.141349	0.0794592	0.197369	0.108775	0.279539	0.357434	0.284586	0.136999	0.150499	0.208619	0.111431	0.19003	0.0177286	0.367398	0.129634	0.383723	0.130789	0.376001	0.141197	0.000137747
Step4 Th2 cell recruiting	0.250128	0.0582904	0.115856	0.307683	0.270593	0.214814	0.122874	0.462967	0.210182	0.310263	0.129692	0.148707	0.156894	0.205771	0.0991995	0.169338	0.136134	0.150565	0.275615	0.220789	0.0808641	0.217691	0.125755	0.1879	0.249175	0.184436	0.167134	0.195127	0.197178	0.186232	0.16629	0.426953	0.246171	0.144047	0.1585	0.206252	0.237819	0.251827	0.180498	0.163369	0.310329	-0.090293	0.270939	0.164943	0.254916	0.0927332	0.28681	0.133042	0.100032
Step4 Treg cell recruiting	0.308943	0.187515	0.190117	0.311359	0.28348	0.244179	0.178352	0.419835	0.219997	0.322053	0.190298	0.241866	0.242579	0.223238	0.190063	0.279238	0.168401	0.215668	0.299927	0.271195	0.179411	0.231875	0.190182	0.194994	0.271411	0.244884	0.290031	0.239417	0.25774	0.240712	0.216489	0.334041	0.244139	0.1899	0.254593	0.266311	0.232999	0.268074	0.24287	0.251284	0.310534	0.0439603	0.285172	0.213968	0.272702	0.20925	0.302377	0.164822	0.169958
Step4 MDSC recruiting	0.0431771	0.0455365	0.0433028	0.371258	0.107872	0.0868974	0.240994	0.224809	0.00732866	0.142014	0.0163185	0.108296	0.0100275	0.0694901	0.131029	0.042046	0.150427	0.0406125	0.0793854	-0.0271532	0.0459648	0.00410149	0.0532862	0.00640867	0.0314087	0.138263	0.0703034	0.111798	0.0848501	0.261959	0.0092447	0.140229	0.0450741	0.0686548	0.130473	0.119128	-0.0219748	0.0841375	0.152624	0.078786	0.079324	-0.20488	0.0301596	0.00527812	0.190515	0.102536	0.0568388	-0.0981898	0.0661563
Step5 Infiltration of immune cells into tumors	0.490012	0.453014	0.44182	0.507283	0.472127	0.475515	0.479135	0.516332	0.466405	0.477561	0.47772	0.474906	0.491449	0.453996	0.45733	0.46174	0.468271	0.458309	0.473584	0.461259	0.44417	0.485325	0.470892	0.426207	0.473559	0.454469	0.475586	0.481226	0.45953	0.421189	0.411697	0.454064	0.444646	0.455767	0.456464	0.45859	0.479336	0.46316	0.466738	0.454208	0.449135	0.430602	0.492907	0.479387	0.498687	0.423602	0.48945	0.450184	0.473836
Step6 Recognition of cancer cells by T cells	0.361359	0.24426	0.283913	0.365672	0.336392	0.316638	0.252665	0.390672	0.337333	0.33488	0.297395	0.311328	0.307253	0.30046	0.261425	0.294074	0.287074	0.292799	0.323941	0.327407	0.259776	0.362442	0.302917	0.268665	0.361921	0.304123	0.328758	0.305612	0.311882	0.244452	0.274544	0.312757	0.313384	0.30508	0.32679	0.320323	0.360647	0.322046	0.33751	0.310189	0.333718	0.196957	0.388016	0.228802	0.356901	0.257369	0.387644	0.29244	0.262862
Step7 Killing of cancer cells	0.36484	0.220576	0.269145	0.37013	0.335687	0.324107	0.289614	0.395422	0.336255	0.343478	0.312628	0.287902	0.307677	0.279506	0.294994	0.307318	0.270993	0.294578	0.332949	0.327916	0.291696	0.359021	0.301871	0.255764	0.339811	0.34443	0.342957	0.321183	0.316468	0.307954	0.262055	0.268146	0.295012	0.299205	0.32771	0.333902	0.314736	0.323178	0.326749	0.325436	0.333727	0.223033	0.36701	0.259379	0.360652	0.263604	0.375442	0.31523	0.280319
	TCGA-A2-A0EN-01	TCGA-AO-A12C-01	TCGA-E2-A1IN-01	TCGA-AR-A1AR-01	TCGA-E2-A14P-01	TCGA-AR-A1AP-01	TCGA-AC-A62X-01	TCGA-A2-A0EP-01	TCGA-E9-A1RF-01	TCGA-AR-A2LJ-01	TCGA-E2-A9RU-01	TCGA-A2-A0YE-01	TCGA-AR-A5QN-01	TCGA-C8-A12Y-01	TCGA-AR-A24T-01	TCGA-BH-A0DQ-01	TCGA-UL-AAZ6-01	TCGA-AR-A24P-01	TCGA-BH-A0AY-01	TCGA-LD-A66U-01	TCGA-E2-A1BC-01	TCGA-AN-A0XW-01	TCGA-AR-A24V-01	TCGA-S3-AA12-01	TCGA-A2-A4S3-01	TCGA-Z7-A8R5-01	TCGA-A2-A0YI-01	TCGA-AC-A2B8-01	TCGA-A7-A2KD-01	TCGA-AO-A1KO-01	TCGA-V7-A7HQ-01	TCGA-BH-A0E0-01	TCGA-BH-A1F8-01	TCGA-AN-A0AK-01	TCGA-5L-AAT0-01	TCGA-E2-A1IK-01	TCGA-EW-A2FR-01	TCGA-AN-A049-01	TCGA-OL-A6VO-01	TCGA-EW-A1P5-01	TCGA-E9-A3X8-01	TCGA-AC-A3QQ-01	TCGA-S3-AA17-01	TCGA-AN-A0XT-01	TCGA-AO-A0J4-01	TCGA-A8-A08O-01	TCGA-BH-A0BF-01	TCGA-C8-A12X-01	TCGA-E2-A1IG-01
IFN-Gamma_signature	0.957465	0.723103	0.73516	0.92915	0.881068	0.838481	0.770627	1.00316	0.941955	0.897123	0.821779	0.770816	0.814345	0.803985	0.799649	0.797772	0.769616	0.768201	0.87698	0.90924	0.729538	0.988827	0.820556	0.730027	0.897459	0.838206	0.91171	0.86103	0.854584	0.757981	0.723905	0.744322	0.80883	0.864024	0.889804	0.88818	0.85281	0.830532	0.833241	0.876442	0.919728	0.725239	1.01017	0.748441	0.925462	0.703668	1.01228	0.776678	0.755126
APM_signal	1.10972	1.05893	1.06074	1.10698	1.08926	1.09232	1.14647	1.11712	1.09483	1.09449	1.09244	1.08053	1.11097	1.12952	1.06686	1.08226	1.13029	1.07092	1.08047	1.09478	1.06159	1.12593	1.09956	1.01573	1.12066	1.08062	1.08715	1.09081	1.0849	1.0568	1.05622	1.01742	1.11531	1.069	1.08074	1.12015	1.08899	1.10728	1.14175	1.12982	1.10479	1.03144	1.13401	1.06659	1.13176	1.06144	1.13185	1.12306	1.08009
Base_excision_repair	0.857289	0.856426	0.917024	0.963495	0.998475	0.92382	0.965764	0.886189	0.910274	0.887565	0.9743	0.939125	0.94519	0.937069	0.872167	0.902825	0.940529	0.935465	0.902842	0.897927	0.856182	0.934588	0.907441	0.945174	0.998177	0.871225	0.850061	0.883285	0.944016	0.81845	0.883596	0.940218	0.930254	1.0046	0.886089	0.879394	0.886749	0.935424	0.984145	0.912138	0.889733	0.855142	0.941236	0.929864	0.938043	0.923389	0.911279	0.917245	0.886924
Cell_cycle	0.747855	0.753533	0.81769	0.997041	0.96429	0.859733	0.958013	0.789284	0.822925	0.79318	0.942679	0.973868	0.821795	0.855194	0.737463	0.846284	0.882462	0.864868	0.854144	0.740992	0.660374	0.881604	0.817629	0.87265	0.974597	0.713432	0.702546	0.774979	0.898955	0.671414	0.769335	0.976693	0.907823	0.991896	0.757581	0.782946	0.842238	0.881182	0.987116	0.846602	0.761879	0.68006	0.854211	0.761629	0.931465	0.830639	0.831746	0.860644	0.816264
DNA_replication	0.854876	0.844104	0.923646	0.999669	1.00636	0.937769	0.987814	0.890958	0.915711	0.899155	0.990814	0.988831	0.950674	0.942917	0.906085	0.942368	0.974376	0.941328	0.919513	0.893167	0.862693	0.937557	0.920777	0.961835	1.01679	0.876024	0.862517	0.894744	0.962	0.853899	0.911364	0.971696	0.968133	1.00869	0.907349	0.869113	0.908351	0.964002	1.01362	0.946487	0.909568	0.799113	0.936014	0.913639	0.96241	0.925304	0.919708	0.933575	0.894898
Fanconi_anemia_pathway	0.672474	0.691839	0.754464	0.84609	0.872335	0.749301	0.799169	0.667364	0.771366	0.676676	0.817168	0.852623	0.758614	0.740696	0.718489	0.75455	0.81979	0.804277	0.74022	0.654709	0.655751	0.793599	0.755216	0.771412	0.832155	0.64246	0.668402	0.710784	0.822087	0.647253	0.691559	0.769955	0.857027	0.862615	0.672375	0.709546	0.737621	0.831673	0.867187	0.772358	0.668869	0.676653	0.744926	0.678019	0.81029	0.753929	0.739579	0.783621	0.724852
Homologous_recombination	0.659073	0.703	0.719959	0.833084	0.889886	0.741503	0.773348	0.678599	0.74847	0.700689	0.826145	0.838521	0.749288	0.724964	0.686069	0.733498	0.789143	0.749225	0.727142	0.658816	0.63844	0.768997	0.725278	0.780405	0.799367	0.64845	0.650192	0.687926	0.779653	0.629767	0.685182	0.769518	0.801073	0.842744	0.700609	0.67667	0.725087	0.793766	0.872012	0.746243	0.684884	0.589437	0.73353	0.664887	0.801235	0.736863	0.723719	0.76439	0.716691
MicroRNAs_in_cancer	0.635019	0.606972	0.707488	0.875848	0.78767	0.752345	0.836628	0.663863	0.700013	0.693192	0.860228	0.897978	0.708849	0.746844	0.6247	0.71754	0.751774	0.740815	0.702886	0.631936	0.556776	0.748996	0.7111	0.803344	0.868902	0.562995	0.578128	0.644349	0.780796	0.515183	0.687501	0.874403	0.780836	0.854649	0.608771	0.673802	0.711316	0.756331	0.887978	0.748868	0.686328	0.562919	0.753358	0.651297	0.776933	0.722404	0.692038	0.769649	0.691673
Mismatch_repair	0.874116	0.850927	0.936196	0.978612	1.02228	0.950272	0.990081	0.892757	0.932401	0.91905	1.00981	1.01013	0.958309	0.953849	0.91651	0.950065	0.976967	0.957917	0.9387	0.914922	0.863793	0.967613	0.929083	0.965925	1.02246	0.898042	0.86991	0.905416	0.949835	0.867022	0.90782	0.97665	1.00865	1.02293	0.915675	0.886128	0.926697	0.986518	1.02433	0.966829	0.918621	0.8318	0.936812	0.900929	0.975005	0.940704	0.935551	0.944774	0.902736
Nucleotide_excision_repair	0.873026	0.860862	0.928217	0.964064	0.988599	0.925036	0.954915	0.886647	0.914508	0.893527	0.97246	0.963964	0.943397	0.937437	0.905603	0.936882	0.954595	0.93871	0.914669	0.899643	0.900032	0.936822	0.918961	0.957279	0.997379	0.894274	0.886069	0.905425	0.937924	0.877215	0.917661	0.946532	0.982281	0.983408	0.909897	0.877102	0.906375	0.96458	0.988572	0.950316	0.904998	0.840623	0.906308	0.933408	0.927737	0.939428	0.912265	0.928008	0.894133
Oocyte_meiosis	0.743737	0.7656	0.820362	0.985833	0.977419	0.862481	0.953392	0.782874	0.834575	0.79099	0.939502	0.975319	0.793715	0.866733	0.717322	0.865943	0.893318	0.856734	0.865355	0.743951	0.658766	0.896668	0.813769	0.88409	0.993187	0.69875	0.684157	0.766616	0.909832	0.663262	0.754323	0.974243	0.922452	0.998161	0.745794	0.786373	0.859298	0.894545	0.985827	0.846569	0.751778	0.658618	0.861741	0.746388	0.941651	0.834094	0.851645	0.839727	0.815949
p53_signaling_pathway	0.737036	0.734454	0.772427	0.969857	0.917852	0.844837	0.947365	0.756715	0.827876	0.770659	0.912207	0.952145	0.805182	0.818841	0.707875	0.802134	0.90033	0.826514	0.818522	0.683528	0.63867	0.91848	0.792512	0.877454	0.96064	0.681297	0.665994	0.724399	0.869864	0.592315	0.708355	0.966397	0.919467	0.95349	0.721089	0.760053	0.82323	0.864167	0.988881	0.813526	0.728746	0.644155	0.822581	0.726731	0.873535	0.797121	0.806982	0.819338	0.785499
Progesterone-mediated_oocyte_maturation	0.716424	0.736892	0.78175	1.00508	0.982732	0.834092	0.945275	0.76067	0.795608	0.773447	0.937965	0.990952	0.784207	0.841357	0.678069	0.853274	0.856079	0.846482	0.857688	0.723456	0.586121	0.89513	0.774165	0.833482	0.965275	0.678481	0.640635	0.731345	0.875428	0.584637	0.755773	0.944361	0.895333	0.989279	0.69699	0.774058	0.812802	0.867623	0.975472	0.830347	0.752336	0.594154	0.82364	0.689412	0.927825	0.820046	0.818341	0.845115	0.79081
Proteasome	1.00007	0.877543	0.97032	1.02501	1.03356	1.00506	0.916142	1.0052	1.03172	1.0017	0.992114	0.98995	0.88623	0.908067	0.955047	0.981433	0.990743	0.972956	1.00514	0.999036	0.960521	1.06075	0.955944	0.889753	1.00998	0.996748	0.98154	0.965776	0.992105	0.931998	0.897734	0.929069	0.989355	1.02084	0.967316	1.01083	1.00448	0.987152	1.01636	1.00801	1.01591	0.892348	0.998947	0.887635	1.02687	0.96171	1.02989	0.975113	0.957198
Pyrimidine_metabolism	0.776453	0.769441	0.859725	0.9802	1.00054	0.868618	0.934695	0.846288	0.867346	0.842194	0.9442	0.927412	0.885612	0.880373	0.810929	0.880391	0.967717	0.875745	0.870275	0.823124	0.755848	0.873193	0.842814	0.928843	0.979453	0.79803	0.787802	0.836114	0.928175	0.763066	0.868975	0.93164	0.941717	0.975673	0.818019	0.82105	0.852513	0.891906	0.992989	0.891518	0.855796	0.785129	0.894556	0.827551	0.915329	0.879068	0.862827	0.896108	0.833804
Spliceosome	1.03071	1.03564	1.06416	1.07623	1.07253	1.04218	1.06607	1.02454	1.05525	1.03698	1.08002	1.08404	1.04365	1.06994	1.04323	1.04414	1.07117	1.04088	1.06198	1.05705	1.03054	1.04474	1.0403	1.04674	1.05772	1.05659	1.0382	1.02957	1.02053	1.03362	1.04916	1.08866	1.0574	1.078	1.03502	1.03976	1.05278	1.05469	1.08067	1.04629	1.04402	0.955601	1.03336	1.05513	1.06087	1.05162	1.04497	1.0499	1.04453
Systemic_lupus_erythematosus	0.313154	0.787062	0.592219	0.553754	0.75598	0.302534	0.667095	0.383217	0.757947	0.39417	0.64807	0.642011	0.449012	0.463429	0.546672	0.609177	0.669632	0.587786	0.49907	0.556518	0.615171	0.621427	0.409725	0.72638	0.718231	0.396488	0.516658	0.567673	0.439536	0.276485	0.580478	0.604196	0.630655	0.439787	0.389003	0.667512	0.450284	0.614357	0.625867	0.510441	0.58808	0.886472	0.522445	0.448742	0.733209	0.528479	0.578459	0.81573	0.589319
Viral_carcinogenesis	0.595888	0.805929	0.751417	0.78401	0.854762	0.633134	0.841839	0.646319	0.830862	0.634796	0.811601	0.817686	0.681654	0.736484	0.679259	0.78515	0.780996	0.775288	0.702952	0.704349	0.761247	0.770763	0.652435	0.852911	0.876122	0.614798	0.691408	0.713999	0.707941	0.566229	0.704886	0.812043	0.805853	0.709926	0.630498	0.759728	0.705996	0.80313	0.828148	0.738906	0.713062	0.843423	0.726807	0.712051	0.834716	0.715598	0.759276	0.842202	0.723891
[truncated: 1,033 more columns]
