# Supplementary material for: Molecular Characteristics, Clinical Implication, and Cancer Immunity Interactions of Pyroptosis-Related Genes in Breast Cancer
Source: Front Med (Lausanne). 2021 Sep 13;8:702638. doi: 10.3389/fmed.2021.702638 (PMC8473741; doi:10.3389/fmed.2021.702638)
Supplement: Supplementary file 3 [file Data_Sheet_1.ZIP › Original Source Data/Figure 6/Figure 6B.xlsx]

## Sheet: HLA expression
risk	Group	HLA-E	HLA-DPB2	HLA-C	HLA-J	HLA-DQB1	HLA-DQB2	HLA-DQA2	HLA-DQA1	HLA-A	HLA-DMA	HLA-DOB	HLA-DRB1	HLA-H	HLA-B	HLA-DRB5	HLA-DOA	HLA-DPB1	HLA-DRA	HLA-DRB6	HLA-L	HLA-F	HLA-G	HLA-DMB	HLA-DPA1
TCGA-A2-A0EN-01	low	950.729	12.317	1872.57	15.0969	178.196	89.2265	118.019	103.437	1425.33	203.988	8.4164	1429.21	33.9571	3104.37	361.612	51.6535	1076.51	3646.77	91.2501	3.33921	168.747	5.72068	52.5466	325.459
TCGA-AO-A12C-01	high	303.422	0.817361	683.927	2.93687	32.4198	1.70145	1.56103	36.1951	402.445	45.1093	2.14857	363.482	42.438	639.231	168.388	17.3944	159.69	628.056	5.18928	2.31801	24.4389	1.1384	11.2638	67.8847
TCGA-E2-A1IN-01	high	300.304	0.590338	992.929	0.840522	82.8885	8.93998	24.3898	60.9062	637.301	73.1463	1.16813	725.537	28.1553	1397.09	483.786	18.1957	263.094	1088.5	0.592562	2.26681	40.0409	1.87437	18.1792	151.26
TCGA-AR-A1AR-01	high	425.655	3.59034	1236.21	3.54019	125.03	5.43198	4.12338	169.143	1223.5	146.472	7.74208	1134.95	27.4797	2901.35	128.74	34.4168	410.733	2553.02	48.7474	1.59001	87.0849	4.45685	42.4937	246.566
TCGA-E2-A14P-01	high	382.238	2.55438	994.489	0.880147	24.3953	21.1739	63.2058	51.0155	714.617	55.5986	4.22131	428.962	23.8285	1167.75	104.146	12.6511	244.543	802.152	41.3996	1.44342	50.0003	1.04895	12.9312	80.4928
TCGA-AR-A1AP-01	high	500.492	1.21677	1477.32	2.83349	81.8257	22.0895	25.0785	82.5406	835.524	87.5144	2.0623	1009.82	40.0947	2073.22	349.495	19.5056	360.231	1443.22	27.6229	1.95383	69.6326	1.53896	28.3346	175.982
TCGA-AC-A62X-01	high	928.027	5.12593	5120.85	13.7354	10.5106	0.559206	1.45584	2.82371	3014.03	47.7232	14.3427	258.194	160.57	5942.93	80.438	0.324721	36.3428	199.373	3.82237	2.04797	446.886	11.7866	3.92611	10.7095
TCGA-A2-A0EP-01	low	1222.84	2.3276	2043.08	28.9364	396.069	77.8665	55.6192	276.018	1835.11	388.961	19.552	3638.8	129.351	3982.35	1566.52	81.2663	1542.87	5131.83	105.062	5.0236	208.479	4.38084	97.2365	516.048
TCGA-E9-A1RF-01	low	522.54	0.667634	1139.36	2.10029	71.3191	54.7427	174.499	105.183	1321.38	112.839	3.57983	743.241	70.5585	2267.7	205.212	23.9926	404.625	1970.56	76.6925	5.14415	68.7032	5.23573	33.8435	189.08
TCGA-AR-A2LJ-01	high	742.147	1.00862	2090.43	2.29372	189.394	48.5158	27.666	111.339	1235.62	220.742	4.45184	1974.07	82.3038	3170.48	272.159	35.9854	922.898	2068.43	133.832	5.33878	110.091	8.16291	42.9441	280.893
TCGA-E2-A9RU-01	low	283.905	1.21431	1570.01	6.05316	12.8479	9.22806	4.46788	14.0183	935	33.5248	0.838497	431.535	50.2803	2084.31	42.2246	3.42353	149.549	374.669	32.6599	1.86182	54.3863	7.20384	7.59029	40.3181
TCGA-A2-A0YE-01	high	560.712	0.678717	2708.43	2.3396	10.5272	7.33129	25.6464	16.4767	1361.12	53.9582	12.3052	170.027	70.1228	2075.3	49.3759	5.94784	104.135	428.289	18.3152	3.67294	45.8638	2.79691	6.64105	39.1102
TCGA-AR-A5QN-01	high	801.428	0.547513	2237.7	36.3572	66.7305	11.2768	50.4959	34.9987	2068.49	70.8554	2.47032	494.846	154.34	4756.07	120.442	17.1397	254.706	865.651	44.4383	3.6514	194.935	16.4878	17.0121	124.539
TCGA-C8-A12Y-01	low	518.237	2.34327	1579.15	6.46415	14.8101	10.2605	27.3996	13.1306	1775.88	63.6567	1.47896	294.585	95.9113	4432.48	67.0735	3.29559	155.658	420.123	28.5681	9.32103	141.004	7.07571	8.1127	23.7855
TCGA-AR-A24T-01	low	512.267	2.26629	1052.53	1.68978	28.6073	35.4664	89.7798	91.6347	723.983	128.748	4.37288	778.807	22.592	1284.11	152.763	51.8663	498.38	2229.16	80.4829	0.88524	39.8447	3.44033	37.0947	265.717
TCGA-BH-A0DQ-01	low	632.147	2.48974	967.931	2.26479	41.2576	9.08399	10.6283	36.1381	1154.71	69.7611	1.17839	624.323	43.2654	1680.38	68.9709	12.2857	262.345	849.123	28.4357	2.10847	65.9014	7.8844	15.3929	101.915
TCGA-UL-AAZ6-01	low	1129.41	0.955484	3026.2	14.2752	26.5017	8.37015	12.7975	33.8609	3551.99	28.5092	0.704306	343.666	196.31	7879.9	54.5718	7.14764	121.957	402.96	25.0669	9.91353	344.753	55.1928	8.13071	36.1566
TCGA-AR-A24P-01	high	294.558	0.231777	539.153	2.1686	65.7716	13.9792	66.1019	46.2432	352.844	105.697	2.9359	592.471	9.0085	1464.23	310.567	27.6445	282.992	1333.95	40.8011	1.79228	35.0294	1.86958	21.9021	148.099
TCGA-BH-A0AY-01	low	442.363	0.578314	956.564	3.03259	47.1496	26.2112	59.9845	52.946	724.076	119.914	1.04105	640.704	34.5879	1957.66	188.534	20.8614	469.475	1409.59	40.643	1.99118	46.5687	4.4819	23.5726	145.378
TCGA-LD-A66U-01	low	622.425	10.6798	1944.89	13.7218	206.354	5.66773	4.15024	65.2529	1385.1	147.904	5.69453	1494.82	36.4463	3260.65	545.815	29.9333	883.39	1478.41	16.1264	2.7824	169.752	4.79554	29.0872	183.193
TCGA-E2-A1BC-01	high	360.425	1.38603	841.751	1.17674	16.8537	13.5456	5.47426	23.3042	450.553	75.5443	1.74013	321.103	32.952	929.987	35.5457	13.938	156.216	586.601	12.7995	1.86665	28.8701	3.40868	11.244	47.9289
TCGA-AN-A0XW-01	low	759.181	12.876	1857.99	6.49909	204.601	66.847	151.323	166.017	1802.21	175.417	7.2388	1297.28	99.5278	4497.29	255.167	65.2561	836.883	3169.92	129.109	4.88019	129.099	18.2644	50.9846	321.582
TCGA-AR-A24V-01	high	559.406	0.294374	1714.11	0.833083	70.0503	9.95408	38.8829	60.2182	1120.21	80.7158	1.02662	836.556	35.6665	2402.55	498.67	23.8223	280.919	1430.19	42.7903	0.787821	79.9725	1.03423	24.5527	202.468
TCGA-S3-AA12-01	low	128.763	2.37537	356.87	3.58488	24.7618	5.63476	16.6229	31.9498	360.433	29.8681	0.931948	319.161	20.7736	498.155	61.2845	9.87116	171.972	439.826	21.915	1.11855	21.8098	2.56052	9.74167	43.3438
TCGA-A2-A4S3-01	low	705.944	10.2396	2090.13	1.27461	67.1541	39.6598	30.752	82.2921	1062.61	119.783	4.3557	1022.26	81.7248	2218.84	127.694	28.3697	489.419	1293.85	52.1528	5.12252	91.005	3.85446	28.5441	115.474
TCGA-Z7-A8R5-01	low	562.345	0.598629	962.234	11.6448	116.573	4.48228	4.55879	66.8109	1335.33	169.161	8.419	1126.74	62.1426	1831.13	96.1687	16.4634	616.278	1345.33	65.3364	1.06143	103.89	8.11221	28.556	133.253
TCGA-A2-A0YI-01	low	660.074	1.47089	1924.59	6.60454	37.3712	66.6506	109.073	276.626	1008.63	167.638	9.79817	1748.02	56.006	2476.89	162.378	49.3483	797.8	3410.3	102.235	6.79224	78.201	2.1676	61.4361	497.503
TCGA-AC-A2B8-01	high	649.265	0.90376	1270.51	3.18234	119.968	36.173	33.7026	156.319	775.622	219.005	3.7288	1769.14	72.3341	2380.26	288.153	42.149	607.612	3226.11	74.485	4.08485	124.027	7.65996	49.5373	328.775
TCGA-A7-A2KD-01	low	472.862	4.57768	1028.7	3.15895	87.868	18.6416	26.874	108.146	952.031	103.264	3.88927	1165.69	52.8361	2028.39	166.72	28.0565	385.584	1655.34	75.1019	2.69005	98.6151	5.15759	29.6825	168.002
TCGA-AO-A1KO-01	high	340.322	1.97563	394.324	0.803979	10.8859	4.29852	6.2413	26.6154	241.702	47.0799	3.85518	238.917	10.8201	574.905	25.5636	14.2595	115.749	576.582	9.50224	0.437617	15.205	0.273987	7.32685	52.6504
TCGA-V7-A7HQ-01	low	257.214	3.34407	709.761	2.24342	36.3357	17.5254	51.9404	17.0756	471.499	73.2156	2.49281	626.946	20.5253	1005.77	67.2374	10.0771	371.905	515.372	77.0828	1.9487	56.0682	6.13663	14.8902	46.8529
TCGA-BH-A0E0-01	high	194.456	0.221279	219.784	0.161029	27.6012	12.7417	25.805	18.1459	223.194	36.394	1.45851	217.405	8.25096	407.897	53.786	9.55378	160.727	482.137	21.1581	0.561635	17.1073	0.633043	7.12289	48.5163
TCGA-BH-A1F8-01	low	405.758	0.298189	2377.69	2.16998	13.967	7.41369	39.5857	24.9989	701.556	80.5278	4.65624	216.469	15.5145	2600.44	36.4089	11.9809	77.0718	620.378	18.7594	1.54458	60.8614	2.42451	11.8703	78.9287
TCGA-AN-A0AK-01	low	313.511	5.46895	605.37	3.28844	53.8747	14.2135	24.3869	62.6576	499.522	73.5618	2.07294	595.493	61.9428	1079.28	107.586	16.0178	284.125	1014.49	25.2787	3.86514	31.083	2.26801	18.5221	126.118
TCGA-5L-AAT0-01	low	708.781	12.7914	1523.86	17.9676	180.474	89.7626	100.083	79.7709	1408.3	154.233	8.35646	1320.37	85.0608	2608.39	739.95	47.5047	822.422	2234.09	80.18	3.08174	120.609	16.9309	36.9564	117.729
TCGA-E2-A1IK-01	low	601.153	1.08363	3703.46	4.1669	85.1024	10.5421	3.9548	57.1737	3391.19	76.5932	4.48337	759.181	75.6007	6586.26	90.8388	14.021	313.735	1047.75	32.0297	3.9929	137.253	8.38058	19.1467	159.093
TCGA-EW-A2FR-01	high	556.167	3.65941	1449.63	15.7839	57.9385	16.2365	90.4039	55.2064	989.796	70.3264	2.32109	788.471	68.0269	1562.47	388.13	24.4947	357.335	1500.98	40.071	3.11971	79.5246	6.42831	22.5425	122.649
TCGA-AN-A049-01	low	483.635	0.434924	2007.67	1.50339	82.2988	15.7608	55.3984	50.5408	771.163	99.7643	4.50483	717.312	63.0305	2632.81	167.801	14.4981	262.121	1168.69	61.0824	4.22408	99.9882	2.35752	23.454	150.143
TCGA-OL-A6VO-01	low	476.203	1.3498	1863.42	15.6965	12.3188	6.86675	21.1295	21.4472	2291.92	30.1754	31.3168	248.613	103.683	3896.31	47.7081	17.1918	100.376	389.346	15.7216	1.65346	161.033	17.9072	8.53704	30.4887
TCGA-EW-A1P5-01	low	1404.32	2.06888	3711.8	94.0225	22.4402	23.6806	75.38	22.5129	4690.99	169.513	3.21434	676.194	198.824	10724.3	379.521	18.3158	364.264	1858.81	83.1484	34.5286	545.895	14.0492	39.9902	217.493
TCGA-E9-A3X8-01	low	691.301	0.631641	1510.64	10.9168	114.354	1.5697	2.34467	29.5238	1402.8	131.171	6.06561	1212.27	37.5586	3162.53	122.286	10.7127	532.396	690.955	59.2557	3.75479	162.513	10.5296	14.9766	86.3205
TCGA-AC-A3QQ-01	low	70.895	0.166542	136.672	4.74683	19.6687	3.15755	5.45261	37.1864	78.943	21.5147	2.70075	147.624	1.44417	189.709	125.044	12.003	108.353	394.982	10.3598	3.2925	12.0204	0.0417938	8.57401	31.5644
TCGA-S3-AA17-01	low	932.092	8.15526	2157.97	8.34988	153.754	32.2735	107.931	122.43	1345.96	142.983	13.8315	1209.13	134.064	3103.82	306.26	47.605	646.816	2167.65	118.025	8.2213	247.203	17.5931	47.9341	234.989
TCGA-AN-A0XT-01	high	350.217	0.270878	710.647	1.43735	26.0893	6.24756	23.9663	16.1787	542.625	33.9423	2.69231	243.687	41.3998	884.766	151.622	8.86978	135.769	423.036	36.9573	1.7305	33.722	2.10728	8.7218	54.3169
TCGA-AO-A0J4-01	low	791.048	2.78338	2582.07	12.477	142.014	9.17511	5.9423	120.115	2433.39	126.593	13.7536	1049.18	125.6	4182.86	276.737	38.3876	394.465	1719.33	42.3327	3.53943	442.673	25.8253	29.5093	228.162
TCGA-A8-A08O-01	high	340.211	0.855357	809.385	3.59859	23.0984	3.2915	3.70893	14.3219	347.165	31.5172	1.13261	254.041	33.4356	853.673	114.319	8.26416	102.309	365.779	5.65679	3.6968	37.7177	3.98448	8.31236	38.2452
TCGA-BH-A0BF-01	low	936.531	2.32683	1724.46	15.2069	75.2102	57.1368	230.942	171.911	2127	216.215	9.32565	1584.72	104.96	4250.03	416.261	46.7934	680.79	2801.41	147.829	7.96401	193.024	10.0793	56.0328	363.999
TCGA-C8-A12X-01	high	918.544	0.894322	6480.49	43.4919	17.9856	2.90442	25.9018	17.7851	5127.69	47.1993	0.647772	380.042	255.771	15910.5	160.73	9.01834	244.448	609.954	52.4775	32.6054	200.944	34.7004	12.6642	72.164
TCGA-E2-A1IG-01	high	385.73	0.377803	979.016	3.28393	28.0492	7.01527	5.49747	17.4591	729.014	39.896	2.10811	332.534	47.9589	1830.07	43.8143	6.66076	135.959	467.297	13.0429	3.12027	66.5543	6.38386	9.38677	66.0169
TCGA-D8-A1JH-01	high	657.866	1.15489	1268.1	1.9664	59.6632	34.8325	46.237	141.674	833.336	130.946	5.39083	1182.12	63.4905	1728.68	170.65	42.5707	560.464	2184.03	47.9129	1.09673	79.87	4.07979	39.7611	258.454
TCGA-BH-A0HL-01	high	149.402	0.11256	1216.25	0.580209	21.2407	1.07804	0.672701	7.91695	756.584	16.1853	1.23652	119.54	66.9419	1037.79	14.5395	3.62824	59.6602	183.553	5.84692	2.11839	38.5215	1.75131	4.06812	21.6438
TCGA-GM-A5PX-01	low	558.747	0.35906	1301.17	5.1896	47.9164	1.00594	1.36839	29.9855	861.753	80.3135	2.19136	569.908	55.6556	1644.3	101.788	14.5896	406.086	881.712	20.8389	1.49823	73.5724	4.92581	14.7302	91.2642
TCGA-AR-A1AK-01	low	1049.03	1.21924	1628.03	3.32725	201.73	40.4866	148.655	148.439	1499.44	174.205	6.90958	1704.34	56.8283	3096.8	452.761	62.6878	766.46	2949.31	137.787	2.94724	128.391	2.65174	55.5018	458.404
TCGA-A2-A3XU-01	low	140.531	1.10569	397.988	0.539692	7.68528	1.80273	3.25847	3.30962	515.851	18.9643	4.95172	81.6984	18.8545	579.398	16.8327	1.44167	54.1567	94.7126	9.07962	0.488918	20.9472	1.86787	2.39111	11.3679
TCGA-AC-A2QH-01	high	49.1499	0.0893016	96.2713	7.71713	2.71851	0.733102	1.67071	2.62792	140.053	6.97077	0.910947	26.5873	5.61427	272.324	8.25147	8.08828	28.2907	127.225	2.7489	10.2459	15.508	0.134462	3.64548	6.73489
TCGA-A8-A07S-01	high	349.085	0.226511	1315.08	3.77749	59.0166	2.50146	1.648	39.9528	982.407	58.8338	1.06643	523.264	45.5039	1632.69	395.099	17.3406	217.605	708.231	0.508411	0.967967	31.9019	4.74639	17.1878	92.4562
TCGA-E2-A15P-01	high	506.821	0.729694	2608.39	13.8594	25.8196	7.90715	25.7333	21.3013	569.614	55.64	2.61094	283.636	47.868	2887.38	84.7613	16.458	169.352	629.136	25.6624	4.05185	63.3483	14.1293	11.5659	88.3748
TCGA-A2-A0CR-01	low	1391.91	38.4273	2549.44	57.0249	164.38	105.761	493.158	93.6171	3777.54	351.8	29.1536	1796.13	282.614	6473.71	774.422	54.8658	1651.79	3015.26	419.762	14.5464	427.197	19.4816	44.7401	122.018
TCGA-A2-A1G0-01	high	498.61	1.77277	715.038	2.28451	95.074	50.2213	67.9444	59.9531	657.317	92.8096	8.95487	664.494	18.4951	1133.29	457.563	46.1773	380.961	1565.93	36.6639	1.22436	48.5185	2.14097	25.7167	241.148
TCGA-E2-A105-01	low	274.024	1.61755	541.617	1.32126	36.6333	0.406498	0.411731	15.7013	449.824	32.8205	0.906611	284.573	22.9722	767.084	206.016	5.10309	95.9821	312.544	0.031755	3.38567	37.6103	2.13732	6.74652	42.6592
TCGA-S3-AA0Z-01	high	759.314	1.30126	6019.62	27.8863	143.775	25.3595	18.2586	101.656	6116.51	227.155	83.7877	1809.94	303.961	8638.78	227.446	24.2781	527.599	2184.33	122.707	8.34613	437.657	73.4166	42.0642	305.081
TCGA-OL-A5D6-01	high	315.269	5.62443	686.794	0.380262	54.4025	14.3955	45.5918	41.6931	480.598	61.2548	2.62416	408.935	42.1816	859.378	132.003	22.8778	319.939	857.132	43.9411	2.37204	38.7688	1.6308	15.978	78.3814
TCGA-BH-A0RX-01	low	1355.34	6.62496	2189.49	19.2455	99.6809	12.8029	74.4942	88.9143	2213.57	174.867	16.4897	1220.37	85.7096	5681.57	283.674	16.6638	599.289	2876.02	54.8544	6.29133	287.504	10.2166	29.608	267.283
TCGA-B6-A0RP-01	low	408.16	3.22181	1619.15	3.02042	93.57	19.6245	13.7107	53.2239	1110.47	99.1149	1.34143	1022.33	38.1297	2578.04	445.705	26.6084	428.666	1334.38	23.1807	2.25635	66.073	6.90537	27.7983	182.985
TCGA-E2-A1LS-01	low	106.085	0.136384	376.768	0.2304	4.62528	3.55306	8.0192	8.02264	347.356	18.6105	2.67543	60.9828	6.71581	526.291	12.7488	2.647	46.3075	184.14	9.31476	1.71062	7.71544	0.601394	3.00917	33.1833
TCGA-A1-A0SI-01	high	808.415	1.31677	2392.38	5.24037	153.965	11.0028	3.36165	106.79	1778.29	103.552	5.37284	1144.03	75.6828	3282.93	167.606	30.0401	445.131	1620.79	49.9064	2.7368	135.24	6.56759	27.9124	197.984
TCGA-A2-A1FZ-01	high	584.245	5.59493	1074.1	2.40838	146.219	31.5478	10.4752	92.6128	741.828	130.014	2.82228	1185.23	51.4406	1680.07	140.311	34.2062	533.926	1842.93	54.685	3.79081	60.8707	4.66346	33.5633	187.262
TCGA-C8-A134-01	low	922.808	5.88694	2142.55	9.17079	154.169	10.887	10.1999	99.9737	1967.81	119.851	29.6985	1056	109.331	5714.1	213.752	21.3759	504.543	1766.96	47.9857	6.38882	285.985	18.5534	31.6733	219.862
TCGA-E2-A1LE-01	high	614.256	1.40448	936.874	5.07759	69.1857	22.6162	68.5535	45.9934	911.424	107.61	2.11936	799.749	53.4784	2139.77	337.339	27.7003	552.391	1581.39	99.1105	3.87069	104.301	8.18783	23.9336	185.213
TCGA-BH-A18V-06	low	2135.99	38.2038	7881.13	22.321	699.555	96.8177	66.8203	640.477	6958.89	502.312	123.993	5740.85	276.546	16016.5	986.477	423.718	2651.34	9043.16	291.18	15.7745	947.371	941.16	112.195	582.079
TCGA-5L-AAT1-01	low	1551.96	17.1342	3251.65	5.9833	153.515	160.373	349.171	229.336	3160.68	373.542	13.1899	2984.1	204.386	5894.42	729.814	71.7245	1316.71	5051.71	293.398	4.60589	253.835	28.8558	91.0028	413.57
TCGA-D8-A1JL-01	high	1066.73	1.33136	3925.23	8.87242	119.788	19.1437	79.2138	105.278	3409.9	140.409	46.5568	1138.33	165.112	8630.36	690.925	29.6338	436.411	2568.56	58.2717	15.8614	268.657	8.73761	50.353	213.167
TCGA-AC-A2QI-01	high	767.882	0.622868	1756.14	4.53272	147.238	52.7765	102.298	99.7173	1297.39	120.858	5.59007	1098.74	94.6479	2565.52	305.163	54.0686	752.181	2258.63	110.733	4.09345	99.5957	11.6352	34.6986	311.706
TCGA-GM-A3XL-01	high	546.466	0.540175	1744.29	4.11198	123.035	23.5226	88.8259	70.1345	2120.58	128.929	22.8663	923.169	141.819	4422.64	244.923	16.631	412.446	1362.09	104.224	2.93057	260.699	20.8687	18.7467	151.891
TCGA-LQ-A4E4-01	low	247.173	1.16542	1187.5	2.12024	28.5557	5.85325	14.0616	11.1556	419.957	48.6081	0.318078	249.014	35.6455	722.629	146.956	7.67767	144.973	354.218	12.6729	0.944874	28.9384	2.13625	8.84039	33.71
TCGA-OL-A97C-01	high	811.445	1.0677	2021.24	3.17267	39.3855	11.3945	11.0418	58.1224	2171.07	58.1451	4.07727	578.582	176.221	4420.92	65.8371	18.4925	268.211	790.319	34.7147	2.39655	99.198	8.03816	15.8981	104.166
TCGA-BH-A0DX-01	low	579.237	3.60941	1555.51	8.39063	61.3693	6.62734	31.3763	35.0715	1341.22	153.031	1.63067	671.896	56.3542	2384.31	409.651	9.86923	331.982	1160.82	52.8523	5.34447	58.5188	3.3212	26.5717	102.632
TCGA-B6-A0RV-01	low	644.186	2.15215	1563.52	5.83231	68.4288	8.36056	44.7027	38.6445	1191.12	77.243	4.81995	560.915	86.654	2997.72	101.036	10.2287	303.58	968.646	37.3938	1.82313	82.4886	11.7131	18.478	122.421
TCGA-C8-A27B-01	low	804.035	8.83925	1230.45	2.64839	65.1052	43.2799	151.61	187.94	1339.88	262.681	17.1855	1932.55	136.156	4852.41	252.25	32.4375	400.53	2728.82	88.2329	3.93325	270.037	3.6334	44.2001	120.17
TCGA-E9-A1R3-01	low	537.41	0.874919	1881.54	14.5246	192.608	66.1171	69.3533	248.909	1321.62	214.209	4.61261	2368.92	51.093	3295.86	914.015	45.878	561.782	3459.11	64.6997	6.44387	117.35	11.4241	46.0028	357.134
TCGA-D8-A1XY-01	high	400.796	1.79514	1139.18	2.12283	37.3439	8.52629	12.9301	48.5221	763.703	51.9205	0.788817	613.446	31.678	1612.22	79.3133	15.0855	198.334	865.979	27.2492	2.37113	37.3829	2.48671	18.8851	72.9803
TCGA-BH-A1FM-01	low	149.188	0.566141	516.893	1.14442	9.99304	5.31155	14.8824	35.2536	295.462	47.0781	0.197439	224.252	3.47743	606.974	18.9199	6.16864	71.8324	511.496	19.3331	0.35842	5.53052	1.25498	10.2552	44.6673
TCGA-E2-A10F-01	high	651.476	1.23066	1450.15	13.4336	62.9956	58.0673	180.483	50.6925	1220.31	177.072	3.76612	867.382	54.7371	3141.8	505.134	36.6799	609.115	3146.86	140.915	7.22461	136.128	5.99141	50.9528	298.981
TCGA-C8-A278-01	high	518.141	0.9789	1030.72	2.74166	169.275	2.06944	3.29329	152.939	1030.31	145.415	13.3006	1287.64	44.3695	2653.48	479.916	30.4456	364.535	2527.13	16.9744	2.07493	98.3804	5.33331	39.0966	107.267
TCGA-A7-A425-01	low	592.105	5.23727	1918.59	3.33152	176.474	7.06548	0.485343	57.6083	717.023	139.833	2.64391	1381.83	67.2096	1411.21	917.327	24.2925	633.427	1315.86	0.140922	2.64643	69.1363	4.21861	29.4825	188.368
TCGA-E2-A15H-01	high	317.269	0.330067	784.812	1.42616	27.1355	17.8302	29.4926	17.5105	753.827	85.9386	3.01082	485.842	46.2422	1252.91	141.015	8.47119	165.048	910.376	40.7598	4.7551	49.5246	1.89475	12.412	68.0064
TCGA-E2-A570-01	low	271.933	6.47191	1527.2	12.1206	61.0626	15.7659	59.0937	25.2899	692.694	61.0633	0.85884	500.297	64.0651	2201.98	291.644	11.5693	293.289	777.034	28.473	5.64478	64.556	7.09363	12.8312	61.9006
TCGA-BH-A1FL-01	high	316.039	0.443198	834.288	3.31827	77.6104	3.97818	5.42146	37.9525	424.941	82.6371	4.1197	692.777	16.4075	811.889	469.11	20.7789	213.022	905.652	0	3.92035	35.1261	1.30898	16.1155	119.788
TCGA-E2-A56Z-01	low	347.547	3.32703	1812.43	5.54277	35.2011	3.4853	1.60273	20.2413	1547.41	41.4922	1.37865	322.904	101.787	2848.74	62.2095	6.82255	182.167	451.874	20.4251	2.67216	114	10.7508	8.49519	20.115
TCGA-E9-A1RI-01	high	383.388	2.75724	1061	1.11119	48.4542	7.98159	19.8066	61.9211	654.224	73.9409	2.54695	575.561	48.3108	1669.82	48.9004	15.9721	224.487	873.289	40.0532	3.76939	61.244	1.10359	21.2535	87.3576
TCGA-BH-A0DP-01	low	578.828	1.53429	1911.11	1.80616	115.393	19.1049	67.7161	93.8028	992.847	182.583	6.3029	1220.6	79.0455	2646.61	847.592	32.2213	609.677	2394.69	54.4348	7.71367	86.0384	3.22747	37.6174	235.244
TCGA-AR-A0U3-01	low	369.433	3.31516	1617.9	0.811899	58.6468	8.56077	25.1965	32.5467	390.451	86.8702	1.70087	364.211	26.5361	1373.58	197.942	17.0406	194.493	898.804	10.6709	0.908136	40.5792	0.0959931	22.5276	81.0893
TCGA-BH-A18L-01	high	601.409	1.22584	3952.49	5.99735	29.7654	3.96315	16.1157	22.0774	2845.52	30.9205	0.623929	258.255	118.869	3866.54	55.6344	9.8709	125.925	527.356	23.3289	2.22239	109.557	4.98853	10.0789	55.9806
TCGA-A7-A3J1-01	low	951.99	1.77445	2295.6	4.39711	268.562	24.0033	3.315	157.907	1856.24	148.86	10.2267	2195.65	32.2336	4293.26	1576.89	63.6389	779.476	2528.53	0.206008	1.18062	157.898	2.14205	46.17	444.713
TCGA-AC-A6IW-01	low	1133.95	31.9759	2505.65	7.01505	148.028	108.056	343.289	232.335	1995.32	304.318	8.13867	2413.2	166.805	4698.62	847.584	74.8144	1554.08	4955.91	287.635	8.10059	320.217	15.2733	95.1307	278.99
TCGA-AC-A3YI-01	high	561.733	0.517081	985.422	3.84841	58.6226	31.9467	87.3949	52.9859	723.859	116.292	3.68856	904.194	77.6018	1449.04	219.745	21.8641	380.46	1550.74	63.7128	2.45926	77.8411	3.82207	19.5561	152.842
TCGA-D8-A1XG-01	high	317.897	3.05678	985.809	3.88465	35.798	24.9358	11.1433	23.6152	710.286	32.9656	2.15167	338.194	39.5168	1656.1	57.303	12.3675	153.638	547.221	18.421	2.40998	46.8058	8.93446	12.3662	91.4824
TCGA-A8-A082-01	high	320.668	2.25322	1993.54	8.19853	78.304	12.2401	12.7591	74.9714	1241.1	95.3939	1.13422	842.37	60.5059	1849.92	124.782	27.6922	381.936	1478.01	29.1177	4.49236	41.5478	3.16863	23.4346	208.286
TCGA-OL-A5RU-01	low	739.913	7.44599	2439.16	4.75648	129.012	27.6441	83.9674	66.5375	1458.95	109.331	16.5762	899.738	83.1586	3015.53	572.21	41.1211	624.605	1721.37	61.8882	1.79845	166.321	8.91247	31.9558	146.901
TCGA-BH-A0HA-01	low	825.55	0.919397	2994.05	2.07264	147.528	19.244	10.8751	83.868	2306.31	117.258	8.68852	1198.7	13.6921	5610.69	863.544	23.3973	382.224	1428.71	0.653693	0.238117	148.247	3.37057	18.7399	190.485
TCGA-A2-A3XS-01	high	645.475	4.85296	1083.82	12.4504	41.7411	16.5798	31.2835	36.7082	689.533	76.5074	9.62261	496.017	70.9041	1667.59	109.953	19.1068	327.989	930.93	44.698	2.57397	133.003	12.1858	17.9754	77.338
TCGA-A2-A0ES-01	low	612.967	1.36765	959.406	0.804992	65.6509	15.0721	45.9059	41.3864	474.291	94.8585	4.4189	576.053	43.3835	1408.94	363.373	38.7749	359.416	1310.53	26.0799	1.95858	71.9001	2.48324	16.4207	182.885
TCGA-B6-A0RN-01	low	277.553	3.12902	959.63	6.66738	50.7462	19.3532	44.3393	33.1878	586.335	97.7931	2.89251	633.31	48.5057	1329.53	123.02	11.0338	317.118	1464.43	43.871	4.61814	28.1548	2.25888	16.3832	150.748
TCGA-BH-A2L8-01	low	1056.07	2.01194	2253.47	5.0246	143.278	145.41	228.154	181.638	2863.73	306.108	24.2549	2354.78	113.482	6882.88	739.197	83.3783	1328.86	5576.01	194.98	4.8697	235.231	13.2467	80.971	540.131
TCGA-E2-A108-01	low	1283.73	21.7942	2374.73	1.7631	145.353	134.388	298.452	219.313	1938.34	329.635	14.1948	2498.33	85.7641	4709.27	1418.84	93.7879	1357.62	5320.22	145.842	8.84609	192.69	3.85875	87.9807	644.689
TCGA-AN-A046-01	low	764.229	7.7428	1650.72	13.3215	68.42	49.4321	56.6499	99.3266	1769.03	112.13	4.23243	1150.99	92.8231	2938.45	138.16	19.7682	451.133	1728.91	59.7524	3.23707	111.466	5.982	25.6668	148.212
TCGA-E2-A576-01	low	324.883	3.5405	1297.11	2.22003	116.388	5.36149	1.44694	13.2174	666.755	47.9441	1.91503	527.745	30.4035	1077.92	175.789	5.94574	224.65	273.314	17.624	2.101	64.4385	4.32168	7.70423	25.8262
TCGA-A2-A3XX-01	high	641.13	2.61261	2400.2	19.2105	38.541	26.2077	22.6935	35.6887	2068.3	83.9728	8.34664	671.349	139.843	2992.59	79.6765	14.9536	275.536	892.423	43.6815	3.56851	232.162	18.5685	16.6755	98.4003
TCGA-C8-A137-01	high	216.782	1.31642	447.001	0.875083	14.2605	1.78136	10.696	7.07458	334.724	22.1534	1.23161	113.057	23.7638	547.964	80.1529	4.44793	64.5846	248.262	7.0622	1.41623	17.4381	2.63015	5.04216	12.449
TCGA-A7-A4SC-01	high	473.139	5.63947	900.446	7.43551	17.4739	28.3498	34.0823	70.4569	734.76	95.6261	3.92795	794.853	40.9355	1016.9	91.3485	36.1608	430.915	1188.21	47.9703	1.52622	59.7615	0.620156	22.4234	128.863
TCGA-E2-A15M-01	low	896.394	5.4444	2546.77	11.7392	58.0199	46.7572	152.28	137.925	2073.35	196.736	11.3747	1258.3	56.4155	4581.81	254.594	49.0764	762.152	3372.42	125.025	8.39652	106.631	9.27717	59.3393	373.565
TCGA-A8-A08I-01	low	2995.82	18.9251	8537.79	11.1514	434.093	126.741	146.263	579.186	6693.31	391.099	33.838	4491.47	176.878	15695.7	1696.74	74.8323	1594.39	8024.98	102.421	2.00433	146.551	6.53094	115.219	807.454
TCGA-AC-A2FF-01	low	868.347	1.01654	1012.89	2.42732	109.26	24.2156	59.2335	79.3906	759.55	150.369	9.52202	937.121	53.5441	1654.52	558.539	43.2015	551.087	2332.95	52.4986	2.64922	58.0513	3.89827	38.912	302.183
TCGA-E2-A1L6-01	low	402.043	5.85715	1229.21	5.48842	63.2462	17.5449	40.5422	36.3182	851.902	78.9304	4.70671	486.399	57.5217	2014.56	280.547	19.2227	298.608	1034.44	27.0851	5.8668	61.5045	10.0942	18.8624	102.963
TCGA-AR-A24S-01	low	460.398	0.741376	1030.77	2.78186	60.9186	53.7068	61.5247	81.5978	717.087	130.908	3.07838	712.135	49.8907	2143.27	202.539	30.9762	355.148	2047.96	35.2124	3.18418	57.9539	7.39544	41.7342	234.912
TCGA-E2-A155-01	low	141.67	5.53933	363.866	1.61465	12.6124	4.3787	4.98604	18.1788	133.713	24.413	1.41684	170.872	23.1879	566.069	27.6721	7.60706	74.9991	313.186	6.30002	2.24312	17.2337	1.15201	6.72404	27.7258
TCGA-C8-A12M-01	high	448.05	2.07937	759.342	3.06729	17.1368	9.5896	29.2205	34.0806	687.734	32.8244	1.23475	286.181	47.8805	1628.42	36.2437	7.55863	105.796	459.738	9.62277	3.59513	49.5325	4.86562	9.26435	24.8989
TCGA-E2-A14W-01	high	151.693	0.223166	495.467	2.35483	29.3209	6.64767	6.08875	24.7804	347.497	37.8963	0.52534	289.455	14.4172	799.101	19.6947	4.11854	87.2862	359.53	18.5478	2.01139	23.2204	1.68011	4.2011	31.5297
TCGA-B6-A0RQ-01	high	578.341	0.0639939	824.768	3.34719	11.7131	12.0642	26.7883	27.4178	524.746	51.377	4.44399	337.503	27.8503	1264.14	76.5377	31.5844	241.184	766.336	33.4879	1.83971	48.8465	2.38481	12.4628	113.145
TCGA-EW-A1IW-01	high	403.724	5.08301	574.517	5.90813	26.1185	28.205	70.295	63.717	402.247	98.5274	5.24416	631.893	28.5007	1151.66	140.611	31.0361	446.995	1493.03	58.8861	1.57651	42.5647	5.5984	30.1858	135.608
TCGA-A1-A0SM-01	low	331.367	0.691874	1633.02	11.5574	82.0836	16.1726	17.3323	60.1481	943.05	83.422	1.97417	865.6	29.5549	2145.74	359.735	26.5244	312.277	1202.97	10.9815	1.81634	59.1609	2.46233	19.4452	181.512
TCGA-E9-A1R6-01	high	340.413	0.246992	855.384	4.90541	27.1375	19.6486	53.461	52.4667	791.161	46.5648	0.936741	411.21	41.5865	1537.5	102.932	14.7176	210.226	834.965	15.9187	3.29441	49.0539	3.13013	14.2357	102.831
TCGA-A2-A0CQ-01	low	274.786	21.0669	700.625	6.17933	144.692	41.591	80.696	112.772	746.474	161.839	3.30182	1326.86	32.0469	1310.59	548.801	20.2274	757.739	1974.9	42.0911	0.7764	45.862	6.43933	24.199	194.236
TCGA-OL-A5D7-01	low	672.697	7.74032	2937.81	4.04563	215.796	24.5995	109.175	246.674	2048.04	181.576	22.5497	1764.33	81.0729	4809.98	835.643	44.9503	700.181	2045.41	62.1576	7.81938	372.158	6.72877	31.5342	170.762
TCGA-D8-A143-01	high	356.483	3.33087	1677.86	6.65105	93.5006	6.71692	11.051	74.369	1079.66	76.5716	8.22346	679.368	40.2436	1855.76	245.613	15.3526	246.235	1210.8	7.18971	1.35713	52.0645	8.47098	21.0709	130.107
TCGA-C8-A138-01	low	680.52	1.09023	1528.1	3.00717	94.411	81.8081	233.713	49.3317	1177.68	131.362	8.33403	692.319	97.2846	3300.12	283.643	22.6805	528.952	1840.43	142.494	3.82555	120.384	4.15687	26.921	202.658
TCGA-E2-A14Q-01	high	466.958	3.98221	1852.09	7.78031	65.3212	3.77673	1.13372	39.5453	736.674	50.0532	2.11939	457.104	39.9744	1710.09	194.524	15.5167	231.19	620.091	12.4247	5.88326	66.475	3.85832	9.91309	94.1303
TCGA-A2-A0YL-01	low	580.151	1.43408	1298.7	3.50157	116.525	14.6053	1.32383	79.3024	661.011	99.3321	4.79728	769.653	31.171	1785.73	342.409	37.445	366.085	1250.09	22.3261	1.29996	61.1495	2.32977	22.0097	176.828
TCGA-PL-A8LY-01	low	531.207	7.10066	1062.03	2.92405	75.1617	9.42451	1.75779	28.4359	1013.26	70.302	4.93173	579.619	79.6713	2133.14	294.033	19.6035	329.049	670.831	19.3375	3.62834	71.3947	7.4407	10.4663	63.5306
TCGA-D8-A1XZ-01	low	388.188	0.296306	1281.08	1.72502	80.2866	11.9191	46.8657	98.3632	1058	78.5991	3.90608	686.495	48.7871	2255.9	100.826	24.1838	297.495	1384.95	37.2249	4.01357	58.0443	3.45766	24.4536	175.978
TCGA-E2-A14Y-01	low	318.293	0.0447313	917.498	2.7669	21.833	0.472129	0.209216	8.25876	437.928	38.2859	9.86298	230.896	35.007	1820.6	20.455	1.53833	42.2742	516.628	3.61443	0.590839	96.1409	5.8933	5.53622	23.6675
TCGA-BH-A18I-01	low	689.493	12.0848	1365.65	4.63453	185.432	47.8184	132.08	109.027	1551.84	179.024	5.33856	1224.02	68.9307	3567.05	713.149	29.4915	742.133	2613.05	67.8665	5.01262	133.519	7.92863	49.5886	233.419
TCGA-AR-A252-01	low	948.407	6.98182	1399.62	3.7726	191.077	52.4344	169.532	174.265	1466.71	185.158	15.8501	1101.6	41.0736	3160.6	218.585	46.1237	625.92	3314.05	111.706	2.96737	94.2847	6.53665	57.4788	307.574
TCGA-A8-A07E-01	high	578.349	3.36151	935.513	5.79524	124.058	1.25776	7.33709	85.3965	759.949	82.796	3.03963	916.136	33.3137	1433.41	389.054	19.022	438.185	1460.26	27.2237	2.64499	55.526	5.59168	20.827	171.864
TCGA-AN-A0FS-01	high	472.043	1.91089	930.387	1.66266	46.1983	4.0598	16.1697	22.0887	727.001	55.9025	0.869236	412.422	22.8743	1015.26	86.5077	11.212	255.971	738.336	24.7487	1.63535	48.5762	3.94056	12.7311	74.9479
TCGA-BH-A1F5-01	high	95.6746	0.793837	342.051	1.03607	28.0949	2.97507	2.93266	33.54	144.192	54.5451	0.920816	417.741	5.91107	401.95	12.301	5.77033	109.789	763.304	2.9217	0.223476	7.97497	0.493704	11.8011	102.872
TCGA-BH-A0B4-01	high	422.814	0.468369	892.874	0.94678	102.975	10.772	1.25759	57.1056	647.008	69.2366	2.16427	812.776	30.2919	1182.38	579.68	17.0643	322.796	999.339	0.0500605	0.525652	56.1149	2.38993	16.3459	141.145
TCGA-AN-A0XN-01	low	479.343	2.92788	1469.38	2.0765	67.6758	17.5176	78.8381	115.637	1175.43	109.04	0.778791	883.166	49.2722	2697.24	127.969	32.3413	320.395	1789.5	25.4435	4.47268	68.2935	2.9141	29.1998	181.216
TCGA-A7-A5ZW-01	low	661.967	0.710235	1597.49	3.18725	45.2161	40.4804	102.794	60.3791	1291.27	115.062	2.0063	1097.32	116.966	2398.63	150.537	30.4227	551.472	1717.45	76.0636	3.45818	61.0328	6.80854	27.6021	191.51
TCGA-AC-A5XU-01	low	351.94	5.21844	1885.88	3.11631	17.0588	20.1584	43.8776	30.1574	1201.2	51.7432	2.87573	365.773	77.5499	2112.59	111.738	12.3838	275.726	698.146	37.3231	2.12532	41.1303	4.70845	11.3935	40.8638
TCGA-EW-A1PG-01	high	330.938	2.48115	582.848	1.52214	51.825	13.1955	13.4939	42.45	343.992	44.8433	3.35048	376.266	33.1487	944.398	42.6527	12.9278	155.07	822.427	22.6461	3.73604	26.9584	3.34491	9.27189	71.7956
TCGA-OL-A66L-01	low	638.827	13.5592	2537.04	7.79173	110.185	14.7689	74.017	37.8993	997.084	151.769	3.48934	1174.19	62.5036	2701.47	158.912	18.5793	724.644	1013.95	90.1455	4.73897	153.716	8.75372	21.5326	48.9895
TCGA-D8-A27W-01	high	328.079	4.43868	601.354	2.7649	62.7351	13.1834	27.3985	36.7564	452.751	55.6155	4.84581	496.171	27.1418	1176.81	295.136	20.5841	259.91	1051.63	13.2734	3.22384	37.4049	0.653804	20.68	94.4502
TCGA-A8-A07R-01	high	385.62	0.375426	752.497	2.88966	21.2172	0.423348	7.7666	14.7305	1296.16	17.8758	10.5598	172.601	48.238	1921.12	17.7259	2.45831	47.0197	158.702	9.13957	1.75019	142.478	8.43571	5.01594	19.9636
TCGA-AC-A6NO-01	high	245.847	7.08623	895.874	4.90203	70.7844	3.38388	4.10159	39.4399	456.118	77.5469	3.26299	555.944	36.7495	770.518	48.4895	13.827	342.593	848.146	7.02064	2.96723	34.8398	7.21966	14.5636	36.7666
TCGA-E2-A15G-01	high	306.733	2.73769	850.598	0.939748	11.4433	24.1706	19.0459	48.901	528.046	102.005	1.74288	676.968	17.2451	760.703	70.0347	16.4451	270.363	1030.85	37.7137	0.494991	36.2939	0.311105	19.515	135.908
TCGA-BH-A0H9-01	low	335.852	0.315372	575.431	4.38513	40.1885	10.6201	24.3032	18.3845	287.615	57.3484	1.30803	322.489	27.5918	664.697	71.3217	8.97422	198.482	707.886	27.5633	1.27186	18.0375	3.56143	11.3395	87.3945
TCGA-GM-A2DN-01	low	909.57	1.56552	2375.18	16.215	117.559	83.9954	107.031	196.128	1351.16	261.726	18.7893	2391.62	95.6064	5000.9	350.228	36.902	794.791	3405.59	83.8533	13.7026	307.956	11.5449	49.966	420.603
TCGA-AC-A6IX-01	high	742.357	4.5571	1434.47	2.67797	86.9581	17.783	77.5866	64.2434	1251.15	111.588	4.49354	763.948	72.0399	2737.22	562.981	28.9602	463.591	1811.52	51.673	5.07614	106.926	7.40814	31.0277	161.836
TCGA-A8-A08B-01	high	597.091	0	1882.68	22.5629	45.8566	20.0943	49.5469	32.7254	2405.02	124.251	4.41761	847.774	159.724	4197.43	209.941	9.55699	200.449	1349.39	71.1091	3.1275	226.351	15.2952	22.5939	104.686
TCGA-D8-A1XJ-01	high	275.265	1.2991	1048.48	2.2023	19.1768	4.93413	6.65147	36.3435	447.364	38.6741	0.9267	369.821	27.6828	893.237	61.1318	9.52038	193.77	651.721	14.6267	3.18869	20.5305	1.55595	10.1181	56.7143
TCGA-AO-A0JC-01	low	2091.12	15.7541	2509.88	3.66921	375.979	69.8194	133.042	414	2760.46	408.039	158.614	3154.33	169.074	5843.53	326.426	169.842	1223.67	5269.95	159.965	10.1019	483.401	6.67511	148.386	338.925
TCGA-AR-A0U0-01	high	1379.76	8.80963	6851.6	10.7807	337.003	12.3469	5.66633	233.868	4095.92	311.104	52.3878	3236.7	62.6046	15798.9	1437.5	17.4196	1049.77	4331.53	108.115	8.97305	510.023	19.7483	70.814	654.9
TCGA-A7-A6VV-01	high	472.389	6.87517	1313.58	4.79709	112.781	38.4591	78.6246	115.073	1083.12	109.265	3.95413	981.843	59.957	1823.15	232.111	28.5707	534.102	1956.36	38.5914	2.56976	95.3978	9.7932	35.4175	129.026
TCGA-B6-A3ZX-01	high	1329.82	4.96099	2015.9	6.43432	157.965	65.481	76.5462	119.806	1516.53	167.808	53.871	1378.66	48.2234	4505.37	227.991	69.334	810.805	2346.53	96.3676	11.2985	279.631	11.542	58.8621	223.518
TCGA-AR-A24L-01	high	281.177	0.382346	521.655	3.21047	15.1003	10.8478	53.1904	11.6554	462.813	47.8293	1.31547	186.928	13.0071	905.158	94.3119	10.7856	137.075	714.672	54.6884	1.17307	27.4396	2.76779	15.1723	85.1299
TCGA-EW-A1OW-01	low	599.544	10.1175	2904.68	6.11925	112.49	29.758	15.1864	52.8247	2427.16	82.7272	27.6175	796.912	172.843	5491.42	324.947	14.0365	219.957	970.548	23.8135	13.4224	318.027	14.14	19.6741	100.221
TCGA-EW-A1P3-01	low	364.76	3.58655	759.59	5.85576	51.8498	11.0546	15.3053	42.7986	731.074	63.0322	2.92252	464.164	46.0532	1125.57	56.2299	9.66011	242.28	584.496	29.5908	2.08405	60.8402	6.40417	13.1752	69.4536
TCGA-LL-A7T0-01	low	395.94	0.946904	1313.32	2.54303	103.975	11.6865	19.2267	65.5001	659.043	67.4614	3.82121	902.37	79.9606	1842.6	336.796	15.4915	332.326	872.61	24.6802	5.76901	83.3166	8.11323	17.6214	119.629
TCGA-B6-A0I8-01	high	248.379	3.26539	388.629	0.346061	9.27786	9.74106	22.662	23.8486	186.016	37.88	0.77117	286.165	9.38137	462.448	63.7879	12.1981	166.755	566.268	22.5368	0.92782	15.572	1.14564	8.92733	30.9998
TCGA-BH-A0AV-01	high	427.184	1.66709	734.417	1.8324	17.8316	13.0136	97.466	22.1066	949.943	58.3356	21.2571	244.274	48.7522	1794.61	112.157	13.4697	176.574	945.125	47.9425	3.80493	53.4747	5.04645	18.0701	80.14
TCGA-E2-A156-01	high	183.409	1.68762	1095.85	0.722419	29.9916	6.81065	1.70247	23.7385	398.756	36.502	0.155793	322.81	22.059	658.667	62.8986	7.26741	121.942	510.345	8.30796	0.488503	19.0427	0.373685	8.54376	61.7721
TCGA-BH-A5IZ-01	low	328.38	3.24536	1370.17	3.68058	42.6102	3.92958	3.44979	15.4532	1693.04	46.5793	13.4604	301.894	37.9646	1998.19	106.978	5.88398	135.738	345.179	9.28447	0.895104	154.256	5.33078	8.16439	25.0605
TCGA-A2-A04U-01	low	188.197	1.17105	412.018	2.99846	23.5885	3.40796	3.98957	17.4149	650.285	26.8471	5.58144	268.071	8.46234	692.59	105.343	3.05702	101.401	330.935	6.71719	0.65152	30.9788	0.914281	6.08978	43.2615
TCGA-A7-A56D-01	low	759.366	4.51354	4809.2	8.87256	22.3783	13.7939	25.1061	11.623	4368.68	103.14	2.46116	824.749	127.908	7769.22	127.416	5.56133	360.968	415.221	106.189	8.85647	302.081	17.1053	15.5748	45.342
TCGA-B6-A0X4-01	high	214.928	0.735872	1849.88	8.90796	5.937	12.8454	17.6944	3.78806	2538.59	19.4572	3.24244	67.7945	65.0999	6169.98	33.3034	4.18248	61.7727	214.719	17.1522	4.53007	113.601	17.1741	4.10637	20.7162
TCGA-AQ-A7U7-01	high	1542.66	1.78512	4253.11	20.2035	277.776	74.0273	166.08	154.129	3291.76	193.041	28.9269	2232.72	221.981	6348.52	1372.75	61.504	1048.35	3371.65	108.901	8.27898	319.533	22.4405	68.0148	527.13
TCGA-D8-A1XT-01	high	876.586	0.460628	3455.07	12.6541	60.96	8.66126	9.69495	48.3433	4005.22	79.1454	1.71084	676.975	107.648	6547.71	300.366	22.8155	249.105	1046.54	17.1627	2.49733	257.849	15.9983	25.8063	132.554
TCGA-BH-A1FJ-01	high	276.776	0.201733	1103.45	5.01583	10.6051	6.78205	13.9172	10.8982	1056.18	26.6364	0.659563	161.787	61.336	1926.77	42.9547	8.67781	87.7724	429.763	10.576	6.32193	86.1892	4.78406	9.17931	55.1811
TCGA-A2-A0ET-01	high	560.831	0.721858	2998.25	46.0243	33.516	17.1236	19.6181	45.2887	2595.39	48.5738	1.1586	416.541	169.259	4023.87	114.745	10.5132	205.297	909.277	13.8877	15.3134	102.779	11.1161	14.239	112.488
TCGA-AR-A0TR-01	high	281.099	1.89397	1181.98	2.29713	14.6069	14.273	31.0865	26.7054	382.613	53.8915	4.45847	299.131	31.8589	1265.75	65.2459	13.925	188.892	619.054	23.4485	2.27095	33.8691	4.43608	12.1747	90.6485
TCGA-A8-A095-01	high	351.939	3.13328	1143.22	3.35089	44.2795	23.7109	97.6992	25.1694	684.38	91.4422	2.12637	392.633	31.6682	1462.92	238.615	20.1554	331.477	1357.99	77.2653	1.27208	37.3188	3.85712	24.0555	128.403
TCGA-A2-A25E-01	high	209.047	1.98103	683.786	0.559253	71.2718	3.14441	1.49102	50.5909	378.096	61.8126	3.51095	447.205	13.4393	925.978	183.498	15.2585	153.62	751.434	16.5922	0.636917	27.4732	1.54285	16.2699	75.025
TCGA-A8-A08S-01	high	555.848	0.450016	2299.75	6.54969	76.9415	59.5424	82.8138	40.0509	1536.46	215.014	3.1276	966.328	130.763	5986.7	305.345	11.0216	230.126	1735.3	67.7163	8.31673	128.575	12.5112	29.7707	177.059
TCGA-AR-A0TS-01	low	1078.79	10.2988	1260.96	4.20194	124.823	32.3485	62.9268	176.633	989.52	178.137	50.4779	1389.89	53.5591	2878.43	176.32	68.1877	640.409	2106.05	75.9403	7.21743	167.656	8.12403	54.5704	221.434
TCGA-BH-A0BR-01	high	669.448	5.08919	1586.89	2.03042	34.3401	32.7213	113.168	31.6262	1170.82	108.576	2.10177	512.999	93.1978	2458.21	274.055	35.5085	471.125	1995.47	83.9107	6.84467	99.3224	8.87272	34.8573	163.801
TCGA-A8-A0A6-01	low	863.762	2.82134	2763.8	3.35968	181.156	65.7836	76.0161	226.644	3323.85	153.81	10.5057	1897.6	64.0546	5913.47	708.172	60.1898	703.554	3451.06	50.9239	0.783848	131.498	2.62609	52.5113	388.712
TCGA-B6-A401-01	low	426.304	5.16259	1085.3	1.94032	42.2296	38.9914	79.8852	48.3025	1056.27	107.34	6.91332	727.996	66.5482	1715.68	229.301	15.126	385.547	1108.77	76.6329	3.42675	115.68	5.12016	21.1158	85.5686
TCGA-E2-A1B5-01	low	1162.04	8.20514	1489.31	2.92187	224.673	22.173	11.4535	149.498	1593.37	161.994	25.454	1403.31	111.449	4531.01	544.717	34.8147	746.941	2418.74	50.6918	12.8246	212.179	12.163	34.7966	290.969
TCGA-A7-A26I-01	high	184.563	2.35869	337.596	4.57347	17.4505	2.03823	4.01603	25.2611	206.18	33.6187	3.79903	234.66	10.8995	577.861	122.9	8.91898	106.876	450.967	11.3446	6.10884	29.4509	0.0467301	13.799	46.0784
TCGA-S3-AA15-01	low	659.324	7.68143	1518.81	2.67375	79.5531	24.7962	17.1693	83.1652	1173.32	154.033	36.9334	1029.56	116.737	2604.07	152.757	43.7165	575.599	1651.13	52.8547	1.79658	122.876	16.3163	33.2097	133.858
TCGA-AR-A1AW-01	low	1318.87	9.29351	2478.57	8.92676	230.01	48.6073	80.2473	323.493	1913.16	249.312	47.0691	2359.29	71.3255	5735.1	312.997	90.2747	807.809	3766.89	120.688	8.68522	200.173	19.0573	95.7786	312.418
TCGA-E9-A5FL-01	low	431.36	0.259242	714.811	10.814	32.6662	5.53763	12.9624	12.6744	1771.85	67.1493	4.03936	226.93	32.2752	1978.02	57.2311	4.33791	156.246	592.963	33.8439	3.79831	142.593	4.73986	5.37324	72.0326
TCGA-A8-A092-01	high	286.61	2.03744	951.183	5.44774	19.2609	15.9114	55.3479	35.53	584.879	72.587	2.30121	473.539	35.5697	1318.01	128.272	15.1994	201.589	912.322	43.207	4.64521	30.1018	5.13622	20.2995	65.0279
TCGA-D8-A13Z-01	high	532.758	0.850579	1891	4.06207	85.0621	12.7718	54.1806	73.3961	1384.51	94.4758	5.1249	714.289	185.12	2969.01	155.898	25.0832	306.015	1317.02	69.1679	13.2648	105.64	10.5202	30.1728	121.294
TCGA-AR-A24O-01	high	603.376	1.42887	1358.19	4.82282	97.9606	19.4912	31.9497	96.9155	754.647	130.408	5.606	866.159	44.3041	1636.57	99.6233	35.1837	369.681	1752.15	52.8817	2.5223	52.0478	4.81246	31.0125	239.09
TCGA-AO-A0JD-01	low	388.051	0.608866	816.948	4.84622	66.07	4.06116	5.36923	78.3805	712.854	74.1052	3.10546	570.088	45.7858	1712.31	256.432	15.5489	237.344	1207.1	6.91852	0.798316	55.4666	5.0136	18.1368	123.407
TCGA-BH-A0HF-01	low	593.389	4.49273	1369.35	0.925314	37.7644	35.3163	38.1609	73.6348	1211.75	117.189	4.02421	1070.68	50.8119	2422.97	134.113	19.8293	510.755	1639.01	57.4875	1.39411	80.3792	2.74418	28.2565	139.935
TCGA-PE-A5DD-01	high	550.408	3.35515	2012.1	8.77452	64.2648	12.1049	52.5993	23.5052	899.66	94.8938	5.15572	493.961	90.4146	2763.31	273.593	9.96449	266.225	739.662	29.4058	2.78791	90.2013	16.173	15.812	66.8066
TCGA-AR-A0U2-01	high	338.207	1.25025	824.761	1.87102	127.262	3.66558	1.47762	95.5616	692.195	83.6194	2.12031	769.41	22.164	1433.35	494.337	32.8344	265.547	1428.02	5.08224	1.55635	49.1728	2.27722	25.3982	159.309
TCGA-AC-A3HN-01	high	823.612	1.40186	2074.39	4.39537	159.019	22.1595	5.06868	97.9091	1340.81	120.967	5.80429	1256.43	86.4195	3057.91	587.618	42.5232	646.676	1883.55	14.3745	3.90882	99.9745	11.1153	36.3184	245.297
TCGA-AN-A0AL-01	high	489.179	0.788717	1120.77	5.15263	47.1854	9.16562	40.2152	32.9003	2126.25	69.5934	9.50836	439.388	149.922	3151.46	263.522	14.3678	199.193	832.249	22.6576	8.61656	134.31	7.96214	16.751	40.9464
TCGA-B6-A0RL-01	high	230.996	0.647207	1022.04	4.61689	9.54175	1.27834	2.44292	5.19023	613.425	12.4551	0.24056	125.288	80.1596	1206.05	4.81756	1.35703	41.4532	122.035	3.14565	6.14908	54.8477	5.18025	2.71023	5.66142
TCGA-C8-A274-01	high	235.791	7.77374	550.608	1.35301	31.251	20.1588	75.7371	20.0713	301.774	116.316	4.75658	351.17	29.3247	1132.16	161.832	10.6929	224.725	1335.64	50.4556	3.97581	30.5873	1.41558	21.103	64.7096
TCGA-A2-A0CP-01	low	454.416	0.887228	764.631	3.56058	38.5173	23.0134	40.4393	47.5421	689.485	79.119	2.98951	646.602	57.5891	1257.31	78.929	13.0792	289.261	967.564	30.7247	4.00097	66.2867	4.047	12.2402	109.69
TCGA-BH-A0H5-01	low	1794.26	25.3309	4511.12	8.39089	288.18	141.33	398.686	346.043	3512.35	400.754	55.3603	2706.22	89.0894	8606.93	867.752	90.9381	1898.64	7399.93	200.065	3.07028	385.705	16.4391	108.417	735.073
TCGA-A2-A0EW-01	low	845.883	1.17714	1930.4	1.55079	83.4648	12.4483	62.7143	69.3251	859.714	126.073	3.05769	898.331	70.2215	1985.59	281.45	44.6564	624.077	2302.88	40.8425	6.18153	55.6547	1.89467	31.3566	328.161
TCGA-D8-A145-01	high	522.711	2.35853	765.02	1.86207	29.6777	19.7793	27.925	53.7009	444.159	73.2516	7.57733	579.727	42.6889	833.086	116.055	26.1227	297.002	990.342	30.3502	0.760672	49.8272	2.78069	23.6622	157.653
TCGA-A7-A13G-01	high	92.4603	2.12029	355.2	4.77104	10.1629	14.8541	12.3527	20.7335	112.158	52.8768	2.18913	146.561	4.75783	342.476	35.5986	18.3149	165.463	496.013	18.2133	6.09835	22.7308	0.0560093	13.7246	33.5327
TCGA-AN-A0XS-01	low	620.82	5.78697	1373.69	3.51979	127.611	29.6366	77.4896	65.6628	1033.29	123.892	11.3926	848.455	80.7291	2302.59	181.769	27.8779	558.464	1571.62	112.488	3.51194	97.6569	5.98084	29.1055	213.01
TCGA-D8-A27V-01	high	448.483	0.376732	1571.51	2.61304	29.3698	23.14	58.3125	41.2246	629.199	59.4594	2.01386	463.649	77.5621	1863.14	119.393	16.0667	243.055	1173.99	43.8498	8.76309	38.3914	3.24395	16.1871	156.556
TCGA-D8-A27F-01	high	403.583	1.67493	646.267	3.40732	20.2628	4.4107	14.3384	19.5696	916.102	40.4949	5.83061	230.171	35.9474	1336.85	59.2638	6.12826	122.844	612.377	21.0626	2.37404	85.2352	3.98926	10.7055	39.0728
TCGA-AN-A0AS-01	high	380.333	4.18462	829.559	4.78643	18.0287	18.9013	23.3187	51.2893	788.091	93.3357	0.975319	837.96	40.4188	1575.52	85.1994	15.7158	336.817	1142.35	50.8552	1.48082	38.7146	7.45491	22.2998	83.8277
TCGA-AO-A0J5-01	high	443.504	4.07418	1018.22	7.01221	34.5887	33.6524	72.2241	49.0498	619.771	89.3307	2.69093	568.896	26.4653	1463.09	169.103	32.9149	386.581	1420.94	43.4488	2.6949	50.0913	2.09633	23.7628	147.544
TCGA-D8-A1Y0-01	low	806.279	1.38428	1298.74	4.6087	148.482	59.9692	64.3135	221.495	797.789	204.888	8.55936	1844.55	63.2902	2410.32	276.124	53.592	661.395	3963.82	73.3179	2.85381	81.0092	5.25248	55.451	431.366
TCGA-BH-A0EI-01	high	276.735	0.644098	1537.87	3.08575	41.7965	8.46013	6.159	28.099	758.307	46.3376	0.842348	474.388	29.2764	2062.37	196.439	16.9896	198.23	700.347	10.1199	2.61346	53.6958	4.42885	12.4377	96.6549
TCGA-BH-A0DI-01	low	668.903	7.2652	1260.13	5.75	44.3949	42.9143	49.051	105.901	1193.36	116.778	6.15174	1070.53	51.0321	2189.48	108.014	29.4898	622.166	1538.86	60.9637	1.03118	69.8191	3.73912	29.7231	144.766
TCGA-D8-A1XM-01	low	736.915	1.16787	2259.1	6.40282	114.529	45.9935	111.781	102.697	2068.32	138.624	6.81108	980.596	153.345	4890.61	711.958	43.1835	484.952	2511.44	44.8763	6.78514	124.237	21.2679	39.6402	292.635
TCGA-BH-A0DZ-01	low	593.21	1.31056	2099.25	2.03367	109.058	4.43009	9.19459	141.394	1499.1	126.425	2.90363	1679.76	23.8155	2827.31	670.172	25.0685	548.279	2684.67	28.6251	0.998314	57.584	3.77253	27.9226	222.976
TCGA-A2-A3Y0-01	high	776.018	12.1552	1435.13	3.22901	169.142	24.3944	47.9844	95.2509	1430.03	157.179	11.1838	1388.78	115.577	2977.37	224.369	38.9342	538.933	1695.47	100.706	1.7621	170.583	17.715	23.6339	80.1203
TCGA-BH-A0C1-01	high	582.943	1.47581	1457.78	2.46723	122.626	18.1729	15.6707	84.4589	933.501	92.6403	5.38327	889.371	91.2686	4109.66	106.316	30.5988	414.227	1713.68	38.9826	5.84698	98.6832	9.5191	25.7202	150.219
TCGA-BH-A0EB-01	low	777.888	11.5461	3816.33	2.57395	266.412	105.904	153.871	134.768	1879.1	217.09	7.22246	2137.97	161.042	5179.91	1350.31	55.2174	972.561	3823.53	63.3866	11.8183	114.617	5.68075	49.6496	384.39
TCGA-E2-A15T-01	high	146.695	0.442691	621.868	0.771827	7.87063	4.69414	15.6441	16.8953	421.489	25.8411	1.62105	170.42	14.2356	481.183	42.0177	8.79291	107.993	383.138	11.1074	0.286634	11.553	2.05523	8.67127	48.6582
TCGA-C8-A1HI-01	low	391.404	2.80069	872.863	3.34516	27.6302	8.01137	19.6109	40.6008	471.327	56.147	3.17224	460.751	26.8733	1128.92	58.0943	15.9878	234.185	731.897	11.7369	1.1038	40.2929	2.64021	15.2292	104.139
TCGA-A2-A0EM-01	low	285.227	6.48608	2103.39	4.28783	76.0159	30.0283	28.5139	85.62	750.699	68.3221	1.62745	847.358	61.4763	2387.59	79.2875	16.5381	483.918	1252.49	44.0012	7.04169	31.7842	2.49831	16.9039	135.655
TCGA-3C-AALJ-01	high	492.835	0.329947	1167.33	4.80217	112.069	9.81878	1.15741	53.0787	1393.69	71.2224	2.97737	914.401	68.8464	2190.14	318.404	16.7677	355.732	1165.21	10.8706	2.09362	172.494	7.20364	16.7935	136.451
TCGA-E9-A1RG-01	low	326.757	0.632966	1690.91	2.13376	86.428	20.8503	2.64122	52.3574	615.547	67.6372	1.75297	872.21	11.8251	1369.23	361.378	12.5004	353.015	923.332	12.6432	0.241079	64.9023	1.54171	16.8549	103.219
TCGA-A8-A0A7-01	low	1206.28	5.72682	2218.36	18.2464	81.6757	61.4372	223.165	234.902	2028.24	250.577	18.3939	2122.61	154.899	4918.66	456.642	59.6309	967.214	4688.21	131.357	11.3969	159.611	5.89752	83.9037	481.001
TCGA-E2-A1B0-01	high	351.644	4.28781	679.709	3.84697	53.051	2.93906	1.22099	88.409	605.019	77.6358	3.7179	647.435	16.8719	1500.63	54.2177	24.7066	239.055	1475.8	14.5021	1.99791	32.8911	3.16913	22.2417	103.603
TCGA-BH-A28O-01	low	782.374	0.683318	1251.81	3.9712	78.3114	5.27564	0.887775	37.4032	783.462	77.2011	4.64692	662.65	86.5357	1506.19	314.01	20.2551	350.471	977.837	9.96925	1.52395	99.3281	4.82999	14.7073	154.378
TCGA-B6-A0RE-01	high	334.236	7.06991	857.205	1.77882	35.6137	5.51281	12.9865	15.3783	1111.75	32.3932	4.66234	308.514	99.5422	2115.79	154.912	7.5292	127.727	481.033	21.0899	4.79191	75.3887	7.19116	8.26243	33.438
TCGA-A7-A13F-01	high	226.012	1.08068	738.716	0.436904	21.6554	18.9636	48.7354	33.1278	385.464	83.6437	1.06783	424.504	8.41665	444.423	99.8167	28.5244	228.483	962.511	45.3552	0.559775	20.6776	0.994386	19.6485	126.657
TCGA-C8-A1HE-01	high	248.103	0.487892	1245.11	1.82745	27.3407	16.8792	44.6771	45.5873	358.874	53.2944	1.80159	474.695	37.3304	1005.82	62.1017	14.6973	198.888	865.402	11.8988	1.60552	37.0979	1.16675	18.3572	120.327
TCGA-BH-A1EY-01	low	547.437	1.28672	1140.48	6.92914	99.0907	85.0779	88.7887	172.732	691.286	158.484	5.73487	1331.11	39.8893	1511.51	229.391	53.4515	611.332	2484.49	69.7598	4.15898	66.979	3.79735	49.6761	323.393
TCGA-AC-A3TN-01	high	321.163	3.06954	1941.96	9.52288	49.9242	15.4982	1.25937	26.8628	760.208	49.182	1.31839	450.162	54.286	1191.16	181.569	8.25138	243.428	446.111	6.77573	5.66535	72.8971	7.63817	8.92216	69.1931
TCGA-BH-A0DK-01	low	707.9	1.4571	2068.26	2.71402	59.9591	29.111	46.9215	113.625	1082.45	110.937	6.50623	1133.9	97.7733	2511.04	163.683	31.7531	461.848	1483.75	34.7409	2.99208	91.707	4.70136	22.9124	213.999
TCGA-A2-A04R-01	high	140.399	0.181758	359.107	0.892811	10.536	1.40684	5.49738	6.91762	207.42	16.2039	0.570484	87.7417	19.7409	534.084	21.49	3.10679	48.7499	176.218	11.8892	2.45726	17.4327	0.766285	3.85636	24.1582
TCGA-E2-A1B4-01	low	251.899	3.36316	1626.71	8.60871	30.112	15.8684	16.8478	15.7646	654.499	35.7923	1.71841	203.727	64.7989	1315.69	44.3446	7.08396	219.824	450.503	26.8594	9.28428	32.0711	5.02467	5.41627	18.0102
TCGA-D8-A1XO-01	high	490.198	0.660962	858.274	8.83827	88.3122	68.5036	90.5016	74.7403	724.965	111.651	4.61591	937.795	53.805	1774.92	251.303	40.3639	661.425	2707.12	75.0889	3.7147	53.6209	4.03061	37.1301	365.64
TCGA-AN-A0FD-01	low	708.085	0.319291	3122.18	4.64708	15.4782	19.916	40.1345	40.446	2314.79	66.8998	3.47624	540.003	298.245	5346.89	96.7862	14.5954	245.371	831.202	47.2995	18.6578	125.395	9.31467	13.3039	109.672
TCGA-A8-A099-01	low	335.959	3.30325	1824.36	8.7531	97.1954	18.6116	4.22632	67.9036	689.719	62.5689	1.49321	654.888	50.0885	1478.92	293.575	19.9154	304.081	1030.38	18.6162	2.1109	38.0373	6.64964	16.6643	161.885
TCGA-GM-A5PV-01	low	387.831	4.21111	1217.92	5.38999	33.8145	33.2153	59.5239	88.0495	792.118	89.0044	2.66103	778.534	35.1433	1153.83	103.689	10.7097	471.644	1342.7	45.9932	1.29333	50.2838	3.4509	16.1916	167.267
TCGA-E9-A1R0-01	high	552.519	5.22694	775.375	1.62091	37.1888	25.2685	25.0029	53.1041	697.213	97.2234	4.45101	683.504	43.716	1201.13	91.5649	11.1741	343.501	944.231	30.0824	1.83063	74.6422	1.09557	18.1699	77.915
TCGA-A8-A0A9-01	low	354.343	0.790467	1046.39	9.66398	47.1964	14.6655	41.8024	37.8249	786.409	80.5385	1.01723	459.925	57.3041	1884.66	154.366	15.0295	259.112	954.833	39.9962	2.93985	72.8055	8.33146	15.8506	98.628
TCGA-C8-A8HQ-01	low	580.25	8.44772	1761.77	7.41109	99.1859	27.8417	34.8783	97.9897	1493.9	102.061	5.1615	1052.85	105.322	2595.85	265.804	20.1805	514.457	1795.05	34.8817	6.99608	111.506	7.66705	29.1711	78.1746
TCGA-GI-A2C8-01	high	469.87	0.917689	834.759	5.95113	214.47	1.51019	8.95359	120.153	529.538	164.612	2.88036	1579.02	29.97	1355.06	600.344	45.8931	569.274	2262.39	42.6005	2.00107	36.889	5.17049	46.0135	322.827
TCGA-B6-A408-01	low	616.19	11.5527	3347.24	8.04134	41.1626	45.6607	162.027	43.9029	1983.47	123.486	9.3406	848.654	160.405	3847.14	455.772	26.7751	578.567	1682.76	138.176	2.75237	175.514	14.1034	31.7065	86.6687
TCGA-AR-A24X-01	high	299.751	2.72262	1072.23	1.76116	66.1351	1.13528	2.07519	39.3676	344.572	54.3532	4.22528	485.42	35.1516	1005.26	237.822	15.5332	204.573	869.77	5.35441	0.61112	45.72	2.96072	13.7651	75.4102
TCGA-D8-A13Y-01	high	177.743	3.42899	849.451	0.760774	8.34395	5.90944	15.6468	8.26761	457.293	34.3312	0.22969	131.371	35.4005	593.028	37.4955	7.14779	139.1	338.746	18.3026	2.5018	29.8375	0.78705	10.3511	54.0285
TCGA-D8-A1XA-01	high	362.361	1.69973	923.864	3.43591	68.4231	0.664457	0.515274	54.887	702.251	61.9428	1.48193	616.958	66.5827	2398.47	285.575	17.9897	206.135	842.069	7.63022	3.20381	73.1416	5.4385	18.7339	99.993
TCGA-D8-A27E-01	high	238.53	0.143306	1674.64	2.4768	51.3162	8.25188	13.8522	55.0727	569.472	69.7475	1.05702	675.892	35.696	1488.91	275.206	16.7466	244.742	1006.06	18.9685	1.30645	41.4842	5.43756	18.3997	145.725
TCGA-D8-A1XV-01	high	104.97	0.953469	751.421	1.34917	15.2309	1.82223	9.55221	14.9259	375.463	21.1577	0.526486	154.805	23.8089	830.429	30.7653	7.19051	86.8904	359.973	10.3947	2.92672	16.2679	0.957095	7.28134	35.7078
TCGA-A2-A25F-01	low	1429.83	16.5396	2624.01	2.90594	248.552	71.4242	350.042	371.08	2474.62	350.832	20.9229	2551.73	85.172	5172.41	878.249	122.073	1520.49	7661.77	210.178	1.66142	224.707	9.11588	133.839	754.968
TCGA-S3-A6ZF-01	high	519.667	4.96451	2190.87	4.4825	70.4327	18.1565	40.9644	47.0705	1481.43	126.329	6.9831	895.011	122.334	3206.85	270.898	28.186	418.757	2027.35	45.5271	4.83831	123.047	8.91472	31.8502	78.5769
TCGA-C8-A26X-01	low	643.036	10.6462	1409.49	4.35918	99.9388	32.363	67.1138	131.786	810.443	160.896	14.0797	1126.41	33.3505	2781.47	240.37	26.7658	543.161	2476.4	37.5331	2.48932	88.9297	5.71916	37.8267	170.078
TCGA-C8-A27A-01	high	444.455	1.44191	1514.41	7.89601	33.5737	0.710222	0.269762	19.7072	1567.59	27.6645	3.50744	196.638	57.0475	5185.89	35.7824	6.87355	81.3889	393.05	5.63136	9.17178	260.479	13.439	7.91821	54.9042
TCGA-BH-A1EX-01	high	440.283	4.66781	1223.09	2.19152	55.3519	38.9227	108.691	81.5365	968.436	133.397	3.54457	905.183	27.2023	2095.89	286.756	39.5466	391.191	2171.68	92.2657	0.981442	73.0482	0.812415	41.1024	161.297
TCGA-A7-A0DB-01	low	184.173	0.320531	363.124	2.23537	37.5999	3.73816	1.05498	23.1192	261.426	43.7733	0.61481	401.516	19.4565	591.794	197.716	10.0652	133.114	600.407	4.76203	2.20451	20.6504	1.15294	14.8442	72.4197
TCGA-BH-A0W5-01	low	816.931	3.17922	1315.5	5.81718	104.793	33.5131	93.9186	109.934	1043.09	177.78	21.4196	1021.24	51.4933	2329.33	665.111	67.5393	609.309	2530.15	43.2019	1.43857	118.741	3.74153	53.1424	286.706
TCGA-AR-A24M-01	low	373.773	5.44514	1026.1	0.957794	31.6298	10.7077	18.9015	71.5378	475.862	83.3232	1.95929	606.755	56.0874	1555.81	85.1505	29.8904	353.843	1388.67	25.8713	4.16064	40.0893	1.40421	21.9646	133.299
TCGA-JL-A3YX-01	high	253.258	0.377692	779.917	6.05207	27.9824	18.2628	25.3882	14.6231	420.928	47.2471	3.05485	282.61	45.443	1088.05	67.3322	6.50933	126.468	497.937	28.6742	2.7239	40.975	4.72453	7.06321	48.1428
TCGA-A8-A0A4-01	high	642.015	0.996357	1120.95	2.2011	50.139	8.59669	37.5029	24.6766	881.84	62.2456	1.86147	571.313	37.1826	1555.97	389.637	16.2036	305.927	848.607	22.181	1.0322	52.5042	5.5008	13.4221	114.626
TCGA-E9-A3HO-01	low	328.247	2.90923	790.662	2.41954	38.6002	7.91214	26.1123	27.9211	684.501	98.5197	3.50029	365.797	34.5376	1329.99	107.185	11.8682	282.253	1204.38	27.1322	2.30346	71.0055	3.50434	16.4255	69.4736
TCGA-EW-A2FV-01	low	974.993	0.666751	2172.34	5.09467	109.236	3.37796	5.50936	92.808	1723.86	75.6034	4.64587	765.469	101.354	4108.6	75.8405	23.3657	286.964	1150.03	47.4619	2.35541	138.887	12.4487	22.2322	156.699
TCGA-BH-A0EA-01	high	562.029	5.43339	1187.87	7.65598	61.2117	92.9566	28.8178	48.0602	766.883	102.639	2.8841	810.784	39.0322	1584.77	368.749	20.7316	395.843	1128.22	21.4188	0.938139	59.2963	5.89518	24.4461	108.519
TCGA-A2-A0YT-01	high	384.531	0.51166	1404.28	0.438052	39.0667	7.00648	29.5386	44.0028	338.553	67.8642	1.18084	387.468	20.7815	1301.91	70.1498	15.5158	160.352	793.783	12.5074	0.701556	33.6784	0.453181	15.5733	101.177
TCGA-E2-A15E-01	high	298.498	1.67905	659.439	1.52734	14.3406	11.0525	33.9461	7.72147	266.2	38.7928	1.19001	164.66	28.8264	798.975	100.093	10.5491	157.317	489.227	28.8122	1.6132	40.2209	1.46796	9.49199	60.6577
TCGA-E9-A1R7-01	high	207.82	0.179402	630.207	0.326386	32.612	2.06187	2.01383	13.4526	296.967	46.8272	0.9291	417.658	7.38954	510.685	70.8742	3.77513	74.2676	519.105	19.1903	1.10584	20.5178	0.40519	5.523	60.0242
TCGA-BH-A0BD-01	high	698.252	0.497628	2371.59	16.7185	73.2486	7.99526	9.25824	74.5216	4074.5	86.7068	3.56636	930.724	185.697	4318.68	439.571	14.5494	343.416	1287.42	11.8077	8.12817	236.377	14.9856	20.1935	147.947
TCGA-AN-A0AM-01	high	857.334	0.547789	2656.2	3.61919	120.44	28.3004	92.9548	83.1645	1395.64	177.771	4.5246	1157.71	73.6901	4996.25	289.994	14.1265	438.657	1593.03	117.536	6.75765	180.662	7.77055	26.6348	198.262
TCGA-B6-A0RG-01	high	172.03	0.689096	521.078	1.2089	24.163	6.95578	16.5755	11.0512	334.664	22.5136	2.08562	146.877	14.512	835.92	35.781	3.23463	73.8431	287.486	18.6551	1.2493	19.0982	2.66805	4.58174	34.0724
TCGA-S3-AA10-01	low	1044.93	6.22304	5576.21	4.69951	62.7264	78.3971	131.832	117.189	5134.99	213.107	30.619	1107.1	197.95	8266.84	306.25	52.2804	624.515	3230.57	120.59	2.53415	549.855	23.6314	60.6319	172.616
TCGA-BH-A0DL-01	high	767.018	8.33029	1049	5.53026	83.8703	54.7177	98.0306	112.363	1002	121.13	8.66808	1058.44	27.5093	1930.73	295.194	36.363	572.62	2721.41	84.0398	2.4054	100.473	1.94766	44.9947	160.918
TCGA-GM-A2DF-01	low	419.716	4.05199	767.725	1.59808	76.2195	12.9101	23.5683	86.6275	771.954	89.5021	11.4507	726.2	40.942	1664.42	56.0511	14.9065	316.991	884.462	46.1738	4.17573	119.312	2.00526	18.0065	89.151
TCGA-C8-A131-01	low	285.387	5.04711	1299.42	1.35421	94.2426	9.30436	34.6733	38.712	842.062	121.528	3.1056	857.254	19.5216	1296.38	165.357	3.82034	316.279	1431.89	52.2178	1.47644	30.2615	1.61283	10.2342	72.0401
TCGA-B6-A409-01	high	535.389	1.87019	848.594	3.90407	32.5204	3.75387	8.39207	18.6168	1757.68	42.2424	3.3489	387.495	64.6358	2201.64	172.806	3.90243	165.082	359.75	13.0083	0.645821	137.962	8.97134	5.64203	31.3641
TCGA-A2-A0SY-01	low	569.197	0.293637	1132.15	0.474856	79.6569	10.197	32.7833	40.1469	592.378	103.479	6.22107	788.764	28.8579	1519.91	454.539	20.1966	368.246	1596.19	30.3176	1.7576	55.4969	3.41423	28.8771	186.187
TCGA-AO-A12A-01	high	592.113	11.8725	1756.21	4.47623	154.295	10.58	15.4046	111.054	1236.19	150.742	5.57739	1001.54	68.3248	2445.94	129.174	27.5799	647.558	1859.74	42.7148	1.63859	112.714	4.58673	29.8851	175.106
TCGA-A2-A0CY-01	low	115.115	0.297832	229.338	1.2342	65.7009	0.970234	2.37328	3.92417	270.356	14.366	0.311603	66.664	6.16969	290.648	3.74418	0.890168	30.7707	54.2101	3.02414	0.788506	15.2927	0.523188	1.3509	6.45452
TCGA-AN-A0G0-01	high	289.831	1.72969	744.864	0.800508	24.8643	4.87553	16.5823	24.1968	776.957	38.5647	0.976268	239.007	13.3216	1032.09	68.8106	7.43948	148.339	613.083	12.0849	1.061	33.1841	1.37074	11.7407	55.6935
TCGA-A2-A3XT-01	low	586.96	11.7905	2175.55	9.8983	204.41	9.46596	4.33783	119.865	2199.82	156.014	7.15498	1854.79	216.906	3970.8	715.449	36.8824	778.798	2283.94	25.8371	7.9695	365.222	16.6124	35.4131	192.513
TCGA-AQ-A1H2-01	low	266.693	2.16811	1886.66	1.20382	10.7901	7.39681	22.4761	18.6465	750.153	72.3577	0.596546	496.862	30.063	2264.38	97.1134	11.0352	213.013	708.006	36.9177	2.08566	33.9827	0.508757	18.4056	111.256
TCGA-E2-A1L8-01	low	255.087	6.08635	668.979	2.98915	39.0778	107.268	94.6222	100.531	884.169	124.575	5.0673	659.345	23.5395	2090.22	47.7674	11.7728	329.911	1056.42	45.6284	0.614247	41.1302	4.15187	20.6621	85.68
TCGA-C8-A26V-01	high	1229.29	3.67425	3814.45	9.437	132.886	22.4462	54.5691	96.3772	4363.29	183.394	4.29638	1319.53	197.311	8764.81	144.73	6.43527	357.606	1802.04	53.2473	13.8449	476.084	19.5258	30.4089	114.629
TCGA-E2-A1AZ-01	low	561.996	0.739244	1403.24	10.2362	99.4714	0.96328	5.89067	83.1671	1397.47	69.8529	4.70499	721.094	93.7519	2980.14	78.6838	23.2973	284.859	1228.9	36.6617	5.21194	134.225	4.45233	24.945	159.643
TCGA-GM-A2DA-01	low	472.151	1.35914	1146.7	1.41296	35.0171	36.5467	68.5135	50.9721	947.729	84.6882	5.12929	529.273	31.2184	1732.3	86.6521	8.55051	284.438	865.957	70.9118	2.045	95.2759	1.70538	14.1694	135.048
TCGA-A2-A0T6-01	high	716.053	1.283	1241.48	13.389	103.441	45.6409	106.098	96.3466	928.082	143.831	8.22172	1107.46	73.7843	2768.54	291.972	41.1862	682.908	2768.74	86.9751	4.61512	70.7982	6.8687	41.2827	340.684
TCGA-BH-A0HI-01	high	433.577	0.604703	1939.12	2.88785	61.2965	15.1806	43.1904	36.4219	1266.5	74.7371	1.77936	498.859	57.4349	2727.09	379.861	20.204	338.902	1079.16	30.3933	5.041	59.9479	7.17021	17.3249	159.323
TCGA-A2-A3XW-01	low	1191.71	0.527428	2314.15	8.00464	145.873	87.6377	57.6251	79.8736	2128.57	107.469	2.63563	1010	185.983	3131.94	185.201	21.6735	642.016	1361.12	50.9759	4.6444	166.544	12.4974	20.8017	199.503
TCGA-E9-A22E-01	low	652.997	0.446473	1262.15	10.018	85.6682	18.3261	15.1745	57.8034	1423.65	101.904	1.93853	881.284	74.1413	3166.39	349.257	10.2667	280.823	1091.26	32.0393	7.1924	76.9933	7.46204	16.0125	151.379
TCGA-A2-A04W-01	high	233.899	0.20128	756.665	1.90418	17.62	11.1889	15.0941	37.452	345.522	41.8427	1.42146	356.016	42.5443	1166.79	38.3353	7.96384	168.672	432.024	20.3688	4.61873	56.2482	1.84872	9.09591	57.3129
TCGA-D8-A3Z5-01	high	629.369	0.276666	1006.47	19.1583	24.612	13.9519	9.24681	20.2334	562.675	61.8524	3.98909	395.673	28.1897	951.275	72.3552	15.1905	240.61	509.967	25.5159	2.89305	75.0586	2.86397	9.90032	77.8448
TCGA-B6-A400-01	low	398.386	1.85796	1773.78	1.42601	180.121	97.2177	107.878	81.1331	1574.92	86.7079	10.8203	1224.43	34.8345	2660.66	644.221	13.3644	423.19	1742.55	59.9008	1.47367	149.26	3.95589	22.0487	166.052
TCGA-A1-A0SH-01	low	403.951	1.96648	1074.11	3.51136	42.6105	24.7489	21.6881	82.1116	579.946	84.0566	2.25743	809.669	29.6444	1462.96	111.865	30.0693	387.505	1437.54	32.5433	0.763957	31.2232	2.85127	19.5434	187.885
TCGA-A8-A0AD-01	low	293.376	8.0676	611.551	3.29581	94.2924	13.4271	75.58	68.1006	965.233	113.161	0.49279	871.887	58.5955	935.879	263.771	39.1325	567.436	2194.94	77.3269	1.65154	26.9931	4.21886	38.826	226.595
TCGA-AQ-A04H-01	high	281.171	1.30849	510.062	2.92988	12.6682	9.83677	21.3154	19.3296	344.154	35.2869	1.13205	235.714	13.5286	533.517	63.9319	12.3266	163.241	710.355	18.6867	0.590884	26.9624	1.51554	11.0704	57.9199
TCGA-AN-A04C-01	high	192.633	0.350353	191.268	1.09268	34.9347	6.07513	15.0211	43.4985	410.331	38.5033	2.17968	391.497	14.4581	494.091	31.9715	8.03536	132.927	480.697	21.16	0.589804	24.384	1.48838	8.95349	60.4539
TCGA-AN-A03X-01	low	308.494	0.618409	808.492	0.613674	31.6251	8.50511	6.74894	39.3621	595.48	61.3604	1.36753	648.101	41.0723	1157.46	113.487	10.4518	320.712	877.638	28.9325	1.07746	26.6336	2.28553	15.4363	119.235
TCGA-A2-A3XZ-01	low	655.445	4.04399	2024.23	1.66131	273.844	7.07566	3.96592	157.919	1536.63	154.127	23.7224	1337.88	139.563	2315.25	233.11	57.2887	769.068	1943.83	97.9737	4.58644	142.251	3.3146	43.2891	183.974
TCGA-AC-A8OQ-01	low	863.251	2.81187	1638.48	4.73386	77.2137	18.9983	9.94547	67.2949	1350.52	94.1703	11.0979	670.713	59.7298	4465.71	117.483	31.5669	343.478	1035.88	45.9019	12.7499	305.065	8.94162	24.4108	102.941
TCGA-BH-A1EV-01	high	196.116	0.733646	772.849	3.51242	65.1733	3.69061	0.571897	44.5423	492.512	49.7852	1.48463	509.596	15.3605	849.184	204.605	19.6426	185.282	703.135	13.4088	1.25006	28.1686	1.45349	14.2968	85.8928
TCGA-B6-A0IB-01	high	138.482	2.18732	1290.7	2.44069	6.51312	5.31849	12.7994	8.15638	581.193	41.6365	0.846727	123.76	49.5365	1334.64	19.3034	2.49253	86.6623	189.476	15.0091	4.80392	17.5037	7.04799	4.88351	14.2381
TCGA-AR-A1AX-01	high	1057.58	2.57632	2629.37	6.5546	197.254	16.1692	2.88695	110.879	2174.74	154.908	19.9631	1572.12	152.152	4582.72	228.07	44.1221	686.504	2961.32	39.2651	10.1338	241.455	15.0318	52.9308	358.61
TCGA-BH-A1FB-01	high	985.151	11.896	1509.83	15.5404	149.42	129.59	338.166	224.831	1486.19	276.586	27.5369	1934.67	98.4647	3817.34	647.552	89.7542	1013.48	4978.05	184.301	7.68535	109.847	13.0856	60.8057	385.616
TCGA-E2-A574-01	low	180.021	1.38994	1279.44	2.26935	33.8425	3.3019	0.805675	2.43161	1542.65	43.4377	3.35585	101.525	69.4586	1694.35	16.2638	5.58218	40.304	45.6143	6.54807	2.02144	95.5036	5.82236	1.74214	5.59472
TCGA-A8-A07I-01	high	554.382	1.23159	1691.29	4.34683	54.5682	8.63726	48.7711	51.148	2020.47	74.953	2.39668	434.916	72.0888	3684.53	379.114	12.2284	224.985	1041.34	28.8125	2.7687	94.3923	7.75146	18.5606	120.929
TCGA-EW-A423-01	low	580.384	0.765969	1002.57	25.0834	33.4661	35.9782	56.1886	61.5821	1361.87	119.672	2.48705	929.068	30.8343	2012.21	169.916	22.07	524.541	1481.23	100.436	2.18902	129.966	5.13029	16.9562	257.477
TCGA-A2-A3XY-01	high	1066.6	8.78265	2937.48	3.92058	43.1593	42.0261	36.6405	88.9158	1803.25	110.196	8.50807	1160.72	91.2909	4448.35	133.08	21.8933	533.476	1414.62	73.1674	2.87139	274.425	12.02	28.538	190.693
TCGA-AC-A7VC-01	high	468.175	2.56792	848.822	9.21618	24.222	6.65275	6.26005	19.7137	1226.75	40.2495	0.952537	478.894	49.1915	1747.44	46.5306	3.97442	190.472	387.662	22.4114	2.92632	71.8526	1.33571	7.79378	34.0308
TCGA-E2-A2P6-01	low	292.098	5.02276	475.169	5.52289	41.4624	34.3233	67.4219	77.9703	595.534	74.4533	2.3171	726.839	31.2603	780.016	80.2214	20.8424	427.247	1225.55	44.0951	0.614691	41.4887	3.28275	17.1356	130.844
TCGA-A2-A04Y-01	low	373.177	3.70265	651.323	2.28221	39.4714	24.6894	94.2706	27.0007	903.609	74.452	1.90517	472.23	41.1873	1378.87	202.749	16.3897	315.777	1399.25	73.5509	3.39042	58.7323	3.5644	21.9694	175.189
TCGA-BH-A0E9-01	high	525.252	7.04407	1363.73	2.69411	78.0274	15.6301	52.3833	44.1014	457.123	85.7773	6.34385	492.265	16.2685	1326.87	130.605	26.6969	389.127	1124.61	45.7765	2.23899	40.8588	1.26552	19.991	155.113
TCGA-AC-A2BK-01	high	408.294	1.96983	324.664	1.40537	16.2931	11.1883	25.9536	32.886	286.956	19.8088	1.06076	229.651	15.658	414.63	57.3204	8.06185	135.215	422.72	17.4253	1.39047	17.5403	2.6752	6.98978	38.5894
TCGA-OL-A5RV-01	low	349.284	3.77502	1076.49	7.18839	41.2935	2.77436	1.25557	33.2007	567.138	56.3844	3.67309	367.925	42.7195	763.283	68.3862	15.6304	231.481	623.05	19.6093	1.98148	56.578	1.13681	13.022	84.3695
TCGA-D8-A27P-01	high	261.741	0.363469	1062.51	5.70334	40.8416	16.4376	17.1063	25.0266	545.501	42.2468	2.42424	280.108	39.0039	1185.18	65.07	16.2436	237.421	679.116	28.5828	2.76524	35.2901	6.12265	13.3018	96.8329
TCGA-GM-A3XN-01	low	655.097	3.60027	1421.66	7.32561	74.8757	11.8519	13.1217	55.4449	1455.25	121.011	8.99555	873.857	110.913	2340.59	85.9951	13.2267	386.803	1061.4	62.7639	2.65828	134.815	10.3426	20.9395	130.296
TCGA-A7-A0DC-01	high	66.4683	0	55.492	5.55754	11.6747	0.388464	0.114761	10.7665	54.4441	11.6933	0.750871	69.0189	4.70749	92.0828	31.6477	5.03782	51.6838	158.977	0.141616	5.62395	9.68074	0.554167	5.14848	15.2794
TCGA-E9-A5FK-01	low	1971.64	0.792651	7305.07	17.7309	188.605	31.6904	86.0276	85.9676	5499.86	227.017	16.3975	1797.91	158.208	11665.9	1120.15	30.6333	943.014	2655.57	97.7368	4.34844	427.718	13.3455	32.4701	282.986
TCGA-E9-A1RC-01	high	263.544	1.20054	665.525	2.44415	30.0095	5.95022	8.9129	14.4369	363.941	84.3767	0.717741	380.281	39.2254	1658.92	157.69	5.05138	98.5657	710.309	12.5934	1.36217	25.1519	4.77738	12.0552	60.557
TCGA-A8-A0A1-01	low	718.561	4.16815	1733.86	22.3221	102.662	107.369	394.799	111.589	1541.59	220.565	4.65261	1223.88	59.1162	3716.13	698.704	75.64	948.775	4652.03	161.793	8.48412	112.144	7.15994	79.7718	486.092
TCGA-A7-A5ZX-01	low	421.181	0.784533	1450.84	7.09684	56.3171	2.22349	0.475662	31.59	619.465	56.3751	2.25722	424.218	41.3855	764.337	70.1073	18.9961	276.189	686.114	20.0828	0.767601	48.7706	0.918768	12.874	99.2717
TCGA-OL-A5DA-01	low	669.244	0.683329	1980.98	8.41216	49.1552	17.283	38.8496	33.3357	1732.96	77.639	4.28953	540.007	83.9447	2808.94	162.316	20.956	401.11	1293.59	43.4272	3.68113	104.333	10.3918	19.8522	152.86
TCGA-BH-A0BC-01	low	808.997	1.69868	1687.64	2.76509	88.3118	68.0994	185.476	111.24	1745.43	142.698	4.60673	1458.08	81.7264	3205.36	522.265	33.334	705.788	2463.48	121.664	3.81286	83.6704	9.31094	39.5031	341.971
TCGA-AN-A0FN-01	low	1073.02	3.7061	1649.03	3.14074	78.5685	106.244	110.202	234.184	1897.15	164.276	13.7451	1862.97	74.5757	3949.99	186.663	34.9564	799.181	2757.78	75.232	2.9616	136.324	6.46265	36.6264	340.111
TCGA-AR-A0TV-01	low	516.604	8.106	2351.18	1.34066	100.082	15.6793	26.9714	124.291	1760.78	111.801	4.46067	1123.64	87.3699	3453.77	419.262	23.6579	473.506	1643.65	23.1563	5.56204	114.738	3.48721	34.2154	146.941
TCGA-E9-A226-01	high	285.969	0	964.907	3.75992	42.1949	2.16859	27.269	25.5884	780.896	65.7806	0.716954	258.571	18.8174	1551.94	49.843	5.58519	90.6877	545.44	34.4454	0.912755	39.233	2.52221	12.6366	50.4238
TCGA-A2-A0D0-01	high	392.463	6.92325	946.778	3.8042	142.53	21.1637	18.0809	118.356	916.384	123.085	7.39042	1014.75	38.6648	1835.83	986.534	24.136	434.204	1747.48	7.33589	0.992105	79.7214	6.6409	15.0316	83.0188
TCGA-AN-A0XU-01	high	979.797	2.28885	3762.09	6.147	95.291	85.108	79.3837	65.4308	4046.54	215.283	33.4399	1277.52	141.061	7739.6	299.765	45.1405	467.469	3111.58	123.927	12.2888	352.786	6.0174	32.6094	274.007
TCGA-AC-A23E-01	low	409.223	0.379493	1382.93	1.78356	29.9329	25.6832	34.9074	66.2952	718.512	94.5633	0.769263	968.928	21.253	1815.08	107.551	37.5052	402.238	1840.48	53.8754	0.548763	29.6422	4.02363	28.1465	209.725
TCGA-D8-A3Z6-01	high	333.042	0.421536	2717.33	1.09136	47.0907	9.86816	4.90371	19.3599	664.998	58.7709	1.42485	484.549	10.8958	1492.12	177.874	12.0567	190.609	506.985	16.9684	0.713836	53.271	0.585885	12.4191	71.0567
TCGA-OL-A66P-01	low	976.666	2.87863	2933.11	6.54634	223.618	45.9768	97.7195	88.1845	1537.86	204.1	11.8318	1519.96	109.841	3315.33	872.077	39.0084	1137.43	2088.49	71.4356	6.24837	171.762	10.3973	44.1337	182.203
TCGA-A1-A0SK-01	high	86.5394	8.06714	449.268	1.52054	4.73161	2.53566	10.9342	2.59021	182.202	9.82836	0.484737	42.7837	13.5891	424.25	24.8742	2.16531	41.7034	141.483	10.9411	1.26113	6.52172	0.711295	2.90068	11.1426
TCGA-EW-A1J5-01	high	807.866	1.24339	2715.47	20.7008	56.4697	13.3272	26.463	115.222	2258.94	151.209	7.64644	1277.8	109.608	3720.44	264.594	33.7024	425.109	2053.14	52.8218	6.44058	204.328	13.5624	47.4872	266.013
TCGA-A8-A07U-01	high	974.738	1.14408	3642.6	3.96596	116.499	35.7734	86.533	147.207	2943.05	176.769	25.1608	1461.12	87.6127	5904.8	358.685	25.6582	437.351	2535.59	103.005	2.2023	360.019	11.2438	40.3041	205.456
TCGA-A7-A13E-01	low	420.948	1.3579	1219.69	3.62595	7.83264	5.93329	27.5216	6.64562	1293.52	23.9646	3.88397	123.766	77.0603	1983.88	73.2666	6.75648	92.2679	339.387	22.2058	4.88958	58.8494	7.09014	7.7562	30.3945
TCGA-GM-A3NY-01	low	233.175	0.689468	861.382	7.54931	57.2437	12.7875	3.84184	25.5941	1137.65	72.5106	3.72695	363.175	18.047	1096.69	20.4892	3.73882	140.54	542.054	40.3833	1.19045	55.0883	2.94138	6.08857	59.5201
TCGA-D8-A1J8-01	low	363.63	1.41637	1177.47	4.04088	135.313	7.70125	12.4211	183.667	939.283	133.748	3.51099	992.425	24.4944	2561.1	324.116	40.3684	235.85	2569.09	4.36609	6.85304	41.2125	3.10201	39.1041	265.517
TCGA-D8-A27G-01	low	508.782	1.49206	1313.03	1.17217	111.306	24.8952	36.3205	126.719	918.913	107.947	3.99131	1054.21	43.8143	1830.17	140.584	34.4085	426.046	1776.19	59.2378	4.34737	67.3891	1.5573	31.4155	202.286
TCGA-B6-A0I6-01	high	289.391	0.330832	667.581	6.19078	16.7812	24.8864	47.7838	13.9492	676.138	45.1117	1.66883	239.024	19.8768	1087.15	117.017	16.7845	207.78	791.628	43.4627	1.99519	39.4574	2.20603	14.9799	62.0466
TCGA-AO-A12D-01	high	867.1	1.11644	2485.38	2.20038	120.523	27.1462	43.9497	115.256	1495.24	118.184	7.44634	1152.61	181.805	5174.01	156.036	29.3472	351.023	2011.83	62.3247	16.9923	90.7201	8.71329	35.5119	209.177
TCGA-EW-A6SB-01	low	742.091	2.37081	3092.95	9.18901	173.086	76.8232	42.9352	126.45	2147.9	190.827	22.7283	1769.61	183.202	6705.46	225.737	37.9061	641.15	2174.23	129.597	5.27704	480.169	22.7636	28.812	236.906
TCGA-E9-A249-01	low	244.417	0.432403	1032.55	7.1046	12.8866	9.93604	38.0046	9.69658	393.951	75.2592	2.14181	208.832	33.3948	1635.72	112.855	6.12856	152.194	841.627	39.385	6.14541	57.7907	2.97051	15.41	82.2615
TCGA-EW-A1PE-01	high	980.231	0.827107	3361.38	11.7371	65.8623	38.5475	42.4247	90.8538	2185.44	198.605	7.34681	1810.07	189.133	7461.1	377.008	28.422	458.296	2349.96	101.809	19.7249	223.781	18.0082	46.3408	303.866
TCGA-A8-A07W-01	high	419.885	2.28933	834.219	1.81804	65.2109	19.71	52.0366	112.496	594.885	100.225	0.883935	934.852	38.8769	1619.29	230.516	30.7104	500.471	2045.7	29.0132	1.50583	41.718	4.89701	28.8652	239.966
TCGA-GM-A3NW-01	low	300.923	2.96372	1226.79	4.44993	24.1333	21.2102	49.0452	34.5279	434.447	55.599	3.25018	467.661	23.9583	708.617	85.7163	15.283	324.027	811.391	61.3809	0.406911	39.6443	0.349472	12.6825	124.729
TCGA-E9-A1NC-01	low	1225.74	11.3874	4389.79	22.5816	99.252	34.0161	118.797	97.4317	3250.69	132.041	15.0115	1326.15	232.547	6779.33	761.293	21.4697	618.904	1773.05	60.8106	10.8617	395.481	10.7775	33.0264	138.302
TCGA-AO-A0JM-01	low	499.719	0.276409	1526.34	9.95682	21.0431	10.0165	31.0705	18.1238	1878.2	56.3629	1.51824	328.481	102.767	3437.03	89.3906	5.94819	154.925	645.665	32.4385	3.20714	117.331	6.78389	11.5279	63.845
TCGA-B6-A0IQ-01	low	311.655	21.5992	815.327	10.4921	55.6297	47.7749	21.6669	47.9311	1009.03	58.2695	13.086	525.163	28.2169	1766.43	231.819	16.5101	269.538	939.358	14.6524	3.84987	59.1822	2.61799	12.0026	41.8995
TCGA-E9-A228-01	low	284.786	0.906051	499.538	0.505147	3.83559	3.42766	10.0931	6.14169	316.627	44.3484	0.275209	176.493	13.2109	667.264	39.2416	5.38398	102.831	376.899	21.3394	0.787249	29.2431	1.1442	14.1959	32.2899
TCGA-EW-A1P0-01	high	278.584	0.64796	1774.8	23.3499	23.5375	8.44655	15.8136	56.4104	1429.53	58.531	1.21243	553.784	99.6797	3770.03	218.056	14.2561	166.178	756.083	13.9044	8.08103	74.8952	9.34358	15.3445	92.4674
TCGA-A2-A25C-01	high	571.347	0.944434	2912.46	6.82509	38.1526	10.5836	18.5485	56.2481	1075.79	60.5363	4.67289	521.89	101.973	2526.99	219.03	21.3314	207.096	847.14	15.0406	7.92917	98.3407	4.62162	17.4488	115.771
TCGA-AR-A2LR-01	high	375.776	2.88824	427.856	1.4596	111.006	2.50904	1.04235	40.8064	683.24	45.2663	33.0297	724.082	36.4667	1019.25	478.174	18.0844	232.211	774.907	0.0514505	2.85361	33.5778	2.13415	15.7011	102.425
TCGA-B6-A1KN-01	high	341.902	0.467537	1677.53	1.87129	14.3762	8.73634	40.6249	12.4947	352.013	59.8439	2.27456	163.632	47.5024	2390.39	62.9492	9.11661	99.1948	497.171	25.9053	0.847621	51.4102	2.34657	11.7595	60.3811
TCGA-A7-A6VY-01	high	949.516	10.7688	4934.83	13.8609	421.984	10.9913	1.54827	289.757	4993.79	190.291	23.134	2717.03	250.812	6389.6	850.456	44.3708	826.463	3599.58	127.292	7.56333	283.874	27.0787	37.2878	322.173
TCGA-C8-A1HL-01	low	367.92	3.99146	542.651	1.45233	19.3777	9.51804	62.4711	13.863	569.35	69.7537	1.218	189.529	37.5445	1110.21	97.3042	8.26023	207.676	811.137	70.5199	2.02157	34.4481	1.93654	19.9033	34.5587
TCGA-B6-A0WV-01	high	191.403	0.168071	1052.72	1.78367	31.7159	1.93821	5.37166	7.5471	260.239	36.9799	0.659407	191.058	9.71623	770.795	91.0658	2.9377	44.3281	314.062	4.58079	1.00117	15.0616	0.548308	3.80196	20.9139
TCGA-E2-A159-01	high	643.722	7.1966	1040.58	10.5351	99.2936	23.8867	121.123	90.4608	864.919	126.012	8.22098	929.52	77.6441	2311.71	333.745	45.2589	580.422	2366.54	108.574	4.17853	55.1365	7.45916	34.6305	174.984
TCGA-AR-A1AT-01	low	849.863	1.73329	2030.06	17.9	77.9731	45.1085	225.164	57.685	2154.98	169.926	8.76045	873.361	133.449	4871.4	620.532	45.1316	700.086	2983.16	144.861	10.4701	223.176	11.629	48.6467	309.517
TCGA-BH-A6R8-01	high	1187.75	3.87039	5048.96	8.16161	92.0343	12.5236	50.4949	72.6557	3371.52	100.104	3.03701	1022.97	123.189	9775.15	484.352	12.6275	312.725	1137.65	18.4462	11.6826	358.971	36.8202	21.6915	110.461
TCGA-D8-A1Y1-01	low	344.791	0.579005	970.702	2.00644	159.494	4.28436	17.0438	123.706	856.403	116.975	0.973567	1071.83	22.833	1884.28	98.2134	24.2871	354.406	1726.66	68.4808	1.84234	34.3979	2.47013	33.9524	210.617
TCGA-BH-A0EE-01	high	804.366	9.09625	4980.3	2.32789	21.6555	24.2771	64.8836	39.9435	4415.55	259.148	9.66262	2637.94	94.6432	9620.26	332.595	10.1114	915.464	3268.62	212.293	5.24984	515.79	8.48863	41.1891	439.287
TCGA-AC-A3OD-01	low	157.994	0.806834	262.017	2.73558	20.6212	9.80626	47.2284	57.8149	206.043	53.2371	4.31662	307.855	6.36045	532.461	68.4657	13.9861	243.54	952.801	40.8526	3.68537	27.4472	0.276103	15.7722	94.9762
TCGA-BH-A0HB-01	low	400.507	0.744717	1107.22	0.508073	49.799	34.4108	122.636	91.857	1116.92	95.8153	1.98683	879.468	24.7416	1824.43	193.094	13.655	376.263	1360.78	84.6398	0.260383	52.1094	0.64476	20.5254	114.68
TCGA-A2-A1FW-01	high	271.816	1.5475	575.868	1.9585	15.0001	11.1454	49.8785	13.2217	445.913	43.444	2.79813	167.115	20.6392	1294.38	91.5406	11.283	110.802	641.138	32.7493	1.93425	35.6147	3.3938	12.6746	79.0327
TCGA-E2-A14Z-01	low	815.329	2.27187	3103.26	24.9099	150.97	33.2091	117.233	92.8635	2063.66	205.423	6.33488	1247.92	79.9016	4366.77	765.475	37.4075	535.006	2796.31	70.011	8.58429	92.5009	4.55082	45.8648	329.104
TCGA-EW-A1PF-01	high	507.539	1.67167	1104.1	3.55965	45.0864	34.7535	101.347	51.6361	987.002	76.6905	5.27668	690.173	85.9048	2044.35	166.785	26.9853	313.399	1460.47	41.6631	5.8645	69.98	5.77774	24.3802	159.181
TCGA-BH-A1FU-01	high	586.014	1.019	863.441	5.64586	72.1121	2.55303	7.04074	71.342	553.943	68.5051	7.05089	576.408	47.2441	1354.24	276.921	31.5111	305.077	1124.6	7.08433	3.26294	54.6895	3.66143	19.1851	140.516
TCGA-A8-A07C-01	low	320.052	4.24015	736.519	1.86466	60.2397	19.1661	85.1938	87.1817	627.135	79.2746	5.1119	633.316	16.1928	1151.13	196.874	33.5221	365.202	1894.69	63.9639	1.11271	48.8865	2.87509	30.293	177.035
TCGA-E9-A5UO-01	high	429.07	0	1161.73	8.70913	5.96632	0.665175	0.318341	1.92874	4243.52	20.3506	0.178025	232.51	151.143	2325.23	74.1419	1.43687	30.2011	73.573	2.61891	4.3952	153.409	10.2824	1.76972	12.1436
TCGA-S3-AA11-01	high	239.423	2.72743	1264.02	1.95617	30.4981	1.8761	1.02217	11.7076	666.41	32.1433	1.48164	252.794	18.2499	1325.45	35.1119	6.12575	126.58	304.644	9.23316	1.86105	45.3519	1.50052	8.19633	31.8314
TCGA-BH-A0C0-01	low	677.578	2.05711	1367.23	7.8104	319.483	32.0178	29.6312	298.379	1729.61	258.592	10.5271	2856.54	113.04	3375.99	1776.8	61.5475	862.598	4177.48	1.29053	9.21933	128.772	6.73346	70.5802	422.732
TCGA-E2-A14R-01	low	665.905	6.69562	2322.59	7.7773	107.759	17.9596	61.0003	67.2129	2470.3	143.676	25.9192	858.519	57.9868	4840.38	508.505	25.85	451.847	1875.5	60.0151	2.08983	199.318	7.47074	33.3459	135.607
TCGA-AC-A62Y-01	low	466.689	0.548137	2220.81	5.05734	82.9007	10.1475	54.8149	39.2675	1339.75	114.983	1.29033	837.769	101.048	4010.16	523.053	19.2906	386.299	1326.65	85.1928	3.73161	125.942	17.5972	29.4106	161.024
TCGA-EW-A1J6-01	low	221.725	0.298171	441.114	3.36327	15.657	11.7959	39.87	14.6371	943.154	45.3929	2.27729	163.673	15.5783	889.424	78.2487	6.09162	117.591	696.537	50.156	0.607498	53.6289	5.59701	10.549	107.117
TCGA-BH-A204-01	high	106.228	0.446354	325.881	0.726571	23.4497	3.62292	21.0415	30.2287	99.7877	45.8285	0.755789	181.51	9.26901	379.629	117.993	14.5344	100.132	743.597	7.48003	2.16603	5.71833	0.56596	13.0107	88.0532
TCGA-OL-A5RW-01	low	954.638	17.0587	3836.89	22.0007	80.9803	9.15784	24.6827	35.2916	4097.11	122.779	18.3669	706.531	160.083	6167.24	176.189	13.6857	380.412	777.135	73.8053	4.87199	402.836	22.3134	18.1065	51.8763
TCGA-EW-A1OY-01	low	394.385	0.0916288	1717.82	3.62572	21.764	13.8621	39.3207	23.5386	1033.71	56.8744	1.76152	389.407	59.0956	1915.38	90.7125	8.36146	145.873	632.465	28.0291	1.05604	77.6632	6.17397	10.3042	53.6043
TCGA-AC-A8OS-01	high	716.624	1.0209	1368.46	11.4297	87.0271	23.0474	48.0555	44.9613	871.544	102.49	6.19296	697.511	43.0723	1657.63	408.017	41.246	413.996	1244.32	42.3415	2.35932	83.9084	1.50762	25.3912	203.439
TCGA-LL-A5YP-01	low	513.698	5.11637	1461.42	3.61523	164.481	22.3402	17.6271	84.0837	1097.72	124.399	8.24446	1601.56	91.655	2087.7	517.245	25.914	549.832	1694.75	39.0656	2.88683	99.1466	7.25664	27.1291	201.291
TCGA-A2-A0YK-01	high	1020.9	8.63792	1811.35	11.8735	93.2984	41.9163	47.4337	163.922	1298.78	183.143	18.406	1398.83	64.251	2970.46	293.015	65.3469	738.648	2913.62	58.2751	6.79102	111.412	1.96537	41.5455	372.562
TCGA-GM-A2DL-01	low	416.693	0.891358	1107.58	5.27034	119.587	22.2373	18.0342	81.968	923.68	78.9553	1.14452	1145.45	39.9208	1480.43	478.392	16.817	364.394	1448.62	33.5959	0.7975	64.0011	4.54491	22.7972	158.96
TCGA-AO-A0JF-01	low	712.85	1.48332	1454.18	2.02394	240.361	103.427	6.0535	110.733	1037.8	130.871	4.27913	1702.84	76.3718	2072.21	1061.5	34.8496	588.922	2374.16	1.1331	5.53654	59.2465	5.68212	39.0786	288.24
TCGA-BH-A0HQ-01	high	400.178	0.231125	2405.2	7.35847	43.9889	34.3965	33.0788	48.2045	871.646	62.3533	1.55968	633.424	48.5017	1408.16	87.0362	18.4782	262.854	902.926	21.6993	2.19086	45.1749	1.42682	15.7089	104.169
TCGA-AR-A254-01	high	519.449	1.10681	861.01	2.69322	72.3489	49.7304	218.329	54.4776	1147.75	135.752	3.27855	595.072	27.0837	2331.68	342.368	29.0094	328.281	2768.08	134.497	3.63337	72.9424	3.24974	43.8873	253.434
TCGA-B6-A0I2-01	low	1081.22	0.55849	3465.5	20.2083	216.701	38.8252	154.165	205.302	4758.77	367.923	57.9442	1970.18	455.541	7649.89	1615.36	13.2482	853.836	3969.51	133.294	14.1672	920.448	32.6791	42.1445	368.955
TCGA-AR-A24H-01	low	409.435	0.261016	956.724	3.77254	24.7722	13.0266	66.3761	17.8403	1003.84	62.1564	1.75229	254.887	55.5792	2062.75	117.882	15.2668	177.306	886.466	48.2636	4.4767	84.8603	6.85588	21.8533	99.9889
TCGA-AC-A4ZE-01	high	401.365	0.296798	516.399	2.1936	18.1081	14.0534	30.3663	22.6034	333.225	47.9612	0.640449	367.623	32.131	687.985	103.925	18.0139	241.365	654.025	42.2545	0.960858	48.5764	1.87135	13.1288	93.0785
TCGA-D8-A27I-01	high	739.841	1.59568	1031.2	4.60575	118.071	2.80702	5.45393	110.155	660.975	130.714	7.77743	1067.49	66.3246	1590.15	528.688	42.7035	610.999	2016.74	12.0435	4.87977	70.7699	5.42901	36.543	227.016
TCGA-A8-A09X-01	high	573.784	2.23246	834.031	2.41757	178.254	42.7005	40.3024	173.073	838.172	170.673	8.2305	1497.82	27.7324	1977.62	667.887	63.1529	708.513	2472.53	29.7242	2.23017	63.0568	2.37434	44.1618	333.583
TCGA-OL-A6VR-01	high	354.656	0.29701	1128.21	10.2966	34.0134	4.00567	18.7537	15.6893	718.351	45.1934	1.83856	317.024	31.5502	1596.37	41.5078	8.6973	171.372	497.968	13.7139	2.77779	63.6396	6.78266	7.54244	27.3462
TCGA-A2-A0D3-01	low	430.504	0.91353	1046.64	5.41806	57.4886	34.733	121.573	67.7609	851.626	174.369	9.57679	941.477	41.3513	1653.57	230.112	23.3167	368.297	2098.04	53.3586	1.24924	68.2096	6.98757	31.9145	136.116
TCGA-S3-AA14-01	high	357.599	0.878827	827.948	2.4982	64.6768	14.8478	7.70704	43.1268	436.265	47.6891	2.06878	394.172	41.0808	874.439	56.1382	20.1987	239.303	642.792	24.8859	3.4426	44.0607	5.25166	13.4533	96.2237
TCGA-B6-A40C-01	low	408.666	0.251117	1334.22	5.61934	71.7297	14.7102	30.6353	25.2347	1311.32	80.11	1.2808	540.898	130.6	2383.36	314.807	12.3811	245.069	754.186	26.9823	4.18192	96.1399	15.6159	16.6369	94.604
TCGA-E2-A15K-06	low	113.4	0.577387	810.304	4.09671	38.078	13.6104	33.5166	22.6128	279.173	52.4237	1.20816	384.139	17.9411	324.36	170.468	17.458	235.241	908.436	31.5105	1.37576	13.453	2.0865	12.7409	134.348
TCGA-E9-A1RD-01	high	312.643	1.40716	1907.96	3.22565	58.5528	13.3835	8.59984	51.1449	1138.53	77.2742	1.36916	490.14	89.3812	3197.27	231.12	15.179	176.3	803.881	17.3532	7.85741	69.0971	9.95819	18.1696	76.7021
TCGA-A7-A6VX-01	high	419.945	1.71656	2653.45	4.00915	86.2215	5.74005	2.09756	40.4213	1240.07	72.0788	2.51186	489.401	120.791	4572.29	95.577	12.7165	186.085	641.189	32.6675	5.92367	99.0391	10.1988	15.3802	33.5737
TCGA-C8-A8HR-01	high	853.975	10.7857	1403.78	11.7815	67.8025	9.9274	76.876	60.5117	1124.78	142.772	4.71725	990.803	79.2024	2094.15	245.149	24.4283	708.772	1699.41	62.5067	3.72075	117.169	5.15823	34.1129	168.745
TCGA-EW-A1PB-01	high	1072.1	10.45	2182.55	2.92063	305.146	33.2846	139.38	315.487	1377.48	295.03	29.2581	3490.28	102.897	3551.17	2160.95	52.4346	963.504	4585.76	88.6351	16.1526	240.116	8.14095	70.0628	297.678
TCGA-GM-A2DD-01	low	809.438	2.23349	1595.96	2.75729	74.3092	31.7501	45.9393	170.874	1512.2	180.526	7.58611	1668.74	33.7553	2523.5	204.208	24.499	586.807	2301.9	70.4091	0.900742	130.71	4.70817	37.9387	290.066
TCGA-A1-A0SE-01	high	381.525	1.99565	642.877	3.89473	32.9236	12.8084	10.2674	35.9481	476.013	45.8142	2.87564	434.639	22.5756	788.923	70.0987	11.2923	248.275	806.758	16.2302	0.99613	29.2911	2.37657	10.3025	110.678
TCGA-LL-A73Y-01	high	608.05	8.35231	953.965	7.15672	109.503	25.4282	31.5951	93.292	1212.88	88.3643	11.9374	830.146	39.4874	1825.03	97.2074	25.6844	500.528	1218.03	52.475	3.16752	92.0078	5.92312	21.8141	68.1602
TCGA-A2-A0CM-01	low	921.919	3.90524	2378.49	1.6692	176.164	32.142	63.0855	142.747	2170.72	151.904	8.97153	1436.53	130.205	4133.9	782.11	35.1818	567.674	2235.95	29.193	3.59484	232.441	4.39239	30.0587	182.752
TCGA-E2-A14T-01	high	297.742	4.45449	741.854	1.40532	6.6	7.47367	25.9928	24.578	493.62	60.0853	0.787965	371.775	18.7275	822.765	76.8858	7.73279	194.242	728.955	37.1034	0.526825	26.3797	2.59756	12.6401	34.3208
TCGA-E9-A1N8-01	low	250.095	4.75002	707.093	5.84026	13.0859	11.0188	24.6173	14.0293	644.645	17.5133	4.58736	167.819	35.3623	1102.86	64.6197	4.37225	90.7511	325.85	14.8124	3.09583	52.4915	3.69395	5.33387	36.5033
TCGA-AN-A0AT-01	low	343.135	0.133943	1243.94	6.50629	25.5544	18.2058	49.3869	36.3445	1037.18	41.4548	14.5881	327.026	65.4789	1792.88	66.8826	12.1224	176.77	684.879	43.6528	2.67115	145.343	16.0536	12.0013	61.8002
TCGA-A8-A08Z-01	low	475.464	0.996456	1257.18	2.24793	67.6218	35.1748	31.1017	75.5714	839.274	121.695	1.40741	930.966	52.0176	1756.6	205.529	38.6386	399.969	1979.7	63.1866	1.49683	68.8408	2.8507	41.0712	232.866
TCGA-AR-A24N-01	high	298.894	2.0812	1455.31	3.16468	16.3137	13.8065	55.0389	30.1381	1093.64	109.559	5.6548	451.627	38.5186	2524.56	105.904	9.49797	144.653	1022.77	39.3228	1.56878	177.38	4.63035	22.9217	76.456
TCGA-BH-A0B6-01	low	2543.35	24.445	13764.2	18.8546	432.882	95.7311	79.5301	288.216	9914.59	359.257	21.6306	4852.62	514.846	26120.4	1739.19	54.0369	1817.83	6436.74	150.163	11.5903	427.992	62.4977	66.232	492.909
TCGA-EW-A1PA-01	high	296.734	1.50039	632.365	4.30126	15.7831	13.0369	43.1331	30.6739	509.402	49.313	5.10171	244.798	21.3887	836.953	73.1331	10.264	149.785	665.89	24.011	0.706526	38.4209	2.46451	10.8761	51.7458
TCGA-AR-A24Q-01	low	374.195	0.514305	1115.15	4.70435	91.1097	25.7178	72.6102	65.4281	811.824	81.642	5.49294	682.004	9.9107	1547.17	386.667	23.1353	312.308	1365.77	41.64	0.325603	51.5286	0.25813	23.1197	175.692
TCGA-BH-A8FY-01	low	228.196	3.74908	1337	11.9788	24.0966	8.21642	22.4668	13.4026	849.145	62.6692	2.16959	348.901	27.4813	1680.9	66.9853	10.7231	270.411	659.604	36.4246	2.62166	46.3097	5.89197	17.3516	73.3343
TCGA-E9-A2JS-01	high	328.007	0.410887	1120.43	3.65137	20.9817	12.6213	17.7642	24.7822	601.885	43.2839	0.49602	435.125	40.4951	1068.53	191.022	11.0203	153.733	519.874	10.2461	4.06839	46.1608	1.9512	11.152	56.5211
TCGA-AN-A0AR-01	low	114.022	1.87677	525.717	3.46536	19.455	3.97493	3.14435	13.5187	176.935	27.1976	9.53931	223.927	19.7966	445.216	46.4567	5.59874	101.262	298.979	10.5896	1.29135	11.4386	4.15444	5.96508	30.9665
TCGA-AO-A0JB-01	low	166.122	1.41027	221.925	0.986809	20.3232	4.19837	3.94637	13.4395	237.126	33.8968	0.879611	190.572	15.4825	363.528	116.876	3.22593	124.444	286.785	7.68741	0.683674	23.7523	1.19785	3.77032	21.6804
TCGA-A8-A06P-01	low	356.333	3.40779	627.684	1.40091	95.8013	13.7187	23.2951	99.1113	534.502	111.936	2.28834	1056.62	22.163	864.782	120.675	23.0284	406.617	1662.2	49.7073	1.02686	26.9754	1.70215	27.6045	140.511
TCGA-E2-A15E-06	high	295.425	2.76625	769.814	3.45993	32.8367	25.6827	84.5475	20.5352	284.854	64.7684	7.65742	252.69	25.3202	881.38	167.648	20.9443	251.417	1011.99	47.1583	2.08961	46.7318	2.1115	21.1782	127.483
TCGA-E9-A1NG-01	low	591.642	7.12685	1256.07	7.72058	152.631	46.5201	19.5708	215.544	1133.35	170.842	1.65226	2332.15	95.7912	2814.18	979.016	57.1043	765.457	3492.33	28.7002	7.18185	55.6679	7.31654	50.909	297.334
TCGA-BH-A18T-01	high	304.827	0.260406	757.381	5.92193	40.4605	0.610783	0.456735	27.0053	1868.86	35.0595	13.7926	317.26	24.3806	2504.87	58.1895	6.506	101.807	461.958	7.07649	3.69251	118.518	4.46006	7.79498	42.418
TCGA-E2-A15R-01	high	99.1767	0.0851851	330.461	1.08484	32.9997	3.33004	6.70682	19.9552	109.976	28.2504	0.868955	250.653	11.8805	311.995	121.413	11.1864	112.79	438.612	2.94996	1.11047	11.6571	1.85982	7.38308	62.123
TCGA-AO-A0JJ-01	low	781.826	2.15344	1336.41	3.65213	84.5646	46.8921	114.32	113.502	1337.54	154.049	11.6851	1322.1	47.7917	2776.51	381.437	44.2804	856.124	3114.99	89.5653	3.86626	85.1832	2.72035	43.3038	419.162
TCGA-E2-A15L-01	high	240.588	2.12503	737.889	0.552294	33.2963	8.78924	19.05	30.7792	414.344	53.9153	1.57813	354.889	40.1863	953.666	90.6987	16.668	209.107	864.956	35.1887	1.77887	38.5463	2.34261	14.7803	65.751
TCGA-AR-A1AJ-01	high	1183.64	0.972751	3625.85	1.88514	95.8912	88.0894	321.876	239.571	2906.77	299.962	54.1276	2040.86	64.2729	7108.15	534.468	61.8086	730.674	4787.03	201.182	1.40208	362.192	0.636815	76.0984	482.059
TCGA-BH-A0BA-01	high	472.494	0.377463	1943.59	1.85414	35.3604	10.3585	23.3629	24.0916	522.724	54.7675	4.23547	356.151	61.0449	1465.46	92.0697	20.0372	264.198	862.59	27.8133	5.23017	44.3764	2.04605	14.2998	114.146
TCGA-AN-A04D-01	high	167.13	0.210825	276.156	0.839022	4.6786	3.7396	9.26489	8.89248	342.958	14.6523	2.21262	76.8295	11.5118	413.17	18.5609	2.34201	48.4062	201.982	8.64442	0.709828	18.325	1.82528	2.94643	24.1364
TCGA-BH-A0AU-01	high	496.214	0.528923	935.37	7.47944	35.77	22.951	57.9108	51.2227	988.595	78.3599	3.24481	521.178	70.6228	1732.73	135.329	21.0714	298.178	1169.25	31.0364	2.64012	61.1066	7.02281	18.9912	139.768
TCGA-A2-A25D-01	low	811.044	8.00755	1507.16	8.18517	65.2193	19.2013	24.1962	123.085	1466.14	150.452	8.50733	1529.76	64.4864	3042.45	134.55	30.0577	507.962	2305.53	65.1695	5.19543	117.686	3.21105	38.5504	166.42
TCGA-AO-A126-01	low	436.811	8.96304	950.304	2.02405	68.8182	4.4104	5.74102	83.4182	917.125	99.6334	1.69679	835.11	44.4327	1468.21	351.863	11.0872	445.127	992.5	30.5687	0.998349	51.1899	3.27955	13.0134	41.4247
TCGA-A8-A09Q-01	high	378.645	6.72637	630.122	5.98844	185.001	42.5805	41.0323	170.737	575.5	135.839	6.22133	1523.1	33.0732	1449.33	691.738	58.3301	620.507	2927.5	34.0866	2.8837	43.0925	3.18922	45.8298	232.242
TCGA-EW-A1J1-01	high	457.404	1.93265	1223.68	4.55491	92.1606	31.8516	54.1219	77.7842	686.388	84.8942	4.41166	861.91	65.5127	2878.01	491.971	50.3221	342.102	1842.31	34.0554	6.08995	81.4906	12.0368	26.6866	242.524
TCGA-E2-A15D-01	high	422.427	6.87905	1055.92	3.50421	23.1785	19.7076	44.6153	64.1703	569.212	92.1328	3.20785	608.074	36.0042	1160.92	80.5001	13.7594	348.176	996.876	27.49	2.86078	66.521	1.68684	17.9682	83.612
TCGA-LL-A5YO-01	low	1554.79	28.4886	2799.96	37.5522	648.872	61.6902	7.05985	270.739	1999.19	334.718	28.6329	3217.94	116.515	4805.12	1361.81	73.0071	1460.01	4468.82	97.8187	4.06493	323.022	11.3858	89.7921	412.533
TCGA-LL-A5YL-01	low	459.795	0.383083	1050.39	1.83739	58.1752	34.2052	259.287	37.2281	1084.82	166.827	8.79927	857.926	47.0731	2636.74	375.082	18.1074	667.643	1357.58	171.22	3.12981	110.176	7.6034	26.5225	188.373
TCGA-A8-A08X-01	high	360.535	3.6576	737.713	8.40017	92.1861	6.77395	5.81531	79.571	548.738	92.9623	20.7154	659.228	25.1224	1490.2	74.2983	23.8847	324.623	1217.29	19.4383	1.51004	42.8642	2.72636	17.9282	99.2289
TCGA-LL-A440-01	low	741.982	0.852527	1074.17	2.05806	130.895	30.5133	73.6393	60.5251	960.627	187.63	2.67583	1143.61	37.8166	1901.34	738.95	33.5502	600.165	1746.57	73.7444	1.00208	78.3129	0.345599	43.8392	220.685
TCGA-D8-A27M-01	high	1935.16	20.9625	5029.44	44.0779	241.256	205.433	388.704	280.313	4033.83	508.877	46.1467	3445.67	85.3981	11096.7	995.233	385.166	1816.04	7598.05	308.754	7.9457	499.792	166.187	118.355	668.884
TCGA-AR-A24W-01	high	444.365	2.02256	979.414	2.92206	47.0732	12.2319	37.623	27.6285	464.958	67.2084	5.10347	339.533	15.0025	1165.23	209.918	14.6648	207.361	814.295	19.4559	2.40345	25.646	1.43312	12.5492	117.255
TCGA-D8-A1JU-01	high	886.385	4.86674	2064.88	0.846341	109.43	23.3965	92.1101	90.0638	1169.5	177.572	1.88133	945.718	114.97	3452.57	681.514	44.3522	660.332	2321.51	63.0973	16.1171	108.816	3.93334	45.6201	306.233
TCGA-E2-A1BD-01	high	382.909	0.233176	1346.37	1.46355	113.203	6.80911	2.01762	47.6615	781.851	142.418	4.62909	972.635	28.9904	1503.63	630.799	8.85268	256.202	1670.71	10.5646	0.567675	44.0002	2.54543	14.4115	157.338
TCGA-C8-A12Q-01	high	483.251	2.55195	1858.25	6.81721	51.3914	7.80405	29.4369	38.3621	1213.82	84.6931	3.52331	418.298	76.0871	1889.02	128.012	24.3522	292.815	1196.23	22.3732	4.36721	76.8228	2.01852	25.433	97.8765
TCGA-BH-A18F-01	high	590.446	1.20832	1471.29	2.57877	122.632	31.775	22.8235	71.0551	1212.4	113.413	5.28772	1046.99	117.626	2772.76	511.403	22.0275	395.29	1576.28	23.8279	4.30904	99.3799	6.36781	18.6816	155.217
TCGA-A2-A0D1-01	high	137.833	0.183671	424.006	3.3081	12.6109	2.77867	3.46487	10.6498	304.64	15.3432	1.58535	147.255	24.9657	720.726	15.8282	3.07695	54.2985	161.742	9.61145	1.56028	27.5187	4.03769	3.5149	12.5927
TCGA-BH-A1FD-01	high	242.09	0.179327	929.312	1.95749	70.18	1.17421	4.93925	60.2441	525.282	48.3382	0.469044	572.816	22.71	1689.88	212.167	13.3315	142.277	774.6	14.0877	2.28351	50.2305	5.94028	13.7317	96.6983
TCGA-A2-A0YM-01	low	452.987	3.96415	1173.02	17.6503	99.8339	29.5047	80.3442	82.8865	1935.16	74.7162	13.6974	675.826	39.2752	4385.2	171.472	23.9173	275.219	1376.58	66.5987	4.02569	243.821	5.07874	21.9708	104.867
TCGA-E9-A5UP-01	high	394.586	0.977075	2745.65	10.9747	44.1432	6.25246	3.64271	17.6129	2208.71	89.9117	2.4334	682.653	112.402	4276.67	237.841	2.1842	110.609	599.584	10.4614	3.32273	220.578	6.36447	11.6533	42.1923
TCGA-C8-A1HF-01	low	846.327	16.2094	1930.05	10.6639	109.984	22.5485	33.1608	146.654	1941.78	235.675	9.15693	1744.1	138.447	4216.71	153.008	23.8138	735.174	2826.25	77.6286	6.4597	206.083	9.65002	41.223	130.73
TCGA-EW-A1P1-01	low	936.546	0.713578	1256.85	7.18652	52.1422	34.1914	86.7359	59.73	940.018	122.466	4.27945	791.071	38.1766	1741.38	188.433	28.2369	425.457	1744.99	81.5371	0.924058	74.4033	2.57097	26.9033	186.826
TCGA-A7-A4SB-01	low	351.201	1.1143	629.837	1.11015	19.3836	5.6939	50.008	11.1501	731.881	34.1165	1.04091	201.678	18.3475	785.094	54.082	6.57655	148.663	377.288	18.8346	0.810814	41.1381	1.51801	7.68479	42.489
TCGA-BH-A0E2-01	low	516.322	3.37001	1080.73	3.73844	64.5836	0.939851	6.31125	34.3023	853.428	41.817	2.51538	497.696	48.1113	2143.02	44.9879	9.02595	218.175	619.455	22.0598	5.4178	46.883	4.48637	10.0555	58.5209
TCGA-AR-A0TU-01	low	466.604	0.390437	2453.95	1.21347	62.1416	19.403	29.5226	95.0871	2014.92	163.257	13.4035	1297.16	27.7909	4482.06	366.991	29.8901	332.815	2117.6	60.7185	0.446615	304.971	0.220456	24.4829	221.635
TCGA-E9-A295-01	low	483.495	0	1177.73	6.95306	86.9676	22.7004	41.1835	32.6572	603.216	63.0831	2.04632	491.696	53.5134	1309.98	287.216	14.0238	239.07	814.342	32.8713	6.42807	55.8662	4.84061	13.0938	82.7123
TCGA-LD-A7W6-01	low	652.957	1.64858	1703.42	8.91884	29.9428	15.925	65.3041	17.2871	1162.08	53.8272	3.98293	346.185	105.196	3718.13	154.497	16.4709	257.005	695.788	55.9635	5.41579	127.132	20.8707	14.9465	103.818
TCGA-E2-A1LK-01	high	325.454	1.17489	1049.03	1.67281	23.4171	6.11051	7.92419	20.1989	662.151	27.4223	3.80789	283.233	37.1534	1543.78	81.7332	3.58305	64.3425	318.411	6.09315	2.61953	121.297	1.92287	6.40196	21.2189
TCGA-AO-A0J7-01	high	156.315	1.5154	299.018	0.865559	9.85381	11.5311	15.9063	23.3536	228.635	40.8298	0.47011	216.014	12.6825	493.288	34.9892	4.95593	125.602	381.288	8.88199	1.09529	20.3832	0.424511	8.33866	42.7173
TCGA-AO-A03U-01	high	926.006	3.55409	1756.53	8.96414	134.339	22.1666	18.9738	102.469	1168.55	206.043	9.82421	1804.35	13.9796	2386.83	971.713	43.0891	610.374	2852.07	40.6893	0.488135	107.542	1.4392	67.649	427.063
TCGA-E9-A1RB-01	low	174.793	1.53863	423.486	1.652	33.437	8.40099	7.98294	33.1545	318.167	84.5252	1.64276	475.084	25.7824	726.397	57.6955	6.81073	146.12	847.345	17.4698	0.509551	32.9346	2.94338	13.471	42.2201
TCGA-A2-A0SU-01	low	517.039	0.398577	1597.45	1.49054	63.9412	21.5019	51.611	73.377	789.153	93.1249	5.49056	846.802	51.268	2161.31	117.96	16.5723	462.346	1488.88	32.5471	0.458793	57.6963	5.13452	19.6676	129.044
TCGA-E9-A1R2-01	high	577.62	0.75851	2867.86	19.1354	49.5442	38.9028	128.071	33.443	1567.81	102.074	12.6973	460.502	37.1626	2629.35	254.981	21.9703	336.761	1372.88	75.1047	2.2919	104.716	1.10402	23.3512	161.811
TCGA-BH-A42U-01	low	1063.4	8.44368	2011.3	6.45772	133.302	32.1038	78.2933	49.5722	1359.58	146.032	13.7997	1091.68	88.1143	2483.93	588.164	21.5447	808.852	1447.71	59.3914	3.87226	195.683	1.41713	21.5981	122.851
TCGA-E9-A54Y-01	low	117.086	0.0340254	217.871	0.309511	26.1212	2.61367	0.371332	6.28953	231.54	17.7298	1.73543	112.057	4.94212	246.531	153.476	1.58723	59.5967	126.54	0.163652	0.176247	13.8696	0.640401	2.19407	21.3413
TCGA-XX-A899-01	low	746.89	5.40915	1392.53	3.35838	94.0611	69.402	147.58	107.307	1148.69	182.456	19.0326	1143.13	86.7847	2154.29	384.083	56.219	728.817	2403.04	123.103	3.29107	127.174	6.36699	47.25	308.317
TCGA-A2-A0CU-01	high	272.037	3.10115	295.139	0.633923	28.1584	7.43724	12.3316	37.1417	406.528	39.7489	1.69518	411.055	14.0502	495.378	58.7418	11.2238	226.877	664.102	16.6922	0.370003	22.6851	1.39033	10.5277	56.3716
TCGA-E2-A14U-01	high	416.714	2.08969	1010.21	3.89374	48.8012	11.5815	15.554	26.8679	657.141	59.9809	2.98854	380.83	48.2978	995.023	49.4158	15.2751	238.886	577.843	22.4036	0.93403	47.9759	2.9942	11.6732	49.8661
TCGA-BH-A0GZ-01	low	289.628	2.98839	746.686	2.19914	43.7038	24.4735	24.7873	31.1801	526.108	44.4653	2.81918	312.531	38.1794	990.856	41.8212	5.55648	172.755	462.631	20.2842	4.74819	29.8626	4.09517	7.29877	45.5262
TCGA-E9-A1NH-01	low	431.399	1.39166	1255.31	10.4329	46.9927	64.0728	58.8429	41.8944	918.446	110.373	4.51862	646.731	44.3179	2083.28	177.636	29.3301	350.976	1673.02	44.9617	6.36343	64.2277	5.88886	26.7519	191.621
TCGA-A8-A079-01	low	205.21	5.47043	554.926	0.806945	18.5781	13.4898	37.0653	20.884	283.044	136.77	1.53138	429.094	16.667	1041.56	151.835	12.0923	280.942	878.308	41.6713	1.01091	27.9743	2.35974	19.8365	80.3738
TCGA-B6-A0IO-01	high	706.378	3.00171	1889.22	6.50119	41.2242	36.9461	92.1036	20.5518	3853.26	84.0932	6.6399	359.353	52.5857	7034	183.854	7.92354	269.303	1111.55	74.4969	4.34616	161.731	7.20998	13.7737	129.8
TCGA-BH-A0DG-01	low	498.834	11.5001	1137.86	3.76003	60.7119	17.7105	58.9244	81.931	993.244	109.962	4.33532	749.868	49.995	1884.17	75.9395	24.1914	378.518	1544.4	21.7706	1.49453	64.3804	9.12006	31.1256	80.704
TCGA-A2-A04Q-01	high	1113.9	16.4908	2763.18	8.61256	343.16	124.991	199.12	293.421	3417.13	309.393	48.7926	2833.87	235.797	7666.77	539.185	35.9657	1502.4	6273.25	247.74	15.7512	396.367	26.4143	65.3377	509.725
TCGA-D8-A140-01	high	501.38	1.36543	1658.96	2.75582	28.151	7.70631	28.4391	30.3033	1155.13	48.734	8.27002	300.808	101.198	1953.11	95.8311	16.8245	181.905	787.065	27.6648	6.16653	94.0041	7.32425	17.6294	95.9255
TCGA-BH-A0BP-01	low	477.077	2.10008	1006.8	0.605716	11.4391	13.0052	27.5108	27.8687	441.432	79.7203	1.76846	415.957	24.8735	1124.82	92.7256	14.9991	227.1	801.667	34.934	1.73785	36.6224	1.96667	15.7289	75.7219
TCGA-D8-A1XR-01	high	206.7	2.74099	843.88	5.58403	25.9438	11.5019	8.43542	31.1501	512.319	47.1553	0.963374	392.989	49.3631	838.653	61.3247	9.29414	220.522	719.655	15.463	2.43287	44.023	1.22524	13.8975	112.559
TCGA-AR-A0TX-01	high	1158.36	7.51918	2477.01	16.2405	135.758	38.9921	113.256	211.615	1997.81	178.761	11.0732	1298	90.7741	5461.61	301.052	53.6565	812.678	3396.6	41.4785	1.21829	132.185	7.43152	51.6569	346.831
TCGA-A1-A0SG-01	high	320.501	4.52113	522.239	3.55022	53.1824	21.3673	40.3342	41.8131	480.695	65.4073	9.33904	495.562	38.7863	877.453	355.56	25.6442	390.208	1239.88	27.6185	3.02243	32.3735	3.14191	19.7332	101.315
TCGA-AO-A12F-01	low	214.956	0	509.579	0.947487	24.0038	0.209407	0.603166	9.74366	498.298	29.9548	3.31597	219.407	18.7419	682.848	97.366	3.81009	100.988	301.704	5.69685	1.89607	16.3043	1.56834	4.76659	35.9247
TCGA-E2-A152-01	high	390.997	3.73622	1393.34	0.746955	23.2958	30.6476	56.8415	126.764	859.641	89.4839	1.77192	1095.46	24.2101	1413.91	112.882	21.0259	392.398	1639.83	60.4272	0.659281	37.6188	1.14367	28.9412	87.108
TCGA-EW-A1P6-01	high	250.126	1.98529	552.423	4.89497	51.4145	3.30857	1.71049	43.4464	345.717	61.0647	2.82865	588.191	25.2003	841.285	90.6365	15.6011	265.851	959.167	14.8256	3.01739	27.6736	2.16327	15.3366	83.1256
TCGA-E2-A1LI-01	high	706.392	1.06025	1535.57	13.4793	21.9951	16.6232	62.7542	32.0423	1819.01	72.2348	20.7195	391.112	62.3602	3891.13	81.2343	7.67581	183.207	805.812	42.3257	8.13327	212.643	5.24536	15.3658	87.6239
TCGA-AN-A0FX-01	high	316.978	0	881.154	0.961364	46.3241	2.38203	0.592139	19.2435	657.512	31.8182	3.96503	348.524	49.4384	1061.27	185.964	8.51287	186.47	460.866	4.98785	1.12053	64.7688	1.41726	8.16658	55.4999
TCGA-AO-A1KP-01	high	118.323	0.0298865	386.779	1.11463	14.3351	2.03287	8.7831	10.3193	321.181	28.7111	0.633183	91.6951	8.8115	368.868	13.8076	2.56443	42.6745	235.915	19.5781	1.19976	9.07716	0.765003	4.16519	30.976
TCGA-E9-A1N4-01	low	433.027	3.34306	1898.27	1.56729	33.6818	21.3069	65.1302	90.6984	877.802	74.1839	4.25769	618.839	38.6898	1638.62	133.84	19.2899	303.096	1295.15	34.6321	1.33204	71.7702	1.6069	24.439	158.029
TCGA-B6-A402-01	low	212.293	0.259155	1186	4.03704	24.7862	0.284929	1.84342	16.3753	1173.71	26.6397	7.44779	236.668	44.8049	1497.88	84.8491	2.17295	67.9892	242.121	8.32012	1.51857	223.28	7.31644	3.73137	26.4375
TCGA-BH-A0B5-01	low	558.727	0.779783	1137.93	9.66926	24.5989	33.2346	92.2671	27.7959	1050.49	108.951	2.76955	443.216	58.4105	2233.99	239.606	27.4179	442.688	1615.3	73.5105	6.16504	86.9275	3.21339	31.1174	158.933
TCGA-EW-A1J2-01	high	548.145	0.643677	1161.51	5.24306	79.3968	28.1534	59.6187	109.129	995.103	131.461	2.75497	1070.67	79.1582	2488.82	271.972	38.9228	448.898	2029.85	28.0601	2.82645	70.3037	7.62133	31.6775	213.601
TCGA-E9-A244-01	low	161.493	0.115471	628.636	2.23205	21.1278	3.03	3.24046	15.9833	375.187	30.2823	2.74087	220.559	18.1487	1114.17	25.5034	4.40358	86.3527	337.751	8.52512	1.14391	37.9236	1.95598	6.66532	33.8035
TCGA-GM-A2DO-01	low	1078.25	4.14721	2612.92	2.03134	408.839	60.7489	6.0927	195.337	2512.59	300.626	65.3346	2029.17	91.3762	5707.65	1598.45	61.1827	818.475	3404.11	0.153438	4.56491	342.309	4.203	73.9899	404.182
TCGA-C8-A12N-01	low	440.582	0.587864	1092.5	2.45985	128.809	185.408	92.9344	188.388	919.662	217.015	7.99557	1842.01	75.3183	2461.51	155.418	20.8707	495.016	2895.05	24.8062	4.13112	71.5896	3.95366	38.5392	202.857
TCGA-AN-A0FT-01	low	281.028	1.09233	395.426	2.4841	64.0921	0.80065	2.96091	43.1356	538.169	55.3483	1.20777	647.982	34.6059	906.791	736.178	7.47258	193.557	733.086	3.53439	1.74245	30.7196	2.85959	11.4383	106.944
TCGA-A8-A09W-01	low	344.508	0.122618	643.48	0.966673	103.627	6.11153	0.732812	87.5714	456.22	86.5625	0.994227	883.78	11.1202	884.881	338.934	20.7921	369.716	1320.02	28.6229	0.571629	32.9057	2.1232	25.9097	203.929
TCGA-A8-A07B-01	high	252.852	1.39926	710.118	3.81851	15.5238	9.58685	46.8455	34.29	501.058	43.7706	0.520091	438.308	33.8468	859.468	194.563	15.3968	162.138	774.909	40.2387	1.04905	18.7289	2.77221	13.9212	92.8882
TCGA-BH-A18M-01	high	667.491	3.32788	1621.5	9.9246	71.4029	1.55617	1.18215	65.0395	1501.36	123.51	3.56989	870.303	100.683	3239.66	151.087	16.8536	333.855	1677.94	18.9642	1.49468	164.366	11.9878	21.8075	207.309
TCGA-A2-A04P-01	low	470.407	3.23689	1015.63	1.09229	57.9095	4.0716	1.30232	39.763	1160.29	61.5047	11.532	506.984	33.1054	1723.8	208.22	9.2439	221.255	642.495	17.4769	1.95385	105.648	2.51551	10.0521	55.2529
TCGA-D8-A1XB-01	high	353.707	1.81902	945.486	1.50424	27.5531	26.4718	69.4377	19.4051	798.4	86.4321	4.19551	349.375	30.7706	1517.23	189.905	17.624	239.564	1198.01	61.6668	3.08364	50.7856	1.32795	19.535	113.363
TCGA-B6-A0X5-01	low	175.007	2.80067	1950.45	5.18309	26.2122	7.7582	17.8796	26.7038	2421.26	32.9314	0.833579	206.403	77.8829	1800.91	22.7185	9.45403	126.277	442.789	12.7737	14.1444	194.586	13.3416	9.71784	19.7383
TCGA-AQ-A04J-01	high	552.182	13.459	747.208	1.66949	92.58	24.1909	68.7971	78.3781	1160.25	111.718	32.6012	808.394	52.9348	2301.28	178.336	31.6719	377.937	1620.61	75.071	2.15623	116.019	9.27156	27.678	186.742
TCGA-Z7-A8R6-01	low	301.229	0.258994	1205.63	1.9184	62.6481	21.8907	47.8486	35.4866	794.954	103.845	1.68388	503.139	38.9017	1581.55	153.738	8.83131	228.65	1024.8	35.8758	1.78235	55.5687	5.65454	18.6825	130.719
TCGA-AC-A3W6-01	low	966.308	2.13874	2342.23	10.3635	99.2813	93.6	137.929	85.54	1297.2	162.892	7.93928	1127.29	184.793	3872.61	228.178	33.8911	782.356	1980.48	116.082	12.2182	193.147	19.4148	42.3706	286.492
TCGA-E9-A1N5-01	low	670.282	1.02911	1676.57	14.458	91.2345	53.7738	198.951	50.0624	1352.61	152.48	2.10852	794.054	104.485	2350.73	437.284	27.079	553.689	2264.86	142.112	2.68013	124.294	10.2441	40.7022	297.002
TCGA-B6-A0IM-01	high	321.946	1.47592	1103.29	1.71848	5.84462	8.87944	26.5999	7.63125	1003.49	33.1072	0.532733	154.167	74.4869	1802.85	74.6998	10.0811	127.593	489.633	20.9839	3.48613	87.2511	8.66693	10.2693	24.2997
TCGA-C8-A273-01	high	361.185	3.99397	809.741	2.30458	16.2559	8.84357	39.0106	24.4876	923.863	48.5933	0.935515	328.681	65.0031	1311.74	94.3122	7.14477	184.128	591.583	44.8995	4.51589	45.0033	4.35323	8.91237	53.4697
TCGA-A2-A4S1-01	low	1368.86	7.56709	4406.83	9.8073	71.5206	46.767	71.2549	60.6515	603.05	309.049	2.52222	2042.66	184.733	8633.94	602.281	26.1991	1246.67	3101.15	255.091	8.70646	316.322	21.4768	66.3393	398.534
TCGA-A2-A4S2-01	low	943.087	0.627145	3035.46	19.1889	103.858	12.8376	14.1774	59.7405	3229.18	145.184	6.44211	1165.38	209.437	6411.56	177.661	14.4238	317.557	1293.73	59.4503	6.31985	100.5	28.7151	32.8652	157.38
TCGA-OL-A5D8-01	high	416.848	9.84067	1218.26	3.4024	48.639	31.045	52.3438	58.9365	866.068	94.5172	3.17954	742.396	56.7121	2593.91	113.145	15.7985	363.105	1062.94	50.629	2.00664	52.2197	5.86651	16.9268	52.1938
TCGA-D8-A27T-01	high	641.741	0.209398	2410.94	6.03181	77.8148	15.205	16.0783	77.3148	1316.51	114.083	3.23142	923.809	66.0497	3694.67	142.71	17.0525	309.574	1211.53	52.7407	5.44133	121.745	8.88069	28.9926	156.709
TCGA-E2-A15S-01	high	265.073	0.0900186	517.569	2.37467	9.27262	1.86506	2.52619	7.0379	172.989	17.834	0.188361	120.778	19.6126	530.286	18.1066	3.09577	46.2959	176.371	4.50283	1.43771	29.9787	4.72136	4.86065	23.6159
TCGA-B6-A1KC-01	high	125.115	0.307752	257.547	1.18977	12.2093	7.72966	41.1031	11.0186	162.711	34.4713	0.241486	153.651	12.5095	385.462	65.8678	8.61018	106.187	635.413	24.5467	1.58083	8.49735	0.598537	10.2425	82.0348
TCGA-GI-A2C9-01	high	728.84	7.22292	2002.9	6.48232	54.4006	83.7239	53.4643	80.6069	1764.16	93.8142	7.74242	1113.25	75.531	4377.97	163.353	18.4674	397.733	1359.37	77.8553	9.39518	454.533	20.0518	23.7943	81.8213
TCGA-BH-A0BG-01	low	1494.4	4.02838	4148.31	10.271	277.72	47.4499	52.5129	277.028	3650.02	377.026	33.294	3009.14	113.561	7362.32	1515.89	126.403	1052.83	4181.19	80.1037	3.11473	543.725	33.9139	65.7053	487.257
TCGA-A7-A6VW-01	low	719.928	0.566369	3706.05	10.2073	21.6603	2.15869	0.965782	9.06645	1713.93	49.5425	8.33281	396.646	153.401	5345.04	83.6386	2.62755	104.917	285.303	19.375	4.99648	452.371	24.4109	9.32362	34.8558
TCGA-AQ-A04L-01	low	182.246	2.13794	430.333	2.03057	60.7076	0.700564	2.05872	43.3616	269.176	54.2937	0.912808	445.6	10.8032	564.42	173.801	11.5404	180.985	706.257	16.8156	0.431569	23.7813	2.22497	13.603	84.3875
TCGA-AR-A24Z-01	low	322.872	0.859282	1035.08	4.27461	12.6669	1.63756	2.21882	12.6959	1224.51	37.3801	0.674258	244.149	55.7683	2605.74	46.2056	5.05622	76.4189	373.688	10.4098	1.43265	44.7392	8.16726	9.92843	49.759
TCGA-A2-A04X-01	low	1281.78	4.57788	3961.51	12.9723	48.341	55.4768	147.263	94.0197	5044.83	136.953	10.7111	941.433	260.197	9811.62	146.361	19.3381	436.709	1663.1	89.7546	17.3822	447.762	23.5404	32.261	194.714
TCGA-OL-A66N-01	low	532.28	1.82871	1113.66	12.2093	136.521	47.7888	90.1042	43.5253	722.801	114.278	8.23063	1019.63	30.8178	1408.15	626.149	30.5697	802.156	1348.56	62.1664	3.81579	67.0643	2.46775	22.5902	171.402
TCGA-E2-A15K-01	low	473.508	1.17107	1867.41	17.9121	83.2152	37.6151	75.9717	56.0177	1417.98	113.508	9.63151	667.543	58.2498	2086.19	321.798	30.3638	450.497	1700.71	53.905	3.20147	108.758	5.28983	27.8892	190.521
TCGA-LL-A6FP-01	low	124.766	2.05278	751.464	1.08926	21.7564	19.9279	42.5163	7.29	133.072	30.1031	0.447435	175.748	13.9377	454.552	82.0964	6.96056	241.243	414.865	41.934	1.19622	11.746	3.24112	7.42801	50.2569
TCGA-B6-A0RU-01	low	477.897	1.5746	1741.47	2.48039	54.9486	32.4961	11.2266	27.4923	689.799	47.1503	2.68206	425.253	58.1554	1843.38	214.076	12.0961	172.352	682.63	6.20649	0.815622	37.2814	7.83549	9.6363	89.6704
TCGA-BH-A0W7-01	low	823.685	9.75639	3200.11	4.86343	66.8081	62.4725	321.16	106.548	1588.88	475.809	9.79918	1837.97	95.009	5352.74	825.103	47.8373	866.203	4786.73	263.721	10.7239	174.135	3.6138	82.8718	383.078
TCGA-PE-A5DC-01	low	435.434	0.518198	998.487	2.89561	44.3705	8.03057	20.9477	13.8454	1157.2	37.0538	3.6886	589.608	55.1265	1721.9	208.836	7.08304	150.832	383.079	30.0155	1.74473	59.9214	7.71893	6.53481	47.8582
TCGA-AC-A8OP-01	low	445.033	5.23476	615.04	5.53137	25.2675	24.5874	56.2222	40.3643	334.733	65.8584	5.02039	406.037	24.8174	930.928	139.544	23.3516	306.032	880.765	45.6251	2.24592	62.2024	4.10023	19.0143	47.966
TCGA-AC-A2FO-01	low	899.907	1.80667	1547.73	15.015	71.4368	50.8506	138.37	78.2359	1400.67	123.96	10.0524	888.994	109.087	2996.33	238.441	50.7653	645.24	2018.04	82.9062	9.03924	91.5333	10.6648	36.6517	239.114
TCGA-BH-A0H3-01	high	538.457	2.04688	825.248	2.09469	79.9738	19.5254	24.4469	91.5711	682.66	88.0727	3.24096	953.791	19.4137	1190.36	373.646	26.3601	420.203	1525.24	24.5772	0.728926	59.4645	0.660429	24.7386	195.789
TCGA-BH-A18K-01	low	274.789	0.333142	1202.89	3.24254	29.6147	18.7923	23.0607	31.6908	578.933	65.0116	0.888788	424.336	80.6711	1770.1	267.366	6.72665	143.62	824.01	33.3923	8.98188	41.5137	2.68363	15.0894	59.6061
TCGA-A8-A075-01	high	546.437	2.07349	1483.2	1.08693	119.625	17.3309	51.9694	71.5204	1059.78	119.622	4.68801	693.323	134.548	2802.87	137.38	26.7928	307.377	1739.64	49.053	14.7452	90.2432	3.5983	25.9515	127.164
TCGA-B6-A0RT-01	low	1488.75	9.60342	2401.23	30.2233	168.852	47.5442	194.614	176.848	2863.71	255.217	30.294	1754.81	118.871	6162.51	470.447	80.3004	906.048	3737.7	138.817	6.95252	333.651	5.33755	71.8185	446.252
TCGA-A8-A07G-01	high	469.37	3.31464	1735.34	1.13441	94.9094	26.7297	53.6469	50.9062	1329.41	86.2006	3.29621	758.474	50.5137	2653.55	513.311	17.6223	374.785	1395.47	38.8617	3.74836	81.0998	2.86604	22.6811	185.435
TCGA-C8-A1HK-01	low	236.72	0.604401	622.768	3.11549	30.3172	18.1043	53.1218	62.3828	638.3	51.3862	2.37129	383.114	36.3054	1000.73	44.5443	13.6341	130.564	729.294	9.88378	1.3436	24.6662	4.81567	15.6628	104.442
TCGA-E2-A1IH-01	low	534.442	3.62617	1047.93	2.68174	133.269	26.9159	124.467	214.241	1381.5	196.697	13.2784	1211.06	17.2881	2892.89	606.88	28.9002	574.498	2933.19	20.5604	0.786445	65.9127	4.97165	48.1698	330.308
TCGA-E9-A1NF-01	low	537.5	0.0991825	1294.83	3.78929	21.7948	16.517	52.2266	38.1592	1340.4	72.7686	0.817175	425.775	76.922	2400.14	121.943	13.1202	232.447	927.625	51.4726	6.96133	75.7059	6.98162	20.9534	118.896
TCGA-BH-A0B0-01	low	1089.24	11.7655	3680.86	2.39764	87.9582	58.3283	58.4836	124.079	2098.14	244.353	8.15306	2075.84	97.9261	6299.18	205.405	30.4624	822.596	2920.65	96.8994	4.28388	200.927	4.05499	38.9352	218.165
TCGA-EW-A1OZ-01	low	340.325	3.68459	867.068	1.96844	14.4003	19.6165	38.2053	30.9731	729.381	54.4433	1.21614	466.07	48.2752	1475.44	113.154	14.9656	254.763	875.729	44.614	4.21853	44.4932	4.38108	16.2107	71.3474
TCGA-A7-A3RF-01	high	174.078	3.05493	1539.26	9.96479	35.5304	0.488548	0.264601	15.9686	1407.55	23.4112	0.193708	359.553	131.318	1801.33	206.048	5.56875	147.13	293.904	0.118734	3.54844	57.4888	17.7488	5.29549	18.1144
TCGA-BH-A0BJ-01	high	620.089	4.24702	2011.06	5.56026	56.0892	40.7767	75.0626	49.5072	1021.15	90.829	3.05223	612.271	52.5318	1705.01	170.128	24.4081	467.035	1439.34	65.4809	1.43919	55.8636	6.42464	22.6017	130.098
TCGA-AR-A0TW-01	low	595.872	1.44686	1202.02	6.95263	137.253	31.0591	33.6154	120.595	974.998	119.681	4.78809	859.802	82.2343	3236.23	472.839	35.7389	392.471	1914.67	27.957	1.24638	90.7317	8.09851	36.001	214.988
TCGA-BH-A1FN-01	high	401.931	0.419965	1749.83	10.2668	6.78171	7.2954	3.27374	8.35346	1294.9	76.3835	3.25418	413.059	25.5491	3458.29	35.736	4.6653	97.1053	1087.39	27.7233	3.7525	78.5378	6.00726	11.4929	67.5526
TCGA-AN-A0XL-01	low	584.654	0.494143	530.264	4.94446	29.3479	8.59605	9.46946	46.3979	540.243	74.5222	1.3571	638.749	19.2378	886.034	86.581	20.4009	282.514	1056.1	22.222	1.58908	44.7014	4.83622	19.4974	116.211
TCGA-E2-A1LB-01	high	339.012	6.99615	621.639	1.41827	55.6345	15.5422	12.2474	42.422	709.357	56.8284	2.07041	431.348	56.594	925.409	184.661	15.7904	253.24	604.396	12.6522	2.16399	34.0736	4.09326	14.4904	30.7647
TCGA-BH-A0H7-01	low	478.244	4.65175	2216.18	6.44274	18.8325	16.3309	19.8387	41.2075	1176.45	72.5604	1.81329	458.708	86.2384	2027.57	102.263	8.89037	227.976	839.221	37.9918	0.233182	107.527	0.338911	14.5688	54.3564
TCGA-A2-A1FX-01	low	521.139	4.90543	1785.92	6.47459	56.3547	9.04291	38.4641	41.0176	512.451	99.032	1.61011	708.788	58.5587	1578.62	183.282	29.2902	432.02	1466.94	37.5341	6.30254	58.7529	1.93101	30.6865	179.251
TCGA-E2-A15J-01	high	172.965	0.140581	712.591	3.83637	33.8497	0.700684	1.94516	19.2904	453.466	35.3994	0.551552	247.389	19.5048	807.251	120.95	6.58179	93.274	384.612	2.12988	0.719086	44.6637	2.35486	7.47506	48.865
TCGA-A2-A0T3-01	high	226.308	0.324833	690.767	2.56085	17.995	2.53966	3.03859	15.9946	604.468	23.3542	1.0762	211.459	31.7672	1143.68	88.0698	7.75464	81.1107	294.25	5.72862	0.72912	35.8758	2.03792	5.46179	39.3453
TCGA-BH-A209-01	low	698.563	5.92367	819.625	10.2309	127.403	28.6908	87.0847	114.58	1119.07	181.559	20.026	1483.17	73.8829	2803.27	721.127	44.143	488.232	2827.45	33.7376	8.7523	118.886	4.65611	56.9275	288.791
TCGA-GM-A2D9-01	low	362.946	0.528112	1416.65	4.59045	58.3775	14.5546	39.3381	24.4819	1117.2	97.7558	1.51946	462.507	65.8945	2262.15	128.688	9.13093	295.243	927.698	41.262	3.14588	113.328	4.41767	12.9077	116.878
TCGA-A2-A0T7-01	high	557.315	0.934343	1920.65	2.23498	92.0573	14.7521	13.0833	57.8422	969.412	98.9036	2.7697	863.935	29.783	2836.77	392.839	25.6989	276.235	1166.75	22.6694	2.04345	97.862	5.36685	24.2672	137.831
TCGA-D8-A1XS-01	low	381.803	4.35199	833.34	1.12673	23.1138	28.0906	81.9418	73.5718	487.678	84.4235	2.60058	584.681	11.1038	1167.1	102.488	28.611	318.852	1421.48	53.3601	0.511545	37.0948	0.226828	27.3232	108.746
TCGA-AR-A2LL-01	low	333.073	4.31452	886.2	3.85761	35.5453	12.0442	22.1057	67.3292	771.207	115.519	2.11232	882.275	36.1344	1315.35	381.034	21.1323	345.726	1232.61	22.0996	3.08487	46.8635	1.08273	33.2618	103.006
TCGA-B6-A0IP-01	high	409.022	0.761189	1582.7	7.29698	48.6133	21.6477	15.0624	47.7801	1126.92	75.4947	7.19042	550.29	54.519	1510.85	68.9813	16.4781	312.199	922.525	22.1919	2.65384	81.1545	5.11348	15.2017	119.499
TCGA-A1-A0SD-01	high	620.181	0.297915	1799.9	6.09744	41.1347	23.5177	55.7068	34.8971	1100.94	60.0495	4.41234	490.963	75.2005	2559.53	112.005	16.9277	228.235	924.726	49.7927	2.72945	85.3419	11.6348	18.2229	134.49
TCGA-EW-A424-01	low	332.944	0.333294	861.869	3.0318	26.2682	19.2949	12.5418	22.3108	459.582	52.0746	1.94957	413.82	48.3775	777.248	64.1354	10.9463	200.215	532.597	30.0208	0.823972	55.9641	2.4864	8.57155	83.6678
TCGA-3C-AALI-01	low	586.746	3.93724	1469.49	23.7458	45.7794	35.9905	36.8723	84.2727	1712.62	83.3154	4.31678	816.598	68.9269	2696.51	125.098	26.3534	435.994	1244.8	52.9717	2.70993	133.988	11.4912	21.9892	129.692
TCGA-B6-A0I1-01	high	711.719	0.422207	2527.17	3.31251	15.3301	1.00576	6.47958	4.80874	2873.15	39.2267	14.9083	101.291	166.984	4925.84	24.7059	0.997341	42.7228	128.31	12.6918	12.1992	569.571	12.8733	2.67587	17.1062
TCGA-AC-A2QJ-01	low	665.395	0.545563	1788.58	17.5738	71.9732	38.0876	222.047	39.7971	2778.79	195.834	6.14435	1452.17	123.142	3098.86	501.619	18.3359	835.675	1049.58	222.083	1.89504	100.921	11.8386	29.7308	173.843
TCGA-AR-A5QQ-01	low	928.003	6.52601	1996.72	5.13019	151.043	39.7552	133.46	85.4496	3225.15	141.007	17.2906	1317.69	176.234	5666.88	316.238	23.0988	696.018	2404.95	96.7223	5.18533	287.554	6.97541	38.1267	156.01
TCGA-BH-A8G0-01	high	898.607	6.70554	2203.16	2.80133	124.104	31.7471	105.008	95.4643	1235.8	180.529	21.3975	1006.03	33.1117	2582.77	325.298	42.3666	745.288	2085.96	115.772	1.23498	94.0892	2.0941	61.101	265.205
TCGA-D8-A1XQ-01	low	1120.16	15.3184	4680.42	9.2081	81.681	31.4646	46.7404	207.391	3136.95	154.881	20.994	1735.9	103.316	6086.83	231.427	55.6567	769.928	2938.46	73.7061	3.03159	241.507	10.6108	57.0119	216.601
TCGA-D8-A73U-01	low	1611.91	8.43204	4388.74	44.3329	324.453	149.845	398.815	360.008	3510.84	441.449	20.9573	2903.3	247.563	7727.49	1144.37	84.4708	1531.99	6958.35	241.355	17.617	379.361	40.245	131.085	733.889
TCGA-C8-A26Y-01	high	641.13	1.49897	1223.12	3.94184	24.2693	16.2847	30.0194	44.8713	1445.66	113.368	4.23433	810.364	52.4955	2888.77	84.3875	10.1244	183.722	952.814	32.2728	3.82575	161.591	7.69431	19.2537	126.998
TCGA-AC-A8OR-01	high	444.095	2.44954	1804.22	1.51924	24.6378	22.492	17.4023	46.2234	1091.13	89.6572	0.655259	721.27	34.5773	1125.06	116.58	16.5107	377.747	1074.37	46.1623	0.807434	63.9531	0.335298	18.9915	89.5784
TCGA-D8-A27K-01	low	390.417	1.55863	1073.93	1.62529	53.4479	24.1193	34.6126	102.846	581.96	109.847	8.20319	783.891	10.2604	1251.35	102.332	43.1042	371.663	1901.12	32.729	0.876269	46.7368	0.0858599	28.1214	222.639
TCGA-EW-A1IY-01	low	515.221	8.78826	2417.91	5.43269	155.835	45.3448	245.322	204.634	2101.39	331.347	15.4916	1220.81	30.7246	3753.71	213.979	30.7563	527.254	4232.16	90.164	1.02585	72.1527	8.10724	71.2875	144.247
TCGA-BH-A18V-01	high	898.143	4.7105	3525.45	10.9693	181.59	4.02166	12.0147	178.064	4594.15	191.434	16.2929	1374.89	139.371	9391.77	204.834	85.8033	469.554	2383.44	56.441	8.23734	541.769	299.11	42.1426	153.728
TCGA-BH-A0B9-01	low	592.018	17.0031	1843.78	3.75464	188.653	99.1486	43.2689	143.394	1927.53	170.897	29.3426	1444.47	115.569	4210	225.526	139.25	711.2	2873.16	93.6522	5.22805	179.47	13.8676	47.6436	319.049
TCGA-A2-A0T2-01	high	574.974	1.30495	691.168	1.27184	27.167	3.24297	21.2169	19.641	611.411	38.1454	1.56033	311.15	29.1318	1059.96	72.2411	4.81363	120.199	442.852	36.9713	1.3197	44.3616	2.69	6.82649	42.5823
TCGA-AR-A1AS-01	low	237.96	3.71437	966.507	1.02252	19.4038	17.4242	31.6595	28.0187	550.962	151.562	1.49564	684.643	35.1229	1042.07	137.965	15.2268	262.207	1814.1	72.0714	1.03794	29.3681	2.13407	23.9159	113.188
TCGA-E9-A1R4-01	low	854.935	4.73991	2266.24	5.36996	406.706	71.0004	83.9412	362.16	1497.01	280.621	17.9879	2871.86	66.4175	4049.09	2487.4	118.947	976.206	4824.39	3.48182	2.47752	148.094	7.59106	76.0303	546.211
TCGA-E2-A107-01	low	272.132	7.51737	817.93	0.313677	18.216	20.4427	33.4396	22.5803	402.315	63.8223	1.51526	391.762	8.03626	640.18	70.0652	9.25233	294.432	617.246	53.4717	0.232204	29.3153	0.259608	9.68341	55.0292
TCGA-A2-A0T0-01	high	349.856	0.181812	531.499	3.85898	82.8653	17.9283	15.4955	60.8412	735.951	47.0577	3.30504	730.432	25.6852	1853.83	291.59	6.9645	211.262	985.409	19.9378	2.26807	51.9395	4.85915	9.30499	88.9115
TCGA-BH-A0W4-01	high	308.582	0.0765344	1059.95	5.95245	24.6396	15.7073	17.4209	30.8804	582.822	48.1341	1.8617	367.724	11.5313	888.629	58.0896	10.7497	171.588	632.553	12.9942	2.36871	29.5013	1.38286	10.139	56.9874
TCGA-W8-A86G-01	high	464.614	1.59535	1221.2	16.1767	9.50663	8.06161	19.0567	7.06765	439.979	49.6068	3.1664	166.55	47.148	1366.74	67.5115	12.2862	179.844	472.295	39.2687	3.43915	48.0382	6.42922	9.47968	23.2625
TCGA-A8-A097-01	high	448.452	6.89761	1508.41	3.08966	41.4458	17.0057	23.3609	96.626	1676.23	83.8864	2.7472	905.037	125.318	3533.62	128.739	23.2016	362.045	1446.31	33.829	4.1751	76.2787	4.91749	23.8653	61.6213
TCGA-A2-A0CZ-01	low	643.851	0.655564	1583.07	2.0209	128.888	8.86273	3.88951	67.6159	1212.78	80.6241	5.77277	883.51	68.6117	2553.74	356.611	20.1269	325.558	1124.03	22.8072	3.58438	69.0952	2.19352	15.0853	145.619
TCGA-A2-A3XV-01	low	238.58	0.578942	989.545	1.17966	15.7343	7.40063	28.1793	11.7415	723.645	48.1092	0.708681	301.617	32.9082	896.902	44.171	6.30813	188.364	248.935	20.5611	1.07958	37.9606	2.61515	8.12876	31.3
TCGA-A2-A0ST-01	low	1838.43	3.3364	3729.86	8.15642	148.064	495.414	435.501	302.485	4480.14	345.415	72.3493	3204.37	278.618	9442.66	656.151	126.384	1547.77	5781.57	284.904	16.391	462.021	18.4985	83.8771	594.357
TCGA-EW-A3E8-01	low	948.732	6.82141	2716.39	36.8916	103.278	28.991	72.5009	103.211	1500.23	160.436	12.7518	1303.81	88.4485	3923	165.222	34.2351	727.922	1934.66	55.4445	6.05724	213.087	5.39444	34.1168	169.72
TCGA-A7-A4SD-01	low	755.213	10.6374	4450.07	12.9901	183.836	23.8678	109.843	142.937	2523.66	157.514	25.0789	1572.34	276.675	6156.52	894.599	36.0879	533.801	2223.6	85.8789	10.8313	334.367	31.7776	30.7781	144.347
TCGA-3C-AAAU-01	high	195.654	0.395097	1188.04	1.54542	29.8161	7.66847	10.872	22.0391	239.336	28.2437	1.89114	262.873	57.9867	1047.46	136.789	9.06733	126.882	390.425	5.6249	3.18238	49.349	4.07506	9.90321	61.5746
TCGA-LL-A6FQ-01	low	440.42	5.91933	2797.17	7.62301	32.9562	6.37643	10.0581	20.5941	1430.57	57.5407	0.782825	512.878	108.571	4985.64	95.7877	5.1294	253.551	446.332	16.7943	9.47399	119.825	18.176	9.74478	36.1023
TCGA-LL-A8F5-01	low	446.733	3.74594	2692.24	5.38791	84.9334	8.50453	1.1231	39.4594	2024.38	150.301	20.0981	1108.2	118.653	3061.4	405.594	7.36949	325.888	850.158	6.92959	4.34504	179.082	12.7268	16.8076	68.1691
TCGA-AC-A3W5-01	low	767.771	15.2401	919.059	3.23251	176.835	37.3569	121.285	144.518	1403.4	158.31	7.07164	1403.12	51.901	3063.86	254.778	41.8881	803.849	2101.78	105.44	1.48964	171.773	9.43257	47.5515	110.958
TCGA-D8-A27L-01	high	584.362	0.695755	1315.32	6.15631	200.677	22.4757	34.5385	213.836	932.009	150.911	7.02281	1790.4	69.8967	2148.14	734.032	38.723	591.378	2950.36	54.3635	6.85562	90.4226	2.71424	41.0655	324.851
TCGA-E2-A1IJ-01	high	779.341	3.03477	1759.48	7.60566	53.2503	44.9964	167.384	40.083	1560.69	151.99	5.58879	700.694	129.566	3828.56	329.523	46.8797	677.669	2264.3	105.034	6.91345	120.379	9.69845	36.5231	280.342
TCGA-E9-A229-01	low	761.619	0.703445	2886.43	3.05401	74.835	15.2619	24.9003	95.9896	2837.05	97.9973	3.51258	978.302	82.7998	5158.71	525.262	36.7231	355.68	1635.45	26.421	4.63749	173.969	5.63291	34.9182	204.603
TCGA-A2-A0CL-01	low	1416.68	15.9178	2688.96	3.88566	286.225	43.361	229.979	217.341	2326.44	251.761	30.9254	2164.98	64.211	5341.65	614.577	87.3374	1028.65	3846.48	203.825	3.88255	310.7	9.25328	77.5587	573.73
TCGA-A2-A0YG-01	high	379.456	0.68137	1683.35	1.75612	59.4376	9.34479	10.2983	43.9802	865.416	48.7547	2.97031	488.82	52.3561	2031.84	256.189	17.8644	180.285	1020.16	10.2685	5.7941	47.7484	1.85239	15.7382	108.976
TCGA-AQ-A0Y5-01	high	393.238	0.677887	745.719	2.14201	31.4699	8.8077	26.2547	49.7585	715.952	40.4558	0.643905	465.002	47.4906	1212.97	75.2179	18.8786	139.194	770.99	12.8702	1.84808	56.0996	3.97534	14.3976	78.9767
TCGA-BH-A0DS-01	high	405.382	0.549901	1074.79	0.893243	54.1086	18.1262	9.49182	40.8751	578.541	131.921	4.09919	918.529	31.2506	1596.35	88.5486	12.184	304.207	1449.51	41.8645	0.579854	63.3019	2.06997	27.9835	103.615
TCGA-AC-A3TM-01	low	414.917	7.58181	1299.67	6.33758	63.3231	43.5969	54.6297	31.4682	1223.36	173.025	6.32444	1325.21	58.12	2642.93	249.427	17.9432	716.554	1154.52	87.2564	5.47518	110.428	6.55646	24.1804	143.495
TCGA-AR-A255-01	high	654.131	0.823785	1363.21	9.77566	104.18	12.0543	86.2542	79.9658	1420.6	142.888	4.93618	830.544	55.7678	2266.95	177.549	30.2428	308.111	1686.93	81.1165	4.25739	103.334	8.1752	32.9373	232.257
TCGA-B6-A0WY-01	low	802.436	0.596493	2408.87	2.61724	92.4524	14.1143	53.5551	38.6479	1821.3	128.128	5.36886	784.168	82.57	3395.7	466.567	19.3667	318.752	1214.12	37.5328	7.29726	138.616	3.22275	19.7884	171.383
TCGA-BH-A1ET-01	high	320.072	0.855394	1092.55	2.71226	62.5393	17.9137	17.5846	61.6704	269.253	85.1791	3.52863	604.764	32.3194	1489.81	83.1632	37.8472	276.163	1399.89	26.8481	4.93087	23.3519	4.63669	23.131	178.858
TCGA-AR-A24K-01	high	89.3537	1.23336	343.987	1.06439	17.1913	8.14081	8.43109	24.3069	168.905	28.9734	1.34002	223.923	15.22	480.713	31.9048	10.0359	100.091	460.146	9.18719	2.72746	15.0051	1.9047	7.51567	51.6262
TCGA-B6-A0IJ-01	low	559.855	9.94902	2463.82	3.32539	285.075	32.0321	31.1484	235.476	3044.53	194.675	20.1342	2158.59	124.118	5222.2	210.625	35.1368	661.187	3008.7	85.3546	9.39606	318.043	9.92878	44.2596	201.457
TCGA-D8-A1JN-01	high	556.733	0.86755	927.649	4.17793	15.1827	9.09696	38.0308	38.2114	667.67	64.6799	1.2814	308.805	41.9296	1718.78	64.8126	19.3052	201.311	892.535	23.8088	5.37933	53.2104	2.99675	15.286	121.953
TCGA-A7-A26F-01	high	160.554	0.74218	322.16	2.95366	23.8353	0.344531	0.0482125	28.1635	251.01	28.2681	2.69347	201.774	25.3411	672.776	26.358	8.69748	90.8321	481.238	3.62917	6.26314	41.9059	1.21063	10.3644	27.526
TCGA-A2-A4RW-01	low	539.08	10.9566	1507.95	2.20779	30.0507	27.5285	38.9207	61.9152	736.721	93.4932	3.15599	774.085	69.153	1688.22	106.574	20.7077	424.533	1038.08	50.4967	2.56827	70.5414	6.9957	21.2041	67.578
TCGA-E2-A14O-01	low	167.558	0.0601543	244.344	0.848148	11.0565	8.35972	13.0594	8.46414	376.158	24.2193	0.684424	156.882	11.4433	647.35	37.2914	2.06873	66.722	226.812	14.9002	0.888033	22.6847	1.13218	4.5124	25.7908
TCGA-AN-A0FL-01	high	518.803	2.1203	1942.1	2.73934	5.1253	3.89205	3.04216	7.2476	1709.92	28.9733	0.843929	217.283	87.6343	2672.25	16.3408	1.65318	57.6841	253.773	9.16344	3.2073	65.5767	5.64477	3.82717	13.825
TCGA-AO-A03V-01	high	612.772	0.469583	1115.43	6.29083	28.4589	8.93645	11.0149	32.6623	661.657	61.1211	2.74678	395.858	42.6635	1742.96	47.6157	10.7128	205.233	696.816	9.81448	6.20255	90.2014	3.02104	11.4661	78.2474
TCGA-E2-A106-01	high	495.12	0.300739	1498.86	1.98336	16.6849	2.6452	7.70703	10.4561	811.526	27.9542	1.56339	121.77	49.9162	1582.84	29.9504	6.29768	114.254	245.594	9.32973	7.31185	63.7255	6.25463	4.63312	29.0355
TCGA-AO-A0J2-01	low	925.807	0.553248	1837.66	1.5973	95.6487	60.5663	104.218	50.7979	3124.26	196.346	3.92596	1577.21	118.034	6180.22	413.088	9.14053	446.709	2693.06	113.588	2.14931	212.06	5.50522	29.6522	231.273
TCGA-AO-A1KR-01	low	328.301	2.19343	640.114	3.20666	27.0836	2.7561	11.1445	13.2168	883.687	82.6851	14.015	477.664	30.3138	1378.04	64.8865	3.02746	97.4192	448.708	20.5721	3.72298	84.4409	5.54375	4.31815	17.4276
TCGA-BH-A0HN-01	low	129.118	1.97446	2322.95	3.51403	24.0139	6.74531	3.21213	19.4427	455.903	92.4626	0.134723	642.821	62.3914	1507.3	97.4524	6.6207	244.666	819.865	29.2743	4.02426	30.5331	2.6498	11.5289	117.653
TCGA-E2-A3DX-01	high	1018.74	5.92717	1926.49	15.1776	189.663	6.06716	13.968	126.834	1078.76	136.089	14.5442	1208.02	94.5138	3045.48	162.098	56.9761	706.366	2173.88	56.291	9.30818	143.69	5.39085	38.4217	303.553
TCGA-E2-A10B-01	high	428.022	5.65236	2310.82	24.5126	62.4029	13.7779	34.6089	39.5063	1240.94	76.5288	2.01134	631.577	84.137	3345.21	367.354	18.9329	330.595	1229.57	29.2094	11.1837	84.433	4.89865	22.5922	150.274
TCGA-A7-A0CJ-01	high	244.069	0.50375	1182.56	2.36167	23.186	1.61327	1.23847	16.7415	852.904	22.4205	1.00341	241.225	26.3357	1808.28	97.4773	3.14025	60.2291	236.9	2.49744	0.562014	44.2049	4.43429	6.16621	17.3055
TCGA-A8-A06O-01	high	377.177	0.783646	882.699	2.79856	39.2248	12.1686	15.5886	57.0287	594.363	70.3719	2.07247	582.829	36.777	1570.5	118.547	13.9147	233.892	980.564	25.2112	1.49588	49.1162	6.18375	20.0362	108.272
TCGA-BH-A18N-01	high	360.869	0.529711	814.404	3.41002	49.4081	4.1813	5.2092	47.386	737.203	56.6102	0.639464	599.008	86.9656	1335.91	448.115	17.4261	247.53	788.134	0.274374	8.26314	31.6203	3.03697	16.5384	117.372
TCGA-D8-A73X-01	high	369.24	4.06642	1132.67	6.735	111.169	11.9223	7.26682	83.0127	854.134	142.214	2.52858	1102.54	99.4658	1356.84	572.54	16.0798	357.44	1608.54	39.7071	3.59669	68.7104	4.27443	28.5577	132.425
TCGA-EW-A3U0-01	low	1257.88	15.7829	3380.91	13.191	363.037	18.5524	15.0722	353.618	2418.65	283.414	29.7113	2299.72	144.721	5544.44	579.29	116.646	1305.06	4242.94	122.128	12.8415	435.649	22.8546	80.6376	338.342
TCGA-AN-A0FY-01	high	345.884	0.261711	842.112	4.94647	38.243	2.60885	1.45075	28.9805	834.151	54.7359	1.84823	436.982	50.2429	1195.06	67.2549	9.72316	198.019	681.661	13.9303	1.43847	45.9133	6.87416	10.8499	68.7
TCGA-C8-A12O-01	high	526.13	3.83244	1348.65	1.77661	24.7078	17.9132	27.979	62.2856	748.683	103.201	2.68915	718.832	72.7374	2001.52	83.943	24.957	258.656	1160.33	35.2707	2.73912	69.59	3.91174	26.5697	121.29
TCGA-EW-A1OV-01	low	912.968	2.44288	1567.95	2.69834	298.078	14.9384	13.2961	218.355	1517.24	168.495	19.0661	1939.16	68.8938	3356.5	1176.37	58.3299	719.291	2986.24	2.09814	2.89229	154.585	6.43695	54.7277	338.924
TCGA-A8-A08P-01	high	671.44	1.19778	1667.07	2.17911	55.0268	35.3355	77.0787	177.445	1629.66	144.431	2.81961	1588.69	36.3978	3327.18	232.02	35.637	518.104	2597.06	70.125	3.24122	99.0956	3.57591	38.9942	256.538
TCGA-C8-A26Z-01	high	241.41	1.36508	732.963	1.2995	21.6346	7.70669	17.6198	22.5594	441.165	36.1275	1.71882	431.582	32.4839	639.316	71.5076	9.7826	111.016	498.566	35.9737	2.08017	29.9178	2.67681	9.70718	39.283
TCGA-E2-A1LG-01	low	802.527	5.65228	2389.63	6.54384	57.9342	41.723	39.8658	27.0766	1917.42	174.94	23.9799	1546.42	171.49	4734.08	363.412	14.3838	489.037	2953.76	144.931	6.40894	281.967	22.3558	49.1882	248.008
TCGA-AR-A0TY-01	high	377.356	0.182011	292.773	1.43491	16.048	5.08734	18.0428	15.7775	231.258	47.2548	2.28512	199.222	27.489	396.584	65.9557	7.81914	125.949	470.75	19.201	0.887797	21.8875	1.55298	8.47913	53.2219
TCGA-AQ-A54N-01	low	289.273	8.25034	854.319	8.98676	8.83206	3.7285	18.3519	3.91758	808.306	39.3287	4.70075	109.467	42.6638	1354.76	42.6105	1.98614	92.3234	206.407	22.697	0.884653	178.735	3.32323	3.62087	32.5254
TCGA-A7-A26E-01	low	174.818	2.13146	313.155	1.3978	8.57196	11.8008	30.2167	25.6567	125.326	28.1372	0.816806	312.935	13.0832	468.552	81.2045	29.7224	243.516	991.915	25.7724	0.95643	18.8369	0.223908	18.6046	110.586
TCGA-BH-A1FR-01	high	348.335	6.80737	1432.8	6.04487	118.375	0.760321	6.23307	65.3144	535.838	99.5866	2.79797	729.105	55.5752	1586.42	90.5704	27.3917	464.88	1368.97	30.9226	7.80784	52.4069	6.54854	27.8846	157.541
TCGA-A2-A0D2-01	high	455.762	2.40569	1067.43	0.336666	59.1739	36.1775	70.6266	57.0704	1012.43	81.4242	9.00281	679.348	42.2836	1777.02	176.502	16.1054	375.283	1241.97	53.4031	0.757252	79.5199	2.08976	18.823	129.377
TCGA-B6-A0IC-01	high	204.044	0.148091	1348.26	4.17604	23.5486	4.74132	4.3175	14.7267	533.486	32.5298	0.116204	270.842	48.9272	1956.12	122.036	5.577	122.206	353.487	5.49878	4.61789	31.2052	7.2692	6.97723	51.1097
TCGA-D8-A1Y3-01	low	331.215	0.306309	709.676	2.32194	77.8357	0.299354	5.11379	71.0541	887.644	88.5093	1.18174	983.267	58.408	1821.42	110.035	12.5505	224.888	862.308	41.595	4.72685	67.5858	3.05552	27.5636	112.771
TCGA-AR-A2LQ-01	high	604.557	7.20353	661.381	6.25288	24.9917	27.6353	76.8532	70.8659	473.457	125.729	7.27797	802.635	36.1321	1173.01	192.304	34.6116	531.976	1728.38	72.8265	4.79219	42.5572	1.2406	27.1158	256.002
TCGA-E9-A248-01	low	724.311	4.5871	1721.63	7.40576	123.802	19.0956	120.7	108.195	1590.88	120.395	16.9243	722.167	93.977	3120.1	147.794	48.6155	358.672	2060.25	114.697	8.77252	92.1987	11.7096	45.2123	202.107
TCGA-B6-A0RI-01	high	277.365	3.00625	1051.89	4.1996	90.0234	8.22637	1.95288	39.6538	824.528	95.13	1.03905	686.567	37.2023	1529.67	327.144	12.2591	242.374	1053.12	5.92138	2.44702	50.1621	4.52651	13.9583	78.3242
TCGA-AN-A0XP-01	low	635.826	0.864664	3738.36	14.7476	21.9718	1.16192	7.2739	9.81671	1707.02	53.8279	1.24388	299.85	49.4787	4588.66	217.673	4.74747	77.7549	400.021	7.69376	11.4583	145.628	4.55675	8.09366	46.3868
TCGA-GM-A2DB-01	low	281.414	0.175011	1225.28	2.86558	49.5384	7.44014	25.0342	22.8895	1009.1	65.6994	5.14977	372.561	75.3117	1805.74	103.585	6.25707	180.958	719.575	18.4344	8.47609	76.2349	3.22806	10.7734	43.1136
TCGA-EW-A1IZ-01	low	987.54	28.2926	1967.44	11.412	333.284	84.5442	58.8227	228.7	1655.11	222.276	22.6095	2444.98	85.9902	3854.34	1068.12	72.2647	1517.63	3769.87	79.5349	4.09766	200.409	5.82951	55.6961	374.331
TCGA-A2-A04V-01	low	203.589	0.214194	683.877	4.25867	30.982	12.7572	12.4989	35.1978	573.221	42.5955	0.768333	428.412	42.7863	1081.37	73.5979	6.92861	157.618	631.782	16.866	0.618146	38.1749	5.02198	10.1282	80.0245
TCGA-E2-A1II-01	low	1014.92	2.64609	2397.83	1.25365	208.952	60.5449	92.1338	339.061	2310.58	230.746	22.1042	2857.72	233.52	4847.28	680.739	66.3353	824.175	5600.73	115.073	10.2512	231.841	4.81427	71.5968	493.259
TCGA-BH-A0C7-01	high	526.753	2.79663	1121.7	3.61806	29.7773	22.7761	66.4916	39.5369	1189.34	108.47	7.41237	569.383	34.1873	3350.08	139.81	16.4422	233.42	1248.9	37.2743	3.72616	108.557	8.32823	19.399	122.405
TCGA-PE-A5DE-01	low	1670.15	4.9589	7326.1	13.0043	328.533	84.1685	74.9786	219.024	4811.28	310.213	21.6291	2719.53	307.74	9941.06	297.086	66.6881	1198.17	3650.8	178.215	4.1075	521.192	18.902	63.2608	465.368
TCGA-BH-A1F6-01	high	546.617	3.09017	938.284	1.8602	20.8555	15.8018	52.145	37.3155	791.628	65.5002	5.20615	499.062	41.6233	1783.67	138.224	18.8622	220.171	1030.02	47.2551	2.97771	55.5721	6.46614	23.2065	85.4447
TCGA-D8-A1JJ-01	high	454.546	0.302803	1456.53	1.80569	95.2085	7.75332	7.42226	84.0617	1032.95	82.7276	1.92722	740.795	73.7768	1897.22	577.662	19.9106	226.881	1188.52	0.647288	3.70335	55.1024	5.29388	21.2491	114.167
TCGA-E9-A1NI-01	low	293.865	0.528468	869.749	3.32133	46.1365	13.4657	45.0155	35.3757	799.715	82.9965	2.71424	495.094	62.0217	1742.41	373.566	9.79869	176.309	965.763	33.1818	2.81204	58.785	6.36572	13.466	114.149
TCGA-WT-AB41-01	low	1230.95	2.0374	4715.01	7.51345	185.405	42.9118	28.5449	151.456	7099.75	213.256	17.5857	2981.4	87.7998	11945.1	161.518	32.9242	1068.94	1508.07	244.03	7.0594	432.513	7.17184	46.389	259.078
TCGA-AC-A2FK-01	high	838.22	4.22035	1130.25	5.68917	56.0104	32.5291	23.6634	89.2472	842.755	91.1501	6.14444	778.852	77.548	1850.32	167.366	38.1244	433.652	1372.09	33.1138	6.55825	78.4737	8.11551	23.2955	124.288
TCGA-LL-A442-01	high	351.435	6.21302	870.311	2.14655	66.3489	10.0888	35.8352	44.9402	965.776	75.7988	0.492209	710.325	62.8127	954.679	401.216	26.2203	405.086	1279.99	14.3668	0.673049	27.6291	9.80473	28.3328	92.9343
TCGA-GM-A2DI-01	low	1402.82	20.287	2475.28	19.8422	373.843	91.0085	115.458	366.632	2791.86	302.715	20.3563	3063.45	156.751	4798.39	517.973	97.686	1650.28	4892.27	158.451	9.5087	220.98	8.98817	68.667	637.982
TCGA-BH-A0C3-01	high	743.964	4.88457	1108.87	8.33107	33.3025	29.2046	45.9979	103.879	945.141	118.255	3.28526	943.27	33.5166	1943.08	130.186	28.0515	431.23	1533.98	48.7488	2.21387	87.5564	1.67451	29.0184	139.504
TCGA-B6-A0RH-01	high	719.815	0.807476	2912.72	6.65806	19.7102	2.62708	6.98486	8.85185	2887.85	41.5567	2.84101	175.671	152.436	5851.32	33.7197	2.0133	65.3208	337.803	13.2548	10.0248	351.386	13.4328	5.43849	25.5439
TCGA-A7-A26H-01	high	329.276	2.33168	1057.25	6.29072	32.9689	12.3984	29.908	44.9871	602.711	66.5296	2.12069	476.213	75.0468	2104.78	145.947	15.7885	259.489	1193.13	39.7358	7.34274	74.0448	5.64524	25.9524	90.3176
TCGA-A2-A0EY-01	high	393.041	1.36613	1697.69	1.27456	36.6859	48.1257	86.9152	78.1435	585.142	97.5481	3.27088	822.333	32.3119	1223.74	180.395	23.7234	379.038	1548.38	60.5515	1.95053	44.6432	2.79539	26.9414	152.926
TCGA-A2-A0EX-01	high	452.459	3.03956	754.262	1.58523	90.0934	7.93729	3.72789	67.7586	759.469	70.2635	5.50156	741.316	31.2338	1444.96	114.902	18.3534	377.982	1279.31	29.4727	1.17559	42.2571	6.65143	14.9846	157.566
TCGA-AR-A1AY-01	high	247.145	1.77112	1105.93	6.87662	14.7195	6.99117	16.1636	17.1284	890.367	31.7677	3.59303	178.01	42.2354	1601.45	59.0579	6.89846	110.336	429.117	11.4689	3.06551	77.999	2.56922	11.0411	30.046
TCGA-D8-A1JC-01	high	411.819	2.94267	1343.69	1.36516	85.9594	2.27768	0.688167	100.598	1027.49	91.8804	2.44758	837.221	40.796	1996.57	308.582	19.1778	261.609	1290.45	11.2095	0.838343	71.7352	6.38033	24.3924	185.133
TCGA-JL-A3YW-01	low	775.248	0.602467	2028.5	25.2617	125.886	15.6786	57.2066	98.6452	1625.9	149.315	3.66938	1481.38	248.715	3804.9	721.98	18.9998	573.961	2271.36	38.9671	7.95777	171.746	15.9397	37.4467	219.62
TCGA-A8-A07O-01	high	235.464	0.167977	684.386	0.814935	52.6036	6.74712	11.021	34.3946	1147.28	35.0998	3.97621	301.501	34.5037	1712.94	39.3571	3.32691	82.8717	381.393	18.1783	2.20425	57.9346	2.46601	7.79623	42.0692
TCGA-BH-A0B3-01	high	909.763	0.49693	5375.42	8.55846	188.428	11.131	1.85938	99.6921	4054.5	140.913	18.0927	1490.79	111.104	8663.45	627.461	15.7924	444.329	2016.7	12.556	1.88762	343.259	11.6225	25.3765	190.91
TCGA-E9-A1N9-01	low	346.299	5.00845	493.576	3.29762	26.5154	18.8517	66.8552	30.7874	473.54	44.4845	2.9943	317.778	29.1091	893.523	105.958	17.411	257.29	778.906	45.1042	1.4454	38.7138	2.76512	12.2909	62.2605
TCGA-E9-A1N6-01	high	454.802	0.301633	1250.44	11.6154	27.1738	7.81178	12.6971	52.5675	766.619	53.2863	0.788947	668.668	29.3712	2323.49	55.0781	15.7653	193.526	929.07	29.6924	1.99208	68.8188	1.58959	16.653	100.894
TCGA-A8-A086-01	low	276.469	0.282733	855.499	5.85816	21.6017	20.3551	60.6095	17.8044	647.619	59.412	1.05997	385.263	53.1208	1362.22	160.686	11.5096	196.077	1001.68	65.1829	3.55552	40.0371	5.29775	17.2677	117.057
TCGA-B6-A0WX-01	high	443.514	4.11392	1009.95	3.10252	90.6232	18.9686	37.1947	72.4536	798.277	89.8763	11.8088	798.531	34.2257	1746.82	335.802	21.7301	380.689	1219.22	12.9883	2.72288	89.2927	4.81783	18.8793	109.514
TCGA-A8-A091-01	high	266.032	3.16193	736.016	1.73525	50.4906	14.9552	29.6796	39.6628	333.545	55.6294	2.56311	375.337	12.0665	849.978	111.267	27.8946	261.37	906.448	37.932	1.4551	24.171	3.16739	18.9365	135.57
TCGA-A7-A0DA-01	high	604.994	0.666283	1543.55	2.69707	15.8854	8.73199	47.6537	10.4571	1207.99	33.4867	11.1883	197.306	82.4044	3203.15	100.325	6.36366	114.951	432.721	37.8147	3.87403	115.415	8.50233	9.80552	50.966
TCGA-AN-A0XR-01	low	484.947	3.51705	1917.65	25.5527	40.9778	54.0756	43.7594	23.0593	2219.79	116.189	1.61284	380.637	87.4844	5260.05	105.985	2.70616	146.058	627.375	25.1763	4.18774	173.841	6.98062	13.9191	91.5616
TCGA-BH-A0H0-01	high	257.983	0.228524	541.313	1.3512	34.272	3.60128	23.8486	21.1834	273.776	42.4247	1.14315	305.809	19.1663	579.191	202.753	12.5861	172.116	612.383	9.50753	0.710233	27.1902	1.78496	10.5098	94.7232
TCGA-D8-A1X9-01	high	597.672	4.16928	1897.77	0.941781	72.6979	14.8655	57.0835	56.4327	1555.52	68.3432	1.36131	653.324	76.5241	3381.43	336.856	18.8554	251.129	1097.08	33.4846	5.4498	83.1973	1.87488	21.303	136.389
TCGA-LL-A5YN-01	low	1021.64	16.2054	5064.57	25.1426	232.606	77.1298	78.1007	144.944	2634.49	226.299	29.4851	2113.87	155.143	8124.04	860.591	45.674	1072.62	2242.85	40.963	18.2487	432.78	38.3226	50.4405	205.163
TCGA-B6-A0WW-01	high	310.204	4.51857	1318.52	1.14464	16.1389	10.1623	11.9938	24.6117	834.209	52.4803	0.493694	371.211	20.3975	1481.82	37.804	8.53029	152.278	531.604	16.066	0.474037	34.9933	2.7559	10.1724	42.812
TCGA-BH-A1FH-01	high	681.124	2.94949	1031.32	8.94332	23.0398	14.7626	34.9261	28.6489	753.29	76.2396	3.88488	488.759	66.5677	1536.06	135.571	20.7794	307.268	1056.02	32.6283	1.50961	63.0688	5.41915	21.099	155.434
TCGA-S3-A6ZG-01	low	387.067	4.2336	741.668	3.6865	85.4839	34.1607	29.0249	95.1162	680.248	106.514	6.16132	756.317	39.222	1837.03	132.237	32.108	421.799	1617.7	40.3419	2.84895	83.0298	5.99316	31.5278	126.96
TCGA-EW-A1P8-01	high	581.213	13.031	2467.6	1.59825	105.736	47.3706	35.4391	107.812	1782.42	126.021	20.3067	1313.06	47.6913	3595.9	151.233	21.4374	498.97	1834.62	71.4784	0.815296	112.212	1.76368	37.5372	161.931
TCGA-BH-A1FE-06	low	878.544	0.289294	1930.97	1.57893	16.0962	10.2629	12.0649	8.95463	1699.82	90.204	0.936384	330.259	122.727	2627.82	88.4434	18.211	174.154	788.856	36.8379	6.76199	97.0348	3.92032	13.7371	59.9647
TCGA-A7-A3IZ-01	high	187.425	1.12402	1206.92	5.07579	13.5657	29.683	34.5475	37.9862	340.829	59.0703	0.881991	383.658	31.4166	1123.21	101.172	26.9549	272.142	933.206	41.0872	4.37709	23.4807	2.26666	20.1659	126.643
TCGA-OL-A66I-01	low	1403.49	29.6615	4670.09	9.93673	397.198	242.354	428.315	285.975	5667.04	258.788	19.0514	2941.07	431.709	9810.07	1002.13	64.019	1569.5	5873.71	280.034	15.8185	587.007	35.8972	82.2135	599.889
TCGA-LL-A5YM-01	low	421.156	3.31161	1417.64	8.18996	51.1824	8.49561	3.9798	26.649	1029.27	68.9004	0.839113	503.412	50.7404	2362.07	63.8136	6.53068	264.565	433.984	28.6702	7.84423	115.249	10.9335	10.2789	58.2137
TCGA-BH-A0DD-01	high	428.29	3.68608	1413.63	3.03746	22.7861	5.28916	9.12728	43.2188	1531.71	57.3681	2.75627	599.358	127.198	3364.48	81.8571	11.7094	214.396	940.413	26.5727	9.9061	77.1989	6.3337	15.7408	86.7458
TCGA-C8-A3M8-01	high	321.07	1.42061	650.804	2.33067	13.6993	7.40787	19.2016	10.6116	462.787	34.3582	0.557359	185.139	27.9649	733.949	69.0047	5.41589	134.362	358.186	25.3787	2.29955	41.1046	4.60271	7.30839	35.7268
TCGA-A8-A08G-01	high	476.308	2.15093	1768.23	9.10239	54.4975	12.1921	38.1269	65.9942	1434.73	77.9516	2.88636	616.37	62.0715	3521.76	112.246	12.8327	274.522	1119.16	24.469	1.46131	70.8051	10.1384	24.5592	119.391
TCGA-AR-A2LK-01	high	304.148	0.504387	630.38	1.40922	75.943	15.5275	47.0136	46.6098	437.014	73.1932	1.63966	583.123	24.8761	1197.4	370.296	29.7975	258.04	1236.08	31.4682	2.60332	44.3716	1.16631	25.8454	151.034
TCGA-LD-A9QF-01	low	1222.34	15.3835	2821.45	7.14181	190.027	34.1192	96.5564	159.057	2259.13	187.365	11.7896	1809.83	133.01	4779.43	146.059	42.963	957.546	2422.53	51.3716	12.1798	385.517	17.5823	59.4392	204.168
TCGA-BH-A1F2-01	low	221.635	1.1794	798.5	1.62301	17.5763	3.84798	15.6765	22.2743	456.233	79.452	0.498317	247.362	8.81767	1103.06	36.4395	11.0693	103.495	784.175	23.4466	1.95022	11.7337	2.4133	16.4259	79.4739
TCGA-AR-A0TT-01	low	1017.07	3.96339	1731.12	16.6141	237.679	80.5988	68.7988	319.732	2078.6	220.017	22.9241	2342.82	122.416	3542.45	302.497	104.206	798.287	3732.34	115.949	4.31761	178.668	12.7967	74.9315	465.582
TCGA-AC-A23C-01	high	501.014	0.762934	2247.98	1.05488	220.408	5.3684	9.15881	129.226	1449.1	192.181	9.8898	1881.61	25.967	3295.7	781.402	25.7596	421.228	2144.15	40.247	0.640206	82.2215	0.321651	40.5633	283.082
TCGA-A1-A0SF-01	low	670.667	6.1075	1406.19	9.62257	90.2404	7.72437	2.1471	73.3098	903.092	78.2	6.10797	744.799	47.8556	2248.59	75.0863	19.7222	497.12	1273.34	32.4089	2.16076	88.6679	2.55447	14.8009	171.902
TCGA-A2-A1G4-01	high	212.101	0.228305	518.739	1.40182	27.7491	4.80269	5.51708	22.0963	304.404	43.6542	2.95591	332.164	15.869	552.557	137.012	12.8461	111.555	508.947	3.87075	1.01998	19.8443	2.27741	12.2361	59.0357
TCGA-BH-A0AW-01	low	704.665	5.50376	1415.75	13.7101	233.88	37.3123	18.0194	188.9	1448.89	145.583	8.13903	1672.57	60.4836	2387.12	203.978	39.8302	748.184	2766.75	72.532	3.96929	101.238	5.92842	47.5219	297.722
TCGA-B6-A0IA-01	low	164.908	0.0269158	2290.25	3.45223	23.4312	11.7424	0.965155	7.14033	1154.01	23.5167	0.654727	132.613	56.8916	1957.03	70.195	0.998964	40.7079	184.137	4.76404	3.848	95.6543	6.95043	2.13453	24.4863
TCGA-C8-A130-01	low	277.617	0.192427	526.943	1.45867	29.7486	8.72589	27.8254	16.3867	580.177	58.0182	2.96953	285.274	40.7426	1158.31	52.0103	3.25422	92.5892	496.796	28.7219	1.37883	56.0206	1.8833	10.8823	11.9192
TCGA-BH-A0W3-01	high	317.082	3.85547	1262.35	1.32845	81.2935	21.3744	19.1711	73.2312	526.692	78.8382	2.7961	808.387	35.649	626.2	106.741	25.8379	387.296	1280.35	46.303	1.05906	51.7411	1.58323	23.4821	207.27
TCGA-E2-A10C-01	low	543.038	1.361	3868.19	1.17111	202.207	31.642	62.1078	54.8604	989.196	175.955	3.80996	1119.86	28.3087	3769.65	200.634	17.6851	360.602	1624.41	102.153	2.55316	92.5299	2.13234	25.8331	186.371
TCGA-AN-A04A-01	low	303.213	1.36151	1044.6	0.915407	33.8601	3.85294	11.2363	15.2779	961.827	33.3789	1.53284	267.709	24.3506	1365.67	171.319	6.23832	133.775	477.329	6.86165	0.544262	40.1948	2.80764	7.9883	46.4353
TCGA-E9-A227-01	low	444.025	0.614487	1393.37	2.48994	111.165	1.42491	9.92856	88.8129	1072.65	88.3204	3.81355	849.942	81.2906	1980.45	367.481	27.8279	444.536	1353.71	28.8565	4.89741	72.7372	7.99067	22.8187	175.473
TCGA-AO-A0JG-01	low	953.789	1.28707	2546.55	4.1452	111.518	32.0649	36.1191	107.492	2474.81	102.754	8.02488	1054.62	72.244	4936.42	421.945	29.8836	397.492	1595.93	17.1659	5.6578	126.074	5.78765	27.1432	197.589
TCGA-A2-A1G1-01	high	506.072	0.685588	2125.96	4.91431	87.4389	14.585	38.8427	127.047	1869.99	106.732	15.2997	761.54	88.8197	4165.26	67.899	31.0571	235.739	1634.07	52.0738	2.82679	155.782	11.2107	30.9391	195.351
TCGA-AR-A24U-01	high	548.699	4.02172	1314.48	7.17599	51.2032	36.4439	160.008	47.542	616.211	120.425	10.4868	525.358	42.52	2326.8	244.607	36.4258	399.375	2234.54	89.3364	2.50784	78.9669	3.42369	34.2909	250.786
TCGA-AC-A2FG-01	low	521.784	3.22972	1236.07	1.9669	66.7898	2.69631	0.960124	33.608	534.498	60.0847	3.52223	589.842	71.767	1104.62	326.091	16.6728	295.209	982.344	8.05664	0.900274	41.0877	2.86423	14.1124	88.9617
TCGA-A8-A06R-01	high	518.957	0.785842	1017.25	2.43045	42.2242	28.2378	77.6758	52.4244	1258.81	66.2277	5.69768	519.098	63.647	2287.71	179.988	13.4217	242.156	1117.96	63.5893	2.61329	71.1691	9.39496	19.542	127.993
TCGA-AR-A0U4-01	low	538.557	2.50037	1560.25	1.92984	39.8605	57.2469	219.836	158.027	2441.15	198.367	19.4117	1462.48	97.9387	4116.87	423.134	35.9511	602.022	5176.57	283.925	9.39969	154.592	1.76832	55.4481	374.769
TCGA-A8-A09M-01	low	516.72	0.892522	1521.87	21.8338	148.049	13.1586	6.03808	104.941	1326.25	114.762	5.02745	1232.93	38.594	3185.43	438.192	25.4844	416.747	1807.8	18.5816	4.24338	130.883	6.86335	31.1716	212.463
TCGA-D8-A27N-01	low	549.695	1.09757	1227.2	2.36764	50.3467	19.6203	43.4881	69.3277	1227.57	97.6994	2.70674	832.363	73.1835	2554.89	256.998	22.7542	382.409	1864.16	68.7777	7.70757	62.3189	5.02866	32.6803	196.905
TCGA-E2-A1L9-01	low	334.477	2.73837	891.468	3.56951	17.4984	10.5779	55.4125	17.8767	839.904	101.542	1.48418	277.091	26.7141	1773.5	118.634	16.3028	203.593	1280.23	48.0937	1.88637	65.4349	7.22618	24.9204	101.408
TCGA-BH-A5J0-01	low	893.441	4.20649	3318.88	6.01295	428.443	47.2836	10.13	210.134	2720.84	226.283	7.60348	2678.73	129.093	5833.04	961.926	55.2844	1099.22	2488.62	97.8002	9.69806	258.38	14.6467	54.9215	353.337
TCGA-BH-A0HX-01	high	436.096	0.495757	596.426	6.38866	36.3767	7.80047	11.5615	38.1293	781.68	51.5127	1.39395	484.889	61.9321	1691.66	65.0115	10.4237	202.675	737.158	21.7383	3.71283	54.6634	2.3638	13.5671	90.2485
TCGA-E9-A22H-01	low	352.032	3.34244	2065.69	6.13376	20.9746	17.094	86.7978	24.1575	1137.29	129.418	5.29108	358.352	75.2325	2791.57	138.499	19.4763	229.528	1621.8	71.9653	9.29651	55.3939	10.4812	23.3517	105.985
TCGA-A7-A5ZV-01	high	503.469	3.03615	1652.33	23.5267	111.412	139.657	30.5926	13.6532	924.623	198.192	4.58832	353.923	69.1722	2444.14	82.54	8.95966	222.352	780.254	55.3834	1.68918	52.129	13.0797	11.7246	51.9475
TCGA-OL-A66O-01	low	316.09	1.73491	1647.08	2.16997	37.5579	1.18081	0.772808	10.4675	795.386	30.6744	1.19118	317.14	77.0017	1692.84	190.071	4.87357	123.627	224.424	0.387421	1.39613	70.2784	4.82803	5.89653	12.0706
TCGA-D8-A1JA-01	high	212.656	0.307603	861.214	2.29444	46.395	3.73368	61.7206	31.4741	678.807	44.0203	0.965474	229.607	12.5034	1831.77	135.587	10.4843	57.9537	612.184	16.008	1.37824	17.791	4.53895	11.0533	61.3562
TCGA-AC-A2FM-01	high	390.279	0.114168	678.064	2.11168	38.8925	1.13808	3.32257	26.554	287.456	37.8362	0.447926	356.682	33.4543	652.442	164.983	12.2454	153.658	510.174	8.78588	2.87803	28.5366	5.01386	9.36076	81.1183
TCGA-D8-A4Z1-01	high	887.94	0.812756	1521.38	4.72029	91.5943	4.58252	1.31587	48.1619	827.584	90.6692	6.32845	766.303	95.4169	1797.83	353.506	26.3544	398.696	1124.2	12.3889	2.18594	114.159	5.50696	19.946	159.396
TCGA-E2-A2P5-01	low	365.334	0.727596	1715.06	0.902531	36.5152	30.3112	64.0141	14.3752	587.985	50.0468	1.55707	246.323	62.0183	1561.5	95.076	11.3175	251.457	567.62	41.5171	4.53118	50.9691	2.78866	10.001	83.9519
TCGA-OL-A5RX-01	low	523.538	1.43638	1178.71	6.02721	43.9038	18.5569	97.1247	41.754	694.408	108.981	7.85329	709.414	99.6951	1580.63	91.306	23.1921	388.496	1450.54	39.8915	2.36408	71.1723	5.12784	22.2882	104.614
TCGA-A7-A13H-01	low	908.105	9.91594	1894.31	11.6655	306.673	101.866	77.953	228.477	1469.03	220.893	6.07618	2654.51	126.929	4059.78	1073.39	68.8635	929.486	3562.95	41.7608	9.21088	169.253	18.2015	72.1462	264.749
TCGA-B6-A40B-01	low	298.26	1.19048	1470.85	18.8428	114.751	29.0747	93.451	69.9037	481.848	202.484	4.62401	1116.01	83.4897	1864.11	309.938	16.8629	450.557	1736.87	95.9372	1.61871	64.4866	14.2729	25.3437	156.487
TCGA-GM-A3XG-01	low	427.238	1.60505	842.949	4.6429	9.96104	13.7975	17.6667	15.8842	756.229	45.9831	4.86147	301.923	60.7533	1134.49	66.163	13.6411	230.43	481.17	33.1336	2.51081	68.7615	5.22015	6.39357	48.5258
TCGA-E2-A109-01	high	410.085	0.585067	1042.15	6.54299	17.8369	13.8842	44.6954	38.4552	1647.12	43.3602	2.6195	349.276	47.8618	2145.68	87.0934	10.8748	166.374	650.916	32.7087	2.61163	100.677	3.9124	12.8859	88.7772
TCGA-D8-A1JF-01	high	247.328	2.31228	320.423	0.617289	70.5764	4.34761	1.13635	76.7446	152.793	63.1933	5.18678	459.515	8.1457	528.903	170.194	19.435	168.567	987.64	15.2315	0.585844	14.7558	1.32452	17.4224	115.287
TCGA-E9-A1RA-01	high	311.744	0.909403	892.576	6.66143	29.9613	22.537	19.4389	38.645	595.068	76.2306	3.19236	463.591	32.7888	1476.53	72.6565	15.0914	253.471	733.604	25.5071	5.72707	57.5919	1.94583	17.3484	87.301
TCGA-BH-A0DO-01	high	345.709	1.60408	709.476	3.63008	19.6566	13.5354	38.4278	12.1528	305.549	60.6775	5.67944	175.933	49.9143	836.056	96.1309	17.1583	212.136	716.907	31.6887	3.43503	32.5213	3.564	12.3192	87.6678
TCGA-A2-A4S0-01	high	290.347	0.235897	7213.3	1.93125	32.7677	6.01712	4.5972	25.3249	2439.4	49.7496	1.85103	419.855	131.109	3413.31	172.484	14.699	179.734	539.856	11.7998	3.52827	88.4445	4.83948	12.7733	91.282
TCGA-A8-A07J-01	low	769.915	6.54217	1464.62	13.2718	56.2509	38.9707	75.0804	59.25	1419.08	235.392	3.99271	1648.84	84.3644	2507.45	445.295	34.1566	750.758	3090.91	142.946	6.5489	70.5869	5.70708	54.0826	365.276
TCGA-AN-A0AJ-01	low	649.462	4.38821	1341.74	7.4132	107.033	16.5066	86.1232	116.673	1406.42	110.275	4.07577	969.673	76.5256	2411.77	595.399	31.0322	500.836	2312.94	25.8154	1.64679	73.7909	10.8549	38.196	170.975
TCGA-AO-A12G-01	low	270.574	0.214082	453.532	2.87241	34.6595	3.3737	1.18904	33.9378	385.971	43.2251	1.38588	399.783	13.343	728.814	69.4613	13.6313	241.797	764.603	10.6314	0.505942	23.7608	1.1685	11.6477	93.5452
TCGA-AR-A2LM-01	high	497.485	6.1435	1138.4	4.05826	143.464	10.6571	11.9156	101.745	672.907	108.921	4.07461	966.004	62.2714	1487.04	144.363	37.3919	566.908	1947.99	40.2422	4.06304	54.4702	9.25029	33.3741	164.696
TCGA-AR-A256-01	high	289.936	1.80488	1217.48	2.70594	82.8094	30.0648	31.2918	65.0109	750.594	60.099	4.90442	571.703	55.6122	1544.69	199.388	12.0864	165.397	869.283	15.9151	2.18144	55.7119	3.49768	14.3656	72.8879
TCGA-BH-A0DE-01	low	556.81	12.4905	1127.82	2.04186	128.662	15.7098	2.08845	80.9078	873.342	105.953	2.67042	1174.35	18.7976	1879.49	506.88	27.022	487.429	1686.73	13.652	1.71593	71.9479	1.79893	26.8194	177.787
TCGA-A2-A0T1-01	high	731.437	1.34055	1749.82	11.3306	100.958	51.766	103.346	137.147	1348.53	152.374	8.96307	1409.79	101.776	3469.8	810.324	34.4245	627.375	2799.95	71.0857	9.10661	136.327	4.31029	42.7859	285.277
TCGA-BH-A18U-01	high	442.914	2.48465	1907.88	1.146	77.9561	6.1561	0.681991	93.0804	850.935	140.849	2.19679	1020.38	11.1522	2205.26	163.096	18.9342	262.983	1774.11	22.8574	1.4139	44.1678	1.15923	28.0528	198.398
TCGA-AR-A5QM-01	low	567.078	1.1224	2090.88	3.14466	138.82	5.31787	2.13487	53.5226	1327.33	142.641	4.61499	1164.94	36.7906	2347.95	611.72	28.2658	442.557	1636.52	12.6971	2.74416	98.7135	3.48141	25.7753	182.618
TCGA-GM-A2DH-01	high	775.545	1.3908	2373	2.35375	170.637	41.5733	87.5654	112.913	1702.77	153.079	11.1671	1158.12	36.6018	3510.15	698.571	42.3126	638.568	2783.89	39.1405	1.26491	138.729	4.04216	48.87	293.88
TCGA-BH-A0HO-01	high	456.337	2.94253	4037.92	5.79086	73.7323	9.34055	41.266	39.3916	2050.45	76.6409	1.13226	742.707	74.8005	5345.94	451.957	16.5318	301.092	1233.19	37.668	3.83245	126.084	10.6717	22.0995	153.99
TCGA-A2-A0YF-01	low	273.259	4.81616	1082.74	2.16278	49.2426	13.6557	33.1474	144.532	500.521	145.101	2.22442	948.129	16.7186	806.252	78.2595	37.2298	422.202	2104.09	64.2444	0.355258	17.7187	1.74408	38.2337	310.715
TCGA-BH-A18J-01	low	370.006	0.311826	1905.84	11.0939	72.3863	14.8919	22.282	52.7238	930.705	72.951	0.489364	632.318	66.3984	2161.23	299.462	12.0097	213.325	921.299	10.3652	2.70997	49.4184	5.34728	17.486	90.6361
TCGA-E2-A14N-01	high	256.425	1.92481	769.719	13.0307	22.4608	10.527	55.5742	19.9943	1139.86	64.4031	7.87128	215.543	11.9967	2367.98	67.7418	5.16755	103.03	600.768	31.2985	2.6843	46.5566	1.92284	7.77664	59.3941
TCGA-A7-A426-01	high	691.094	3.81718	1166.41	6.12911	79.0511	14.0064	42.6953	33.5793	818.312	105.44	4.60633	748.477	71.4362	1683.8	455.744	20.2346	413.731	1021.03	45.2869	2.95088	92.2006	4.83316	18.4743	97.9226
TCGA-AR-A0TZ-01	high	291.134	0.0942353	1226.35	0.714341	92.4573	9.68847	15.4509	59.461	368.557	39.1239	0.813387	639.433	10.8615	903.597	248.989	19.2201	193.188	824.069	20.5471	0.691511	48.0901	0.331078	15.3957	112.754
TCGA-A8-A08F-01	high	501.031	1.08114	1091.11	10.9	101.179	19.8376	85.0506	111.737	790.372	183.838	2.47435	1018.16	56.5928	1710.18	337.154	41.5064	647.722	2967.45	35.7499	3.22009	65.5291	1.79745	43.0686	300.214
TCGA-BH-A1FC-01	low	636.911	5.30024	1237.3	5.14743	105.326	20.5544	56.7258	76.9343	838.242	113.137	13.361	998.943	51.7341	2673.92	408.722	33.2871	341.275	1928.67	24.6059	3.7866	152.131	1.63853	30.6984	153.928
TCGA-AR-A1AL-01	high	530.029	8.32991	481.65	6.0469	93.6339	23.2193	70.4357	63.6503	441.267	93.3666	6.69728	734.122	38.3405	876.432	449.337	34.1337	559.951	1726.38	38.8014	2.15739	39.7441	3.83068	26.3747	172.371
TCGA-BH-A0BM-01	low	385.995	3.57525	1393.24	4.33629	15.5116	15.4019	29.2078	26.7261	568.29	55.9792	3.17947	311.822	24.1823	1416.02	59.6434	7.83985	221.518	609.148	35.4924	1.72847	34.0831	2.61986	9.45726	62.1092
TCGA-LD-A74U-01	low	672.089	0.736061	1396.65	3.23619	82.9857	15.0584	49.1857	38.0529	794.055	112.112	2.7595	764.157	83.6853	1997.65	487.304	26.3855	415.048	1231.35	52.1203	7.2547	95.7636	6.77288	27.7615	165.076
TCGA-BH-A0HU-01	low	424.774	3.51658	1379.89	9.95815	92.0945	13.3584	9.79706	42.4535	1222.19	98.8492	3.19128	799.388	85.9138	2681.77	112.011	8.17349	233.429	1005.09	41.6813	4.40337	105.628	9.76107	13.1429	116.733
TCGA-E9-A243-01	low	794.333	7.29114	1330.18	3.50544	127.225	38.4994	193.032	245.724	1449.69	316.344	26.8881	1583.21	82.2479	3468.43	394.525	94.8756	814.947	5554.12	120.746	3.95476	125.569	12.7626	81.8342	554.545
TCGA-A2-A0EQ-01	low	1017.37	17.8532	2432.51	5.4634	172.148	2.68974	8.87501	163.285	2010.44	165.065	14.1902	1535.26	154.528	4348.85	339.429	41.182	799.192	2481.76	59.8383	3.36746	157.489	11.6272	43.3145	110.966
TCGA-A8-A09R-01	high	835.263	2.4063	2198.56	5.81618	190.632	47.1878	196.126	137.644	2780.53	172.839	4.04607	1574.49	127.881	5176.99	983.653	47.791	731.216	3364.19	115.835	5.35074	129.459	11.6459	49.2581	385.278
TCGA-D8-A1JG-01	high	1413.24	1.44559	3314.6	25.72	66.4515	45.5294	252.458	72.7588	2051.41	197.245	11.9776	566.856	107.587	5100.65	330.766	38.0512	372.99	2692.45	76.3873	8.97284	69.645	20.5673	53.7242	230.702
TCGA-B6-A0WT-01	high	374.973	0.61634	1798.06	5.81676	64.5652	13.7787	89.1842	65.1601	1211.06	57.2897	5.07808	687.454	18.9567	2731.71	264.628	17.9957	228.464	936.93	13.7104	2.13502	71.9336	1.79805	15.3646	84.095
TCGA-B6-A0IN-01	low	538.052	3.87201	1042.63	3.50133	68.4158	3.62736	13.8058	63.0174	1137.25	87.2408	8.09008	712.69	22.8229	1223.5	120.518	12.1934	367.068	1274.98	16.7499	1.1571	59.8144	2.75981	20.0699	90.8046
TCGA-EW-A6SC-01	low	367.336	4.97806	1032.6	2.4044	98.5972	21.0273	34.1693	99.5243	657.559	82.8322	2.9037	1067.15	50.0914	1543.21	367.928	23.4603	469.009	1533.15	26.9095	1.7913	65.3316	8.05931	23.0809	137.489
TCGA-AC-A6IX-06	low	778.749	6.83438	1583.55	4.37583	146.079	51.3582	117.824	101.688	1361.53	141.615	26.6067	934.761	79.0724	3086.16	696.101	53.8628	656.165	2618.45	63.4856	5.20381	122.592	7.04439	49.9704	222.519
TCGA-EW-A6SA-01	high	208.968	1.16399	355.603	0.847055	7.80994	1.48208	3.68129	5.50953	191.644	12.9799	0.234863	69.374	19.0336	346.183	16.0545	2.33272	56.655	148.776	8.25372	0.801034	22.0381	2.75412	2.52499	5.81825
TCGA-AO-A125-01	low	172.603	0.950144	845.026	12.5174	16.8131	2.40148	1.81335	8.42025	739.727	33.9203	0.257088	171.686	28.4466	1428.66	13.2524	2.47662	69.5627	186.101	10.7472	1.90076	42.256	5.64854	3.49277	18.048
TCGA-E9-A1NA-01	high	487.666	7.12689	1420.65	3.62808	56.3256	46.8705	89.7053	75.6527	1078.91	128.625	2.38571	875.11	89.3352	2300.22	241.321	24.4339	464.84	2013.34	76.1042	2.84492	71.4055	10.3372	43.7515	142.098
TCGA-A8-A08T-01	high	257.409	0.243143	629.749	3.85475	52.2474	36.621	70.8866	46.5346	446.866	85.669	2.01691	591.708	18.3357	1221.54	159.393	17.0902	269.597	1138.04	45.408	2.22202	27.3584	2.92881	20.8808	120.937
TCGA-BH-A0E7-01	high	264.279	0.313346	639.5	2.05858	27.0935	8.47241	7.84352	25.6746	554.486	51.5412	0.355153	448.954	40.1541	730.661	94.4097	13.1234	164.068	666.311	11.655	3.01173	19.4539	3.69582	9.72258	83.2502
TCGA-LL-A73Z-01	high	841.352	4.97678	1812.94	5.28164	27.5652	22.5282	28.979	54.7191	1610.25	89.737	6.74529	912.112	149.821	3314.91	133.698	21.7601	422.385	1063.96	63.8681	5.5171	182.424	18.961	23.1651	68.7599
TCGA-A1-A0SO-01	high	193.333	0.284974	627.957	0.777678	28.3177	5.68148	6.1707	25.455	673.756	27.665	9.09357	254.103	9.09525	360.506	101.207	8.88394	103.373	411.343	6.0613	1.28751	32.9922	0.286058	6.97335	51.6826
TCGA-BH-A201-01	high	480.52	2.52481	728.895	7.16203	22.7843	2.10385	11.291	16.5905	1040.73	39.6942	1.32946	220.679	54.5548	1778.83	54.0631	9.15121	116.933	452.449	17.5124	4.6892	64.6192	1.70072	9.00072	25.62
TCGA-BH-A18G-01	low	388.757	0.214762	794.588	2.42243	65.795	8.00923	1.27234	26.8245	1028.61	48.2039	2.73	335.685	15.69	1026.22	272.956	8.48262	175.063	493.371	0	1.05681	48.5306	0.873092	7.80655	81.1259
TCGA-D8-A141-01	low	924.638	13.2733	2437.84	11.3443	85.503	110.012	205.289	150.493	1678.67	199.899	16.1093	1515.13	107.985	3630.1	399.787	43.184	901.595	3334.97	127.471	2.17217	180.224	8.37311	57.7702	291.002
TCGA-A7-A0CG-01	high	714.65	1.42527	1365.74	0.648248	44.4338	37.9825	103.034	75.8476	1091.3	112.334	7.44604	781.533	16.7501	2459.71	186.828	40.2419	549.641	2028.04	71.438	0.514847	73.7737	0.338848	32.2998	236.094
TCGA-AN-A041-01	low	321.36	0.428031	916.362	2.99505	51.3032	18.3414	46.2763	38.6202	921.536	49.5086	1.03343	658.628	31.3708	976.545	99.6822	14.4735	231.608	947.082	50.3274	2.25125	40.8858	2.35486	14.4168	91.0435
TCGA-EW-A1P4-01	high	1218.93	25.3337	8299.07	17.2589	479.72	323.739	746.237	368.267	7884.53	507.704	65.7898	5501.99	300.456	13533.2	1821.68	267.039	1905.62	9538.79	613.897	3.58481	328.185	35.1794	94.7563	653.769
TCGA-BH-A0H6-01	high	326.133	1.45343	744.749	1.48237	63.2751	15.0049	34.4704	24.2609	576.12	56.0029	0.725757	449.881	10.5984	1004.36	277.938	9.47794	221.336	801.737	24.6154	1.56275	31.3622	1.0279	12.5284	93.8285
TCGA-D8-A1XU-01	low	283.054	7.60797	1310.39	3.44909	119.4	28.7303	4.54873	65.7509	663.795	162.114	2.29905	1239.57	30.2909	1562.81	410.499	22.3672	415.051	2244.05	22.4053	1.80461	43.4189	7.34032	26.5549	203.365
TCGA-A8-A09D-01	low	541.242	4.86069	966.346	5.07275	66.6634	24.5913	81.5379	64.8867	613.942	125.235	1.18266	888.607	45.2129	1660.48	246.697	20.8615	438.741	1799.29	71.6942	2.25428	50.4035	2.35449	30.9495	206.777
TCGA-BH-A8FZ-01	high	982.738	6.60374	1151.32	4.74445	292.491	10.285	16.0336	174.436	1269.73	134.299	7.0961	1903.28	58.222	2646.49	750.062	44.914	759.252	2457.22	53.4899	3.15919	159.75	6.99829	42.2047	187.558
TCGA-E9-A3Q9-01	low	357.963	0.770925	2067.19	17.0408	26.6041	13.3054	49.8594	39.5303	1810.75	75.4681	2.05675	433.139	78.2713	3564.66	151.456	23.1436	281.763	1180.91	35.3242	2.376	88.8784	13.2716	21.9894	174.569
TCGA-BH-A18R-01	low	376.844	3.20112	590.241	1.31595	23.7085	15.8287	42.0373	38.8144	635.473	63.9232	3.06735	399.883	63.3578	1277.99	89.9947	21.6948	235.105	1046.15	28.2171	4.20114	47.9728	3.42958	16.9668	91.937
TCGA-BH-A0HK-01	low	343.853	0.397348	507.887	1.44579	27.186	5.78253	10.5595	28.5198	401.683	44.0514	2.46597	337.548	29.6401	696.687	49.4188	11.8077	197.265	677.029	9.27768	0.346153	33.491	2.52913	9.10118	84.7255
TCGA-A7-A0D9-01	high	238.98	0.515448	342.141	1.8755	13.3947	4.15589	13.9627	11.0392	258.452	30.7058	0.707804	137.642	26.9114	524.114	47.8704	5.29453	104.152	348.076	11.1149	1.20148	27.4653	1.3582	7.47179	43.3419
TCGA-AO-A03L-01	low	484.333	0.359932	2067.78	2.68477	78.0433	0.548745	4.96621	44.8469	1082.27	60.5047	3.07849	593.49	94.103	1760.59	246.345	9.30203	199.711	757.619	17.3117	0.820334	85.206	6.5576	14.0661	66.4502
TCGA-E2-A1B1-01	low	1166.14	1.06071	1928.61	4.8654	138.108	19.9296	79.1841	132.747	1619.69	136.497	8.695	1377.99	72.8008	5552.66	567.054	27.9099	501.47	2650.08	38.9466	8.15963	141.484	11.0438	41.8391	278.136
TCGA-EW-A6SD-01	high	512.501	7.75331	1142.18	12.2029	108.146	8.24689	2.92357	96.7276	847.474	86.1029	5.91406	992.223	46.0468	1976.22	179.526	35.2531	455.576	1870.64	36.5281	5.23961	91.0547	8.87781	25.5136	85.0778
TCGA-BH-A0DV-01	high	796.666	4.68987	1248.37	2.06513	45.2079	12.5941	16.7659	64.5941	894.127	115.995	3.4222	1023.89	59.416	1682.58	126.911	18.7254	500.354	1630.47	41.5221	0.796868	53.3292	5.3299	22.9594	177.248
TCGA-OL-A5S0-01	low	937.447	6.3957	3467.78	4.929	152.863	18.5692	42.1008	80.6474	2477.5	157.564	6.13379	1453.62	89.8826	5031.05	444.604	14.0947	443.053	1329.71	22.2594	7.99462	231.196	8.42627	25.672	91.112
TCGA-A8-A0AB-01	high	129.34	0.870161	163.389	2.17674	10.3906	3.68104	4.14257	18.4734	183.314	23.7265	0.585253	195.473	6.73717	249.87	29.7409	7.73525	94.8079	377.042	9.14771	1.46488	7.09039	0.304155	7.07042	30.895
TCGA-OL-A6VQ-01	high	535.97	5.52682	1133.87	4.92049	37.2711	32.9596	56.008	83.5631	901.986	78.8273	5.72084	670.078	40.4057	1058.35	117.081	30.5504	465.395	1191.26	49.8845	2.34507	64.9366	0.885292	16.3578	112.732
TCGA-B6-A1KF-01	high	295.774	0.677237	1315.94	2.19467	3.39996	1.8863	2.47465	4.92699	894.278	32.7503	38.5273	87.7223	15.5075	1263.17	8.97943	2.07538	38.1004	140.09	6.59607	0.526198	41.9194	3.50528	2.3332	10.7575
TCGA-AO-A12E-01	low	472.999	0.402803	1098.92	4.44577	35.3162	22.1393	27.9875	34.4249	702.648	89.6751	2.23356	692.033	48.2024	1311.26	118.265	18.5798	280.799	1052.44	39.574	4.04774	47.7067	5.19571	18.1888	144.934
TCGA-C8-A26W-01	low	523.14	16.5649	1907.9	8.6546	88.4162	28.4426	58.5161	113.412	2414.83	111.563	6.73236	1205.74	85.7871	3379.09	90.7735	27.8161	562.924	1783.63	18.1136	4.11419	94.3555	11.7461	32.6383	100.015
TCGA-3C-AALK-01	low	381.834	3.75906	909.756	2.46762	50.1034	35.4494	24.0465	59.8674	797.029	72.5211	2.98006	803.076	46.2909	1485.71	71.7621	17.8666	380.853	1003.83	52.4134	1.9371	78.6743	4.75559	15.5679	113.15
TCGA-C8-A12L-01	high	255.352	2.24984	671.769	1.36437	38.0765	14.1646	27.9994	54.4542	692.25	64.2425	3.34496	504.626	27.7669	1403.5	186.3	10.147	212.274	781.804	6.26484	1.78897	27.0163	1.27778	14.1834	48.8604
TCGA-A2-A0YC-01	low	418.957	4.24716	1549.65	1.97464	30.7434	48.3883	62.1445	40.9822	999.862	83.1513	2.61674	519.327	35.1243	2397.75	143.063	17.4824	310.404	1090.33	58.529	2.79477	56.2797	1.72901	22.0863	151.947
TCGA-BH-A1EU-01	low	858.463	1.14867	1338.21	8.51469	63.083	57.8252	219.168	67.9992	906.316	174.14	15.7062	665.146	43.0218	2256.67	306.797	64.8927	644.36	3316.98	131.631	5.70941	74.3352	2.66793	62.0342	291.546
TCGA-A8-A07Z-01	high	533.236	3.95132	3475.39	74.5589	32.0217	10.6937	11.2939	46.2018	2922.26	56.1926	1.70925	773.596	123.438	7818.98	96.7682	10.1941	335.281	941.513	37.2298	7.5965	172.594	10.1066	14.6997	97.081
TCGA-A7-A13D-01	high	210.515	1.01279	271.717	2.24793	1.93796	2.44678	3.41064	1.8633	417.409	8.51599	4.48218	52.318	29.2456	759.904	10.3131	0.565561	13.6671	61.7766	3.81905	2.54961	39.6503	2.56194	1.58003	6.59902
TCGA-A2-A0YD-01	low	672.239	3.92438	1472.55	6.00857	238.732	18.8194	8.96546	115.806	1367.23	188.95	6.43313	1564.86	40.769	2823.04	702.768	34.6762	526.224	2302.09	39.7312	1.96233	111.32	3.07148	38.3707	206.907
TCGA-AO-A0JI-01	high	323.631	1.02171	1350.85	1.66517	8.59246	6.21574	21.3382	7.52588	234.706	23.2323	2.70578	102.878	70.463	1694.4	52.983	9.13214	102.446	399.105	13.8005	7.67385	26.6947	3.74983	5.93303	35.8602
TCGA-A8-A06Y-01	high	385.928	0.854346	954.24	7.43847	21.4183	0.572536	1.10998	9.15196	833.823	32.5089	0.574616	167.371	64.4274	1904.8	14.231	2.24411	48.9512	171.502	8.76621	5.67925	51.7311	3.33849	3.58599	22.4393
TCGA-A8-A09I-01	low	716.935	0.722751	2613.14	4.63866	116.1	4.30868	1.86236	130.164	2003.73	136.149	5.04111	1160.46	91.3119	4041.94	165.649	18.2589	292.615	2128.7	54.4802	5.8028	151.668	13.4368	37.3657	191.903
TCGA-A8-A0A2-01	high	350.212	4.84447	867.422	1.31154	120.815	26.8851	13.0151	90.188	574.947	86.2851	6.49396	1014.87	5.18861	1255.7	471.963	32.9907	533.69	1719.74	13.8416	0.799114	43.0574	0.412477	26.5721	233.891
TCGA-AC-A2FE-01	low	1015.48	7.29459	2964.69	25.4767	206.91	41.1453	114.77	97.7393	2159.96	187.19	8.08697	1627.22	92.2352	3103.29	1010.68	52.0459	807.479	2810.42	104.643	1.14395	158.498	1.68783	45.042	359.036
TCGA-A8-A08J-01	high	475.981	0.683574	1712.45	1.97849	24.6246	19.8776	71.525	42.4601	1413.86	72.0814	2.12116	570.875	41.5271	2503.4	148.267	16.6844	248.24	1024.77	57.5963	2.44638	66.3531	3.06439	22.2335	120.465
TCGA-BH-A1ES-06	high	448.926	0.447299	1181.68	0.784706	14.1397	0.0187347	0.0498117	2.98777	933.186	17.2172	0.300845	182.741	3.01297	1201.19	98.4761	1.50129	46.2535	110.637	0.122936	0.65371	75.0541	0.168375	1.81932	14.4424
TCGA-5T-A9QA-01	high	328.944	0.797234	1189.04	1.4504	43.9062	2.7381	2.04196	14.8336	915.1	41.8773	0.0893673	302.751	68.0831	1884.35	36.5101	4.09125	88.4667	312.252	22.459	3.86409	104.766	12.0469	7.55133	24.9198
TCGA-A1-A0SQ-01	high	295.2	0.391679	775.046	3.27787	18.2359	15.3191	19.266	39.5902	343.132	60.9066	1.04496	549.216	21.9496	927.231	90.1086	15.5238	217.475	850.472	29.5013	2.42447	23.8776	4.45263	16.1928	128.103
TCGA-AC-A3QP-01	low	528.422	1.09861	1215.43	1.77661	61.5162	48.3864	57.5687	52.1326	834.832	152.204	4.57365	1199.21	86.0701	1752	270.121	42.9873	904.328	2192.46	96.051	6.56792	62.2415	3.12455	37.1427	294.656
TCGA-D8-A1JB-01	low	1079.61	2.09047	2218.29	12.1613	73.0895	57.0426	146.169	123.872	1803.8	190.675	16.4034	1078.18	41.0505	3267.11	289.968	59.063	606.874	3301.66	115.417	1.6872	121.41	6.88085	51.4475	417.194
TCGA-BH-A18S-01	high	183.659	1.85939	965.104	1.78365	45.1702	7.98895	35.4455	29.0646	425.752	52.1769	0.477497	338.819	36.6083	1131.15	79.72	13.0998	218.089	811.854	38.797	3.3272	24.8346	5.93025	17.1674	106.094
TCGA-A2-A0CW-01	high	626.796	6.01215	2750.54	0.30693	101.994	17.0873	63.8434	47.6675	669.515	86.7022	5.92106	777.002	7.0488	3776.25	480.732	14.8626	339.836	1516.66	37.9458	0.556108	144.962	0.184745	22.3399	172.531
TCGA-A8-A09K-01	low	255.866	2.58291	736.495	1.5272	77.5164	3.05437	1.47653	75.4551	490.445	67.2653	3.17524	602.798	45.9155	1259.77	269.427	19.07	290.098	1205.07	6.08731	3.735	36.9409	1.49082	18.4128	132.388
TCGA-E9-A22G-01	high	202.632	1.91396	1311.16	3.77224	12.4785	18.783	31.7255	30.0796	2298.98	21.9152	3.56688	172.96	51.8656	3111.17	27.7707	2.09993	83.6476	331.372	8.46406	1.18418	112.106	6.72435	5.70231	30.4617
TCGA-E2-A573-01	high	1207.19	5.01702	4697.55	16.9224	40.3201	32.3605	65.4292	51.6315	3938.74	157.321	29.0227	1182.18	330.656	8266.22	235.757	18.1677	542.644	1791.26	90.6037	16.0287	849.244	47.3099	30.4413	125.304
TCGA-AR-A0TP-01	high	238.04	0.521964	678.232	0.696378	3.94346	2.42814	2.17005	5.29449	311.684	27.0911	8.16414	129.669	18.1049	1065.98	29.9547	1.82467	41.9225	178.212	5.18836	1.92864	33.729	1.33607	4.27057	15.9106
TCGA-AO-A1KT-01	low	253.59	3.5149	646.031	1.59866	48.0602	38.1468	132.843	29.9387	757.443	94.2643	1.12621	455.624	18.0973	1467.5	218.534	16.6059	351.968	1499.5	93.0095	1.97239	37.2025	2.73441	24.5388	144.758
TCGA-BH-A203-01	low	431.959	1.76558	1084.48	5.17507	81.1482	20.2458	36.4724	109.494	791.556	96.5136	7.51712	860.767	30.656	1585.02	384.204	17.6011	320.478	1633.03	25.0669	4.01384	67.3987	1.96921	23.1747	169.532
TCGA-B6-A0RM-01	high	193.99	0.403867	641.133	1.03533	28.8154	4.47802	16.514	24.698	212.531	44.3215	1.00833	273.027	25.2314	552.79	61.4455	8.86354	166.614	569.926	25.1817	0.941387	21.7154	4.72662	9.23139	70.6041
TCGA-A1-A0SP-01	low	319.866	0.616653	576.022	1.86979	62.6612	55.223	107.837	88.4029	1040.68	78.1376	4.91937	984.925	41.0333	1577.24	240.835	10.9184	362.118	1695.28	72.072	2.55534	58.9701	2.52757	20.3451	127.338
TCGA-A1-A0SB-01	high	279.276	1.28565	539.658	0.952916	19.5505	3.37848	9.46521	9.12363	292.352	20.6386	5.26828	157.324	26.2714	594.061	105.37	8.96601	122.13	305.161	7.51194	1.61554	22.4198	2.33014	5.70762	57.3791
TCGA-AC-A6IV-01	low	922.645	6.14992	1436.75	7.3506	133.725	20.6516	63.4652	108.874	1261.13	179.409	4.12429	1174.75	70.1884	2456.71	340.695	51.7788	793.646	2479.52	141.327	5.52844	115.819	1.50743	51.9787	224.289
TCGA-OL-A5RY-01	low	1054.55	18.307	1975.04	7.04229	183.798	50.6833	170.398	124.86	2282.13	220.147	32.9825	1496.39	155.245	4405.53	281.026	58.288	1079.36	3426.52	126.076	6.47518	254.094	11.3825	53.2962	325.706
TCGA-LL-A7SZ-01	low	675.425	10.0402	1693.94	3.91414	99.0093	35.7223	41.575	90.4307	1346.79	185.463	30.4765	1658.64	75.3623	4327.31	238.476	21.3473	760.112	1393.47	95.3824	5.66988	136.443	18.6127	34.3202	128.964
TCGA-AO-A03R-01	low	308.578	3.38734	557.05	0.637508	40.0795	17.648	14.9933	51.7629	493.921	54.386	4.21609	536.314	18.9915	1129.37	40.7482	7.63621	267.329	781.091	27.7528	2.29912	51.6299	1.02593	10.7209	78.0946
TCGA-EW-A1PD-01	high	425.039	0.235093	460.979	4.13448	57.063	8.89155	2.90164	34.0018	344.977	62.2435	1.38354	523.055	14.8649	871.062	210.392	12.3943	217.584	753.758	4.97523	2.9226	30.5199	2.38937	14.3344	102.305
TCGA-BH-A1FG-01	high	222.563	0.13537	782.132	1.13288	11.1646	8.14419	24.735	38.0302	375	44.6959	1.01973	284.948	8.041	1126.92	34.8698	4.64622	96.2445	588.45	16.3815	0.624067	18.6689	1.26373	7.67318	76.227
TCGA-AO-A0JA-01	low	500.193	8.16902	1439.04	8.2169	115.75	43.8481	64.0778	84.2663	934.427	95.655	5.02325	990.099	48.5308	1581.63	566.446	41.0946	571.796	2059.97	56.9337	0.895111	40.4367	4.22817	29.7163	182.211
TCGA-A2-A04T-01	high	362.207	1.09226	781.288	2.40114	42.4558	40.5459	78.901	68.8884	1043.85	71.1338	10.4515	804.011	43.6417	1693.24	224.421	21.7467	347.97	1673.66	65.6977	3.29251	87.4112	1.39336	22.807	146.955
TCGA-BH-A0DH-01	high	385.524	2.85839	1394.24	2.78366	51.6152	17.7074	17.9566	57.2496	1157.85	67.282	5.17188	637.674	50.8854	1460.36	57.2619	11.8511	294.914	841.262	33.6422	0.705463	55.4904	5.21529	14.3048	123.794
TCGA-D8-A1XF-01	high	243.932	0.259597	1060.16	2.0578	36.4203	1.73967	1.67672	29.6113	579.749	22.5746	1.77509	262.802	48.7604	959.889	111.087	6.12432	84.5277	395.586	3.46036	3.08314	53.8387	4.94178	8.27339	52.8336
TCGA-A8-A06T-01	high	716.082	0.381742	2503.84	13.3558	17.9385	13.5684	52.4425	39.6413	1510.02	70.8967	3.06456	451.182	79.7334	3648.8	94.052	13.6482	197.393	840.791	43.0488	4.77611	139.819	16.6689	16.0722	114.847
TCGA-LL-A50Y-01	low	469.717	15.7354	2417.9	5.09235	134.165	320.84	121.718	47.8553	1198.69	130.329	6.92549	1183.97	73.8008	3258.47	202.095	28.2318	900.151	1591.17	84.1241	3.40918	88.6454	18.453	39.3404	94.6365
TCGA-E9-A3QA-01	high	1650.93	3.38071	4656.85	37.6656	180.429	45.8567	253.43	304.159	4752.74	323.392	40.23	2708.71	556.125	9191.78	1691.34	191.944	990.306	4571.72	120.648	20.0949	546.772	14.2824	63.9004	445.492
TCGA-EW-A2FW-01	high	231.218	0.192014	384.467	3.17891	22.605	14.8622	14.7286	29.9351	384.202	43.2034	1.11495	354.772	25.1424	630.783	61.2646	12.9454	195.943	546.331	22.7559	0.60671	27.4294	3.78743	10.814	74.93
TCGA-AR-A2LN-01	low	810.147	4.88072	1468.24	6.97673	82.1453	16.8372	57.4158	51.0676	933.704	112.672	6.11771	698.923	87.1202	2227.1	521.142	32.957	478.268	1468.64	42.5597	7.9456	77.0528	2.48145	27.3093	164.272
TCGA-AO-A0J8-01	low	426.091	1.12988	1471.4	4.5272	63.9742	85.0573	54.0838	85.8334	820.341	165.25	7.15607	1815.19	54.1213	3946.42	277.465	17.2943	398.265	2336.54	89.7197	6.41003	120.469	5.9747	32.5611	267.322
TCGA-AO-A1KS-01	low	211.222	2.27392	654.935	1.40122	25.8575	20.0221	41.8844	86.0151	362.658	76.6702	1.84185	406.924	4.92959	689.337	39.9403	19.5065	143.031	1046.59	33.5516	0.664919	12.685	1.10447	22.9538	90.4287
TCGA-OL-A66J-01	low	441.163	0.444348	1180.3	3.71864	38.9094	6.98289	7.1701	27.2951	446.414	69.3401	1.91768	504.09	46.1418	1058.84	52.621	9.19904	245.737	586.613	35.7338	4.03941	46.0084	1.80645	14.3496	77.3392
TCGA-A7-A0CD-01	high	327.728	1.83989	858.206	6.87394	18.5915	6.68515	20.899	19.2582	840.233	34.8701	0.592957	290.469	42.6646	943.556	95.4426	8.25613	156.378	639.607	26.7693	2.73148	72.6449	6.30746	10.4906	63.0882
TCGA-EW-A2FS-01	low	398.349	2.45339	464.725	2.70156	72.2084	18.066	25.3455	45.1873	676.544	68.6815	8.00444	3510.51	17.1877	971.894	346.396	8.97811	237.91	953.032	55.0258	1.43135	79.9002	3.383	10.2335	75.9285
TCGA-D8-A1JT-01	high	324.744	0	2626.93	1.10386	7.24857	2.47271	7.87512	15.1174	1799.04	42.3145	1.11884	219.472	30.1877	5978.48	16.5903	3.43986	38.7904	320.202	16.7219	4.59647	88.3943	1.02779	10.1679	37.8772
TCGA-D8-A1JS-01	high	222.538	0.120839	1695.87	3.81976	21.1132	4.39316	7.27677	17.892	603.125	25.9603	0.308164	245.005	26.1966	1303.2	44.5483	7.52965	123.588	391.081	11.6241	3.63822	30.7309	4.68517	7.54076	50.0808
TCGA-BH-A0DT-01	high	491.876	4.05502	1097.29	4.31649	114.128	69.8913	51.4839	115.154	832.761	133.837	6.9392	1169	74.3478	1845.38	144.391	26.9977	473.063	1740.97	44.7751	4.14502	95.2251	9.64564	26.4487	130.503
TCGA-B6-A0IE-01	low	275.168	3.93317	511.48	1.03164	25.6417	4.47115	6.92205	20.361	610.218	39.4389	5.24476	320.181	12.5023	555.092	12.3311	6.31825	206.82	440.745	10.0506	0.0812431	25.7208	1.27164	5.54002	38.3587
TCGA-BH-A0BT-01	low	696.195	0.511251	2848.55	9.17716	25.1892	27.1207	47.3459	38.188	3610.6	97.0153	4.68028	430.214	166.213	5337.68	122.855	10.8046	226.153	828.708	42.3272	16.0393	282.522	12.6759	17.3964	67.3321
TCGA-AR-A1AH-01	high	195.557	0.760668	438.247	0.943554	21.8206	1.25702	1.13202	14.6743	139.676	30.5407	4.23241	163.836	8.17024	389.439	13.2682	4.21474	89.2614	253.869	8.28173	0.438789	13.2901	0.911066	5.46602	27.1551
TCGA-A2-A0EU-01	high	267.194	0.538544	545.665	0.898123	22.146	5.84211	32.2204	26.384	509.868	36.3224	0.986026	300.46	25.8796	953.757	77.1387	10.2689	164.664	706.685	18.2612	0.848497	33.5874	3.41249	10.6655	49.3583
TCGA-D8-A1X8-01	low	465.299	1.04351	1456.39	7.52599	58.8134	38.1337	54.5006	117.876	492.826	97.4549	2.60266	1122.82	50.0512	1615.12	194.456	35.0744	524.766	1981.84	43.8801	1.90148	42.731	6.1165	31.5125	331.094
TCGA-AC-A3EH-01	high	284.324	4.05992	1298.48	1.0862	152.34	23.2263	2.97865	66.8203	523.929	80.2442	1.7401	1051.79	44.7837	984.768	664.9	27.0555	384.68	1102.66	0.131274	3.01309	26.8471	2.02912	15.8877	144.581
TCGA-AN-A0FW-01	low	418.138	2.2279	838.914	0.805447	49.16	12.3772	21.1968	28.2171	935.311	78.0159	2.01714	559.186	39.0102	1151.87	331.113	8.00419	324.231	911.677	30.4433	2.98123	34.5761	1.52676	13.5761	109.712
TCGA-D8-A1XL-01	low	1052.74	0.830398	4435.43	1.80749	182.915	28.3635	19.905	132.371	2554.53	269.007	13.6136	2254.05	102.708	6356.65	901.116	28.5375	538.133	3024.36	63.1619	4.17845	198.229	4.75573	49.8916	279.863
TCGA-BH-A0WA-01	high	617.367	6.32516	1704.34	4.1455	56.7126	41.95	117.171	30.821	1347.63	116.91	12.3309	417.661	104.928	3524.37	215.768	41.2683	289.34	1546.18	80.0048	11.8742	149.352	9.52381	30.1344	164.492
TCGA-B6-A0I5-01	low	241.927	3.95381	724.254	0.806128	85.7369	23.3641	19.6351	51.6668	543.461	70.8092	2.96873	667.318	28.6329	943.13	49.4907	7.683	321.577	710.452	38.5252	1.74787	64.4907	2.10417	9.68663	61.4034
TCGA-C8-A12Z-01	high	196.204	2.64996	667.598	0.955902	29.1847	7.26036	11.4683	21.3927	562.574	53.5278	0.573618	321.432	31.8441	824.95	39.7612	4.35598	109.705	660.842	7.91105	1.05315	27.2887	3.13013	9.52756	22.8024
TCGA-E2-A1LL-01	low	330.757	1.85527	478.501	0.546003	9.45022	7.83921	6.97597	11.4069	283.49	23.8005	2.44059	221.061	27.2669	714.463	18.0585	5.51825	88.7194	288.625	12.2827	2.72756	22.7583	2.01296	4.78139	22.06
TCGA-A2-A0EV-01	low	782.72	0.647705	2525.1	1.76755	193.234	31.3545	13.2677	147.894	2252.79	99.2209	5.05415	1453.94	179.965	4196.43	584.875	32.0032	467.713	1894.46	30.2528	4.88342	177.583	3.6301	32.7935	227.49
TCGA-AC-A62V-01	low	196.959	4.72151	910.168	0.710669	66.1612	11.7914	52.2955	26.0707	574.261	86.9638	0.506419	519.344	51.3257	957.688	171.215	12.5606	373.245	699	55.3515	3.86205	43.1673	3.09429	19.0949	40.9158
TCGA-OK-A5Q2-01	high	676.206	12.6989	1002.65	3.33289	55.5236	38.2326	131.772	60.7081	886.074	128.177	15.8125	807.187	56.6841	1873.94	227.02	31.4443	653.865	1603.88	85.9097	3.38597	111.33	7.14677	31.1675	148.025
TCGA-BH-A42T-01	low	386.781	4.64073	1163.32	4.53803	247.954	15.3919	5.78812	111.25	1001.55	173.598	5.84911	1429.07	122.079	1698.35	318.594	32.7488	736.659	1883.53	88.1663	2.81699	83.4986	7.94835	30.3397	240.166
TCGA-E2-A154-01	low	195.702	2.58677	607.523	2.0026	41.8441	0.548639	1.84485	35.3558	316.493	43.7532	0.431868	339.001	19.3888	770.924	40.9434	11.9563	150.972	658.906	17.1536	1.11184	25.5941	2.9419	10.9619	53.8433
TCGA-C8-A1HG-01	low	1033.74	3.32147	3297.6	6.10085	222.91	23.5215	46.7546	196.196	1663.37	242.957	9.17211	1650.04	38.0799	6437.19	152.067	26.5993	582.888	2920.36	115.145	5.31031	193.443	7.50173	52.0169	402.806
TCGA-A8-A06X-01	low	612.188	3.47617	2587.16	2.88308	35.5309	10.0419	55.9887	43.9267	1348.11	75.3622	4.61297	495.087	40.6719	3112.5	152.984	13.4377	256.198	962.061	43.1754	2.99219	118.453	5.77289	20.0841	125.885
TCGA-B6-A0WZ-01	high	260.949	2.35637	1233.66	4.40601	9.9042	6.56317	42.069	8.23258	866.746	102.971	0.487927	194.527	21.1073	1438.16	102.94	3.16479	124.616	427.225	30.38	1.02561	42.0903	2.34069	11.5134	30.9416
TCGA-AC-A23H-01	high	252.132	1.06729	418.028	2.88315	14.1974	8.9134	15.9337	16.7226	267.682	31.8452	0.761343	168.352	15.8107	638.255	45.9545	8.79895	94.8493	485.233	12.9112	2.93173	23.1945	0.803511	10.2763	34.5993
TCGA-E2-A1B6-01	low	1329.9	5.30325	2826.68	10.0684	113.66	22.0172	35.593	178.223	4436.17	234.16	54.0829	1769.69	36.1329	5714.07	754.979	40.9094	709.504	2436.65	88.0041	0.603002	477.214	29.979	45.4466	241.801
TCGA-A8-A093-01	high	263.435	2.60381	1271.59	6.06738	21.8715	23.0695	37.6754	22.9444	531.222	91.2941	0.83965	463.394	39.0107	1201.93	118.682	7.70001	224.34	1214.69	43.0263	3.11318	31.23	5.07526	14.1433	108.714
TCGA-AR-A1AM-01	low	643.517	4.31424	1992.88	3.24658	93.3079	19.5482	59.3734	43.0885	949.111	96.7593	4.27776	708.384	69.1679	2547.39	402.555	26.6021	474.39	1205.61	38.4823	4.16469	115.758	7.58846	23.3224	176.157
TCGA-AO-A0J9-01	low	453.463	6.44627	689.303	9.87889	62.1018	11.9177	68.5743	41.6449	1200.72	110.503	3.12515	735.939	31.5767	1835.68	102.047	10.0311	424.573	1281.86	71.3899	1.41432	76.9561	5.57951	15.5655	103.919
TCGA-BH-A6R9-01	low	939.504	2.02384	2691.78	1.00733	223.794	185.959	110.703	117.748	2433.05	200.597	8.00021	1704.18	211.135	6242.09	851.232	56.9884	902.812	3145.43	62.7757	6.86352	199.465	2.75982	44.7688	370.364
TCGA-D8-A1XC-01	high	132.006	0.184291	1668.7	1.84404	11.9393	7.5915	19.5737	10.8866	736.424	29.5282	0.108457	223.391	53.7856	1164.18	60.0775	6.10252	129.643	421.754	22.3813	6.47935	26.0784	2.77488	10.1706	65.4526
TCGA-BH-A0BZ-01	low	1304.51	10.2353	2744.24	2.2784	76.074	58.0954	205.494	52.8253	2182.89	152.257	5.8719	751.155	143.725	5146.28	431.353	44.5167	788.617	2520.36	152.981	17.2667	196.486	5.58718	45.7649	223.967
TCGA-BH-A0E6-01	low	379.503	2.11898	633.016	10.4793	48.5264	3.09756	24.3118	15.8867	1141.91	47.8601	21.7793	296.339	71.7201	1592.66	87.0353	6.06679	179.824	556.322	42.6904	3.28508	111.008	6.26878	7.7911	34.2421
TCGA-A2-A0ER-01	low	250.77	0.310049	958.19	2.79215	71.9625	3.14524	1.18429	39.152	755.804	56.9386	1.33809	600.281	45.303	1314.9	262.134	14.421	186.696	866.344	7.78432	1.41329	28.3632	8.40316	13.2534	117.956
TCGA-A2-A0T5-01	high	258.942	0.529342	459.937	3.72372	37.5456	6.72521	22.9151	22.0543	371.502	55.673	3.21214	327.921	32.9348	1044.68	225.624	15.5487	246.196	794.622	17.5503	1.31612	46.5138	2.28483	11.2127	105.256
TCGA-E2-A1LH-01	low	590.824	5.62245	1161.94	23.9837	188.014	15.6851	2.82229	112.392	2193.2	128.474	15.341	1354.56	57.0197	3604.95	128.634	18.4482	561.942	1761.66	67.2782	5.25105	228.468	6.28517	26.9678	167.636
TCGA-BH-A1EO-01	high	467.32	1.1006	1298.21	15.5806	149.327	27.9929	43.3265	108.17	957.101	153.548	2.6988	1253.33	42.3511	2580.33	158.316	41.2698	326.303	2603.03	74.772	6.39577	38.1859	5.85192	42.4607	242.216
TCGA-B6-A0X1-01	high	901.011	0.316153	2651.46	2.53077	126.086	20.1699	134.759	106.64	2912.23	179.85	44.2571	1109.23	81.6976	6692.24	342.74	32.3164	253.956	1675.6	115.14	4.40522	346.324	2.04694	24.2008	249.675
TCGA-BH-A0BO-01	high	726.309	1.09933	1265.18	3.06667	99.8436	22.841	63.7003	55.5629	901.009	104.179	4.80189	865.672	43.6525	2228.08	518.116	32.7904	388.423	1682.12	43.7096	3.35018	72.7952	4.52438	21.6761	231.502
TCGA-A8-A06U-01	low	944.037	1.06497	3476.51	3.09375	61.7284	36.7634	104.334	59.2193	2701.2	201.639	3.23481	838.731	106.053	6301.37	189.065	21.769	335.996	1387.02	70.0586	5.06263	242.853	6.10376	36.9894	203.9
TCGA-AN-A0XO-01	high	276.683	0.0572451	1210.35	1.97877	11.6713	17.9249	7.47454	8.99067	622.24	44.822	1.01067	293.499	28.9465	1265.1	38.0516	2.82632	63.7349	452.54	16.1345	1.4233	65.5114	2.77976	6.11752	33.9697
TCGA-AN-A0FV-01	low	307.447	0.394415	629.209	2.44622	31.1313	7.10648	34.1837	20.6809	892.709	34.0529	0.450165	299.737	50.7197	1260.86	197.568	8.17995	119.571	504.639	15.6936	2.52591	40.3563	4.42704	8.91279	59.661
TCGA-AR-A1AO-01	high	1098.78	12.7699	1865.12	4.90398	129.69	33.6253	136.663	110.74	2643.44	264.544	8.3187	1473.03	127.09	4063.27	402.751	40.3639	909.222	3116.15	153.346	5.08578	184.939	14.0353	105.398	339.898
TCGA-E2-A15F-01	high	269.522	2.05419	773.002	2.7139	44.6166	6.16605	23.2951	30.6087	664.995	53.6836	3.87617	337.373	40.8744	1089.67	71.4774	14.2721	190.18	693.619	31.6162	1.98874	32.2683	4.41857	11.102	61.9316
TCGA-D8-A27H-01	high	612.241	6.21538	1860.69	10.6973	116.692	0.890431	6.44172	63.4695	1419.69	78.612	2.71563	650.915	123.412	3068.7	256.75	19.1912	284.882	899.745	19.0575	14.3504	208.768	17.6801	15.6925	75.0493
TCGA-LL-A9Q3-01	low	599.064	3.90816	1423.65	6.72784	119.799	17.939	25.9118	78.5312	1194.66	91.5026	2.67095	1021.26	69.1916	2241.14	204.489	16.6841	457.345	1117.7	53.8852	2.39442	81.3434	10.6618	21.1211	116.081
TCGA-E2-A15I-01	high	466.449	1.43408	1825.89	17.9864	51.5269	35.3438	111.757	68.9243	808.592	104.563	7.12684	507.322	66.1823	2906.86	196.182	35.5425	391.008	1572.2	49.0769	4.01806	71.962	12.3996	27.5592	194.919
TCGA-AC-A2BM-01	low	359.387	2.81946	1035.14	5.55051	107.155	0.246756	1.90261	65.2017	965.654	55.3811	3.96244	818.394	45.6595	1799.06	529.845	20.2608	316.045	1052.12	0.12144	1.32966	65.1283	6.65304	18.8307	136.657
TCGA-A2-A0CT-01	low	264.641	2.83871	926.883	1.50961	32.6335	8.0923	32.3758	26.1128	523.634	47.0983	1.23368	347.687	53.6818	1081.29	107.472	11.5989	237.664	828.262	34.3225	3.39326	27.3536	3.28789	16.772	68.9294
TCGA-A7-A26J-01	low	207.74	0.186033	710.146	3.96469	15.2016	1.49603	2.94179	15.8789	539.014	21.4366	1.10525	232.362	10.1977	1205.53	68.5073	9.77309	90.5483	408.223	5.9566	1.63128	69.7492	0.140055	12.7976	41.1731
TCGA-GM-A2DK-01	low	618.861	0.201507	839.33	6.41551	26.2982	17.7829	69.0367	16.9184	1200.69	80.9925	1.58118	367.785	27.9216	1400.44	169.251	10.189	284.378	926.826	96.0791	1.22644	80.7728	4.52586	13.7448	68.6013
TCGA-B6-A0RO-01	low	623.19	0.447252	2995.49	5.98639	28.4072	1.96694	0.398452	21.7409	2407.79	42.8525	0.927507	352.906	111.676	4204.61	54.7903	6.33087	158.452	595.351	9.7724	8.72901	108.658	18.6877	9.75188	65.2104
TCGA-D8-A142-01	low	415.19	4.06478	989.903	4.03779	68.4054	24.9317	68.3681	69.0901	624.278	87.8692	9.39251	714.846	51.4393	1470.99	191.837	25.0913	398.179	1697.64	63.4491	3.65556	58.5988	1.70844	27.2978	183.785
TCGA-C8-A8HP-01	low	640.61	1.25352	1666.99	8.53083	198.671	10.8077	11.7982	150.426	2014.06	169.851	9.43533	1849.14	91.3878	2920.28	779.477	24.7872	594.469	2466.49	60.7372	4.20845	145.798	12.1285	36.6491	152.908
TCGA-E9-A24A-01	low	487.295	1.64041	1645.34	4.04136	77.8781	21.1618	29.8107	116.027	1099.96	164.226	1.66262	1217.51	54.4545	2616.1	158.953	57.5197	543	2594.98	52.7966	6.52328	68.8588	3.31902	49.8949	376.187
TCGA-AO-A0JE-01	high	760.376	2.95847	2445.33	2.4642	268.67	30.0556	18.8109	275.167	1107.96	361.363	17.6485	1935.86	64.7543	4310.16	217.003	34.2743	747.313	3861.79	65.318	2.11403	128.098	3.97155	58.8237	457.725
TCGA-AR-A1AU-01	high	479.524	0.507466	816.611	7.35033	48.0821	8.53786	28.0256	24.336	524.444	56.6919	1.92972	362.506	28.7302	955.909	250.275	11.803	162.222	636.708	15.4331	1.9209	44.928	1.17553	11.9768	80.8993
TCGA-E9-A1QZ-01	low	842.112	1.48293	1357.68	3.87821	65.731	52.2821	137.972	80.3078	1512.78	117.977	17.6967	875.365	19.7912	3351.08	192.513	50.3779	552.585	2407.74	95.5454	0.44808	103.194	3.65164	35.2807	254.595
TCGA-E9-A22B-01	low	368.968	0.299367	941.615	2.22393	24.6212	5.77825	24.5422	22.7854	993.389	46.2581	0.743869	350.921	61.8976	1709.06	83.1021	8.8088	176.988	716.737	30.9092	5.98949	45.9514	4.60148	10.2099	64.2053
TCGA-A8-A07P-01	low	248.721	5.77984	1257.79	4.00435	69.0799	19.3104	31.5126	87.1015	416.523	80.6478	1.60845	969.023	20.507	931.633	378.618	12.7464	395.681	1666.56	33.23	2.69797	30.9603	1.8721	34.7749	121.003
TCGA-A8-A06Z-01	high	182.941	0.13314	839.676	1.47351	19.6861	5.41287	5.50067	20.2477	449.137	26.149	0.121884	300.789	17.3179	751.726	44.0826	4.91118	102.523	466.829	8.00457	2.42525	23.395	2.45575	6.87747	55.3307
TCGA-LL-A740-01	high	355.666	1.05699	883.969	2.77765	25.9779	25.9626	102.384	23.4843	414.163	67.9523	2.15029	367.937	59.0258	1032.28	238.924	23.9804	419.464	1425.61	62.6255	2.90991	56.8903	5.54085	22.5668	117.894
TCGA-A7-A0CE-01	low	357.005	0.132266	1110.79	2.22583	7.73985	5.91377	5.64499	15.1365	1147.3	55.5395	14.4781	295.661	58.3151	2334.96	39.47	4.28971	106.139	397.709	15.8086	5.76355	156.123	4.43116	5.984	42.1676
TCGA-A8-A08L-01	high	387.684	0.934971	1311.87	3.40198	38.7552	30.9286	109.526	40.4591	922.108	87.3099	3.71884	475.7	30.4036	1823.99	217.073	27.4116	434.256	1687.12	61.8718	0.943553	57.5578	4.24764	27.4625	128.144
TCGA-A8-A06Q-01	high	134.014	0.393368	486.088	0.298188	28.45	1.99907	2.57238	24.4855	81.5977	34.8209	1.62907	237.336	4.52445	371.98	104.879	9.00382	118.295	438.924	3.38455	0.294318	10.4008	0.87199	9.92123	36.404
TCGA-B6-A0IK-01	low	418.704	2.5298	1579.11	0.941412	43.9038	13.6205	59.6097	30.7684	654.342	62.5962	3.56411	388.264	17.1385	1342.91	101.427	13.8019	253.953	964.269	31.9124	1.4742	42.1108	2.94342	14.247	104.707
TCGA-BH-A1EW-01	high	693.284	2.46694	1568.39	1.40253	94.9772	1.05909	0.171701	69.187	1034.3	66.8734	4.04433	808.606	22.1562	2418.11	343.496	14.4448	230.909	1102.05	20.9337	0.422143	79.0937	1.16077	16.7003	101.732
TCGA-BH-A28Q-01	high	294.687	0.719438	776.838	5.37182	72.5126	20.3724	16.9882	57.5545	492.375	62.0699	3.17546	588.745	27.359	963.532	262.937	28.9878	289.76	1006.63	13.3798	3.35393	36.026	3.45289	18.1997	138.395
TCGA-A8-A07L-01	high	239.855	2.10865	806.365	1.61725	26.4952	4.72767	6.0271	27.3896	530.398	41.815	0.551537	409.74	18.599	685.542	53.1735	8.91157	136.054	582.562	17.0227	0.460459	24.845	1.89878	13.4704	47.4379
TCGA-BH-A0AZ-01	low	551.011	1.11942	1566.45	1.05901	74.2485	21.11	15.6025	58.0948	1128	97.9585	2.60002	691.275	44.8469	2749.53	298.779	30.2186	327.831	1138.75	20.5027	4.46481	81.3054	1.11244	17.6851	173.527
TCGA-A8-A076-01	high	390.217	0.250852	1686.66	4.82044	33.1846	8.47627	24.321	35.6726	839.693	74.6962	1.32865	513.488	94.8281	1660.64	151.933	16.5384	222.673	1147.43	61.3518	3.36213	72.9992	13.2434	23.913	107.64
TCGA-D8-A1JI-01	high	197.393	3.31114	1539.38	2.39308	14.7477	16.8625	36.8429	36.1379	386.169	61.9916	0.605055	483.084	63.9152	1680.93	115.127	15.9695	284.418	1160.14	47.4279	8.37592	23.202	2.73183	20.5093	133.732
TCGA-GM-A2DC-01	high	230.425	2.7179	593.718	1.21369	25.662	23.3841	12.4424	38.0139	418.269	59.4172	2.05512	420.978	20.1402	630.518	77.4835	10.1967	230.838	733.695	19.1094	0.998282	34.9008	0.186016	10.7802	66.8496
TCGA-A8-A09T-01	low	360.449	0	854.735	3.11722	185.708	5.34083	13.8487	101.217	901.749	141.59	1.20296	1522.54	43.2055	2245.8	559.392	33.3469	491.717	2113.55	51.7019	2.63923	46.2609	5.97452	26.3321	233.413
TCGA-AC-A5XS-01	low	1005.58	1.86548	3468.48	5.55359	125.041	69.2374	237.695	110.052	1944.02	286.299	9.81411	2185.5	107.629	4101.62	584.229	44.6224	973.717	3126.16	214.849	2.81103	219.771	6.28802	50.8531	396.489
TCGA-A2-A0YJ-01	high	429.739	1.18266	876.295	14.2643	18.0291	13.0477	13.0434	10.732	552.766	20.9347	11.2735	150.267	35.0869	1731.85	29.2397	3.02765	60.3093	251.444	10.5759	2.46174	118.682	13.8831	3.16617	18.5572
TCGA-A2-A0SW-01	low	570.429	7.8473	1726.61	3.20379	44.4879	33.0074	100.524	77.9049	1249.75	92.2972	10.9091	686.13	32.3496	1778.17	133.995	21.7231	431.591	1299.15	62.6182	1.35226	101.22	9.79215	24.5009	109.993
TCGA-AR-A1AI-01	high	502.481	0.771008	2041.48	8.44664	128.383	21.3864	115.083	151.69	1320.28	168.823	18.0182	1055.59	99.815	3984.25	287.683	29.6313	355.763	2261.74	90.9347	5.83429	164.656	6.46071	37.3924	254.122
TCGA-BH-AB28-01	low	505.806	4.2194	707.874	6.67508	83.7108	32.5137	29.7453	107.971	715.893	98.0108	7.19753	957.195	52.298	1484.63	122.116	38.1663	507.936	1502.6	61.4559	2.38752	80.6783	7.35448	29.2759	227.548
TCGA-E2-A1LA-01	low	534.177	3.35427	991.671	3.81401	153.076	169.294	298.408	62.378	1240.39	138.045	8.66373	856.291	60.9382	2685.35	393.283	31.8368	597.998	2508.35	199.647	2.80528	106.197	8.91736	35.9582	306.028
TCGA-A8-A09V-01	high	276.098	0.624901	732.049	4.2633	49.0144	14.1075	18.6462	30.4369	480.349	43.5968	2.75138	414.079	46.4365	879.869	244.809	23.512	232.153	971.67	22.8759	3.32681	28.8578	4.12957	11.798	135.476
TCGA-WT-AB44-01	low	216.227	0.429762	610.405	3.34464	69.4448	10.9761	4.1318	21.6193	669.506	68.7282	0.899264	509.588	20.6003	1041.1	272.252	4.94281	172.549	478.558	19.1086	2.42398	45.7298	1.33014	6.60529	71.0433
TCGA-E9-A1R5-01	low	241.251	0.100443	626.925	2.10145	31.1076	8.9131	18.948	15.0635	631.74	40.8986	1.18222	262.374	46.0536	1525.86	173.654	6.85151	118.994	510.739	14.1065	2.83551	46.4166	4.76395	8.82733	76.5821
TCGA-A2-A25B-01	high	295.527	0.615905	540.163	4.41614	72.0592	3.10166	6.24149	82.4647	462.159	51.8723	2.04686	539.499	45.24	1073.8	80.3088	23.3524	171.308	947.37	32.5507	0.835107	30.5103	4.52775	17.9172	129.559
TCGA-AN-A03Y-01	high	301.177	2.56792	559.611	2.84605	64.9511	11.0596	4.09557	42.9342	394.373	65.9675	2.82562	554.399	15.4851	950.371	265.551	12.2714	249.886	868.774	6.72916	0.344004	38.9258	1.88882	15.8174	101.198
TCGA-AC-A3W7-01	high	506.145	3.76152	1540.71	3.45194	38.9924	13.5854	23.821	26.5792	697.896	75.3765	2.76874	398.677	52.2829	1641.01	135.272	25.5139	346.204	907.578	35.7354	3.02608	60.0082	5.43819	16.7133	81.0199
TCGA-A2-A4RY-01	high	756.88	3.44012	1324.36	10.7961	140.908	2.31979	7.64276	79.2752	1073.17	118.641	8.36809	973.887	99.6236	1632.81	156.555	43.0279	489.289	1380.43	51.4581	3.74206	107.9	2.33091	28.5338	136.757
TCGA-E2-A15A-01	high	777.194	1.06618	1579.84	1.31398	31.5326	28.8995	62.0119	52.4265	831.587	82.6828	3.31943	534.088	75.0069	2093.78	167.066	17.1796	314.271	1500.18	59.5842	6.91221	52.429	2.33034	26.9619	172.078
TCGA-A8-A09B-01	high	306.363	0.105735	1016.13	2.62897	48.3719	0.702675	5.57733	23.0484	578.62	63.9531	1.10624	404.948	49.5883	1247.91	85.2045	12.0489	159.969	658.653	16.8841	5.28524	34.7006	3.23719	11.4277	71.1269
TCGA-BH-A0HP-01	high	592.864	5.57034	1318.43	3.12468	95.9797	31.52	23.4722	78.5743	969.982	101.796	3.98239	1083.21	53.1002	2384.47	484.209	34.6252	563.577	1591.26	26.0476	1.45069	78.4979	4.98578	26.5211	244.151
TCGA-AQ-A54O-01	low	315.651	1.38401	507.097	9.61393	28.3669	26.7813	27.9854	29.6205	838.749	53.2706	2.5011	342.204	31.3677	1393.38	58.3264	5.74075	183.552	477.498	35.0991	2.40053	84.3818	5.08349	8.25502	49.1404
TCGA-D8-A1J9-01	high	437.514	3.53565	1707.14	4.44374	64.9905	20.0517	141.573	105.64	1321.05	89.4273	2.01192	681.295	21.3563	2792.74	112.096	29.417	297.966	1749.35	27.3126	0.754934	54.3024	5.91289	28.5689	194.475
TCGA-AO-A0JL-01	high	194.09	0.684425	547.11	2.21965	10.5584	5.3569	17.5832	4.82604	711.11	35.8614	7.58878	73.2641	11.9345	1578.52	23.091	1.85423	49.1756	191.094	22.9287	0.971083	47.7847	2.32992	3.04852	24.6163
TCGA-A2-A0EO-01	high	499.134	0.889929	739.362	3.93196	75.8014	23.4266	48.1891	46.5364	990.006	70.7726	4.2896	631.386	55.1218	1573.99	120.198	24.0251	328.111	1170.51	63.5626	0.946636	55.7254	7.29805	17.966	171.254
TCGA-AC-A23G-01	low	738.214	1.02266	2025.39	2.65789	168.552	41.6767	97.4283	70.6024	1471.55	173.06	2.29274	1334.04	29.1378	2887.13	758.568	35.3687	734.627	2214.65	74.7644	0.681073	84.2855	2.08976	35.1185	263.535
TCGA-UU-A93S-01	high	1689.88	0.625319	2477.94	21.0937	59.2672	1.37502	12.6738	19.2421	7938.49	142.439	5.11118	836.671	234.861	7678.1	152.703	1.33075	180.323	664.141	85.7669	9.6767	643.147	30.6394	11.3678	100.184
TCGA-C8-A12U-01	low	773.215	8.09231	2887.37	5.30003	41.2369	29.5623	85.602	65.126	3366.64	134.12	2.98443	547.76	71.0938	2788.71	115.364	16.8632	346.4	1303.52	45.1881	1.90722	99.7234	7.3717	24.3761	106.066
TCGA-BH-A18H-01	low	948.675	5.51968	2349.72	18.8603	156.804	16.2919	6.29141	104.556	2211.74	100.108	12.8479	1119.66	88.438	3947.86	142.308	28.239	542.916	1723.81	50.2406	3.11139	197.633	2.54917	24.9409	208.036
TCGA-C8-A1HM-01	low	1200.92	17.4203	3107.05	11.6266	116.547	32.6703	337.99	175.494	2859.98	379.032	13.6306	1410.91	108.856	6692.62	682.447	61.1308	701.082	4110.26	110.276	8.62727	299.626	19.2451	79.0163	320.413
TCGA-HN-A2OB-01	high	443.151	0.523652	1120.77	1.60223	38.5554	18.5351	14.7324	43.7181	529.244	74.2541	1.68094	561.817	50.6203	1051.83	71.6356	22.3203	323.411	899.127	25.7815	2.37955	39.9167	2.07868	15.5961	134.177
TCGA-E9-A1ND-01	high	1131.7	7.59927	3927.05	45.8156	252.428	2.54984	14.1514	190.893	3267.71	207.385	16.2657	2551.02	312.143	7282.56	381.18	33.4943	670.954	4029.93	106.686	24.0662	455.753	36.1067	50.9126	274.232
TCGA-AO-A03T-01	low	458.724	0.519715	1301.8	2.17039	60.3535	18.2157	46.093	26.7052	2070.13	117.532	2.87319	677.913	27.2964	3661.72	144.822	5.37322	242.327	1239.03	42.9491	0.966691	120.549	4.09054	10.221	201.982
TCGA-A2-A04N-01	high	344.294	0	859.742	1.19122	87.6613	24.5949	22.6082	74.336	645.348	92.806	4.47293	840.527	21.5425	1242.44	119.549	22.767	336.87	1295.56	46.5349	1.07734	40.3556	2.78369	19.7589	166.892
TCGA-AO-A124-01	high	369.053	1.43305	1206.5	16.9193	32.6651	6.05723	11.4038	33.3725	2023.98	55.1544	22.3725	652.393	53.7846	3299.93	99.6765	3.02937	126.48	727.622	18.7248	3.40221	199.749	11.1934	9.80437	55.0055
TCGA-B6-A0X0-01	low	239.706	0.320672	850.104	4.72551	14.3064	9.66498	28.5969	17.1955	489.821	31.311	1.05682	159.141	39.4166	838.896	47.2267	7.64318	136.217	423.459	15.4851	0.49831	40.9617	2.89702	6.28677	57.9663
TCGA-E9-A54X-01	high	202.24	0	906.67	5.9095	4.50149	3.11949	5.3433	3.11098	788.157	17.6881	0.240833	96.5696	48.5163	1051.44	22.0412	1.44566	41.6431	135.308	8.70956	2.27871	26.9841	7.24004	2.5005	16.3142
TCGA-E9-A1RE-01	high	225.61	1.56903	666.228	0.942534	3.83962	4.13152	8.46941	18.4562	188.803	27.3252	1.0918	176.623	13.5417	427.405	19.5947	6.42112	91.5998	281.552	10.4228	0.406368	16.7568	0.222877	5.76544	26.4072
TCGA-D8-A73W-01	high	554.726	0.0853607	2404.73	9.6672	17.087	10.4862	8.41744	17.1278	1372.25	62.394	1.23914	525.98	107.885	2687.72	107.887	12.4399	255.504	668.108	31.5311	2.64188	101.564	8.67564	20.9631	128.289
TCGA-A1-A0SJ-01	low	549.602	0.631943	1220.51	0.879176	47.0145	2.37593	5.91141	28.0123	714.483	41.8709	2.82938	337.411	35.9418	1340.21	139.214	10.493	157.51	551.538	10.9063	2.62833	40.7854	2.26685	7.38444	79.2274
TCGA-BH-A18P-01	high	624.409	1.45509	1834.32	12.2541	164.754	109.213	51.4085	82.7436	1797.78	206.756	4.3461	1760.86	110.864	3451.26	336.877	32.9877	568.958	3266.12	85.879	5.82305	91.5053	7.49156	44.6199	352.919
TCGA-AR-A250-01	low	554.105	3.99459	1472.57	7.85177	71.5238	15.348	29.9848	144.075	857.501	88.0619	2.65223	1059.65	23.8901	2824.01	108.986	31.0267	327.923	1583.66	61.8841	2.30065	74.3484	0.883272	28.0216	142.947
TCGA-AR-A2LO-01	low	835.842	15.1936	1318.33	7.46644	124.54	72.2635	117.531	74.3598	1071.6	133.452	10.5061	957.172	82.0926	2323.63	483.991	52.1504	814.016	2308.55	80.3568	8.42792	145.801	3.76902	37.0836	200.398
TCGA-C8-A135-01	low	341.695	0.307609	366.532	0.9094	45.2274	26.8984	98.5834	60.9093	329.149	89.6221	3.59043	570.72	21.2978	833.547	178.333	24.5878	398.938	1288.24	68.2054	1.5137	42.0199	2.28689	21.5552	72.6878
TCGA-AO-A0J3-01	high	115.395	0.140346	800.101	2.17031	27.0943	4.82801	17.8145	15.8063	426.601	25.0657	2.49619	222.127	23.7571	1065.66	153.719	4.77876	97.9721	421.647	13.343	2.33842	15.9083	3.55721	5.8326	62.1798
TCGA-A2-A1G6-01	high	565.676	2.0409	783.025	5.26009	59.151	17.4635	20.9768	79.9218	586.823	140.522	5.16022	704.259	16.7145	1083.37	77.0068	30.1391	339.051	1651.86	33.9567	0.665618	33.2836	2.64619	26.7886	237.027
TCGA-GM-A2DM-01	high	424.116	0.832861	2325.81	9.05344	32.8748	28.5941	59.178	56.3254	2248.14	93.6403	1.53579	644.866	77.7739	2694.03	159.37	22.8997	364.982	1462.75	58.2447	1.48836	75.161	4.23239	27.8706	163.912
TCGA-B6-A0IH-01	high	771.257	4.61527	1979.2	1.39942	89.7435	32.4433	72.3401	46.2062	1144.1	118.319	8.40704	765.167	68.6082	2237.26	168.467	31.2241	506.285	1919.64	63.2119	8.35303	66.5107	1.8614	23.9006	248.077
TCGA-A2-A3KC-01	low	641.752	6.87549	1264.82	2.87773	115.944	27.5783	22.425	82.3567	830.184	106.114	4.73307	1027.7	82.0704	1359.25	475.895	38.1613	568.952	1466.84	30.31	1.13615	74.9366	3.30262	30.6544	154.95
TCGA-BH-A202-01	high	567.939	6.50951	1412.8	7.76459	149.429	24.0309	34.1185	122.372	1373.86	157.841	14.3497	1260.75	35.7189	2528.39	147.492	28.2191	441.85	2464.52	77.456	1.2792	109.835	3.87098	47.7604	181.232
TCGA-E2-A1L7-01	low	920.323	9.63194	2104.96	16.2783	152.235	63.6137	174.589	126.141	2754.29	180.883	8.15463	1154.81	61.1041	5800.98	339.219	43.6713	702.74	3394.01	89.5328	10.8712	108.773	12.8617	52.6721	305.236
TCGA-BH-A0HW-01	high	226.917	0.684997	488.6	1.58609	11.2945	1.13197	8.66494	3.2714	561.362	10.0203	0.122159	131.045	40.4661	797.924	67.2863	1.04958	47.6126	93.8906	3.92362	1.88699	38.9129	2.57851	2.43684	5.27059
TCGA-E2-A1IF-01	high	437.068	9.32885	1282.71	9.90029	31.4306	25.9836	39.4731	28.0533	1200.92	81.0561	2.32913	455.185	55.3475	1821.58	110.88	10.9732	308.605	790.237	48.9141	2.06833	80.6218	10.5349	12.1557	81.5118
TCGA-AO-A03N-01	low	127.225	2.32889	503.275	0.907914	16.2558	10.0545	8.01981	6.40426	583.574	30.4385	0.481957	103.159	9.98654	563.634	15.9498	1.02826	70.6296	217.409	15.8295	0.828523	13.8908	0.712883	2.90127	26.7732
TCGA-C8-A1HJ-01	low	134.966	3.53029	315.679	0.629245	10.5687	4.61572	21.9041	13.9921	556.272	40.0648	29.2174	117.755	4.88671	851.157	24.8967	3.33003	73.5691	355.948	23.6798	1.43326	26.5179	1.31093	5.9851	24.3338
TCGA-E9-A6HE-01	low	421.893	0.513339	1994.94	4.40691	83.5273	10.9869	4.30174	29.807	1116.47	132.866	2.89516	1134.9	144.393	2867.63	112.894	8.41183	505.372	911.316	83.0515	11.0848	68.9808	8.67138	24.4426	101.118
TCGA-AR-A1AN-01	high	355.144	2.72239	951.037	1.60967	20.179	42.3831	87.1951	16.5048	521.987	57.0413	1.22831	254.671	35.9274	1682.64	152.181	11.8305	225.073	833.06	39.6419	2.6088	37.04	6.53297	14.9624	64.3864
TCGA-E2-A15C-01	high	337.785	2.45944	1058.6	1.43821	15.5941	20.1902	42.3153	43.5783	465.415	77.6163	7.5816	439.35	25.0403	1383.4	91.8863	20.8312	234.688	996.547	38.6139	1.54694	30.2521	3.17416	15.1307	87.5401
TCGA-A7-A0CH-01	high	256.203	0.0482561	1207.8	7.55013	25.7014	7.49852	13.2412	28.2434	1105.72	38.1968	1.24956	426.673	76.9956	2031.02	71.1144	12.652	177.093	624.072	21.9565	2.97452	52.2441	9.62737	12.2461	85.1767
TCGA-AR-A1AQ-01	low	774.842	10.7151	1869.12	3.82023	64.3397	55.1437	207.93	52.6856	2713.87	129.78	27.7182	710.198	144.267	6390.9	424.317	27.4236	579.027	2364.96	110.926	2.33802	227.095	16.3701	37.3005	270.453
TCGA-A2-A25A-01	low	974.66	8.23701	1014.75	3.83402	163.285	17.6394	2.084	118.357	973.401	162.837	5.38615	1493.1	64.457	2334.37	640.267	47.0565	678.636	2496.6	15.4995	5.66392	79.8707	3.84405	37.5554	233.292
TCGA-E2-A10E-01	high	388.525	2.25623	1363.58	1.8658	47.3546	19.6847	8.42089	38.4661	614.357	69.6376	1.71676	512.923	24.6044	2111.28	224.43	11.8961	201.837	755.577	11.4766	2.01866	52.3363	3.98915	15.0396	75.7851
TCGA-C8-A3M7-01	high	1072.78	4.97934	849.601	2.60078	39.5613	8.81582	29.099	40.9233	593.67	83.6973	6.75562	604.665	40.2187	1633.73	138.148	14.8763	311.479	1058.28	16.7181	1.97186	104.596	3.65196	16.2296	50.673
TCGA-AQ-A1H3-01	high	470.502	5.30783	1063.21	2.00927	21.101	24.6091	74.6824	70.7932	616.212	99.7318	4.34601	528.341	26.7657	1478.02	108.483	33.3061	359.171	1443.75	49.3458	0.785537	61.3479	3.67335	22.8017	125.947
TCGA-E9-A247-01	low	286.183	1.15359	832.875	4.53016	18.9442	0.989909	0.241263	11.4507	526.226	28.2049	0.971427	174.5	34.2189	1239.87	19.8168	3.6118	73.7299	251.452	5.25071	1.02019	62.1906	5.86754	5.65512	24.8716
TCGA-AN-A0FF-01	high	770.48	0.913675	1605.4	4.48084	54.6117	38.0388	35.5189	67.0059	2726.88	96.3995	4.23929	1025.31	134.432	5079.19	168.248	23.2247	360.847	1403.34	35.2326	3.7553	207.102	8.94221	23.7671	175.766
TCGA-A2-A0YH-01	low	586.095	0.707598	2519.6	2.38156	112.228	14.5014	101.383	85.0575	1564.18	139.636	4.21979	1070.24	84.8296	3758.94	677.438	37.9354	356.808	1837.59	68.7476	2.75811	134.346	6.12624	37.7537	255.074
TCGA-E9-A1RH-01	high	335.685	1.41888	736.021	2.47151	61.5038	10.0902	7.69531	80.1782	500.469	51.7811	1.56344	944.409	11.3549	1225.44	425.334	4.96489	119.502	832.165	35.3997	0.71932	22.3083	2.97733	6.16186	52.2728
TCGA-AR-A2LE-01	low	308.035	1.97763	421.759	2.50442	16.2187	10.2094	44.7069	25.823	507.182	38.1016	1.24752	232.023	19.7971	685.885	93.158	11.4607	179.957	672.616	28.6474	0.783352	38.4879	3.47401	10.8286	78.282
TCGA-E9-A1N3-01	high	153.661	1.25261	1530.39	2.8106	28.6398	0.293801	3.12462	22.2017	849.967	30.4005	1.44158	201.992	62.4266	2107.15	99.2855	8.15112	103.51	379.052	6.4799	7.51206	32.2194	6.34973	9.0109	48.9025
TCGA-MS-A51U-01	low	599.418	1.80097	830.025	10.0777	80.8063	17.8568	42.8404	41.1018	893.91	89.3862	4.06824	570.431	42.8881	1821.62	103.376	21.2028	348.903	1023.12	51.4479	2.44527	86.9224	7.1491	19.4263	145.166
TCGA-A8-A07F-01	high	546.23	0.667362	1223.09	14.3672	158.903	6.23947	8.67045	115.982	1081.77	110.127	1.83282	1117.67	56.7452	2389.38	120.252	28.859	292.651	1477.15	60.0593	2.96712	134.697	9.68563	33.9334	153.394
TCGA-A8-A08A-01	low	358.913	1.24754	2018.61	22.2958	128.124	22.6558	29.9183	128.036	1476.19	107.808	2.33211	1535.31	110.805	3108.75	1183.62	34.6324	737.096	1990.34	1.41183	9.7406	87.2074	9.14348	35.3188	236.186
TCGA-D8-A1JE-01	low	374.754	0.320689	1467.68	4.66743	54.292	9.53388	50.2222	75.0913	732.14	132.629	0.880731	934.84	60.6925	2730.39	160.555	26.3814	285.246	2440.68	35.8151	2.60797	52.9409	7.09809	37.4642	272.341
TCGA-LL-A6FR-01	low	396.993	5.69648	2109.68	8.99192	27.9661	0.122804	0.881582	7.60558	2706.05	31.491	5.68596	300.992	49.6242	3127.67	51.6955	2.76684	118.181	146.599	16.5599	1.20414	307.936	10.8161	4.87911	8.06069
TCGA-E9-A22D-01	low	1555.34	18.2683	4601.04	34.5674	93.0198	81.2404	488.929	121.836	3466.56	348.209	19.6054	1473.62	300.68	8413.34	831.11	60.1299	1352.9	4832.62	333.911	21.5439	422.72	35.2757	92.3651	608.28
TCGA-A2-A0SX-01	low	820.921	2.01131	1989.27	4.73892	67.4951	37.3537	116.382	85.8242	2022.97	108.302	14.3334	853.127	73.2671	3937.44	235.773	28.8422	439.193	1694.27	80.1501	4.02215	180.259	10.5251	37.0792	226.358
TCGA-EW-A1PH-01	high	823.123	11.7473	4124.56	4.10315	20.2389	12.0831	28.0539	16.0574	1880.05	50.0619	10.2109	319.677	140.243	4873.96	69.0263	7.4032	95.6384	545.178	30.3733	7.05146	327.538	9.16158	8.18458	55.1005
TCGA-AN-A0FK-01	high	318.112	1.61	3598.74	1.0984	36.9551	8.28205	5.98996	24.3592	698.01	31.6943	0.832649	403.999	77.0244	2402.74	174.053	5.54433	144.426	416.463	4.15341	8.64283	46.501	4.65554	8.30583	45.5549
TCGA-A2-A0CX-01	low	440.622	1.19338	1300.61	0.992509	170.662	6.71781	1.91371	92.1474	1169.54	118.275	1.97986	1208.88	26.2037	1934.74	793.515	24.2878	366.768	1752.99	0.196794	0.459201	63.3987	2.20759	22.8111	169.927
TCGA-E2-A158-01	low	321.67	0.758427	911.974	1.78224	27.2269	3.92839	6.57726	19.7561	2009.25	22.8498	11.6792	185.725	34.8018	3075.98	21.9294	15.3655	89.9326	322.921	10.3963	3.54387	84.4066	2.56942	10.9693	52.6112
TCGA-D8-A1X6-01	low	323.068	3.75818	1461.95	7.21992	72.6714	4.62121	29.5365	42.5502	1158.86	96.0196	0.638207	890.824	86.489	2424.15	544.974	19.3476	381.116	1437.78	25.7917	10.2273	32.9927	3.84285	31.4811	163.875
TCGA-EW-A1P7-01	low	1567.55	20.5058	2610.03	6.37194	323.349	81.6448	214.911	188.034	3003.25	254.102	71.6392	1933.41	73.044	6989.52	1108.76	125	1290.82	4188.26	102.58	1.99664	386.423	11.3132	75.2249	455.225
TCGA-B6-A0IG-01	high	611.829	0.7579	2124.92	14.9211	23.8682	3.58706	10.2758	12.5558	2010.12	25.6512	1.86908	213.767	106.005	4388.16	133.756	4.5069	107.024	309.407	5.70226	10.7259	142.413	5.05376	5.76412	27.1523
TCGA-A7-A4SA-01	low	684.605	5.89214	1254.63	25.3787	108.821	25.1891	3.14057	76.3821	1216.96	104.035	6.36214	896.493	51.5851	2014.11	158.876	31.5001	525.871	1521.68	32.651	6.09104	143.111	2.84353	30.4311	137.8
TCGA-D8-A1JP-01	high	445.775	2.0796	1029.31	4.27886	70.3368	70.6399	102.091	80.0857	772.163	161.45	3.80757	890.53	38.9649	1855.68	245.143	46.1446	565.191	2595.47	84.6861	1.6671	49.5049	6.29981	44.378	323.521
TCGA-C8-A1HN-01	high	245.76	4.13208	642.701	1.55081	27.3131	17.3165	39.3961	47.9395	398.172	104.27	0.816254	638.685	18.9806	1104.95	74.4046	12.2396	210.721	999.884	16.8999	1.96074	31.9765	3.1761	20.0078	46.5358
TCGA-D8-A1XK-01	high	662.331	0.464588	3213.92	14.8478	22.1137	14.5474	70.8867	58.5688	2067.55	53.6343	8.28747	488.909	191.43	5658.52	103.816	14.1212	191.336	1201.11	48.9215	6.41733	189.018	7.11191	15.0435	93.2809
TCGA-E9-A22A-01	low	856.277	0.656596	3015.31	14.0248	102.74	7.94268	11.5258	122.081	2674.99	117.459	3.94998	1382.83	117.063	6505.4	589.429	20.4111	391.907	1930.48	15.4861	1.58087	128.054	10.0512	27.3221	215.99
TCGA-AO-A12H-01	high	387.834	2.58493	1742.83	11.9439	15.8102	11.2647	31.3703	25.7082	1924	52.1337	0.32269	380.796	64.6033	2665.27	108.817	8.88168	217.343	753.549	44.9559	4.27554	91.4142	8.29292	14.6873	58.0013
TCGA-D8-A1Y2-01	low	721.572	0.518422	1613.53	10.27	182.507	2.07727	11.9666	133.819	1230.73	183.76	5.60471	1597.51	107.081	3462.09	278.072	42.8949	521.244	2662.72	72.6706	13.1881	93.5025	6.20136	56.8542	308.937
TCGA-D8-A1XW-01	low	1125.31	5.72382	2884.56	5.20666	82.183	23.6896	68.4626	81.2119	1674.32	181.219	5.1092	1069.28	126.219	4671.22	451.071	86.0323	613.291	3310.17	84.7165	7.16899	172.234	25.6271	65.6806	412.136
TCGA-OL-A5RZ-01	low	131.751	2.79235	236.755	0.48382	27.9266	8.73263	13.3712	19.1396	146.325	33.3537	0.973818	267.392	12.8276	260.045	53.5333	6.00658	188.21	445.517	15.0506	0.86095	17.2943	1.90201	9.09288	38.2893
TCGA-BH-A42V-01	low	674.353	9.55662	1172.29	4.27929	90.1972	19.3964	51.0174	46.0038	879.225	84.2776	6.36126	972.544	64.9751	1696.37	75.6828	26.1631	568.542	1250.41	26.1842	1.44828	91.8829	4.72223	19.0556	68.1374
TCGA-BH-A0B7-01	high	644.431	4.77691	910.642	1.33953	42.8068	36.2665	122.043	33.0782	792.345	96.1589	10.3995	468.525	41.9682	1787.3	250.155	30.1581	475.239	1782.96	83.4032	2.66972	64.4602	5.70542	28.8662	201.381
TCGA-C8-A1HO-01	high	704.513	1.83729	3273.45	7.62343	9.55678	5.95376	26.1066	26.489	3424.55	27.9639	1.3911	236.084	276.227	8349.55	23.5533	4.2804	72.1187	303.652	7.37956	10.0595	129.189	17.5207	8.3224	30.9088
TCGA-A8-A09A-01	low	431.282	1.21621	519.002	1.06377	18.9067	20.2976	63.63	20.3932	468.401	60.6001	3.08323	305.892	35.6955	1156.47	150.396	26.0417	313.908	1086.03	46.392	3.25893	45.6808	2.32428	20.4942	96.6667
TCGA-AO-A129-01	low	584.514	7.13197	1844.73	3.80922	87.1137	18.9726	21.1672	79.6645	1636.05	94.264	12.3735	947.805	73.0155	3376.11	363.86	17.2441	328.118	1203.9	31.6907	6.18534	165.186	15.4676	18.2633	105.043
TCGA-AO-A03O-01	low	776.952	3.12425	2826.28	2.75029	39.7293	15.7196	70.3135	54.3505	1367.31	118.66	3.4005	784.378	58.0075	4064.14	167.098	17.5699	318.894	1522.62	38.197	4.21545	91.9755	4.13514	24.4097	120.575
TCGA-E2-A10A-01	low	370.96	0.648121	1805.23	13.4862	32.6208	5.81942	4.45233	19.1256	1611.32	61.6862	0.985346	400.02	76.224	2852.51	188.482	11.9307	160.503	587.213	5.8449	1.8989	89.3881	11.924	14.4085	73.463
TCGA-E2-A15A-06	low	1121.83	2.87975	1640.56	1.08057	66.1815	62.2467	109.492	91.1232	782.783	148.627	18.0209	882.183	91.0301	2703.05	274.574	38.4989	671.426	2743.59	93.1465	9.3509	93.6629	2.08672	47.8466	332.991
TCGA-A8-A09E-01	low	374.8	1.30938	2268.45	5.48616	19.9351	3.83895	10.4235	14.8851	827.383	31.1625	0.498153	185.214	92.8131	3280.69	64.0474	5.09341	118.872	419.599	10.0764	11.5301	176.846	11.5903	7.33528	49.3046
TCGA-AC-A3YJ-01	low	375.738	0.0888763	3082.66	11.7227	99.1963	19.934	46.9382	37.7006	1469.46	107.928	1.1507	828.185	112.232	4129.62	181.841	15.7364	445.995	1082.7	88.7	9.88637	87.5355	18.9692	30.9083	171.773
TCGA-EW-A1IX-01	high	540.611	6.026	1211	13.6841	116.513	26.4123	64.2095	59.0251	1020.02	99.4138	5.81703	866.831	144.311	2234.33	566.531	37.7156	526.121	1648.01	46.4568	12.2048	106.408	5.09153	29.3754	92.0696
TCGA-A8-A09N-01	high	503.035	1.93997	1916.95	4.04021	86.5471	6.07693	5.85006	56.2539	1099.65	58.692	1.80266	534.299	100.714	2607.34	47.0756	15.0364	211.146	763.521	27.7466	7.40435	89.843	11.146	16.6591	81.4455
TCGA-AO-A0J6-01	low	671.381	3.87417	2166.04	21.2952	105.011	22.6064	27.4748	154.342	2437.49	209.34	28.1383	1658.96	217.292	5580.39	162.326	68.8452	431.432	2036.62	64.7861	16.4212	316.738	11.5066	29.7594	258.676
TCGA-AN-A0FJ-01	low	182.938	1.56481	255.376	0.68077	37.7675	23.7371	40.413	29.8834	445.019	44.0234	22.1017	281.543	38.1269	1287.21	60.2346	15.9382	148.077	516.213	26.3748	1.35679	24.1242	2.35615	10.5787	28.0679
TCGA-BH-A1ES-01	low	222.374	0.504208	605.754	0.183461	34.7223	2.24699	0.235826	15.1673	364.466	31.6244	1.34518	244.376	0.765145	636.867	153.743	6.97029	91.6929	309.514	0	0.496228	21.7618	0	8.04958	50.9
TCGA-BH-A0E1-01	low	338.241	0.814589	2109.27	5.33512	7.86647	4.39444	12.8587	10.6806	1624.94	28.4184	1.11858	160.554	83.4404	4301.47	43.8168	4.1189	106.358	349.593	12.9292	3.22788	95.5303	13.6451	5.71871	40.6736
TCGA-4H-AAAK-01	low	488.432	0.863401	1091.16	4.05785	57.3403	18.8167	60.4618	47.0409	978.955	72.5525	4.06494	624.14	53.137	2079.29	224.184	22.5553	351.002	1241.64	53.1086	3.65237	70.6468	6.1029	21.1151	160.758
TCGA-EW-A6S9-01	high	361.959	4.06232	1321.47	9.67295	25.2464	19.9439	57.0936	29.7254	663.36	46.196	3.37512	320.535	64.7547	1508.36	112.089	16.0155	250.886	801.198	39.0006	4.6623	103.831	10.8841	14.4666	43.8021
TCGA-D8-A1JM-01	high	225.449	0.413819	1156.66	0.188215	14.7449	0.103995	0.0921667	9.42642	1065.72	30.8855	12.6639	117.376	5.92734	2397.73	47.1551	2.70739	38.9422	175.825	1.13735	0.183731	100.085	0.823368	4.11948	13.9763
TCGA-A7-A4SF-01	low	255.376	1.91595	884.855	0.512599	45.2213	9.81382	11.9483	38.4107	439.733	37.0419	1.81292	405.431	44.2231	1215.62	42.4519	14.1029	173.243	522.122	22.9295	1.54703	34.0255	4.49697	12.9378	69.4767
TCGA-A8-A08R-01	low	627.494	5.71892	1530.14	10.6002	50.0087	47.8497	151.646	115.285	1041.89	99.1816	12.7146	917.076	96.0841	2434.67	287.203	34.6847	499.792	2184.39	85.6839	2.38897	127.611	10.3239	38.374	150.238
TCGA-D8-A146-01	high	457.458	0.897662	1334.73	2.23665	38.1792	39.9353	40.7682	94.0766	807.387	102.086	7.28874	864.169	39.4282	1721.96	132.512	41.5821	415.156	1577.57	45.1648	1.04114	55.923	4.87756	28.6072	210.396
TCGA-D8-A1X5-01	high	357.401	0.363992	1228.93	6.04266	77.3664	4.74897	1.80886	100.826	739.292	85.55	3.24889	815.719	55.0392	1692.1	188.413	30.7988	316.798	1546.12	19.9142	2.87528	49.8212	7.33036	32.3797	187.265
TCGA-A2-A1FV-01	high	179.815	0.112998	271.536	0.822307	12.4009	7.05663	12.376	11.1581	141.41	31.6455	0.465501	110.648	7.74707	344.369	27.0348	6.70439	79.2112	338.252	16.5492	1.43402	8.55945	1.10592	7.11754	28.4579
TCGA-A2-A0CK-01	low	533.222	1.41503	1496.6	4.22457	58.8455	28.9557	18.8084	67.9064	1077.43	114.853	3.50183	972.66	60.251	2080.1	144.98	25.6227	567.617	1405.42	51.1313	2.27406	82.675	3.63296	22.1416	195.035
TCGA-E2-A1IL-01	high	464.62	0.573608	2008.24	2.66108	44.0945	11.2005	14.5322	36.8231	841.375	61.1142	2.29549	528.523	86.3621	2485.58	237.262	17.1289	208.671	678.678	13.4082	11.8254	59.5172	6.43444	12.2598	80.4039
TCGA-B6-A0X7-01	high	486.077	0.270448	975.627	1.47608	59.7494	6.32356	3.16233	26.7425	758.082	71.064	2.12214	506.447	10.7733	1044.9	240.013	13.18	220.683	675.342	5.30068	0.569109	41.4634	0.0254509	11.7523	98.7215
TCGA-B6-A2IU-01	high	274.448	0.460088	744.528	1.1858	24.1671	9.1727	21.9973	15.8627	514.545	53.2933	0.962721	276.035	14.9613	788.962	94.4233	10.4701	194.809	635.476	23.1616	0.853977	25.8528	0.808216	8.83261	79.0418
TCGA-B6-A0WS-01	low	647.391	12.0134	2735.74	7.06902	48.4892	36.8509	157.562	101.115	1608.45	103.646	9.27934	848.774	28.648	4751.39	286.005	36.9939	523.361	1819.25	70.4206	1.43901	170.87	3.58946	27.4099	173.597
TCGA-E2-A1IO-01	high	592.707	0.772653	1029.64	8.35601	38.9052	31.1357	103.061	27.1163	774.918	82.5033	6.26492	387.463	64.1626	1521.61	250.038	35.7068	440.813	1386.75	64.4974	1.45637	75.9156	7.72359	21.4851	193.69
TCGA-AC-A5EH-01	high	595.411	4.15307	2177.53	1.6528	133.842	23.2111	73.3144	90.9821	1445.04	103.203	0.678921	1232.88	87.5016	3020.37	459	27.8993	454.543	1690.15	16.1049	1.12043	73.9323	3.7129	27.6713	155.216
TCGA-AC-A3BB-01	low	921.166	7.84394	1876.94	4.11015	230.721	3.49732	9.77767	118.814	1433.3	209.814	12.7637	1980.61	165.346	3357.18	775.187	52.5801	912.728	2596.97	32.2332	5.28945	165.31	10.3139	40.142	219.654
TCGA-AR-A0TQ-01	high	732.154	0.767994	1737.24	15.5504	55.9994	16.579	61.5302	59.8579	1785.15	71.4982	4.17375	575.752	128.446	2746.65	187.919	20.9491	294.508	1349.98	50.8654	3.83076	83.6009	16.5104	21.4332	154.272
TCGA-D8-A1JK-01	low	1389.64	0.604578	2329.82	10.9991	70.0917	56.32	117.664	91.917	2930.4	170.252	6.51507	1195.74	192.273	7626.06	283.989	27.8183	500.68	2904.98	91.8881	10.8041	190.417	25.0337	38.807	270.334
TCGA-D8-A1X7-01	low	315.211	0.542016	1215.78	7.24158	45.4963	7.96551	10.0348	40.1118	1759.24	49.871	1.46199	495.74	97.8578	1702.82	208.346	25.9762	235.148	845.076	12.0571	9.74752	51.3704	5.6618	16.5418	125.572
TCGA-AO-A1KQ-01	low	401.885	0.629839	1344.83	2.86466	46.693	37.2278	67.6566	60.0795	890.314	92.6074	4.9422	592.023	30.5853	1522.42	120.907	11.4521	239.28	1070.11	55.538	0.543746	66.0838	3.31923	17.2828	136.258
TCGA-PL-A8LX-01	low	485.852	2.40924	2797.07	46.4246	16.1784	9.2769	22.5056	10.1533	2221.89	60.2681	0.378095	429.444	96.146	5318.2	51.6026	14.1783	341.75	584.809	33.7977	8.41329	152.066	7.40637	15.995	61.1169
TCGA-AR-A2LH-01	high	1200.08	10.5603	3391.45	4.8511	325.635	7.49269	4.81574	237.757	1821.97	374.235	13.5897	3491.03	83.3894	4732.95	1913.6	46.637	1060.67	4770.22	33.6751	1.6547	190.908	7.83107	62.0965	310.582
TCGA-BH-A0B8-01	high	200.62	1.95913	573.608	1.26728	42.9226	6.45874	4.88702	29.3623	299.998	47.8456	1.26399	380.143	20.5751	684.008	239.641	11.0735	201.612	669.262	3.14095	1.33052	18.9169	1.99935	11.3539	91.2863
TCGA-A2-A3KD-01	high	348.51	0.42192	1423.74	1.29901	21.1798	10.9429	42.7062	21.9386	435.934	52.7798	1.12055	248.66	40.3864	1129.44	116.895	15.593	202.326	680.321	27.786	2.60577	32.2841	5.44881	14.2616	95.2301
TCGA-A2-A0D4-01	high	169.952	1.86694	318.893	3.93995	3.79524	3.2112	10.6336	6.64698	391.168	29.7427	1.44541	138.237	14.5433	543.235	39.5236	2.84789	89.8732	220.313	12.4275	0.644698	20.9086	1.46175	4.07759	22.5043
TCGA-D8-A27R-01	low	485.432	0.820527	831.022	3.78171	64.9298	2.83872	0.618303	70.6258	492.82	102.385	2.48955	733.086	39.697	1216.25	117.851	17.7877	316.243	1369.45	18.2328	1.11214	46.126	5.08602	27.1094	180.673
TCGA-E2-A1IE-01	low	181.689	2.41167	540.645	1.52068	8.78435	6.13868	21.0427	10.4602	260.355	31.8257	0.494599	138.31	30.7752	625.516	33.9011	5.32827	111.468	274.958	16.8455	3.05204	27.2408	2.53775	5.77185	38.285
TCGA-EW-A1J3-01	low	176.423	0.172373	973.664	2.53492	61.888	3.57134	1.41088	40.1543	472.484	69.204	1.87106	475.791	12.7053	1584.51	169.295	8.28548	125.187	875.299	2.40429	1.8899	28.4938	3.61197	14.2525	114.323
TCGA-BH-A18Q-01	high	1160.95	33.469	3021.37	9.99241	210.399	5.18046	12.7535	139.85	2258.12	273.757	53.8451	1883.99	174.552	4841.61	1004.43	42.6082	699.28	3247.6	54.7679	6.96121	281.466	24.1414	37.1066	383.742
TCGA-B6-A1KI-01	high	340.083	2.15683	1072.58	1.93832	8.28287	6.44549	23.903	6.06097	346.079	25.6757	0.550545	98.542	27.0969	1298.87	42.8278	5.41509	140.781	379.066	22.7223	2.17385	35.2329	6.74943	4.86481	35.3745
TCGA-A7-A26G-01	high	375.686	17.2377	572.611	0.4514	110.388	29.2819	71.3599	92.8101	782.887	129.083	8.7714	778.472	33.9721	1243.74	439.856	60.5794	469.773	2185.47	40.3487	0.662901	30.3256	1.73032	35.2178	115.004
TCGA-AO-A03M-01	low	1255.31	1.468	2391.81	3.04865	52.0363	37.6478	152.651	108.255	1937.45	123.751	6.15073	845.123	107.633	6456.63	201.062	35.8007	465.209	2507.64	88.3514	2.35294	202.604	13.1579	37.5937	291.21
TCGA-A2-A0CS-01	low	341.165	0.27571	2573.8	2.96779	153.204	323.933	117.527	67.8927	981.403	122.459	3.06486	1048.24	37.9046	2378.77	675.97	22.7656	391.967	1722.67	73.421	4.22491	50.3168	2.42164	21.9366	247.184
TCGA-C8-A12W-01	low	412.503	3.60052	826.81	1.17572	70.1544	18.7307	43.9357	79.5212	749.629	82.2739	6.44735	877.152	51.5864	1682.06	413.118	24.4409	386.226	1247.92	11.5006	2.92904	50.6462	3.4752	23.5006	106.338
TCGA-E2-A1IU-01	low	392.978	4.05122	1381.93	3.68518	61.8522	9.75369	23.4438	70.9174	638.54	65.9879	7.62934	749.765	62.2529	1258.09	78.6862	29.1628	316.755	1153.58	41.9505	0.765325	52.0158	4.91582	19.0226	98.5161
TCGA-B6-A0I9-01	high	1131.68	0.382708	4890.61	1.10241	44.3823	10.7343	12.0824	50.492	2579.01	48.7632	2.70272	524.021	77.159	3010.4	199.574	14.204	167.728	687.136	14.0201	0.825989	155.283	0.840357	13.0854	67.5275
TCGA-AO-A128-01	low	1488.21	11.6522	3334.39	9.01903	177.315	48.1091	235.206	471.213	3711.16	326.896	24.6091	3000.51	184.909	9095.52	661.921	60.9617	1016.95	6786.02	93.6752	12.3894	383.389	10.9373	101.258	438.904
TCGA-A7-A3J0-01	high	443.472	6.34317	2841.58	6.79693	119.528	17.7306	13.1369	113.317	1876.57	101.259	20.4155	1065.1	91.2186	4158.24	229.472	71.8971	500.046	1664.77	50.7792	6.70361	179.555	160.079	22.8108	121.776
TCGA-E9-A1NE-01	low	1045.81	1.67616	1418.33	3.20993	283.637	17.088	13.8226	195.705	1921.02	165.592	14.9061	1705.69	57.4701	3645.49	666.726	55.511	699.724	2940.9	54.2548	1.91162	133.585	7.23932	49.9285	403.344
TCGA-AC-A2FB-01	low	1079.74	2.39952	1584.08	3.11402	279.719	14.1453	14.6896	230.122	1830.08	162.505	15.113	1972.33	46.9904	3141.26	209.348	58.8483	756.417	2886.83	117.78	1.80638	159.008	4.2633	48.9809	384.328
TCGA-AR-A5QP-01	high	540.26	0.898816	1028.85	2.25815	84.3295	25.4488	32.3301	32.9435	575.38	93.1077	5.23922	647.9	49.5947	1234.83	358.514	25.3435	403.649	1306.26	25.4442	1.7071	67.7031	2.61003	18.0954	160.941
TCGA-A2-A0T4-01	low	683.948	1.6752	1141.87	4.12333	61.508	41.2854	78.7359	115.918	1413.95	122.364	3.36354	1136.09	93.9953	2751.68	223.96	20.6184	556.218	1955.79	37.3476	2.41178	99.0951	7.3074	29.6574	228.764
TCGA-BH-A0BL-01	high	764.721	10.7527	1639.78	17.275	205.269	12.5133	2.03748	143.424	1838.65	160.121	10.0729	1609.56	93.6009	3595.12	597.689	49.7934	826.468	2742.24	21.96	5.48405	157.461	10.9845	43.942	376.204
TCGA-BH-A0HY-01	high	307.031	0.884219	828.908	8.7548	17.9826	3.21062	14.4747	12.9361	1250.73	22.681	0.453655	183.009	26.947	1268.05	114.889	5.98677	108.179	320.407	11.8425	2.1051	43.6638	4.01972	4.5628	27.787
TCGA-E9-A2JT-01	low	2065.62	5.28645	3244.44	12.1208	341.773	3.82173	16.9353	267.392	2143.37	314.672	105.693	2003.79	212.724	5077.19	1039	164.69	1258.54	4625.13	21.7343	8.23367	319.132	11.4491	111.282	499.531
TCGA-A7-A3IY-01	low	665.615	9.7038	2307.2	2.67579	156.899	36.2024	28.9397	120.319	1894.8	161.388	4.74901	2186.96	63.8064	3101.01	749.095	39.4999	837.444	2567.65	64.9187	0.420328	91.5626	0.229093	36.6863	224.379
TCGA-A8-A085-01	high	214.678	1.85465	342.862	0.759184	6.68967	6.04934	7.48175	5.59421	207.107	22.7634	0.181912	124.486	16.937	482.519	31.4104	3.4417	80.7884	265.324	12.2209	1.02673	13.1054	2.33876	5.95557	12.6061
TCGA-GM-A4E0-01	low	1290.35	18.6346	935.463	19.4639	79.6529	40.0228	188.249	45.2841	1276.47	244.843	3.95307	1123.76	90.4247	2149.19	517.643	36.4471	1030.16	2378.29	259.605	4.22294	154.411	6.8514	31.7193	206.535
TCGA-BH-A208-01	high	468.167	0.610362	569.353	3.33129	61.4234	15.5886	37.112	88.1663	562.099	81.6359	2.66076	605.93	38.6299	1036.6	88.3688	18.3235	294.408	1136.67	34.3147	3.11768	33.6069	2.32309	20.1816	110.422
TCGA-D8-A1XD-01	high	153.979	0.212126	385.985	0.67536	32.0027	2.92307	1.81894	20.5651	261.854	27.343	1.49805	301.628	13.4511	467.115	130.153	10.4009	121.561	438.057	3.72397	0.673005	18.4959	1.1179	8.59048	65.7221
TCGA-BH-A1EN-01	high	185.162	1.80648	330.186	0.511835	11.7955	8.99519	18.7683	15.0734	169.299	45.8481	0.72037	208	24.7814	476.764	51.1814	12.7155	143.908	532.759	19.6278	1.97884	14.0943	1.56067	11.9968	60.625
TCGA-A1-A0SN-01	low	652.407	0.45999	1771.08	1.25529	69.9242	51.518	46.0631	161.935	1137.69	102.8	4.05367	1121.43	39.9649	2018.38	191.364	41.5179	542.237	1946.4	46.4608	1.64955	92.4021	3.80935	33.7374	254.073
TCGA-E2-A150-01	high	1201.05	7.18576	6133.67	2.47937	60.7985	74.2217	56.4335	130.197	3958.5	129.058	13.513	2778.66	125.921	8918.42	358.187	18.7724	548.072	2721.87	151.117	0.909139	254.699	4.04181	36.9598	204.086
TCGA-PL-A8LZ-01	high	1465.29	4.70587	5749.41	7.24749	120.716	10.4366	77.0354	62.7663	4557.43	147.68	19.8156	1334.13	305.043	8544.12	803.133	16.0393	410.103	1479.29	70.2322	8.95385	718.292	28.1321	27.2097	139.3
TCGA-A2-A0CO-01	high	1080.7	1.26076	2093.01	3.58389	61.712	54.568	147.972	42.898	1331.93	161.351	12.1497	838.502	113.512	3288.61	380.76	37.0393	618.884	1977.43	156.979	7.41828	157.536	10.6781	34.9121	257.501
TCGA-HN-A2NL-01	low	578.443	0.879996	1760.8	1.00061	58.747	10.5782	13.9891	61.2669	1179.81	54.8326	5.40079	783.712	42.2425	3122.93	276.323	12.2423	245.682	884.623	24.7301	0.61048	101.072	0.544202	16.1638	105.279
TCGA-E2-A14X-01	high	576.62	7.85129	1503.02	2.24134	26.8526	21.4028	68.951	53.1638	1141.32	64.3831	19.0392	405.991	126.885	2723.26	101.53	23.0008	336.576	1124.07	38.3851	10.0914	160.159	8.14315	19.8986	89.2943
TCGA-A2-A4RX-01	high	611.886	5.45715	1107.27	1.69824	103.048	31.9574	51.5517	83.1595	1122.74	81.6655	21.0724	833.812	72.1503	1936.4	345.413	27.5544	353.191	1182.99	25.4875	3.31024	132.104	7.94656	26.5676	91.568
TCGA-E2-A572-01	low	463.74	1.9919	6424.75	20.3127	5.16707	3.19664	0.953437	5.46175	5564.42	35.1026	0.383894	303.275	211.554	7968.84	26.952	2.37979	181.976	170.116	27.6657	23.6041	154.305	23.3886	4.81575	18.7294
TCGA-C8-A12V-01	low	1393.09	24.4457	3006.47	11.1891	157.788	126.962	676.492	145.728	3667.58	375.822	36.5371	1860.75	122.941	5917.6	1206.84	55.0688	1147.71	5030.55	346.498	6.31117	325.08	18.9006	94.2535	227.81
TCGA-BH-A0BQ-01	low	541.206	3.73113	1595.11	18.8368	86.0937	16.7918	21.2322	62.3815	1191.4	110.208	5.81886	930.383	68.8041	3032.82	125.018	24.3132	471.246	1434.75	32.9752	9.36138	90.5833	4.38905	20.2275	145.459
TCGA-EW-A1OX-01	high	270.676	0.0488555	2035.58	2.17762	4.13681	0.458364	1.52337	0.851968	1052.71	12.0429	0.191679	36.6471	52.321	1840.41	5.80403	0.582233	14.7333	48.11	1.78586	1.11348	53.1415	5.4068	1.48626	4.67788
TCGA-BH-A0BW-01	high	2155.49	2.04459	5894	19.3264	122.379	93.2537	354.347	232.87	6127.84	366.127	85.8672	3793.88	114.665	9561.11	2000.43	67.5749	913.472	4851.43	102.059	5.32988	435.252	28.4431	77.8362	598.191
TCGA-A8-A084-01	low	502.283	0.60703	2980.89	3.82847	3.92358	2.61029	15.4893	3.83732	1729.4	50.9863	0.79387	141.414	175.375	5170.35	74.1756	2.57677	42.9301	317.983	12.7296	8.12284	123.471	6.27618	6.98686	23.6605
TCGA-A2-A0SV-01	low	696.94	2.0865	1990.89	3.9663	168.003	2.8391	10.5722	81.9958	2570.84	135.56	2.62377	1113.54	108.037	5306.49	83.4831	10.3289	302.39	1315.28	58.5661	8.61852	239.616	5.51804	29.9776	146.74
TCGA-C8-A275-01	high	744.731	16.1071	1739.44	6.87684	91.2625	29.0292	121.689	99.5207	1758.27	164.352	9.73921	927.94	54.9764	4205.89	406.237	39.0346	634.639	2993.23	81.8935	7.18892	221.813	11.9988	47.9316	200.27
TCGA-S3-A6ZH-01	high	387.4	4.26166	1090.28	1.63064	40.2765	9.26194	38.573	36.7014	525.907	53.4285	2.01703	360.128	24.3435	1018.79	124.53	15.8929	258.68	869.487	36.5699	0.674507	34.5044	2.90284	13.3674	70.5193
TCGA-D8-A1JD-01	high	378.031	1.04817	1126.42	5.02503	150.49	29.4521	31.2257	142.468	774.35	115.338	3.06761	1569.02	8.75149	1588.13	624.645	51.4999	502.989	2381.9	33.6549	0.726364	55.6386	0.831774	39.5181	258.61
TCGA-A2-A0CV-01	low	542.997	7.23872	1093.44	6.35499	79.3748	19.0679	100.695	92.4361	686.371	137.016	4.82144	716.349	62.7708	1582.84	276.416	42.3024	642.663	2166.67	113.058	3.63329	74.125	6.65369	37.5776	104.4
TCGA-E2-A14V-01	low	236.726	0.172601	884.224	0.722229	36.8331	10.2019	6.72736	23.7181	553.921	38.9536	1.38145	298.315	37.6798	577.878	124.169	4.93672	104.549	393.183	8.56728	1.38578	28.9453	1.76723	5.4303	41.5895
TCGA-E2-A153-01	high	556.5	1.06415	1659.04	1.5004	28.4882	37.4707	42.5136	105.95	1207.49	158.226	2.58854	1564.73	43.9474	2409.92	105.501	26.2516	499.322	1818.04	88.1875	0.468531	70.7106	0.480687	28.7207	239.155
TCGA-AR-A24R-01	low	440.866	5.62825	771.737	2.71895	72.4773	16.4641	52.8468	94.2738	764.844	111.151	3.49316	793.113	69.0033	1957.49	336.837	22.8778	300.271	1568.12	15.8139	2.38005	92.095	1.46029	25.5809	143.248
TCGA-AR-A1AV-01	high	336.099	0.687004	1094.23	5.88752	71.6578	2.92592	1.6348	45.7066	345.808	53.5525	0.93629	545.214	11.5228	1086.84	345.692	23.7741	177.138	786.965	0	3.0248	41.3532	1.49719	19.1604	105.787
TCGA-AR-A251-01	high	331.156	0.242059	672.609	3.54303	52.3691	0.593557	10.6525	52.6348	344.804	47.3877	14.8669	421.447	12.9519	1424.09	161.335	10.7596	110.686	716.381	12.8701	2.38797	69.537	8.58158	10.648	86.6313
TCGA-AC-A7VB-01	high	250.946	3.52424	1791.52	1.52801	2.33392	2.12448	2.61887	5.54267	945.296	39.0839	1.26639	120.412	73.224	1746.56	12.7325	1.96262	57.4644	118.304	7.76243	2.09848	55.4028	7.66214	3.59689	13.0586
TCGA-A8-A08C-01	low	267.357	0.5448	1099.64	4.53098	87.5029	9.42402	5.12658	37.6034	793.387	90.7018	4.0001	622.396	73.8586	1740.79	559.532	13.9393	176.979	993.118	3.8182	4.90824	57.9645	6.82613	18.0003	93.3528
TCGA-A2-A259-01	high	538.832	8.21006	808.667	1.46253	41.6549	34.6622	143.759	36.9114	660.614	79.7805	7.22067	435.034	18.5771	1393.21	271.867	33.022	422.55	1720.33	71.9669	2.10863	54.3107	0.772619	21.5429	134.52
TCGA-AO-A03P-01	high	360.434	1.92048	806.414	6.86817	30.2174	5.22953	6.25486	27.8646	957.725	33.0912	0.990873	236.298	36.9285	1744.54	39.3153	7.18416	130.745	505.432	12.2485	1.49898	51.0192	6.02101	8.65311	42.6606
TCGA-A7-A4SE-01	high	597.454	4.57736	1985.85	6.75861	50.0794	16.3766	3.87845	50.612	1762.77	49.3302	8.90128	516.082	130.871	2557.38	210.16	9.62256	191.974	560.352	12.8266	2.43973	238.792	10.6379	12.4882	32.4651
TCGA-C8-A132-01	low	780.095	10.505	1234.45	5.65169	117.845	24.232	20.9343	106.475	1106.84	106.272	8.43544	945.081	43.5533	3337.89	529.65	37.8987	466.455	1795.12	8.45375	4.11812	153.996	11.7245	27.6012	153.488
TCGA-B6-A0RS-01	high	481.697	1.79058	1253.64	3.44922	66.6538	20.891	72.274	64.3443	1299.08	89.3939	3.24396	696.258	70.4712	2816.23	180.495	17.2506	293.133	1401.67	60.5639	2.59835	66.889	5.31287	26.8732	141.951
TCGA-BH-A0BV-01	low	607.949	3.82693	3043.65	14.2375	21.9776	23.4488	76.1888	66.4829	2163.07	100.576	3.20534	793.595	42.507	4563.79	177.291	39.1797	465.805	1634.54	60.5964	1.50342	89.6061	2.10418	30.8354	174.607
TCGA-BH-A0B1-01	high	497.786	0.334207	1027.37	4.08725	22.6656	3.57103	22.5208	16.2619	598.816	41.7506	2.12709	260.313	24.7142	2473.62	84.0292	8.88881	129.15	530.107	33.5776	2.05814	52.3987	7.43642	9.95467	67.1957
TCGA-AN-A0FZ-01	high	301.213	1.30255	311.634	1.7334	46.5444	0.495045	0.225638	16.6836	211.852	69.0883	0.624603	397.687	7.11171	480.447	52.9454	6.17636	116.112	642.387	17.7969	1.62428	15.0729	1.47094	8.26628	58.4069
TCGA-EW-A1PC-01	high	517.672	1.80488	3562.2	37.4046	45.5491	13.9425	4.22087	15.7258	2807.93	46.1742	1.04679	421.502	163.996	6941.66	148.496	4.74725	136.453	340.008	16.3555	11.124	285.95	8.92087	7.50189	30.8466
TCGA-D8-A147-01	low	698.187	2.42668	1844.85	3.56867	48.3276	33.0361	120.152	30.5305	1844.25	90.4747	15.868	420.705	111.133	3651.6	264.418	65.6618	220.621	1217.08	67.7344	5.9183	215.791	35.0161	24.0294	141.869
TCGA-BH-A1FE-01	high	503.474	1.10007	1422.28	0.917288	57.8774	45.6378	104.191	90.5294	729.973	124.809	11.3415	652.054	51.1413	2068.01	131.034	39.2886	355.6	2045.53	72.3108	6.44215	58.1948	1.93244	34.7451	168.226
TCGA-AN-A0XV-01	low	737.396	0.310147	1705.1	9.21606	30.9249	20.9546	60.0121	41.9159	1316.46	86.7631	7.97695	408.994	72.9139	2716.29	115.02	14.2801	195.485	972.406	39.9449	6.46176	127.025	4.02129	16.2539	111.51
TCGA-XX-A89A-01	low	756.066	11.2698	1776.1	1.34447	151.664	53.3274	36.8328	141.849	1229.93	145.859	5.36389	1850.22	45.2587	2669.36	744.593	39.506	985.992	2390.11	51.2723	1.33978	103.869	0.521589	43.3661	339.972
TCGA-LL-A441-01	high	1034.11	18.1295	3042.16	3.52556	114.781	47.1809	88.5901	101.786	994.343	200.945	63.5889	990.704	160.301	3645.02	336.978	73.139	888.703	2535.33	98.7832	12.1284	209.744	5.73927	76.6802	136.407
TCGA-E2-A15O-01	low	255.239	0.439703	781.662	2.15987	33.3285	13.3041	28.4491	27.4315	515.936	43.1743	1.48361	300.839	48.9481	1073.5	108.163	10.7198	154.567	581.542	25.928	3.7922	43.1632	4.46892	10.1295	61.1144
TCGA-C8-A12P-01	high	354.87	0.558207	986.917	1.1848	22.7618	18.4826	37.944	59.5091	737.866	59.5497	2.71567	527.21	35.6987	1543.4	71.3324	16.9921	173.269	757.994	18.9369	0.655391	66.5448	2.35338	18.5587	100.878
TCGA-BH-A1F0-01	high	1176.74	2.6708	2032.16	4.97559	49.821	34.5167	218.239	73.7139	1921.08	202.583	20.6889	890.707	118.857	4841.61	417.676	44.1243	547.644	3327.83	117.421	11.4991	176.643	12.3538	66.4887	319.93
TCGA-OL-A66K-01	low	302.862	1.72836	1452.6	3.05942	81.0072	16.2704	46.8645	36.6569	460.296	77.7563	3.33554	626.515	54.2287	1510.01	359.349	24.8445	364.378	1130.14	33.5663	3.3996	44.2259	11.3943	20.5387	165.335
TCGA-BH-A0GY-01	high	420.735	0.58055	744.045	1.99052	81.1908	16.2093	15.1084	71.7924	744.167	96.5051	2.10251	1010.65	30.9801	1242.45	150.36	11.739	223.3	1445.5	43.9892	2.50983	50.3601	2.925	15.5595	132.385
TCGA-AO-A12B-01	high	211.212	0.0796462	2246.49	3.36892	17.1554	2.52195	8.94045	11.3891	937.333	21.7598	0.624965	222.576	68.5906	4148.92	150.303	4.12215	100.503	347.543	12.3734	6.12646	59.1446	13.3115	6.48194	64.0213

## Sheet: Adjusted p-value
HLA	.y.	group1	group2	n1	n2	statistic	p	p.adj
HLA-E	Expression	high	low	541	541	114320	4.66e-10	4.66e-09
HLA-DPB2	Expression	high	low	541	541	115816	2.87e-09	2.58e-08
HLA-C	Expression	high	low	541	541	117822	2.88e-08	1.58e-07
HLA-J	Expression	high	low	541	541	125418	4.68e-05	0.0001089
HLA-DQB1	Expression	high	low	541	541	104796	6.3e-16	1.32e-14
HLA-DQB2	Expression	high	low	541	541	108533	1.89e-13	3.02e-12
HLA-DQA2	Expression	high	low	541	541	116747	8.51e-09	5.96e-08
HLA-DQA1	Expression	high	low	541	541	110666	3.89e-12	5.06e-11
HLA-A	Expression	high	low	541	541	108207	1.17e-13	1.99e-12
HLA-DMA	Expression	high	low	541	541	98155	6.89e-21	1.58e-19
HLA-DOB	Expression	high	low	541	541	116273	4.91e-09	3.93e-08
HLA-DRB1	Expression	high	low	541	541	100357	3.65e-19	8.03e-18
HLA-H	Expression	high	low	541	541	118003	3.52e-08	1.58e-07
HLA-B	Expression	high	low	541	541	111985	2.32e-11	2.78e-10
HLA-DRB5	Expression	high	low	541	541	113047	9.3e-11	1.02e-09
HLA-DOA	Expression	high	low	541	541	117746	2.64e-08	1.58e-07
HLA-DPB1	Expression	high	low	541	541	95903	9.84e-23	2.36e-21
HLA-DRA	Expression	high	low	541	541	106944	1.78e-14	3.2e-13
HLA-DRB6	Expression	high	low	541	541	106426	8.09e-15	1.62e-13
HLA-L	Expression	high	low	541	541	131583	0.00409	0.00409
HLA-F	Expression	high	low	541	541	108784	2.73e-13	3.98e-12
HLA-G	Expression	high	low	541	541	125114	3.63e-05	0.0001089
HLA-DMB	Expression	high	low	541	541	106849	1.54e-14	2.93e-13
HLA-DPA1	Expression	high	low	541	541	108765	2.65e-13	3.98e-12
