# Supplementary material for: Molecular Characteristics, Clinical Implication, and Cancer Immunity Interactions of Pyroptosis-Related Genes in Breast Cancer
Source: Front Med (Lausanne). 2021 Sep 13;8:702638. doi: 10.3389/fmed.2021.702638 (PMC8473741; doi:10.3389/fmed.2021.702638)
Supplement: Supplementary file 3 [file Data_Sheet_1.ZIP › Original Source Data/Figure 6/Figure 6C.xlsx]

## Sheet: Expression of immune cells
id	risk	Activated B cell	Activated CD4 T cell	Activated CD8 T cell	Central memory CD4 T cell	Central memory CD8 T cell	Effector memeory CD4 T cell	Effector memeory CD8 T cell	Gamma delta T cell	Immature B cell	Memory B cell	Regulatory T cell	T follicular helper cell	Type 1 T helper cell	Type 17 T helper cell	Type 2 T helper cell	Activated dendritic cell	CD56bright natural killer cell	CD56dim natural killer cell	Eosinophil	Immature dendritic cell	Macrophage	Mast cell	MDSC	Monocyte	Natural killer cell	Natural killer T cell	Neutrophil	Plasmacytoid dendritic cell
TCGA-A2-A0EN-01	low	0.600302	0.681878	0.797893	0.883657	0.775595	0.668298	0.713971	0.705875	0.623769	0.57508	0.679943	0.643344	0.679701	0.444348	0.655189	0.693179	0.747952	0.771344	0.487512	0.769458	0.600794	0.665682	0.849737	0.75296	0.743712	0.593167	0.410044	0.758006
TCGA-AO-A12C-01	high	0.345194	0.542932	0.608692	0.827691	0.710535	0.615899	0.606009	0.635647	0.454578	0.540784	0.601117	0.549037	0.575403	0.37005	0.588986	0.551461	0.711514	0.771435	0.429142	0.730888	0.499806	0.491008	0.673572	0.695048	0.695224	0.501075	0.287847	0.733421
TCGA-E2-A1IN-01	high	0.205928	0.574158	0.609283	0.84761	0.772356	0.633824	0.605234	0.617261	0.434493	0.529377	0.623244	0.566822	0.574873	0.379493	0.63459	0.572559	0.718797	0.745849	0.408407	0.738442	0.538563	0.528219	0.702103	0.711331	0.688701	0.464329	0.29204	0.723463
TCGA-AR-A1AR-01	high	0.547881	0.794503	0.770576	0.857714	0.77276	0.682562	0.700632	0.734322	0.608782	0.562446	0.763308	0.655854	0.661169	0.440016	0.724151	0.66033	0.724367	0.7207	0.442376	0.771311	0.626477	0.576145	0.834707	0.763336	0.70021	0.598638	0.354826	0.768356
TCGA-E2-A14P-01	high	0.564633	0.711152	0.744839	0.845947	0.693262	0.59214	0.630625	0.685985	0.564514	0.577917	0.643885	0.61223	0.588979	0.420214	0.621466	0.615663	0.704166	0.730584	0.381631	0.731897	0.52633	0.474635	0.750955	0.732591	0.670329	0.52696	0.337725	0.713179
TCGA-AR-A1AP-01	high	0.409772	0.640509	0.689492	0.849185	0.761631	0.599662	0.669501	0.711529	0.491703	0.564552	0.701083	0.595886	0.594994	0.413507	0.617996	0.634629	0.705725	0.750777	0.45735	0.785927	0.571082	0.54758	0.79067	0.73977	0.704479	0.543805	0.342578	0.756822
TCGA-AC-A62X-01	high	0.240684	0.640053	0.573512	0.799116	0.693431	0.560701	0.638816	0.648332	0.280863	0.501256	0.564194	0.571703	0.534268	0.408772	0.682367	0.551932	0.708963	0.7096	0.344247	0.720059	0.466491	0.47797	0.668818	0.716151	0.625976	0.445183	0.271164	0.737353
TCGA-A2-A0EP-01	low	0.711919	0.737164	0.831187	0.903045	0.781896	0.687694	0.785434	0.754509	0.740955	0.614708	0.816297	0.688615	0.710927	0.506535	0.682595	0.692062	0.756428	0.792507	0.543187	0.790201	0.702414	0.701335	0.902812	0.800865	0.751446	0.622868	0.456492	0.768852
TCGA-E9-A1RF-01	low	0.428447	0.670373	0.783977	0.861211	0.74236	0.606928	0.65802	0.706171	0.564613	0.511464	0.70869	0.617613	0.628295	0.384338	0.614238	0.626781	0.722204	0.747888	0.425926	0.740904	0.552423	0.484329	0.79193	0.723833	0.700752	0.54621	0.293321	0.720711
TCGA-AR-A2LJ-01	high	0.535872	0.634996	0.768334	0.851885	0.76073	0.614332	0.694428	0.730073	0.529282	0.518651	0.717118	0.634892	0.639223	0.372941	0.637806	0.653789	0.733241	0.774933	0.468467	0.753785	0.634777	0.644899	0.826535	0.776926	0.694678	0.578712	0.332157	0.750982
TCGA-E2-A9RU-01	low	0.277556	0.641918	0.665055	0.821759	0.745272	0.579608	0.623199	0.67078	0.442216	0.513112	0.655794	0.596287	0.573128	0.370455	0.611727	0.568292	0.730183	0.784214	0.433545	0.737212	0.548784	0.505502	0.733704	0.738178	0.684823	0.508135	0.324066	0.709675
TCGA-A2-A0YE-01	high	0.404462	0.654034	0.634461	0.829797	0.711129	0.576796	0.653435	0.700835	0.437697	0.477226	0.61455	0.577813	0.59063	0.338451	0.639073	0.583328	0.729594	0.721493	0.334666	0.699679	0.502071	0.4488	0.715561	0.720178	0.675215	0.527099	0.222957	0.75597
TCGA-AR-A5QN-01	high	0.502294	0.681147	0.688983	0.865349	0.745461	0.646697	0.664483	0.669049	0.529002	0.539217	0.612897	0.599598	0.619978	0.427718	0.633685	0.599097	0.72164	0.784047	0.478339	0.748723	0.564277	0.585374	0.752731	0.723731	0.680334	0.524017	0.412243	0.73039
TCGA-C8-A12Y-01	low	0.394251	0.610309	0.669773	0.844108	0.729158	0.613308	0.624053	0.640907	0.440323	0.502268	0.623405	0.584187	0.567494	0.372541	0.603471	0.605359	0.724754	0.738399	0.412203	0.734672	0.515087	0.525845	0.73591	0.716991	0.686506	0.535063	0.377324	0.701932
TCGA-AR-A24T-01	low	0.464233	0.613628	0.684633	0.853989	0.749478	0.648954	0.638101	0.650918	0.501725	0.554329	0.631142	0.592631	0.619619	0.409403	0.657183	0.604148	0.737181	0.742745	0.472403	0.75321	0.576006	0.594429	0.727228	0.724106	0.720792	0.534574	0.259269	0.721504
TCGA-BH-A0DQ-01	low	0.388697	0.626746	0.669409	0.862404	0.76394	0.620754	0.627937	0.704669	0.482948	0.535893	0.660636	0.612269	0.59843	0.415029	0.651465	0.589811	0.732701	0.770188	0.4051	0.775231	0.557701	0.584616	0.755128	0.737553	0.713273	0.538468	0.347865	0.724698
TCGA-UL-AAZ6-01	low	0.21075	0.619758	0.637047	0.823177	0.70842	0.568296	0.599264	0.651972	0.477753	0.471328	0.634437	0.514996	0.498148	0.400288	0.552397	0.573715	0.714088	0.788659	0.349712	0.678394	0.487227	0.503648	0.734598	0.690514	0.656366	0.482306	0.366718	0.716081
TCGA-AR-A24P-01	high	0.452307	0.667321	0.660474	0.857442	0.7685	0.637579	0.632142	0.654581	0.494957	0.589943	0.656701	0.57006	0.599755	0.390393	0.658714	0.630545	0.714398	0.755941	0.436164	0.742819	0.539946	0.599873	0.724289	0.704765	0.721692	0.519647	0.289401	0.739058
TCGA-BH-A0AY-01	low	0.329594	0.664687	0.757428	0.844635	0.790385	0.609015	0.687313	0.724994	0.495522	0.575696	0.700845	0.627122	0.626563	0.394269	0.642047	0.620362	0.734132	0.78078	0.462643	0.783051	0.630499	0.629082	0.77325	0.705997	0.695179	0.561603	0.252816	0.737039
TCGA-LD-A66U-01	low	0.563191	0.623823	0.794387	0.846557	0.704117	0.582257	0.693241	0.633247	0.548502	0.483728	0.62649	0.593774	0.627546	0.440517	0.612306	0.582405	0.735005	0.749801	0.471926	0.731988	0.556808	0.603605	0.771894	0.760192	0.706513	0.543419	0.294208	0.724185
TCGA-E2-A1BC-01	high	0.435248	0.558678	0.646944	0.837506	0.73353	0.603467	0.610552	0.642458	0.485746	0.539996	0.617171	0.564649	0.577016	0.475373	0.598329	0.568191	0.708266	0.765704	0.467671	0.717553	0.522526	0.521301	0.654365	0.688631	0.696079	0.481118	0.270621	0.734142
TCGA-AN-A0XW-01	low	0.494261	0.734752	0.784519	0.870672	0.754211	0.643204	0.697768	0.700527	0.576687	0.552431	0.72972	0.659096	0.655176	0.468722	0.703254	0.633759	0.740868	0.755942	0.436186	0.733933	0.588082	0.524204	0.810683	0.714641	0.749263	0.609791	0.349396	0.72577
TCGA-AR-A24V-01	high	0.273355	0.645618	0.669489	0.851662	0.794849	0.655288	0.63059	0.66407	0.49344	0.560436	0.679021	0.591665	0.606746	0.408302	0.648868	0.622229	0.733459	0.734724	0.453105	0.770598	0.568373	0.59972	0.760624	0.712507	0.720363	0.548395	0.378148	0.770688
TCGA-S3-AA12-01	low	0.305632	0.582098	0.637641	0.803538	0.720179	0.560503	0.586427	0.621011	0.431752	0.522356	0.585896	0.521705	0.520969	0.383022	0.590286	0.525777	0.674263	0.741901	0.4047	0.688817	0.470636	0.466147	0.700651	0.69084	0.639969	0.464593	0.227717	0.706095
TCGA-A2-A4S3-01	low	0.444065	0.718972	0.749937	0.843752	0.738604	0.592322	0.65337	0.678119	0.535982	0.542835	0.637817	0.590956	0.620788	0.391906	0.622826	0.573695	0.743189	0.784395	0.406607	0.751974	0.522148	0.476085	0.758876	0.74904	0.666456	0.527634	0.288827	0.732454
TCGA-Z7-A8R5-01	low	0.612459	0.604009	0.793803	0.860871	0.711338	0.624832	0.678206	0.682729	0.575351	0.516477	0.674801	0.617018	0.637369	0.448224	0.618885	0.617625	0.764941	0.786826	0.463454	0.749086	0.628134	0.619784	0.817608	0.777778	0.698746	0.570479	0.41428	0.752214
TCGA-A2-A0YI-01	low	0.598336	0.660082	0.775096	0.87739	0.740339	0.640228	0.699844	0.650919	0.622568	0.560506	0.681604	0.634094	0.655317	0.41483	0.619184	0.661176	0.743873	0.748001	0.478376	0.768372	0.585653	0.601822	0.791813	0.74245	0.712927	0.53077	0.354025	0.760966
TCGA-AC-A2B8-01	high	0.417223	0.657685	0.711695	0.858087	0.779493	0.655755	0.697627	0.70058	0.510588	0.5563	0.699195	0.617817	0.632312	0.452018	0.678863	0.629741	0.738058	0.761225	0.464495	0.773782	0.594984	0.597956	0.785317	0.713278	0.716592	0.548124	0.381311	0.754478
TCGA-A7-A2KD-01	low	0.445929	0.696974	0.725953	0.863114	0.723725	0.616392	0.662615	0.655472	0.5436	0.522381	0.654475	0.577245	0.581045	0.429244	0.681112	0.618187	0.699719	0.720449	0.394334	0.737882	0.512338	0.528566	0.788111	0.713802	0.7039	0.512014	0.336311	0.740743
TCGA-AO-A1KO-01	high	0.448102	0.564915	0.662609	0.838677	0.711431	0.605695	0.619922	0.664145	0.418492	0.534003	0.55911	0.571136	0.579685	0.349832	0.642964	0.542028	0.730215	0.67753	0.447534	0.741357	0.474864	0.491479	0.677227	0.695434	0.675987	0.543981	0.180066	0.738228
TCGA-V7-A7HQ-01	low	0.400523	0.505317	0.682559	0.809593	0.710401	0.570755	0.580769	0.617038	0.427729	0.480917	0.626256	0.530184	0.53818	0.382469	0.547085	0.552146	0.693061	0.770706	0.407882	0.720035	0.528422	0.513368	0.732337	0.733451	0.647601	0.466276	0.292464	0.699251
TCGA-BH-A0E0-01	high	0.427161	0.67846	0.690958	0.830934	0.755669	0.622509	0.597658	0.7242	0.473665	0.496051	0.62817	0.59615	0.573939	0.448238	0.635014	0.588119	0.71128	0.713194	0.447146	0.800516	0.524166	0.451271	0.703997	0.695075	0.634598	0.445319	0.332785	0.711028
TCGA-BH-A1F8-01	low	0.38195	0.678335	0.681311	0.816893	0.766208	0.616999	0.618257	0.65206	0.490966	0.536045	0.600353	0.571092	0.562154	0.366256	0.652104	0.585261	0.706367	0.672452	0.41792	0.756903	0.522803	0.44267	0.704677	0.666458	0.646388	0.496649	0.381351	0.701309
TCGA-AN-A0AK-01	low	0.443368	0.726149	0.709279	0.830808	0.729184	0.591174	0.629811	0.685585	0.558912	0.47515	0.644194	0.578054	0.582409	0.411144	0.613266	0.583727	0.687861	0.758541	0.420784	0.707587	0.538416	0.436564	0.726265	0.743686	0.641074	0.500759	0.319464	0.723786
TCGA-5L-AAT0-01	low	0.56332	0.619716	0.756471	0.862828	0.753943	0.620573	0.68153	0.638634	0.566176	0.506943	0.626599	0.619836	0.628729	0.41171	0.63811	0.610414	0.750187	0.759487	0.40949	0.751844	0.585314	0.558297	0.768266	0.742767	0.714708	0.539681	0.269936	0.735948
TCGA-E2-A1IK-01	low	0.555402	0.685667	0.770613	0.855788	0.694112	0.611268	0.644165	0.653147	0.604245	0.495867	0.653516	0.651112	0.601417	0.421647	0.617405	0.621315	0.754391	0.785461	0.489809	0.726211	0.583818	0.527264	0.750514	0.76627	0.678717	0.537779	0.315789	0.734642
TCGA-EW-A2FR-01	high	0.410868	0.645294	0.702091	0.877344	0.754248	0.595808	0.64788	0.694767	0.512805	0.54791	0.71895	0.657341	0.624042	0.45543	0.636205	0.610283	0.748849	0.785282	0.407718	0.735363	0.56232	0.512935	0.751648	0.73575	0.704218	0.532467	0.337099	0.721425
TCGA-AN-A049-01	low	0.469283	0.677131	0.710016	0.855695	0.76837	0.623436	0.657805	0.702793	0.544855	0.518585	0.686342	0.583574	0.601191	0.399311	0.616995	0.625737	0.709898	0.740337	0.456241	0.759307	0.576779	0.526504	0.761118	0.724628	0.67808	0.513939	0.350483	0.7162
TCGA-OL-A6VO-01	low	0.496945	0.735081	0.708185	0.832766	0.694659	0.639708	0.638809	0.7395	0.50525	0.528332	0.631199	0.569723	0.590597	0.408324	0.629987	0.605614	0.664194	0.701791	0.378929	0.717647	0.524856	0.425494	0.741656	0.726824	0.679474	0.526234	0.247286	0.719669
TCGA-EW-A1P5-01	low	0.391115	0.648209	0.696156	0.848923	0.756093	0.628201	0.646047	0.681627	0.516937	0.475202	0.664886	0.590257	0.596476	0.411295	0.637136	0.610956	0.722304	0.716699	0.437499	0.734924	0.560337	0.486264	0.760846	0.723772	0.677233	0.514842	0.424152	0.726712
TCGA-E9-A3X8-01	low	0.527985	0.607147	0.819404	0.836275	0.707564	0.608564	0.705723	0.617445	0.532337	0.544788	0.641486	0.591557	0.627257	0.377845	0.609773	0.601696	0.72964	0.768399	0.42385	0.722468	0.590872	0.566987	0.793424	0.75383	0.704369	0.557191	0.326752	0.724038
TCGA-AC-A3QQ-01	low	0.38335	0.546457	0.511054	0.79784	0.677159	0.56323	0.565679	0.47163	0.457529	0.493831	0.478996	0.44626	0.465695	0.285826	0.604923	0.504688	0.588188	0.638549	0.445171	0.641733	0.400672	0.486988	0.576517	0.569198	0.627404	0.414637	0.144352	0.617546
TCGA-S3-AA17-01	low	0.683533	0.755975	0.814454	0.881901	0.712582	0.638732	0.75123	0.66473	0.716038	0.581082	0.705057	0.647746	0.640328	0.386503	0.656437	0.655822	0.699357	0.790201	0.486993	0.721278	0.568498	0.525147	0.839245	0.757484	0.695599	0.552135	0.324646	0.754047
TCGA-AN-A0XT-01	high	0.438187	0.554286	0.629429	0.823333	0.686851	0.62006	0.616537	0.614434	0.486402	0.48694	0.566776	0.502872	0.540527	0.342955	0.616309	0.565466	0.69871	0.710206	0.45833	0.732837	0.510437	0.573892	0.639412	0.71516	0.663874	0.47738	0.210126	0.712688
TCGA-AO-A0J4-01	low	0.66891	0.757296	0.773697	0.882975	0.717924	0.639744	0.705766	0.713625	0.684128	0.573753	0.701484	0.646333	0.645165	0.443427	0.666419	0.653211	0.72779	0.704581	0.418035	0.72216	0.557554	0.530455	0.781013	0.763146	0.70232	0.583693	0.292487	0.751532
TCGA-A8-A08O-01	high	0.418892	0.593521	0.615039	0.834136	0.720243	0.582884	0.596233	0.644686	0.454789	0.525721	0.600036	0.546158	0.557046	0.366056	0.619863	0.563625	0.705967	0.724254	0.408087	0.725371	0.500123	0.53528	0.658705	0.713082	0.684043	0.482548	0.277986	0.707996
TCGA-BH-A0BF-01	low	0.6228	0.746415	0.829649	0.863868	0.798189	0.654882	0.728539	0.710299	0.655332	0.573242	0.757749	0.646471	0.668357	0.441139	0.659888	0.645067	0.764466	0.756154	0.485788	0.789952	0.632068	0.60297	0.875291	0.741024	0.738469	0.588731	0.368814	0.763207
TCGA-C8-A12X-01	high	0.244213	0.572538	0.683966	0.832197	0.757166	0.529032	0.59669	0.673835	0.458223	0.501672	0.618815	0.592788	0.576469	0.396711	0.584965	0.53003	0.698678	0.764486	0.401293	0.706895	0.551038	0.516623	0.748772	0.717645	0.683191	0.503556	0.314869	0.713199
TCGA-E2-A1IG-01	high	0.272341	0.593606	0.654139	0.848101	0.753327	0.61998	0.616492	0.65295	0.409454	0.509292	0.671331	0.563191	0.595768	0.425305	0.603686	0.589411	0.713641	0.806912	0.43075	0.727031	0.555069	0.48461	0.717023	0.704163	0.692002	0.516125	0.324359	0.726774
TCGA-D8-A1JH-01	high	0.504687	0.614503	0.704609	0.8628	0.772888	0.653836	0.680904	0.674194	0.559211	0.564024	0.709938	0.627889	0.622982	0.428827	0.634936	0.612647	0.727485	0.725727	0.472243	0.77199	0.592125	0.613251	0.761863	0.738895	0.727496	0.549377	0.349305	0.745011
TCGA-BH-A0HL-01	high	0.157012	0.499183	0.545483	0.775417	0.657156	0.543678	0.529236	0.621759	0.284941	0.483351	0.534863	0.518474	0.460605	0.317462	0.5323	0.504977	0.644559	0.736705	0.383751	0.65803	0.484291	0.338625	0.537201	0.674142	0.631715	0.439852	0.290117	0.69092
TCGA-GM-A5PX-01	low	0.424751	0.552385	0.70347	0.846769	0.741293	0.615816	0.629085	0.659987	0.453328	0.499763	0.577501	0.581165	0.596578	0.366366	0.619302	0.547093	0.716933	0.76927	0.454272	0.736578	0.563149	0.557638	0.702833	0.732934	0.70121	0.525625	0.319336	0.736573
TCGA-AR-A1AK-01	low	0.494061	0.690851	0.777809	0.858827	0.763871	0.643358	0.710793	0.690971	0.565361	0.536422	0.689471	0.637421	0.653204	0.429661	0.669453	0.653513	0.740709	0.766045	0.490872	0.75992	0.583507	0.639705	0.80391	0.746065	0.726774	0.558098	0.384749	0.76041
TCGA-A2-A3XU-01	low	0.333004	0.570552	0.602611	0.823529	0.674317	0.530635	0.586085	0.623074	0.329564	0.45263	0.567718	0.509805	0.542816	0.386016	0.609575	0.546428	0.679237	0.676113	0.366259	0.714251	0.470541	0.420601	0.631374	0.665625	0.622349	0.462742	0.163562	0.70531
TCGA-AC-A2QH-01	high	-0.0864436	0.397316	0.325894	0.695348	0.654223	0.48099	0.379823	0.512858	0.12395	0.352655	0.432973	0.446754	0.399052	0.182571	0.584037	0.391418	0.562085	0.572812	0.25268	0.599453	0.234385	0.239652	0.402167	0.491845	0.50034	0.327074	0.0304525	0.622568
TCGA-A8-A07S-01	high	0.290901	0.619193	0.624424	0.838866	0.722024	0.609326	0.613298	0.673017	0.44231	0.545563	0.642902	0.565068	0.551574	0.382077	0.646818	0.597003	0.7117	0.74812	0.416023	0.723259	0.560071	0.512511	0.693769	0.728912	0.683055	0.494793	0.273829	0.728028
TCGA-E2-A15P-01	high	0.408879	0.565551	0.64812	0.856896	0.719189	0.591233	0.620544	0.636899	0.477762	0.492854	0.565847	0.548806	0.568077	0.375153	0.591773	0.564993	0.714453	0.760089	0.428984	0.765464	0.511378	0.547813	0.646875	0.70409	0.674522	0.492878	0.274078	0.737529
TCGA-A2-A0CR-01	low	0.74126	0.678376	0.864658	0.864866	0.732705	0.621606	0.758916	0.6709	0.70739	0.513559	0.69868	0.646114	0.674595	0.454872	0.652328	0.645166	0.752656	0.811379	0.497422	0.732643	0.618082	0.602388	0.861145	0.793845	0.712666	0.601473	0.368101	0.740759
TCGA-A2-A1G0-01	high	0.556052	0.62079	0.708872	0.843902	0.743585	0.641288	0.642463	0.663183	0.583727	0.571906	0.633735	0.596603	0.596926	0.401071	0.633944	0.609354	0.705227	0.760022	0.51733	0.753197	0.536455	0.607901	0.72708	0.721447	0.694663	0.513905	0.307485	0.754506
TCGA-E2-A105-01	low	0.314697	0.574716	0.641917	0.817704	0.725065	0.543533	0.559396	0.659806	0.373194	0.523274	0.608902	0.526625	0.525554	0.400514	0.57501	0.548652	0.676768	0.730035	0.388429	0.693743	0.474138	0.441439	0.64596	0.692407	0.66536	0.452703	0.228918	0.704502
TCGA-S3-AA0Z-01	high	0.520004	0.721269	0.712785	0.871624	0.7005	0.605498	0.7081	0.683694	0.532279	0.511532	0.654834	0.596397	0.60416	0.44766	0.666817	0.624177	0.706275	0.728701	0.429686	0.722135	0.537815	0.488004	0.787151	0.722267	0.680512	0.552169	0.283182	0.744304
TCGA-OL-A5D6-01	high	0.467134	0.588611	0.683725	0.857955	0.725699	0.615344	0.650185	0.661345	0.50281	0.49495	0.636579	0.612215	0.605934	0.473465	0.602166	0.621534	0.725926	0.778151	0.405096	0.753287	0.554112	0.531063	0.759638	0.754533	0.680067	0.486779	0.372236	0.7146
TCGA-BH-A0RX-01	low	0.672469	0.75881	0.840523	0.877908	0.75234	0.653191	0.724527	0.76079	0.650807	0.579031	0.758123	0.653555	0.670267	0.447976	0.709495	0.655892	0.76397	0.746866	0.438316	0.756409	0.642427	0.62953	0.849808	0.779972	0.72407	0.627535	0.367531	0.769998
TCGA-B6-A0RP-01	low	0.454604	0.613304	0.719543	0.852347	0.743092	0.611133	0.668411	0.644381	0.520937	0.547105	0.649424	0.604548	0.620702	0.387836	0.602228	0.605483	0.711158	0.7747	0.469065	0.738247	0.551397	0.543318	0.736802	0.716964	0.706731	0.541516	0.280355	0.747145
TCGA-E2-A1LS-01	low	0.358328	0.588602	0.63197	0.826706	0.659608	0.555262	0.599584	0.619855	0.375046	0.435566	0.515956	0.527283	0.528354	0.334448	0.630331	0.561916	0.703235	0.646709	0.451816	0.666899	0.418568	0.480628	0.627176	0.701377	0.610237	0.464045	0.23495	0.734187
TCGA-A1-A0SI-01	high	0.502031	0.704203	0.755845	0.870088	0.765973	0.628775	0.695834	0.664208	0.554615	0.54344	0.65127	0.62416	0.64042	0.43575	0.674023	0.598036	0.744819	0.762377	0.444623	0.765911	0.545684	0.576162	0.767347	0.740191	0.718009	0.547321	0.324603	0.755052
TCGA-A2-A1FZ-01	high	0.423522	0.619907	0.690406	0.873802	0.776262	0.624139	0.628719	0.686748	0.491298	0.536247	0.691571	0.623488	0.622166	0.414617	0.615333	0.605598	0.722838	0.747793	0.456975	0.782761	0.596456	0.597861	0.760192	0.730064	0.699339	0.502786	0.326042	0.728704
TCGA-C8-A134-01	low	0.563647	0.741066	0.739992	0.848624	0.695812	0.608323	0.677659	0.691398	0.596364	0.531695	0.689557	0.637328	0.630415	0.413133	0.679376	0.620932	0.705837	0.719757	0.403988	0.739514	0.532825	0.483134	0.739754	0.743506	0.722458	0.578875	0.226944	0.765244
TCGA-E2-A1LE-01	high	0.461934	0.707864	0.796191	0.859337	0.730029	0.621844	0.677922	0.708733	0.532563	0.550303	0.683053	0.62287	0.645075	0.490566	0.650615	0.601868	0.747648	0.763413	0.430092	0.719241	0.583317	0.566312	0.812444	0.751474	0.708021	0.531584	0.374457	0.729288
TCGA-BH-A18V-06	low	0.675629	0.780716	0.827161	0.891825	0.728153	0.601897	0.729544	0.701018	0.682259	0.570319	0.742662	0.651693	0.674053	0.478538	0.642288	0.67661	0.730517	0.735073	0.381312	0.733708	0.605511	0.515714	0.877448	0.750941	0.71913	0.573227	0.339362	0.738814
TCGA-5L-AAT1-01	low	0.578327	0.639369	0.81594	0.877477	0.722724	0.639859	0.721384	0.665566	0.610754	0.521485	0.668879	0.659519	0.651057	0.473779	0.624596	0.640272	0.746313	0.815701	0.461857	0.757728	0.620542	0.574288	0.826725	0.740345	0.725041	0.566	0.377649	0.777146
TCGA-D8-A1JL-01	high	0.519885	0.771879	0.776765	0.839838	0.764276	0.648696	0.690693	0.705329	0.603072	0.574364	0.74539	0.647591	0.658667	0.463447	0.68607	0.66768	0.723279	0.749409	0.425863	0.794979	0.568627	0.51857	0.821248	0.759019	0.708852	0.609058	0.335251	0.765838
TCGA-AC-A2QI-01	high	0.549376	0.586099	0.728524	0.869241	0.732228	0.636386	0.688923	0.653533	0.566925	0.526746	0.647239	0.609945	0.626546	0.462994	0.610923	0.638326	0.718541	0.804939	0.429462	0.726034	0.578345	0.564145	0.765475	0.75839	0.730431	0.526421	0.247888	0.74011
TCGA-GM-A3XL-01	high	0.526098	0.76442	0.795867	0.841802	0.681674	0.536949	0.702169	0.696569	0.53286	0.476226	0.684534	0.583544	0.601517	0.370254	0.634143	0.640593	0.683128	0.754843	0.391643	0.716284	0.540878	0.469601	0.815557	0.738414	0.672092	0.5931	0.23985	0.732884
TCGA-LQ-A4E4-01	low	0.252251	0.545505	0.594528	0.837737	0.712234	0.594842	0.585979	0.634046	0.313914	0.46955	0.589221	0.537801	0.544398	0.364423	0.579959	0.523094	0.680285	0.783729	0.400669	0.690688	0.507635	0.500258	0.648749	0.703624	0.638505	0.473189	0.236502	0.702949
TCGA-OL-A97C-01	high	0.371008	0.637312	0.748228	0.863026	0.766282	0.634125	0.702941	0.680833	0.42154	0.467554	0.678725	0.577818	0.585694	0.402105	0.673939	0.579722	0.740879	0.781215	0.366136	0.736861	0.516629	0.470966	0.724099	0.769936	0.706469	0.545176	0.255071	0.742282
TCGA-BH-A0DX-01	low	0.44711	0.666617	0.701524	0.893893	0.792634	0.642071	0.662168	0.73272	0.502323	0.558771	0.687213	0.634364	0.613294	0.460864	0.643038	0.624395	0.747836	0.789475	0.461781	0.761199	0.633881	0.600351	0.792828	0.758856	0.699684	0.559771	0.339131	0.745973
TCGA-B6-A0RV-01	low	0.551543	0.66937	0.734003	0.851317	0.719086	0.615067	0.650734	0.658614	0.564065	0.559458	0.618875	0.5808	0.616475	0.394419	0.665326	0.613486	0.721602	0.765381	0.447222	0.750484	0.524264	0.497435	0.703604	0.748702	0.684311	0.531528	0.29622	0.726734
TCGA-C8-A27B-01	low	0.535354	0.807265	0.765134	0.845057	0.753331	0.573792	0.700757	0.711685	0.596566	0.519402	0.719164	0.63007	0.635855	0.446482	0.737456	0.675501	0.723362	0.693573	0.401352	0.740332	0.568842	0.485323	0.83619	0.756136	0.721264	0.581184	0.442664	0.744287
TCGA-E9-A1R3-01	low	0.443808	0.580985	0.644218	0.874695	0.76518	0.640496	0.66478	0.677996	0.58059	0.480904	0.691744	0.607637	0.618203	0.430266	0.588901	0.663781	0.734931	0.760579	0.418759	0.76572	0.57242	0.526609	0.794053	0.74992	0.71189	0.537698	0.458075	0.739424
TCGA-D8-A1XY-01	high	0.278692	0.56537	0.631674	0.858401	0.762405	0.64374	0.621995	0.669769	0.425196	0.517856	0.665505	0.582593	0.586031	0.390182	0.606617	0.590197	0.724178	0.746918	0.44907	0.740501	0.525704	0.56194	0.708337	0.699163	0.6955	0.490875	0.23093	0.717369
TCGA-BH-A1FM-01	low	0.124427	0.657753	0.596733	0.819534	0.777191	0.63086	0.585643	0.676195	0.424022	0.562393	0.616906	0.570645	0.559696	0.362934	0.623415	0.593389	0.708256	0.695519	0.41586	0.767551	0.5289	0.430005	0.689917	0.67905	0.684051	0.505839	0.207399	0.696924
TCGA-E2-A10F-01	high	0.421251	0.676348	0.725793	0.855464	0.781142	0.650511	0.692216	0.700923	0.526795	0.560914	0.736179	0.629325	0.636443	0.459183	0.649959	0.624948	0.736032	0.761089	0.453273	0.770554	0.59262	0.57908	0.807324	0.720538	0.727554	0.549604	0.337038	0.735157
TCGA-C8-A278-01	high	0.636016	0.731764	0.76754	0.867745	0.760613	0.648355	0.665832	0.719058	0.657759	0.582768	0.754621	0.638802	0.63762	0.485677	0.672802	0.615301	0.75394	0.776617	0.424409	0.75246	0.60889	0.539063	0.838858	0.739934	0.710492	0.563278	0.372401	0.724296
TCGA-A7-A425-01	low	0.439952	0.611312	0.680188	0.847812	0.718166	0.620568	0.660703	0.680753	0.476709	0.551671	0.670452	0.594715	0.606253	0.408943	0.620941	0.602453	0.731057	0.768699	0.460067	0.758981	0.592847	0.606044	0.815471	0.755643	0.678097	0.526069	0.385845	0.738384
TCGA-E2-A15H-01	high	0.387398	0.61662	0.64166	0.851251	0.713196	0.592916	0.591484	0.626619	0.429353	0.51839	0.603277	0.528444	0.553924	0.357885	0.580814	0.558596	0.694188	0.782438	0.416813	0.72904	0.485554	0.446859	0.694669	0.708207	0.664291	0.489621	0.286771	0.699214
TCGA-E2-A570-01	low	0.258078	0.573472	0.63741	0.838903	0.724243	0.568564	0.618251	0.608841	0.416129	0.541851	0.592775	0.543018	0.554521	0.352612	0.613363	0.589974	0.694785	0.755142	0.419462	0.723588	0.516211	0.483297	0.728381	0.710277	0.677042	0.465935	0.280373	0.729039
TCGA-BH-A1FL-01	high	0.504312	0.616838	0.66195	0.841019	0.729051	0.610108	0.620696	0.645152	0.527093	0.557679	0.586089	0.544072	0.566802	0.367599	0.604591	0.56082	0.681853	0.742093	0.425603	0.72606	0.515412	0.571675	0.670868	0.695141	0.657023	0.483101	0.151947	0.715659
TCGA-E2-A56Z-01	low	0.319082	0.592586	0.685996	0.843514	0.686582	0.565786	0.601429	0.64375	0.380208	0.481634	0.586497	0.520257	0.563961	0.396976	0.613709	0.539354	0.699771	0.751565	0.413182	0.681345	0.515036	0.461666	0.675304	0.721905	0.647039	0.468911	0.28768	0.709978
TCGA-E9-A1RI-01	high	0.39982	0.620135	0.672692	0.861189	0.768643	0.643875	0.61195	0.633022	0.506226	0.536247	0.636137	0.574597	0.578668	0.375063	0.623383	0.566904	0.730103	0.761707	0.442914	0.72914	0.525208	0.542364	0.719119	0.677959	0.707034	0.527906	0.215693	0.725624
TCGA-BH-A0DP-01	low	0.506896	0.647169	0.725325	0.851118	0.75637	0.651547	0.665721	0.670357	0.526349	0.568342	0.656046	0.585082	0.610883	0.407376	0.656581	0.613548	0.736415	0.731306	0.465984	0.752615	0.576523	0.57096	0.783523	0.743178	0.699041	0.531464	0.294555	0.739164
TCGA-AR-A0U3-01	low	0.396454	0.691484	0.663797	0.861269	0.738685	0.616448	0.631618	0.657131	0.463694	0.573041	0.619519	0.547702	0.586166	0.373194	0.661261	0.583962	0.721408	0.772071	0.42034	0.73284	0.517201	0.496989	0.690416	0.718589	0.663215	0.498965	0.382268	0.703142
TCGA-BH-A18L-01	high	0.356221	0.656694	0.661407	0.835632	0.697657	0.574458	0.596461	0.662306	0.485669	0.534413	0.612423	0.54745	0.561073	0.400176	0.631435	0.564117	0.700892	0.751378	0.458225	0.76571	0.518841	0.509771	0.677425	0.706724	0.659195	0.496589	0.315654	0.704236
TCGA-A7-A3J1-01	low	0.610731	0.664354	0.782107	0.876749	0.731348	0.630689	0.693819	0.663464	0.649945	0.513584	0.66702	0.621005	0.640693	0.399775	0.592514	0.590894	0.718471	0.768395	0.474404	0.753603	0.576707	0.604952	0.792413	0.74545	0.703829	0.534097	0.333469	0.751197
TCGA-AC-A6IW-01	low	0.604791	0.750225	0.812068	0.857524	0.717966	0.649764	0.739129	0.746595	0.645356	0.523141	0.806632	0.64157	0.657216	0.437112	0.678662	0.679205	0.721249	0.728236	0.434951	0.74547	0.573773	0.544269	0.816661	0.775366	0.728554	0.569588	0.321363	0.770192
TCGA-AC-A3YI-01	high	0.498693	0.612966	0.679584	0.852943	0.749647	0.645305	0.684398	0.673598	0.492157	0.548086	0.652195	0.607192	0.628248	0.418806	0.630412	0.646626	0.741939	0.773134	0.446901	0.779693	0.601076	0.588465	0.761687	0.73941	0.706786	0.568935	0.428549	0.768417
TCGA-D8-A1XG-01	high	0.220052	0.570302	0.558286	0.841657	0.713195	0.628845	0.606761	0.591479	0.424992	0.566474	0.6428	0.563225	0.546625	0.40375	0.586484	0.591906	0.699596	0.748568	0.396165	0.728492	0.496418	0.485718	0.686949	0.709532	0.665884	0.478083	0.252155	0.71039
TCGA-A8-A082-01	high	0.156909	0.58456	0.625089	0.831014	0.731881	0.573951	0.615229	0.656998	0.39016	0.580052	0.663633	0.563271	0.55692	0.354909	0.628435	0.556879	0.685628	0.780259	0.399613	0.761453	0.531333	0.42116	0.702945	0.671889	0.665414	0.454498	0.31027	0.738673
TCGA-OL-A5RU-01	low	0.676371	0.659176	0.797447	0.878736	0.722323	0.618852	0.675988	0.650487	0.659354	0.527023	0.659384	0.624983	0.631738	0.43465	0.614195	0.630866	0.726062	0.793523	0.531608	0.764365	0.579833	0.554366	0.763986	0.771031	0.702503	0.525408	0.337991	0.738149
TCGA-BH-A0HA-01	low	0.482376	0.657706	0.75825	0.863054	0.75657	0.635271	0.643613	0.660604	0.561096	0.510966	0.655882	0.615368	0.623847	0.397398	0.648338	0.626248	0.751299	0.771021	0.454377	0.72698	0.574983	0.552894	0.739933	0.747271	0.710434	0.531657	0.396889	0.727569
TCGA-A2-A3XS-01	high	0.592351	0.678306	0.749876	0.867369	0.722146	0.619506	0.672851	0.685067	0.563944	0.530452	0.653899	0.614397	0.623218	0.406647	0.631493	0.593016	0.724413	0.751595	0.395973	0.750293	0.547695	0.501124	0.759056	0.758996	0.684723	0.526614	0.2483	0.754925
TCGA-A2-A0ES-01	low	0.460553	0.636358	0.700157	0.863625	0.744396	0.625268	0.638143	0.690368	0.48838	0.547264	0.639029	0.60685	0.626088	0.427782	0.655772	0.606729	0.747154	0.730472	0.482802	0.76587	0.556898	0.60551	0.735759	0.740449	0.713316	0.554761	0.340821	0.769265
TCGA-B6-A0RN-01	low	0.430075	0.553156	0.652949	0.838239	0.731545	0.614154	0.6083	0.623853	0.491865	0.526232	0.580521	0.546694	0.548591	0.339899	0.630268	0.586929	0.699437	0.752837	0.407467	0.739012	0.508224	0.503892	0.646679	0.695109	0.687641	0.47879	0.218591	0.704129
TCGA-BH-A2L8-01	low	0.605495	0.693028	0.832048	0.858699	0.737443	0.636334	0.714164	0.699521	0.62992	0.565051	0.699727	0.646334	0.637696	0.44421	0.653819	0.667503	0.729997	0.766477	0.471026	0.760976	0.5933	0.611925	0.813494	0.752442	0.723295	0.561754	0.32117	0.732059
TCGA-E2-A108-01	low	0.645431	0.723954	0.849827	0.880245	0.79433	0.663613	0.761059	0.72385	0.665375	0.568721	0.749752	0.695608	0.707715	0.469478	0.675294	0.650075	0.772568	0.788167	0.501455	0.795023	0.653377	0.70019	0.881097	0.762611	0.745413	0.640779	0.377224	0.767074
TCGA-AN-A046-01	low	0.466158	0.712088	0.794434	0.862573	0.755451	0.6143	0.684479	0.686037	0.547965	0.517799	0.68786	0.633814	0.618744	0.431394	0.630416	0.634443	0.713846	0.763923	0.494353	0.746536	0.549642	0.545115	0.777024	0.741914	0.699363	0.576219	0.261548	0.732137
TCGA-E2-A576-01	low	0.425076	0.570714	0.712296	0.816187	0.685251	0.54812	0.606436	0.630543	0.432068	0.485146	0.548228	0.531285	0.539811	0.374547	0.574633	0.509698	0.693159	0.751407	0.382825	0.680374	0.513023	0.593028	0.683956	0.697222	0.649567	0.453512	0.231596	0.704346
TCGA-A2-A3XX-01	high	0.60153	0.704986	0.731429	0.852288	0.708105	0.595402	0.671731	0.705931	0.571295	0.541518	0.66576	0.618236	0.588516	0.395838	0.627532	0.606057	0.713748	0.714997	0.412943	0.755062	0.54452	0.544744	0.752099	0.730088	0.681524	0.532419	0.224103	0.733472
TCGA-C8-A137-01	high	0.309146	0.608116	0.620075	0.825827	0.713021	0.53688	0.589259	0.61679	0.368798	0.491183	0.581715	0.55042	0.546231	0.459678	0.656439	0.535908	0.687672	0.778725	0.395923	0.7031	0.458506	0.44381	0.671024	0.714756	0.649601	0.433973	0.142011	0.698326
TCGA-A7-A4SC-01	high	0.483295	0.628586	0.705091	0.866646	0.712847	0.622455	0.671984	0.638351	0.498804	0.564334	0.576232	0.598186	0.620539	0.395812	0.616058	0.603931	0.691308	0.786915	0.496682	0.715128	0.562554	0.560243	0.764765	0.734404	0.674004	0.531199	0.262197	0.743393
TCGA-E2-A15M-01	low	0.601321	0.7631	0.796366	0.879901	0.772699	0.668529	0.710181	0.725147	0.656083	0.6146	0.733473	0.662201	0.671052	0.427711	0.708177	0.648974	0.734016	0.720771	0.495767	0.764593	0.627666	0.586567	0.811139	0.75611	0.737986	0.57818	0.377761	0.743259
TCGA-A8-A08I-01	low	0.556157	0.724731	0.800534	0.862384	0.754037	0.606457	0.723065	0.687381	0.639135	0.555824	0.762722	0.654037	0.616996	0.44196	0.660419	0.640083	0.714197	0.748658	0.401925	0.759933	0.584533	0.566575	0.85977	0.756069	0.719587	0.591629	0.348391	0.745298
TCGA-AC-A2FF-01	low	0.604955	0.662831	0.754387	0.858307	0.765612	0.663032	0.679263	0.700005	0.610237	0.575386	0.6792	0.64371	0.641149	0.427951	0.683467	0.629066	0.734272	0.747844	0.46156	0.769349	0.586961	0.623715	0.772784	0.749455	0.727923	0.569854	0.296909	0.752996
TCGA-E2-A1L6-01	low	0.466704	0.635091	0.66658	0.845741	0.717736	0.566543	0.605352	0.652409	0.529735	0.561971	0.59779	0.587165	0.592975	0.397396	0.626525	0.576084	0.731325	0.719993	0.441405	0.754476	0.525044	0.541431	0.693922	0.726728	0.683397	0.488196	0.342512	0.736293
TCGA-AR-A24S-01	low	0.508132	0.713923	0.698444	0.868334	0.791764	0.659709	0.660572	0.751128	0.600215	0.60496	0.764859	0.651789	0.628429	0.392914	0.651891	0.660505	0.72048	0.765334	0.450331	0.78245	0.639724	0.597127	0.809764	0.735394	0.706602	0.551656	0.300688	0.742162
TCGA-E2-A155-01	low	0.42576	0.636957	0.644062	0.824418	0.712432	0.60173	0.592764	0.642341	0.510318	0.548322	0.528458	0.517634	0.54971	0.352887	0.598001	0.526399	0.674423	0.703399	0.439821	0.681436	0.447339	0.513637	0.618379	0.704717	0.658711	0.464116	0.240496	0.699842
TCGA-C8-A12M-01	high	0.38307	0.616703	0.718907	0.828947	0.700097	0.576885	0.590948	0.645544	0.491372	0.45692	0.572405	0.54324	0.555675	0.356023	0.620836	0.561909	0.663298	0.7801	0.409453	0.688476	0.474099	0.487196	0.658699	0.68913	0.676615	0.475879	0.233275	0.679885
TCGA-E2-A14W-01	high	0.0365964	0.595146	0.581986	0.81112	0.73315	0.593428	0.524337	0.599972	0.332626	0.488794	0.515797	0.50551	0.516153	0.298049	0.566385	0.541724	0.696999	0.764173	0.398378	0.727714	0.441411	0.323523	0.615227	0.673868	0.632609	0.443232	0.199525	0.691923
TCGA-B6-A0RQ-01	high	0.39073	0.451317	0.616725	0.840831	0.672063	0.577209	0.626751	0.64146	0.433669	0.509897	0.535986	0.566851	0.555654	0.372454	0.592436	0.526468	0.761137	0.73721	0.363969	0.756217	0.469105	0.506393	0.661094	0.699183	0.674455	0.495015	0.181633	0.755657
TCGA-EW-A1IW-01	high	0.529612	0.721009	0.716275	0.854819	0.750471	0.651694	0.665124	0.687238	0.552293	0.573425	0.655311	0.610134	0.618472	0.410278	0.669283	0.626355	0.721869	0.773095	0.462735	0.741664	0.568885	0.601734	0.73618	0.733179	0.692908	0.542732	0.364461	0.729102
TCGA-A1-A0SM-01	low	0.418179	0.621242	0.642698	0.851048	0.759727	0.658675	0.630636	0.651012	0.49305	0.543916	0.643403	0.593706	0.604538	0.393508	0.654793	0.611468	0.723652	0.74531	0.457965	0.744592	0.565216	0.537751	0.741422	0.717831	0.716631	0.524949	0.365592	0.723049
TCGA-E9-A1R6-01	high	0.248781	0.561761	0.629361	0.824446	0.752498	0.594248	0.618683	0.635158	0.419739	0.55889	0.618587	0.549002	0.555324	0.363787	0.600312	0.587243	0.702684	0.778112	0.38931	0.727887	0.523338	0.478676	0.699703	0.714477	0.688834	0.493968	0.289932	0.714694
TCGA-A2-A0CQ-01	low	0.285577	0.588683	0.655336	0.848462	0.675771	0.573288	0.6147	0.606817	0.445176	0.507945	0.568039	0.535135	0.541014	0.378686	0.626163	0.635488	0.67998	0.743586	0.472186	0.741788	0.527584	0.499627	0.736898	0.735136	0.684268	0.48612	0.278117	0.714759
TCGA-OL-A5D7-01	low	0.639316	0.758478	0.810326	0.826526	0.686929	0.606106	0.71803	0.662851	0.652331	0.54621	0.678635	0.585424	0.633847	0.404303	0.629049	0.655742	0.687137	0.740311	0.408676	0.702439	0.578743	0.451764	0.814384	0.748566	0.667524	0.565265	0.283078	0.737819
TCGA-D8-A143-01	high	0.581556	0.724708	0.724608	0.842313	0.738511	0.604418	0.622749	0.696804	0.567578	0.569276	0.66643	0.610729	0.604819	0.45632	0.690258	0.60607	0.736307	0.738488	0.396478	0.751402	0.543797	0.531729	0.765294	0.757192	0.67277	0.554489	0.302335	0.725193
TCGA-C8-A138-01	low	0.511816	0.680972	0.811388	0.896403	0.72213	0.619446	0.673591	0.664224	0.541232	0.52052	0.635247	0.626212	0.639136	0.479372	0.651635	0.647762	0.770304	0.796921	0.465816	0.746298	0.562471	0.481692	0.814201	0.751255	0.705194	0.571452	0.378696	0.736834
TCGA-E2-A14Q-01	high	0.443386	0.66068	0.702891	0.856252	0.717636	0.596188	0.620387	0.647876	0.464877	0.528925	0.569779	0.555513	0.583262	0.40772	0.634616	0.573123	0.720727	0.769196	0.467714	0.703528	0.484859	0.537458	0.666957	0.70928	0.674784	0.551324	0.324073	0.715848
TCGA-A2-A0YL-01	low	0.494488	0.664267	0.726651	0.844709	0.717845	0.636884	0.669776	0.671562	0.52222	0.566909	0.622092	0.618962	0.623904	0.412059	0.678609	0.57844	0.743147	0.734451	0.444066	0.745794	0.546847	0.583234	0.724243	0.725571	0.722714	0.516968	0.246811	0.743784
TCGA-PL-A8LY-01	low	0.486906	0.59335	0.730944	0.840201	0.717165	0.567764	0.652685	0.642533	0.41239	0.503426	0.564567	0.573309	0.571803	0.39151	0.669767	0.582868	0.758963	0.758239	0.413581	0.738969	0.52605	0.464607	0.721998	0.744036	0.669721	0.521817	0.299609	0.751615
TCGA-D8-A1XZ-01	low	0.479398	0.670729	0.712373	0.852059	0.747336	0.62801	0.654237	0.679554	0.549826	0.585408	0.693836	0.57114	0.594581	0.399974	0.606428	0.616011	0.727086	0.750276	0.39043	0.746419	0.529598	0.459634	0.757353	0.737225	0.684091	0.533504	0.25739	0.715512
TCGA-E2-A14Y-01	low	0.395392	0.725183	0.649776	0.845126	0.743779	0.60645	0.615376	0.688953	0.431686	0.473877	0.611191	0.575782	0.576416	0.416761	0.698438	0.608685	0.728295	0.743298	0.393429	0.750357	0.517061	0.546013	0.700877	0.668797	0.655382	0.539045	0.462852	0.706337
TCGA-BH-A18I-01	low	0.529964	0.680488	0.726033	0.870795	0.769104	0.643683	0.65856	0.701197	0.588406	0.549746	0.690048	0.610974	0.636831	0.448851	0.677778	0.644439	0.744715	0.77127	0.469975	0.768107	0.584773	0.530481	0.776447	0.719549	0.727041	0.560503	0.289459	0.739212
TCGA-AR-A252-01	low	0.667329	0.759731	0.840497	0.875254	0.764218	0.65205	0.712863	0.729052	0.679152	0.571511	0.734058	0.661435	0.675461	0.465844	0.686823	0.642581	0.750314	0.760566	0.484397	0.77875	0.613359	0.574246	0.823347	0.769611	0.734691	0.623954	0.32681	0.757889
TCGA-A8-A07E-01	high	0.423799	0.676742	0.725272	0.87929	0.759677	0.652899	0.66483	0.701978	0.521465	0.571437	0.690976	0.619659	0.648228	0.449853	0.654767	0.598177	0.724024	0.780589	0.427036	0.751979	0.597744	0.612802	0.771022	0.747672	0.720242	0.557754	0.329459	0.731599
TCGA-AN-A0FS-01	high	0.365322	0.567222	0.628839	0.840784	0.719242	0.616697	0.617399	0.674222	0.438497	0.547077	0.632741	0.593668	0.587989	0.361453	0.633863	0.55653	0.709451	0.7678	0.462914	0.754662	0.517067	0.594328	0.694635	0.718769	0.686406	0.509019	0.334455	0.730043
TCGA-BH-A1F5-01	high	0.331164	0.594717	0.600914	0.809232	0.759703	0.594392	0.568985	0.630049	0.470018	0.57303	0.540164	0.510251	0.538164	0.340042	0.598823	0.53843	0.691704	0.706432	0.440752	0.739946	0.478361	0.509836	0.643301	0.665088	0.648694	0.470253	0.245288	0.699857
TCGA-BH-A0B4-01	high	0.487074	0.656972	0.744308	0.862565	0.731519	0.654665	0.677558	0.683038	0.522691	0.582113	0.64858	0.614194	0.61683	0.349319	0.637707	0.557574	0.727197	0.794145	0.404993	0.753356	0.583106	0.585967	0.763364	0.744179	0.714412	0.55193	0.317285	0.730128
TCGA-AN-A0XN-01	low	0.319761	0.678602	0.675519	0.861508	0.8137	0.648191	0.664392	0.70591	0.513089	0.620207	0.75018	0.630188	0.621738	0.377813	0.653868	0.64009	0.721549	0.752062	0.435199	0.779363	0.594885	0.545059	0.8183	0.726712	0.743728	0.552997	0.313108	0.74273
TCGA-A7-A5ZW-01	low	0.411026	0.603779	0.714574	0.865865	0.746254	0.637905	0.670289	0.653385	0.482906	0.572075	0.6636	0.59488	0.61695	0.377991	0.650577	0.612174	0.74979	0.767264	0.420788	0.763764	0.575431	0.574671	0.728609	0.732402	0.708402	0.515535	0.272393	0.735589
TCGA-AC-A5XU-01	low	0.419719	0.600338	0.659301	0.835508	0.703761	0.627661	0.612361	0.63519	0.479268	0.510501	0.613032	0.572762	0.559964	0.441035	0.606094	0.581564	0.705925	0.76433	0.406997	0.686747	0.520833	0.456802	0.697659	0.70367	0.696236	0.458515	0.243899	0.71586
TCGA-EW-A1PG-01	high	0.459812	0.596634	0.653542	0.855505	0.74709	0.608909	0.618253	0.650088	0.469245	0.533622	0.60932	0.587862	0.602821	0.434791	0.645701	0.623038	0.751286	0.747169	0.448944	0.775038	0.517905	0.5521	0.727517	0.728627	0.693335	0.537195	0.354589	0.751484
TCGA-OL-A66L-01	low	0.530297	0.593736	0.777062	0.834176	0.725569	0.613977	0.698205	0.686671	0.532277	0.487624	0.659864	0.59501	0.618202	0.426954	0.599791	0.586109	0.726331	0.781295	0.499817	0.752327	0.606704	0.650721	0.786028	0.75866	0.689771	0.528365	0.386376	0.734826
TCGA-D8-A27W-01	high	0.548129	0.683398	0.728163	0.853621	0.752675	0.624931	0.630267	0.677044	0.590481	0.58052	0.672755	0.603693	0.623937	0.433496	0.627447	0.601429	0.7167	0.787662	0.437497	0.730486	0.571705	0.526691	0.748534	0.747348	0.694619	0.510451	0.335773	0.722404
TCGA-A8-A07R-01	high	0.42519	0.668155	0.615811	0.840016	0.739119	0.615611	0.596547	0.657848	0.470308	0.536425	0.628355	0.56754	0.560715	0.325522	0.644322	0.529589	0.718043	0.742608	0.324166	0.747747	0.450895	0.42458	0.717019	0.711022	0.655385	0.486346	0.291926	0.729506
TCGA-AC-A6NO-01	high	0.407333	0.568858	0.647067	0.841476	0.67583	0.571464	0.598531	0.606575	0.445005	0.527737	0.562682	0.508986	0.54459	0.35023	0.588662	0.557574	0.690816	0.759519	0.364753	0.702036	0.457946	0.45337	0.685589	0.706663	0.673583	0.442109	0.221257	0.707709
TCGA-E2-A15G-01	high	0.362367	0.538164	0.633803	0.84208	0.710928	0.59535	0.600731	0.60192	0.448609	0.48217	0.530549	0.51639	0.535141	0.368362	0.587064	0.551	0.686187	0.754859	0.412164	0.730806	0.494138	0.465622	0.669853	0.697064	0.660171	0.463094	0.246192	0.717356
TCGA-BH-A0H9-01	low	0.424144	0.636124	0.679158	0.861407	0.733448	0.570635	0.58703	0.669488	0.448802	0.546909	0.609384	0.561909	0.574666	0.381601	0.603528	0.590592	0.702581	0.752748	0.461334	0.739838	0.524219	0.521924	0.715092	0.735262	0.66025	0.497277	0.290392	0.709514
TCGA-GM-A2DN-01	low	0.575475	0.733345	0.805809	0.881967	0.721555	0.640385	0.71866	0.659581	0.58773	0.56446	0.693394	0.618416	0.644789	0.455224	0.690603	0.638003	0.759619	0.772232	0.474132	0.714837	0.573281	0.537394	0.807996	0.744921	0.731454	0.576928	0.379856	0.734974
TCGA-AC-A6IX-01	high	0.524126	0.63013	0.704774	0.86514	0.739789	0.645595	0.689769	0.685856	0.54168	0.523039	0.667743	0.645425	0.627719	0.445791	0.641316	0.597374	0.736277	0.747509	0.463539	0.765775	0.567824	0.597166	0.785099	0.729293	0.711196	0.527024	0.399393	0.729154
TCGA-A8-A08B-01	high	0.448541	0.705032	0.731624	0.837621	0.694352	0.583229	0.636947	0.647436	0.51921	0.448147	0.609394	0.551773	0.551111	0.444862	0.633708	0.60231	0.703553	0.775236	0.340611	0.738703	0.473268	0.455947	0.74397	0.668856	0.642886	0.481965	0.250592	0.702704
TCGA-D8-A1XJ-01	high	0.306253	0.642236	0.616198	0.842034	0.755603	0.617733	0.598533	0.682133	0.40431	0.52651	0.652648	0.591523	0.574195	0.428401	0.657634	0.570954	0.702014	0.762945	0.371394	0.75573	0.526864	0.454946	0.721053	0.737999	0.673974	0.5305	0.296877	0.717698
TCGA-AO-A0JC-01	low	0.893844	0.804294	0.878587	0.907725	0.713707	0.68562	0.778954	0.71158	0.913556	0.635207	0.733317	0.690828	0.682478	0.426842	0.667424	0.682939	0.752495	0.761307	0.526876	0.745248	0.619581	0.610747	0.880907	0.803279	0.715741	0.610346	0.310577	0.75211
TCGA-AR-A0U0-01	high	0.569967	0.762561	0.807664	0.877059	0.724445	0.630464	0.707506	0.698035	0.607723	0.534218	0.719222	0.639516	0.634621	0.453338	0.700346	0.640695	0.739972	0.697191	0.432891	0.755126	0.563291	0.467086	0.829945	0.751043	0.68147	0.598301	0.372328	0.748882
TCGA-A7-A6VV-01	high	0.496335	0.699035	0.693547	0.882588	0.726058	0.621677	0.690721	0.726833	0.560011	0.538755	0.740019	0.626208	0.633847	0.397766	0.634542	0.665736	0.720518	0.743526	0.393887	0.735144	0.588286	0.49509	0.799203	0.727146	0.704862	0.553339	0.278378	0.750087
TCGA-B6-A3ZX-01	high	0.815228	0.751122	0.846827	0.89478	0.704448	0.633526	0.747443	0.68288	0.818286	0.63456	0.697667	0.661806	0.666638	0.40179	0.66165	0.646102	0.705813	0.79578	0.429253	0.70993	0.542113	0.44807	0.835884	0.766073	0.691611	0.54601	0.251931	0.764519
TCGA-AR-A24L-01	high	0.331279	0.627169	0.646888	0.832625	0.760937	0.642937	0.610772	0.659602	0.439101	0.551533	0.637333	0.580777	0.594942	0.374066	0.629564	0.597507	0.704883	0.709915	0.399118	0.739686	0.537065	0.514585	0.682812	0.684315	0.710629	0.517845	0.386535	0.727243
TCGA-EW-A1OW-01	low	0.472084	0.711552	0.680454	0.865526	0.73506	0.618588	0.652202	0.709567	0.52226	0.558329	0.69443	0.616869	0.61042	0.334325	0.679801	0.613589	0.759852	0.689275	0.389336	0.726119	0.515554	0.531374	0.740919	0.710446	0.664897	0.562037	0.257631	0.750992
TCGA-EW-A1P3-01	low	0.432002	0.659403	0.668114	0.826665	0.733303	0.610018	0.619635	0.629162	0.467397	0.540181	0.586151	0.562575	0.58748	0.421491	0.643297	0.584703	0.702077	0.760133	0.469742	0.733233	0.507758	0.562231	0.726865	0.703605	0.681098	0.519039	0.338549	0.729393
TCGA-LL-A7T0-01	low	0.490452	0.658785	0.743534	0.836969	0.718128	0.58883	0.665525	0.692374	0.517922	0.505096	0.622375	0.565733	0.578136	0.400631	0.623795	0.587087	0.714872	0.741742	0.377182	0.718932	0.509445	0.461799	0.738159	0.728078	0.658577	0.490418	0.287217	0.706973
TCGA-B6-A0I8-01	high	0.296025	0.515941	0.589644	0.847174	0.69385	0.591691	0.595693	0.637438	0.387153	0.518035	0.515322	0.554002	0.55522	0.385366	0.584931	0.524429	0.665094	0.764761	0.360615	0.719938	0.469259	0.469152	0.651609	0.702407	0.630292	0.472734	0.244616	0.729935
TCGA-BH-A0AV-01	high	0.453368	0.665776	0.650604	0.871204	0.771672	0.602513	0.661286	0.691814	0.505541	0.584757	0.688576	0.635076	0.632458	0.394147	0.665106	0.635818	0.736269	0.660902	0.393717	0.72079	0.580324	0.552243	0.774816	0.750966	0.715845	0.544867	0.308261	0.777934
TCGA-E2-A156-01	high	0.0815042	0.571449	0.551053	0.806938	0.705934	0.612659	0.519711	0.609137	0.353295	0.496947	0.598151	0.512065	0.487169	0.332564	0.587254	0.587641	0.667124	0.695772	0.447861	0.762167	0.46928	0.507152	0.679123	0.696362	0.642198	0.433756	0.245079	0.723002
TCGA-BH-A5IZ-01	low	0.447576	0.66842	0.647097	0.86615	0.727645	0.611552	0.625453	0.703241	0.454744	0.546808	0.678864	0.583303	0.606124	0.398861	0.660222	0.630652	0.658045	0.741113	0.381684	0.71515	0.564316	0.487004	0.737757	0.761656	0.665124	0.526581	0.436771	0.736541
TCGA-A2-A04U-01	low	0.438232	0.632898	0.637458	0.793828	0.69132	0.611444	0.617045	0.63141	0.396843	0.506135	0.566745	0.552751	0.570858	0.34505	0.619951	0.532738	0.69479	0.730397	0.308301	0.719893	0.487216	0.369675	0.682106	0.704794	0.672395	0.508204	0.256077	0.720631
TCGA-A7-A56D-01	low	0.408016	0.580176	0.683896	0.825108	0.749099	0.568635	0.648746	0.645526	0.513743	0.511514	0.684901	0.576867	0.558966	0.374023	0.57741	0.612021	0.730556	0.78484	0.365365	0.710197	0.609179	0.426649	0.809539	0.734808	0.668153	0.541966	0.422815	0.728772
TCGA-B6-A0X4-01	high	0.0927646	0.477509	0.512725	0.796802	0.641531	0.572865	0.495902	0.568255	0.314128	0.500526	0.526851	0.469615	0.45792	0.37507	0.505827	0.581886	0.693503	0.741511	0.418092	0.709464	0.432669	0.359277	0.558981	0.684065	0.619701	0.425824	0.242193	0.702127
TCGA-AQ-A7U7-01	high	0.712844	0.725787	0.831717	0.876199	0.751857	0.676041	0.77193	0.654985	0.726116	0.578404	0.706204	0.647501	0.68317	0.418682	0.658631	0.648996	0.744092	0.778102	0.49572	0.754896	0.596403	0.582241	0.838531	0.752469	0.737591	0.5645	0.348986	0.752003
TCGA-D8-A1XT-01	high	0.431598	0.682007	0.679167	0.845081	0.755902	0.619444	0.642409	0.712159	0.509992	0.521325	0.731675	0.63827	0.621479	0.388773	0.685276	0.625872	0.71596	0.738881	0.414571	0.760469	0.566653	0.492333	0.784613	0.725613	0.719476	0.541875	0.340939	0.765829
TCGA-BH-A1FJ-01	high	0.253546	0.61699	0.589955	0.825811	0.72039	0.584775	0.570499	0.619771	0.396727	0.463382	0.588321	0.503218	0.522308	0.381108	0.613275	0.539893	0.698347	0.74366	0.36115	0.692332	0.477754	0.39332	0.596048	0.687256	0.665561	0.457625	0.2937	0.70074
TCGA-A2-A0ET-01	high	0.376542	0.656247	0.720394	0.85363	0.692971	0.585568	0.642307	0.638455	0.519102	0.524894	0.621196	0.559403	0.569544	0.358236	0.589905	0.562178	0.691267	0.713468	0.498249	0.7191	0.501383	0.519521	0.691044	0.687677	0.683334	0.473381	0.316893	0.696492
TCGA-AR-A0TR-01	high	0.559683	0.603159	0.687928	0.848686	0.715426	0.574451	0.58801	0.607412	0.562313	0.517687	0.576585	0.522715	0.538502	0.368414	0.568687	0.556385	0.675811	0.747583	0.412101	0.707414	0.463809	0.520599	0.671285	0.711238	0.631068	0.462388	0.317326	0.707811
TCGA-A8-A095-01	high	0.429029	0.678555	0.684958	0.856794	0.732576	0.623784	0.616623	0.675012	0.472633	0.562813	0.631279	0.573322	0.580715	0.430131	0.637922	0.588669	0.697132	0.757502	0.424418	0.757142	0.544623	0.536185	0.726858	0.725916	0.678238	0.513942	0.336936	0.713834
TCGA-A2-A25E-01	high	0.491258	0.683984	0.681657	0.849052	0.724892	0.583544	0.594675	0.68729	0.544613	0.552719	0.597711	0.562433	0.587129	0.40058	0.655214	0.535075	0.676047	0.733888	0.495101	0.701721	0.531589	0.517144	0.670319	0.69652	0.678876	0.512839	0.272714	0.709171
TCGA-A8-A08S-01	high	0.321268	0.634144	0.644693	0.840005	0.757937	0.603384	0.635218	0.6725	0.460614	0.565374	0.606533	0.578728	0.565341	0.382407	0.611161	0.621317	0.726049	0.782205	0.339891	0.736909	0.535906	0.52389	0.705608	0.71468	0.677456	0.506353	0.361245	0.713459
TCGA-AR-A0TS-01	low	0.768275	0.772798	0.797596	0.896307	0.74443	0.655043	0.716166	0.752976	0.770356	0.584879	0.764134	0.666085	0.667295	0.403198	0.658767	0.663534	0.722073	0.676196	0.435004	0.736202	0.582615	0.540092	0.826604	0.769895	0.713824	0.595192	0.256905	0.770045
TCGA-BH-A0BR-01	high	0.413378	0.654166	0.711231	0.884658	0.772543	0.63572	0.650602	0.743311	0.496545	0.545656	0.730469	0.640525	0.631662	0.473057	0.643927	0.651126	0.74646	0.802825	0.410867	0.743316	0.599702	0.551473	0.799823	0.762325	0.724123	0.569305	0.380306	0.738289
TCGA-A8-A0A6-01	low	0.611447	0.691588	0.796254	0.866272	0.723655	0.639988	0.723993	0.695059	0.623158	0.557785	0.690871	0.627247	0.655003	0.471	0.687946	0.626849	0.738708	0.769217	0.457434	0.743105	0.578654	0.547079	0.832575	0.732489	0.727348	0.566227	0.376694	0.745488
TCGA-B6-A401-01	low	0.51104	0.622363	0.734597	0.860267	0.738618	0.602758	0.628383	0.675625	0.548281	0.506511	0.618194	0.589047	0.60695	0.431822	0.580465	0.610295	0.719786	0.757095	0.423866	0.775263	0.542041	0.527803	0.767819	0.741975	0.676386	0.519862	0.306061	0.743907
TCGA-E2-A1B5-01	low	0.740795	0.752403	0.855324	0.890186	0.716002	0.643009	0.700842	0.701009	0.727579	0.577847	0.680287	0.639202	0.671626	0.47656	0.682796	0.641361	0.740485	0.787144	0.485634	0.73537	0.590516	0.553536	0.830263	0.776091	0.721973	0.588937	0.35382	0.735533
TCGA-A7-A26I-01	high	0.166104	0.559763	0.409058	0.787951	0.689642	0.527962	0.58502	0.571072	0.318687	0.459426	0.654056	0.530128	0.4868	0.296211	0.505242	0.496932	0.580975	0.617069	0.310648	0.670977	0.394736	0.354975	0.718907	0.579175	0.644426	0.390797	0.108257	0.671085
TCGA-S3-AA15-01	low	0.781026	0.765389	0.807329	0.876891	0.770315	0.607171	0.745181	0.729338	0.764475	0.588576	0.726717	0.650519	0.680193	0.417856	0.671483	0.692476	0.734193	0.732266	0.523304	0.752966	0.652091	0.651117	0.86823	0.784639	0.698822	0.582837	0.354216	0.775396
TCGA-AR-A1AW-01	low	0.804536	0.801661	0.863427	0.880927	0.752059	0.673281	0.772657	0.7287	0.823554	0.639543	0.754625	0.663296	0.664869	0.428481	0.66543	0.6381	0.724075	0.750501	0.490651	0.737815	0.629441	0.522739	0.873759	0.776615	0.720981	0.58605	0.309824	0.763876
TCGA-E9-A5FL-01	low	0.265336	0.63335	0.643694	0.854168	0.754197	0.592759	0.587374	0.691898	0.391384	0.495122	0.677209	0.588233	0.600922	0.405535	0.618028	0.58718	0.745526	0.773724	0.421936	0.75297	0.581807	0.478341	0.731731	0.709993	0.663055	0.511217	0.30893	0.756407
TCGA-A8-A092-01	high	0.339562	0.673952	0.665323	0.836824	0.747355	0.606551	0.594022	0.667838	0.450167	0.545458	0.65333	0.597274	0.566748	0.40916	0.631716	0.594904	0.690882	0.775376	0.379769	0.763592	0.527526	0.518281	0.719636	0.703002	0.662939	0.4929	0.277275	0.697629
TCGA-D8-A13Z-01	high	0.558532	0.718476	0.719311	0.868161	0.788849	0.631651	0.650472	0.725701	0.593768	0.562022	0.749737	0.639654	0.624965	0.474087	0.688769	0.663148	0.759792	0.75265	0.387758	0.743191	0.582904	0.487212	0.798568	0.747352	0.714849	0.565305	0.382428	0.726992
TCGA-AR-A24O-01	high	0.540952	0.687791	0.715822	0.863801	0.76237	0.651888	0.654385	0.673358	0.573243	0.585303	0.665626	0.620428	0.637359	0.428684	0.686216	0.622977	0.746337	0.75353	0.498042	0.743568	0.570822	0.612139	0.756737	0.725875	0.73421	0.545084	0.314898	0.757609
TCGA-AO-A0JD-01	low	0.454816	0.730692	0.717807	0.841765	0.756786	0.610171	0.622399	0.699702	0.51085	0.553669	0.630498	0.571495	0.58734	0.40518	0.656652	0.596187	0.729317	0.772176	0.411795	0.751341	0.537462	0.523617	0.734305	0.72518	0.69424	0.535258	0.315314	0.720142
TCGA-BH-A0HF-01	low	0.499943	0.659681	0.703172	0.880624	0.769682	0.639296	0.645711	0.711831	0.555789	0.541762	0.697467	0.621913	0.615264	0.430635	0.653036	0.648876	0.753457	0.772698	0.461538	0.777288	0.598335	0.608907	0.778444	0.741329	0.703484	0.565705	0.382026	0.751261
TCGA-PE-A5DD-01	high	0.450139	0.632529	0.741672	0.849072	0.711829	0.61299	0.640804	0.644067	0.478735	0.53442	0.606759	0.560662	0.605773	0.402331	0.612898	0.561706	0.737738	0.793033	0.43114	0.716248	0.518063	0.528223	0.746831	0.711023	0.684529	0.488705	0.286128	0.719912
TCGA-AR-A0U2-01	high	0.418874	0.759299	0.728316	0.835813	0.697024	0.604263	0.630153	0.672649	0.502243	0.487566	0.640741	0.567548	0.604589	0.411953	0.638037	0.59366	0.700604	0.744717	0.409332	0.703678	0.506416	0.440109	0.721522	0.714202	0.659145	0.505483	0.295321	0.728021
TCGA-AC-A3HN-01	high	0.562956	0.655486	0.729725	0.867619	0.781777	0.651363	0.67272	0.703822	0.596518	0.551085	0.686204	0.627246	0.644248	0.421719	0.660391	0.618676	0.741686	0.765948	0.496306	0.774386	0.606463	0.631622	0.781123	0.748903	0.728104	0.560234	0.326126	0.754842
TCGA-AN-A0AL-01	high	0.67459	0.762654	0.742829	0.882487	0.759325	0.631507	0.686325	0.704314	0.66508	0.615599	0.684444	0.626966	0.652346	0.450094	0.684359	0.658316	0.72582	0.760441	0.461399	0.746886	0.614	0.574834	0.780225	0.773227	0.668646	0.557681	0.335049	0.746326
TCGA-B6-A0RL-01	high	0.159221	0.490204	0.51955	0.750937	0.637541	0.517956	0.522833	0.609161	0.311843	0.486492	0.479703	0.448349	0.432961	0.323586	0.488842	0.511538	0.676687	0.745403	0.375112	0.67986	0.38469	0.240244	0.599688	0.635748	0.590757	0.386545	0.296575	0.69168
TCGA-C8-A274-01	high	0.232926	0.646342	0.636744	0.843743	0.737878	0.540946	0.591825	0.627239	0.449442	0.512363	0.54678	0.560163	0.534958	0.400694	0.621723	0.604696	0.695137	0.741674	0.402738	0.760355	0.479459	0.432203	0.731264	0.706758	0.661228	0.466093	0.337041	0.707933
TCGA-A2-A0CP-01	low	0.44239	0.535775	0.687844	0.844241	0.752075	0.605463	0.628599	0.641334	0.455927	0.517465	0.598344	0.583738	0.579551	0.407176	0.590012	0.568662	0.736057	0.768423	0.42151	0.755051	0.55578	0.579354	0.722061	0.721437	0.689433	0.502234	0.185823	0.729175
TCGA-BH-A0H5-01	low	0.777632	0.753169	0.875116	0.891892	0.74848	0.660816	0.775625	0.695328	0.777121	0.631233	0.735545	0.670818	0.680996	0.510662	0.678618	0.690236	0.745477	0.784487	0.501079	0.755954	0.618615	0.65405	0.857089	0.775751	0.724378	0.604796	0.354343	0.745862
TCGA-A2-A0EW-01	low	0.537574	0.645067	0.728187	0.867997	0.763509	0.655556	0.684827	0.678477	0.583052	0.581571	0.665709	0.630928	0.623726	0.422673	0.672658	0.626938	0.734923	0.75142	0.489463	0.768684	0.590291	0.647338	0.751768	0.73729	0.71303	0.540325	0.31923	0.757245
TCGA-D8-A145-01	high	0.572454	0.592199	0.685746	0.848744	0.732503	0.632297	0.656986	0.639315	0.573243	0.534037	0.638583	0.592445	0.615398	0.408222	0.609685	0.556028	0.728897	0.759709	0.453089	0.729135	0.528084	0.572542	0.742177	0.719935	0.705387	0.51021	0.34675	0.715375
TCGA-A7-A13G-01	high	0.231543	0.356492	0.388052	0.788154	0.630985	0.497684	0.519925	0.489993	0.371417	0.428133	0.488983	0.44918	0.437608	0.323166	0.486466	0.537275	0.567277	0.660836	0.4038	0.64642	0.32786	0.370419	0.536383	0.591699	0.627459	0.365413	0.0786568	0.66325
TCGA-AN-A0XS-01	low	0.601583	0.631914	0.75504	0.859762	0.747991	0.602499	0.666538	0.686956	0.612762	0.56103	0.653021	0.606705	0.617437	0.409283	0.640171	0.61646	0.735894	0.75605	0.428757	0.787878	0.568626	0.547448	0.784089	0.749164	0.717398	0.547126	0.29538	0.720141
TCGA-D8-A27V-01	high	0.384814	0.621655	0.687477	0.852741	0.714944	0.635597	0.631391	0.624102	0.475424	0.5263	0.5759	0.579761	0.597687	0.42806	0.641014	0.56883	0.723674	0.762308	0.452017	0.72212	0.509289	0.590163	0.682747	0.701447	0.701275	0.498087	0.266031	0.731634
TCGA-D8-A27F-01	high	0.451281	0.694361	0.635107	0.832636	0.752685	0.626219	0.631063	0.710615	0.480216	0.51303	0.674448	0.613473	0.596181	0.390113	0.661535	0.622489	0.746419	0.702389	0.368578	0.722559	0.531318	0.564444	0.724892	0.726611	0.701226	0.519097	0.353919	0.775585
TCGA-AN-A0AS-01	high	0.220273	0.583057	0.645122	0.867606	0.776898	0.598792	0.630624	0.693212	0.402876	0.51027	0.716326	0.588539	0.59566	0.358894	0.583489	0.640452	0.701642	0.780629	0.374059	0.749509	0.588606	0.473471	0.774626	0.726613	0.690038	0.486239	0.262572	0.737321
TCGA-AO-A0J5-01	high	0.407707	0.591962	0.66431	0.847996	0.750739	0.645928	0.644673	0.673725	0.438238	0.568822	0.632303	0.590918	0.604313	0.42139	0.608038	0.606558	0.713868	0.786036	0.471979	0.748583	0.568163	0.561799	0.703494	0.732912	0.699216	0.526124	0.320514	0.723631
TCGA-D8-A1Y0-01	low	0.544102	0.724134	0.750739	0.853538	0.740138	0.658456	0.673169	0.656237	0.596944	0.571767	0.699885	0.615436	0.62353	0.421263	0.69464	0.613658	0.755599	0.736099	0.463849	0.753884	0.572127	0.629613	0.767134	0.724558	0.730222	0.528568	0.285449	0.727094
TCGA-BH-A0EI-01	high	0.292452	0.537537	0.567982	0.832947	0.776037	0.623549	0.562158	0.645987	0.401045	0.518489	0.607799	0.544602	0.556387	0.317253	0.612926	0.559036	0.711415	0.799355	0.412894	0.728764	0.522932	0.492622	0.666527	0.696342	0.698399	0.47557	0.273047	0.738373
TCGA-BH-A0DI-01	low	0.542321	0.634577	0.734294	0.863917	0.776816	0.651088	0.698661	0.725174	0.567583	0.580211	0.711717	0.65397	0.639985	0.405047	0.668017	0.619369	0.741898	0.776474	0.468227	0.758593	0.615473	0.586999	0.773887	0.745596	0.720916	0.560389	0.305098	0.73591
TCGA-D8-A1XM-01	low	0.519333	0.677913	0.735697	0.862089	0.793822	0.635741	0.659445	0.728933	0.590082	0.561303	0.720079	0.632776	0.62801	0.422524	0.652903	0.655419	0.731428	0.741794	0.446131	0.778411	0.596232	0.590919	0.785085	0.73888	0.718991	0.533495	0.319834	0.753573
TCGA-BH-A0DZ-01	low	0.380375	0.714038	0.725668	0.875372	0.732283	0.596686	0.680299	0.702709	0.505077	0.547682	0.693987	0.606572	0.628864	0.466089	0.654362	0.610268	0.73952	0.761563	0.423563	0.714825	0.564394	0.45535	0.802721	0.731232	0.725019	0.51436	0.308202	0.691959
TCGA-A2-A3Y0-01	high	0.530008	0.757888	0.791365	0.84951	0.725885	0.594689	0.697907	0.692641	0.545465	0.455066	0.686842	0.633281	0.639797	0.49687	0.670489	0.654374	0.725727	0.764418	0.343496	0.772846	0.537395	0.484211	0.797925	0.728073	0.665623	0.55778	0.476614	0.74039
TCGA-BH-A0C1-01	high	0.487687	0.704181	0.751859	0.854502	0.74373	0.64167	0.665966	0.656688	0.520789	0.545683	0.614359	0.6082	0.612745	0.41485	0.654911	0.598295	0.734909	0.748637	0.438471	0.7425	0.557522	0.559966	0.753022	0.730721	0.697604	0.564762	0.300137	0.723119
TCGA-BH-A0EB-01	low	0.494012	0.654773	0.734783	0.888377	0.771148	0.641894	0.665405	0.65486	0.577577	0.56277	0.629422	0.615959	0.620647	0.444245	0.651124	0.663467	0.745321	0.743329	0.459777	0.757345	0.593654	0.556709	0.787539	0.748989	0.71709	0.556514	0.302526	0.726946
TCGA-E2-A15T-01	high	0.444625	0.613169	0.630764	0.818961	0.692156	0.585779	0.567683	0.645612	0.486693	0.520507	0.611642	0.512964	0.541676	0.349695	0.629023	0.548718	0.681642	0.749662	0.407695	0.717161	0.511961	0.515115	0.655449	0.713787	0.649386	0.444431	0.264458	0.723988
TCGA-C8-A1HI-01	low	0.435723	0.619375	0.670278	0.847857	0.717433	0.580165	0.624373	0.640448	0.485797	0.515257	0.619989	0.582734	0.583397	0.419573	0.632934	0.598189	0.736744	0.769586	0.443046	0.726334	0.526228	0.540605	0.688703	0.695455	0.701152	0.502324	0.351877	0.723673
TCGA-A2-A0EM-01	low	0.352911	0.591265	0.650974	0.841308	0.739628	0.628658	0.600459	0.62641	0.487999	0.547195	0.627734	0.557273	0.584592	0.381485	0.617998	0.608148	0.712528	0.744328	0.408863	0.760344	0.530415	0.545409	0.69511	0.740177	0.696379	0.482878	0.337748	0.721783
TCGA-3C-AALJ-01	high	0.500894	0.708666	0.770952	0.842548	0.733675	0.571558	0.676066	0.699463	0.511631	0.505496	0.639591	0.572602	0.596986	0.372127	0.621415	0.564664	0.692853	0.81753	0.451728	0.684384	0.538414	0.460426	0.74524	0.774468	0.667816	0.515127	0.286097	0.733092
TCGA-E9-A1RG-01	low	0.449941	0.626097	0.717385	0.853464	0.729614	0.587277	0.63929	0.670083	0.476399	0.544365	0.653959	0.601402	0.582173	0.395111	0.576423	0.59614	0.709567	0.775774	0.390021	0.733969	0.539738	0.543174	0.759492	0.758382	0.668346	0.525898	0.251297	0.708598
TCGA-A8-A0A7-01	low	0.733556	0.753366	0.860955	0.880411	0.746286	0.656866	0.75322	0.720814	0.727859	0.607273	0.773503	0.681042	0.684771	0.441703	0.653618	0.661132	0.742365	0.778922	0.434728	0.743623	0.626449	0.580149	0.886597	0.781579	0.746228	0.592573	0.306406	0.754169
TCGA-E2-A1B0-01	high	0.528784	0.737214	0.724681	0.859627	0.735534	0.645497	0.653872	0.713983	0.566899	0.570578	0.67896	0.641196	0.642891	0.464174	0.636474	0.619818	0.731305	0.739075	0.416251	0.760166	0.563961	0.485082	0.766167	0.727805	0.689141	0.550643	0.315041	0.735829
TCGA-BH-A28O-01	low	0.514642	0.555332	0.697092	0.868664	0.731382	0.604538	0.66402	0.634755	0.484631	0.540937	0.586848	0.599282	0.622593	0.406568	0.614716	0.550167	0.743436	0.760295	0.442897	0.73566	0.517178	0.548279	0.706889	0.726753	0.707993	0.509839	0.258335	0.757024
TCGA-B6-A0RE-01	high	0.441101	0.683239	0.652934	0.835203	0.737797	0.584186	0.627767	0.679115	0.443827	0.499652	0.676215	0.553654	0.592681	0.394787	0.660009	0.594176	0.709555	0.741654	0.369939	0.725039	0.511574	0.442249	0.717973	0.727081	0.670786	0.516431	0.289093	0.747264
TCGA-A7-A13F-01	high	0.359109	0.651868	0.627857	0.842364	0.739082	0.60732	0.580676	0.651506	0.436773	0.555211	0.643704	0.573824	0.576063	0.345512	0.63028	0.59644	0.699395	0.732482	0.432385	0.742	0.560576	0.552111	0.703837	0.737978	0.686656	0.495775	0.365743	0.704421
TCGA-C8-A1HE-01	high	0.424637	0.624028	0.659583	0.853278	0.719972	0.570342	0.603414	0.638968	0.506693	0.510398	0.615754	0.600646	0.587211	0.408457	0.622422	0.589766	0.70886	0.738455	0.448535	0.744305	0.530227	0.534885	0.702677	0.710374	0.673643	0.47106	0.316647	0.729461
TCGA-BH-A1EY-01	low	0.473863	0.685013	0.742939	0.885184	0.748907	0.629711	0.660146	0.690529	0.559525	0.521964	0.690057	0.636411	0.646628	0.443672	0.630605	0.617062	0.722026	0.770251	0.481389	0.775187	0.558702	0.560823	0.815539	0.73828	0.687668	0.529103	0.410383	0.726226
TCGA-AC-A3TN-01	high	0.336052	0.554367	0.690258	0.826051	0.706426	0.588446	0.628079	0.610756	0.406504	0.478002	0.570151	0.550364	0.548425	0.330608	0.566228	0.556299	0.696411	0.79624	0.412682	0.720485	0.534114	0.519961	0.681174	0.714021	0.662997	0.468146	0.270052	0.725082
TCGA-BH-A0DK-01	low	0.627894	0.759624	0.810425	0.877974	0.754434	0.649334	0.705743	0.708521	0.656897	0.564025	0.707203	0.635445	0.670699	0.420865	0.675507	0.624895	0.758659	0.718826	0.485024	0.750567	0.611901	0.634773	0.833163	0.753779	0.736064	0.600628	0.412978	0.728182
TCGA-A2-A04R-01	high	0.29602	0.629784	0.610476	0.820236	0.73928	0.594062	0.586577	0.645693	0.378557	0.532315	0.54742	0.53419	0.536032	0.354623	0.616247	0.547732	0.703458	0.699179	0.397055	0.73108	0.518838	0.513116	0.615064	0.671874	0.678369	0.463823	0.272839	0.727961
TCGA-E2-A1B4-01	low	0.261383	0.487935	0.621739	0.838045	0.666497	0.576836	0.544409	0.578944	0.398769	0.488043	0.535607	0.49518	0.536644	0.317944	0.591007	0.541232	0.712727	0.750422	0.409507	0.723001	0.476275	0.4595	0.650707	0.699016	0.659029	0.456136	0.243486	0.712382
TCGA-D8-A1XO-01	high	0.489096	0.633254	0.691181	0.857142	0.766598	0.649268	0.635187	0.613403	0.530858	0.54957	0.643375	0.618559	0.61965	0.389493	0.650733	0.605379	0.716526	0.748518	0.428129	0.767597	0.560606	0.589123	0.770708	0.714659	0.709619	0.495525	0.328012	0.736276
TCGA-AN-A0FD-01	low	0.408433	0.632546	0.726336	0.857733	0.794468	0.621584	0.646216	0.668271	0.559747	0.545459	0.651434	0.56078	0.6157	0.402821	0.626063	0.590203	0.721745	0.755636	0.419551	0.705662	0.534297	0.511117	0.743221	0.706242	0.720925	0.52667	0.351325	0.726871
TCGA-A8-A099-01	low	0.34424	0.622157	0.656424	0.854305	0.710845	0.614128	0.66648	0.619012	0.451002	0.525261	0.586546	0.586339	0.599426	0.419662	0.613486	0.585438	0.72088	0.768921	0.427025	0.743524	0.534146	0.488878	0.686446	0.723486	0.675421	0.472367	0.262096	0.716899
TCGA-GM-A5PV-01	low	0.407183	0.587211	0.717308	0.843217	0.668049	0.588999	0.62623	0.633611	0.451132	0.470802	0.604003	0.557572	0.570794	0.407533	0.600827	0.582391	0.722218	0.758083	0.463821	0.737464	0.530382	0.527744	0.723647	0.724716	0.66652	0.483871	0.288998	0.720812
TCGA-E9-A1R0-01	high	0.563928	0.645658	0.728964	0.838045	0.737028	0.605572	0.645504	0.68281	0.582963	0.530966	0.642037	0.57677	0.613085	0.441377	0.651603	0.611375	0.724505	0.764052	0.437273	0.741747	0.559735	0.593369	0.705021	0.739373	0.694698	0.550467	0.358016	0.730037
TCGA-A8-A0A9-01	low	0.228437	0.63229	0.688137	0.844395	0.754757	0.596571	0.660791	0.692132	0.434053	0.539097	0.646492	0.570609	0.584114	0.354254	0.607781	0.589236	0.701113	0.75749	0.425454	0.733164	0.522979	0.486085	0.731423	0.705334	0.698225	0.508056	0.287368	0.720112
TCGA-C8-A8HQ-01	low	0.504988	0.703299	0.746143	0.861606	0.754447	0.589261	0.68508	0.675734	0.566327	0.545512	0.67301	0.608486	0.627774	0.414166	0.649746	0.612355	0.73618	0.789509	0.452478	0.70382	0.563647	0.508387	0.773829	0.728315	0.695954	0.529689	0.316146	0.734122
TCGA-GI-A2C8-01	high	0.393428	0.576238	0.704471	0.853757	0.755424	0.650504	0.655774	0.662575	0.476129	0.531043	0.688241	0.615911	0.627886	0.398556	0.598863	0.594357	0.726419	0.761284	0.446437	0.7679	0.557246	0.559413	0.798075	0.743623	0.699131	0.530818	0.35126	0.740169
TCGA-B6-A408-01	low	0.507883	0.605894	0.738354	0.84233	0.726949	0.602865	0.694493	0.621261	0.567313	0.499103	0.650095	0.590204	0.600761	0.430714	0.60507	0.606202	0.715841	0.790254	0.441956	0.755266	0.538795	0.478738	0.774325	0.719049	0.69509	0.510999	0.291092	0.730276
TCGA-AR-A24X-01	high	0.512319	0.674499	0.69558	0.851099	0.731632	0.63253	0.651909	0.646024	0.572083	0.577715	0.635422	0.565752	0.612606	0.402765	0.652665	0.571536	0.714311	0.748849	0.444433	0.736789	0.531041	0.548403	0.688872	0.668618	0.703617	0.49164	0.24928	0.703716
TCGA-D8-A13Y-01	high	-0.0150132	0.548983	0.451145	0.816121	0.697016	0.555153	0.514166	0.629794	0.242484	0.474563	0.577115	0.544642	0.49919	0.464255	0.620228	0.543828	0.672493	0.751521	0.353438	0.673533	0.437355	0.284024	0.591596	0.711452	0.631653	0.442422	0.113613	0.674925
TCGA-D8-A1XA-01	high	0.375452	0.589575	0.640054	0.842105	0.7508	0.629102	0.612576	0.654575	0.509448	0.509831	0.621917	0.595263	0.574622	0.366377	0.578587	0.573851	0.720959	0.764715	0.445154	0.757903	0.520871	0.521229	0.710373	0.691102	0.693077	0.51977	0.288404	0.739714
TCGA-D8-A27E-01	high	0.35285	0.560562	0.687033	0.830223	0.710905	0.628875	0.60858	0.612219	0.460897	0.511516	0.646601	0.605214	0.576711	0.394957	0.587407	0.606584	0.724164	0.755442	0.463467	0.701265	0.556541	0.493235	0.702068	0.715072	0.674511	0.484015	0.326018	0.719912
TCGA-D8-A1XV-01	high	0.2376	0.583091	0.60479	0.82556	0.643771	0.620292	0.518246	0.617811	0.3819	0.503078	0.58772	0.520766	0.510568	0.390505	0.595159	0.524737	0.69226	0.714114	0.420029	0.729406	0.437621	0.435571	0.623615	0.705258	0.650539	0.468372	0.220235	0.705564
TCGA-A2-A25F-01	low	0.747352	0.821511	0.862575	0.889225	0.783497	0.718331	0.765522	0.769023	0.762182	0.665859	0.832997	0.733281	0.732752	0.484477	0.699489	0.715154	0.755899	0.724799	0.500637	0.769864	0.699598	0.671061	0.908326	0.796879	0.756691	0.66935	0.41772	0.785472
TCGA-S3-A6ZF-01	high	0.548715	0.701675	0.719638	0.839206	0.745912	0.608747	0.649232	0.675267	0.575679	0.545488	0.631768	0.577229	0.595005	0.444313	0.634792	0.633399	0.705552	0.760871	0.462231	0.744539	0.572891	0.495011	0.753096	0.733038	0.680364	0.515488	0.316476	0.710658
TCGA-C8-A26X-01	low	0.64221	0.725989	0.814994	0.862638	0.750372	0.617192	0.706206	0.736389	0.672809	0.534285	0.74389	0.668197	0.661436	0.540967	0.65321	0.654315	0.762294	0.764546	0.440092	0.759483	0.632621	0.556333	0.851916	0.769512	0.708643	0.633189	0.35835	0.721443
TCGA-C8-A27A-01	high	0.329651	0.656715	0.628205	0.836388	0.743249	0.574757	0.552638	0.611807	0.435896	0.476833	0.575506	0.525467	0.537839	0.3623	0.631555	0.502192	0.694095	0.765711	0.390799	0.714123	0.442622	0.352252	0.643851	0.674927	0.676495	0.435638	0.226057	0.675258
TCGA-BH-A1EX-01	high	0.464628	0.664015	0.701387	0.882194	0.759048	0.630176	0.652533	0.693664	0.554893	0.552667	0.699411	0.605922	0.606375	0.451346	0.653512	0.62491	0.740752	0.745944	0.409442	0.778698	0.564263	0.537724	0.79454	0.733086	0.717662	0.541638	0.433631	0.742588
TCGA-A7-A0DB-01	low	0.20432	0.562691	0.554192	0.828514	0.736227	0.579375	0.582759	0.65302	0.397288	0.543183	0.670377	0.579233	0.540473	0.320731	0.613796	0.544472	0.643367	0.688385	0.396645	0.739752	0.493237	0.528982	0.711264	0.690273	0.651177	0.435218	0.140983	0.707384
TCGA-BH-A0W5-01	low	0.743257	0.698832	0.802961	0.877879	0.753082	0.63733	0.688912	0.666774	0.738401	0.598487	0.677279	0.624871	0.642905	0.402285	0.645647	0.642184	0.742305	0.774598	0.444922	0.755018	0.569305	0.52621	0.788084	0.750634	0.71646	0.55749	0.246445	0.745955
TCGA-AR-A24M-01	low	0.407856	0.610671	0.61331	0.848721	0.756259	0.643875	0.595235	0.627406	0.493327	0.581956	0.633167	0.577303	0.586298	0.416199	0.660738	0.587423	0.744912	0.740469	0.413224	0.772051	0.538304	0.510079	0.705475	0.701812	0.712878	0.49468	0.370434	0.720985
TCGA-JL-A3YX-01	high	0.349357	0.583739	0.64302	0.810979	0.712442	0.615555	0.614413	0.645634	0.41236	0.511276	0.558466	0.540367	0.560144	0.398536	0.586474	0.565614	0.713593	0.754205	0.430319	0.74355	0.509318	0.532969	0.689311	0.709706	0.660753	0.500297	0.270342	0.715266
TCGA-A8-A0A4-01	high	0.337665	0.569648	0.656531	0.826725	0.695789	0.606467	0.625896	0.638847	0.419717	0.490863	0.62408	0.567256	0.544616	0.413403	0.645412	0.559122	0.716528	0.771343	0.383628	0.70269	0.472936	0.50024	0.669688	0.701348	0.683136	0.492808	0.209533	0.761838
TCGA-E9-A3HO-01	low	0.417446	0.68736	0.737401	0.843805	0.66674	0.567749	0.620523	0.647016	0.480571	0.452814	0.554994	0.571132	0.559024	0.349314	0.63376	0.546141	0.687178	0.73798	0.368367	0.69489	0.472775	0.434442	0.732708	0.732502	0.672444	0.497625	0.31589	0.745641
TCGA-EW-A2FV-01	low	0.54567	0.721179	0.766954	0.870262	0.749967	0.628491	0.668741	0.705217	0.592923	0.543661	0.687269	0.625112	0.633055	0.396458	0.659458	0.586609	0.743834	0.785335	0.439471	0.745332	0.583961	0.607743	0.770584	0.756612	0.723752	0.566851	0.343165	0.739933
TCGA-BH-A0EA-01	high	0.463127	0.543627	0.671643	0.85382	0.727125	0.611833	0.657173	0.667274	0.493609	0.565605	0.667078	0.595114	0.598863	0.400509	0.621344	0.599938	0.73544	0.745985	0.452191	0.737422	0.544326	0.574433	0.725784	0.732213	0.703069	0.541848	0.292537	0.738249
TCGA-A2-A0YT-01	high	0.352488	0.694363	0.70581	0.843295	0.756965	0.61951	0.629116	0.695957	0.4982	0.486434	0.641529	0.601906	0.597471	0.413868	0.613034	0.603031	0.710357	0.763551	0.445748	0.738537	0.542661	0.559029	0.735572	0.745419	0.677712	0.525315	0.38419	0.729893
TCGA-E2-A15E-01	high	0.368742	0.58317	0.617888	0.841695	0.736846	0.605391	0.587003	0.664089	0.375906	0.567564	0.585349	0.55408	0.558307	0.418682	0.62001	0.591552	0.728129	0.749777	0.399255	0.753199	0.490688	0.519596	0.64709	0.708687	0.662716	0.462657	0.19852	0.731477
TCGA-E9-A1R7-01	high	0.308627	0.612285	0.642586	0.828939	0.733556	0.575305	0.569361	0.638066	0.408141	0.526265	0.513504	0.518624	0.549722	0.36574	0.5851	0.507199	0.695282	0.70817	0.357561	0.702451	0.448415	0.422981	0.657118	0.694726	0.641288	0.448766	0.265692	0.698001
TCGA-BH-A0BD-01	high	0.512914	0.733226	0.734066	0.860271	0.743938	0.652853	0.70134	0.703623	0.558197	0.557768	0.683239	0.607407	0.617077	0.383994	0.675477	0.626545	0.723313	0.754737	0.442995	0.785332	0.570755	0.56703	0.775238	0.751744	0.690563	0.568352	0.353987	0.756683
TCGA-AN-A0AM-01	high	0.425022	0.678724	0.740289	0.845463	0.768894	0.594655	0.67712	0.686291	0.502336	0.508123	0.691931	0.628252	0.63146	0.416217	0.667389	0.647579	0.741627	0.814765	0.388009	0.751433	0.533077	0.518475	0.801139	0.725005	0.701839	0.548381	0.298297	0.758083
TCGA-B6-A0RG-01	high	0.2984	0.607191	0.617842	0.822056	0.730505	0.618712	0.568941	0.630945	0.384757	0.486697	0.580773	0.529768	0.559554	0.357932	0.602396	0.565035	0.712555	0.749605	0.425543	0.734605	0.499114	0.500669	0.678691	0.710855	0.668347	0.477726	0.370556	0.706864
TCGA-S3-AA10-01	low	0.675363	0.825851	0.8202	0.888318	0.729094	0.641287	0.75831	0.710362	0.713418	0.583419	0.773584	0.665479	0.68189	0.404984	0.694341	0.692381	0.726763	0.757166	0.464069	0.733945	0.600883	0.543359	0.843895	0.762936	0.721586	0.627326	0.371168	0.763693
TCGA-BH-A0DL-01	high	0.556131	0.776663	0.759505	0.87361	0.773638	0.629506	0.702724	0.736926	0.607625	0.513688	0.741656	0.654387	0.665636	0.532663	0.686501	0.653002	0.739169	0.754169	0.412476	0.782282	0.592917	0.453741	0.848649	0.737964	0.693892	0.56076	0.50693	0.754379
TCGA-GM-A2DF-01	low	0.64603	0.735529	0.765123	0.864929	0.719814	0.607144	0.691138	0.705022	0.64563	0.543696	0.717874	0.60762	0.63044	0.421276	0.660004	0.627917	0.731393	0.754292	0.46958	0.730638	0.594088	0.535636	0.819513	0.791037	0.700811	0.543332	0.344488	0.753441
TCGA-C8-A131-01	low	0.428751	0.696501	0.719415	0.866967	0.740218	0.544633	0.631269	0.698103	0.456162	0.512316	0.679748	0.595239	0.612231	0.479362	0.631841	0.655041	0.745574	0.752249	0.386872	0.725461	0.554814	0.476561	0.764981	0.770313	0.673685	0.541396	0.419935	0.722811
TCGA-B6-A409-01	high	0.46999	0.664027	0.709698	0.869608	0.721838	0.596868	0.634778	0.69616	0.478097	0.499021	0.664107	0.571659	0.586882	0.351931	0.60008	0.634829	0.715895	0.749484	0.336224	0.731102	0.564111	0.526726	0.751453	0.752654	0.682364	0.524978	0.336423	0.742621
TCGA-A2-A0SY-01	low	0.624297	0.662074	0.741999	0.859199	0.753953	0.65736	0.677018	0.685229	0.628716	0.603777	0.707792	0.618858	0.651844	0.417158	0.665552	0.632586	0.730162	0.749687	0.467774	0.749219	0.60013	0.613955	0.780245	0.745428	0.713497	0.537265	0.305122	0.748454
TCGA-AO-A12A-01	high	0.481963	0.630405	0.714838	0.863066	0.733735	0.602468	0.655272	0.647637	0.527233	0.552698	0.621543	0.601816	0.612796	0.40499	0.644056	0.6105	0.75524	0.731506	0.455897	0.744139	0.52498	0.538368	0.746277	0.729525	0.712879	0.543931	0.257534	0.747218
TCGA-A2-A0CY-01	low	0.175135	0.52285	0.558962	0.807248	0.728316	0.475329	0.538549	0.597621	0.289158	0.456583	0.55842	0.4606	0.490256	0.412766	0.579823	0.574639	0.709719	0.772917	0.290697	0.684019	0.477698	0.374565	0.666656	0.696763	0.638799	0.460161	0.299173	0.709712
TCGA-AN-A0G0-01	high	0.464686	0.710881	0.683456	0.838721	0.74179	0.589408	0.62923	0.708752	0.492323	0.580977	0.657631	0.578564	0.590772	0.405134	0.688003	0.621201	0.69029	0.724902	0.354143	0.746677	0.530794	0.487429	0.736285	0.727819	0.647407	0.549597	0.272796	0.734792
TCGA-A2-A3XT-01	low	0.501942	0.74858	0.735764	0.845167	0.759412	0.601061	0.691886	0.725126	0.554257	0.544242	0.733171	0.621588	0.634371	0.41577	0.655057	0.659527	0.71111	0.762351	0.41258	0.75347	0.64794	0.537683	0.818107	0.773838	0.687563	0.53213	0.305991	0.776343
TCGA-AQ-A1H2-01	low	0.243043	0.564562	0.671426	0.826103	0.741405	0.591613	0.603152	0.641576	0.471418	0.477178	0.600284	0.5627	0.561081	0.357838	0.575047	0.585487	0.716991	0.706119	0.414064	0.775081	0.533112	0.457153	0.71891	0.719199	0.676136	0.480486	0.273034	0.730398
TCGA-E2-A1L8-01	low	0.332899	0.654681	0.686785	0.852345	0.730997	0.600195	0.623538	0.647649	0.494286	0.561125	0.585491	0.560684	0.579631	0.368644	0.638749	0.60112	0.70678	0.768363	0.433023	0.718733	0.522332	0.367205	0.679095	0.692564	0.682284	0.517124	0.214472	0.70031
TCGA-C8-A26V-01	high	0.328384	0.640617	0.676562	0.847018	0.740698	0.611624	0.623457	0.676539	0.470736	0.536861	0.629675	0.583639	0.576028	0.417343	0.659495	0.626459	0.714647	0.728576	0.381232	0.750321	0.4633	0.407822	0.715418	0.734831	0.700265	0.536318	0.335567	0.722166
TCGA-E2-A1AZ-01	low	0.556116	0.783652	0.757525	0.864165	0.719536	0.664178	0.676589	0.6963	0.61407	0.551746	0.72964	0.607212	0.64005	0.416789	0.675218	0.634794	0.721212	0.695842	0.442994	0.75109	0.561471	0.567461	0.802756	0.722284	0.711689	0.564429	0.309429	0.734385
TCGA-GM-A2DA-01	low	0.51605	0.714928	0.801252	0.869215	0.714634	0.628298	0.676877	0.649336	0.593043	0.561158	0.636126	0.579852	0.643779	0.407055	0.660234	0.605882	0.752487	0.792852	0.48603	0.730533	0.561256	0.594079	0.757996	0.694723	0.708739	0.573275	0.3208	0.739999
TCGA-A2-A0T6-01	high	0.581716	0.646622	0.738624	0.856832	0.820955	0.671498	0.70119	0.689172	0.63014	0.58931	0.723176	0.64557	0.661594	0.439308	0.645285	0.634491	0.73017	0.73273	0.535866	0.781687	0.614898	0.664483	0.791912	0.748365	0.740277	0.554963	0.311516	0.752202
TCGA-BH-A0HI-01	high	0.414035	0.62093	0.666214	0.863883	0.734239	0.620176	0.627627	0.644401	0.483927	0.524067	0.658218	0.603483	0.604299	0.483646	0.648181	0.624333	0.725892	0.787517	0.480144	0.764954	0.55783	0.576443	0.705809	0.73824	0.717358	0.499389	0.346779	0.7399
TCGA-A2-A3XW-01	low	0.442985	0.613781	0.741112	0.865872	0.754419	0.627696	0.699501	0.684999	0.485449	0.471335	0.654643	0.655747	0.614157	0.446241	0.629282	0.589489	0.76948	0.790242	0.442507	0.759378	0.604515	0.607469	0.791328	0.771591	0.702526	0.55343	0.375308	0.737215
TCGA-E9-A22E-01	low	0.414983	0.650661	0.756087	0.880046	0.79101	0.633099	0.67679	0.696419	0.506961	0.573341	0.678694	0.630877	0.629559	0.367864	0.670681	0.607054	0.753579	0.75818	0.411634	0.764451	0.55416	0.53629	0.802139	0.747901	0.723127	0.55326	0.365542	0.727425
TCGA-A2-A04W-01	high	0.390459	0.615344	0.655927	0.862434	0.739758	0.578708	0.616963	0.658479	0.429059	0.521201	0.602454	0.576171	0.592443	0.467551	0.651496	0.592208	0.715201	0.762587	0.420927	0.726042	0.543417	0.515246	0.731274	0.714527	0.67403	0.519153	0.33235	0.722583
TCGA-D8-A3Z5-01	high	0.427194	0.524371	0.649699	0.827749	0.657604	0.557333	0.634046	0.613697	0.41212	0.488277	0.546658	0.540896	0.578693	0.390481	0.559037	0.553192	0.701366	0.770631	0.428783	0.744079	0.478219	0.463272	0.675374	0.729847	0.667208	0.484994	0.269102	0.729537
TCGA-B6-A400-01	low	0.446711	0.72614	0.687659	0.8684	0.753004	0.613273	0.654848	0.722807	0.477936	0.523545	0.740398	0.644911	0.637954	0.387269	0.663633	0.67102	0.721881	0.737717	0.405148	0.73354	0.593973	0.487919	0.770382	0.726275	0.701137	0.559056	0.295518	0.739594
TCGA-A1-A0SH-01	low	0.42387	0.572509	0.6565	0.860488	0.76765	0.640631	0.647416	0.64546	0.508325	0.6112	0.659127	0.594625	0.613151	0.425959	0.629756	0.593289	0.721731	0.748312	0.392397	0.736806	0.552303	0.545678	0.719755	0.736385	0.711211	0.530038	0.254994	0.745463
TCGA-A8-A0AD-01	low	0.291333	0.623236	0.644706	0.833254	0.773822	0.665003	0.596755	0.620448	0.519136	0.576477	0.648059	0.590359	0.600856	0.409472	0.64857	0.652693	0.719441	0.774705	0.451344	0.738382	0.585192	0.564955	0.752331	0.710354	0.682491	0.480945	0.309698	0.725532
TCGA-AQ-A04H-01	high	0.386112	0.637943	0.676958	0.826875	0.717533	0.626666	0.605341	0.662824	0.482384	0.506821	0.624613	0.546208	0.564561	0.380299	0.598121	0.543306	0.6961	0.779278	0.430515	0.694953	0.5135	0.514608	0.68301	0.738554	0.70444	0.521601	0.281587	0.713894
TCGA-AN-A04C-01	high	0.465761	0.707665	0.712426	0.848997	0.706943	0.576951	0.620746	0.680796	0.505843	0.522549	0.601152	0.603557	0.586782	0.36331	0.613594	0.595415	0.70913	0.751552	0.397505	0.710073	0.5362	0.517796	0.749071	0.710098	0.651602	0.501843	0.388598	0.719911
TCGA-AN-A03X-01	low	0.264863	0.620589	0.665215	0.829377	0.777627	0.658264	0.650147	0.659696	0.47526	0.577473	0.637269	0.610371	0.58753	0.380651	0.629397	0.583325	0.725124	0.743099	0.479089	0.763137	0.580919	0.565482	0.746	0.722742	0.690344	0.495808	0.294519	0.745828
TCGA-A2-A3XZ-01	low	0.703175	0.706469	0.794886	0.865912	0.729966	0.618878	0.696297	0.701239	0.718663	0.5725	0.66287	0.628076	0.64073	0.468866	0.649445	0.619419	0.736455	0.816369	0.493357	0.732385	0.591796	0.524447	0.830221	0.778499	0.677736	0.544054	0.399751	0.74463
TCGA-AC-A8OQ-01	low	0.660522	0.717222	0.749943	0.879993	0.739948	0.602225	0.71455	0.726434	0.647783	0.545456	0.723338	0.629928	0.642359	0.389543	0.624071	0.618683	0.711382	0.750123	0.453446	0.736254	0.576101	0.48484	0.812358	0.734129	0.688771	0.558678	0.303542	0.758942
TCGA-BH-A1EV-01	high	0.263211	0.603922	0.573608	0.836111	0.743386	0.585106	0.571144	0.630717	0.40094	0.509029	0.637026	0.573358	0.535828	0.440459	0.595259	0.550763	0.708585	0.776393	0.342194	0.732857	0.497967	0.399495	0.708332	0.689752	0.655494	0.465834	0.226667	0.720663
TCGA-B6-A0IB-01	high	0.298045	0.540757	0.623026	0.826356	0.655052	0.544043	0.548833	0.612526	0.359772	0.488824	0.50441	0.50453	0.515178	0.375159	0.602649	0.552879	0.705191	0.749548	0.343312	0.68538	0.456756	0.452697	0.616182	0.704146	0.614591	0.454046	0.225445	0.704318
TCGA-AR-A1AX-01	high	0.714372	0.746889	0.820415	0.864858	0.753945	0.67432	0.730852	0.659141	0.717693	0.60861	0.671444	0.642716	0.663963	0.476701	0.675927	0.609322	0.749595	0.777904	0.469417	0.772073	0.589482	0.599796	0.835259	0.759045	0.719889	0.572302	0.323373	0.757361
TCGA-BH-A1FB-01	high	0.646597	0.679901	0.775977	0.867677	0.772214	0.656654	0.711709	0.673395	0.666581	0.601216	0.69495	0.646279	0.650259	0.448629	0.676896	0.658386	0.762844	0.745955	0.504914	0.785519	0.591299	0.61916	0.799139	0.74117	0.726646	0.567848	0.315254	0.763509
TCGA-E2-A574-01	low	0.15918	0.546755	0.527814	0.774303	0.628213	0.528766	0.50437	0.635478	0.255886	0.473901	0.567277	0.444832	0.503884	0.313517	0.565756	0.495836	0.660224	0.732831	0.297734	0.682024	0.436154	0.29935	0.580368	0.622095	0.605046	0.468683	0.235241	0.727188
TCGA-A8-A07I-01	high	0.500519	0.696643	0.681289	0.861959	0.781299	0.619477	0.682659	0.686268	0.585822	0.559295	0.708449	0.602608	0.610588	0.421161	0.6455	0.62064	0.730015	0.744899	0.431438	0.694732	0.566045	0.51798	0.756773	0.72135	0.70673	0.52763	0.334323	0.731307
TCGA-EW-A423-01	low	0.365021	0.605501	0.724811	0.856596	0.706965	0.604801	0.637804	0.649455	0.460677	0.421852	0.590162	0.571639	0.587137	0.373476	0.58256	0.592657	0.712677	0.766255	0.446101	0.717172	0.50625	0.50259	0.76201	0.741939	0.665555	0.494913	0.299569	0.710449
TCGA-A2-A3XY-01	high	0.591773	0.726983	0.762103	0.887325	0.756498	0.638949	0.695035	0.706916	0.618316	0.560724	0.725589	0.654179	0.652798	0.408441	0.638036	0.641749	0.724277	0.734227	0.490464	0.734146	0.588118	0.579287	0.798879	0.755031	0.705951	0.578059	0.31813	0.769686
TCGA-AC-A7VC-01	high	0.270038	0.647119	0.625092	0.844336	0.720007	0.623853	0.603872	0.686601	0.335449	0.567358	0.671374	0.575294	0.56588	0.358366	0.641439	0.556114	0.698186	0.783936	0.446116	0.709133	0.584771	0.484459	0.699466	0.740261	0.631887	0.515985	0.245367	0.689353
TCGA-E2-A2P6-01	low	0.351099	0.619411	0.635285	0.855525	0.684944	0.618254	0.643028	0.60911	0.462285	0.482968	0.567208	0.555187	0.569748	0.382597	0.603024	0.589259	0.703716	0.76682	0.437724	0.736697	0.5155	0.509737	0.730089	0.718395	0.670815	0.465491	0.349818	0.724085
TCGA-A2-A04Y-01	low	0.402608	0.67848	0.760042	0.857265	0.731749	0.606809	0.661883	0.642749	0.540943	0.461024	0.640651	0.601207	0.583769	0.383437	0.628559	0.605275	0.735853	0.762963	0.484166	0.748323	0.527387	0.533099	0.793807	0.75034	0.686857	0.522962	0.352184	0.72501
TCGA-BH-A0E9-01	high	0.507929	0.652697	0.715751	0.851372	0.717314	0.625155	0.646572	0.636318	0.549595	0.535034	0.583316	0.605757	0.601305	0.411985	0.635568	0.60269	0.74686	0.761004	0.436277	0.738883	0.540795	0.568924	0.716351	0.747652	0.685763	0.517156	0.314632	0.731585
TCGA-AC-A2BK-01	high	0.347593	0.688093	0.63498	0.799936	0.628549	0.520835	0.579248	0.624747	0.425935	0.498961	0.547278	0.573169	0.53592	0.380779	0.692296	0.566661	0.681893	0.727857	0.327152	0.664325	0.438321	0.350055	0.62388	0.67429	0.641178	0.495982	0.146083	0.759602
TCGA-OL-A5RV-01	low	0.472117	0.578277	0.653479	0.852144	0.709349	0.574746	0.616494	0.637239	0.484139	0.52075	0.572842	0.554953	0.568772	0.413523	0.586592	0.560674	0.729883	0.766842	0.435095	0.73041	0.504504	0.561019	0.69944	0.716722	0.666038	0.457336	0.361967	0.733059
TCGA-D8-A27P-01	high	0.345538	0.54245	0.62728	0.839772	0.71715	0.613757	0.596094	0.634296	0.421825	0.486075	0.610658	0.551727	0.562087	0.363138	0.603829	0.577094	0.730708	0.770021	0.39723	0.738631	0.515445	0.505639	0.671942	0.718764	0.681984	0.477692	0.25953	0.718408
TCGA-GM-A3XN-01	low	0.507454	0.627334	0.729513	0.85581	0.752127	0.593368	0.681015	0.683972	0.522148	0.51118	0.654572	0.598985	0.614544	0.411803	0.629879	0.597801	0.72069	0.777685	0.479922	0.753725	0.565309	0.532605	0.750697	0.726529	0.707664	0.519572	0.300371	0.736944
TCGA-A7-A0DC-01	high	0.0722074	0.319703	0.400513	0.687813	0.638223	0.471372	0.456987	0.469764	0.248825	0.44204	0.432881	0.366094	0.359986	0.235853	0.419362	0.396663	0.531689	0.620466	0.396048	0.626107	0.294558	0.427106	0.508999	0.543408	0.544235	0.306814	0.101207	0.636224
TCGA-E9-A5FK-01	low	0.690551	0.673465	0.858122	0.871956	0.729933	0.640764	0.724874	0.669537	0.684927	0.543991	0.647723	0.651091	0.653978	0.460015	0.634683	0.620176	0.752624	0.792205	0.485202	0.733975	0.598809	0.60551	0.819957	0.790964	0.709679	0.58638	0.354872	0.748431
TCGA-E9-A1RC-01	high	0.179314	0.575692	0.49481	0.830245	0.745401	0.554219	0.57931	0.623088	0.350597	0.526152	0.536408	0.517445	0.504343	0.361248	0.549916	0.594768	0.66599	0.75669	0.373146	0.739245	0.473083	0.40307	0.665811	0.692292	0.637764	0.436624	0.257493	0.708964
TCGA-A8-A0A1-01	low	0.388446	0.690386	0.743423	0.884938	0.763803	0.667629	0.712255	0.706056	0.5605	0.57357	0.763076	0.634039	0.636739	0.416847	0.676692	0.658461	0.747267	0.77189	0.478615	0.757028	0.603351	0.613143	0.82656	0.742788	0.716095	0.551284	0.391707	0.756025
TCGA-A7-A5ZX-01	low	0.403018	0.511321	0.61957	0.842504	0.699268	0.606109	0.622359	0.611599	0.400275	0.514173	0.576545	0.560767	0.557594	0.399069	0.589464	0.528585	0.742393	0.770867	0.389799	0.740693	0.509057	0.536007	0.66974	0.710642	0.700971	0.478734	0.235685	0.738469
TCGA-OL-A5DA-01	low	0.376708	0.594819	0.716549	0.828224	0.699457	0.566361	0.632518	0.596774	0.443945	0.478811	0.53413	0.545646	0.551383	0.367172	0.594294	0.553499	0.706714	0.765528	0.403633	0.729889	0.466626	0.498901	0.698151	0.69766	0.689164	0.484082	0.276376	0.70798
TCGA-BH-A0BC-01	low	0.546839	0.690171	0.738286	0.880593	0.762458	0.627835	0.663019	0.694311	0.585368	0.561765	0.689811	0.630745	0.63566	0.406585	0.661733	0.649037	0.730214	0.752775	0.446271	0.749626	0.613267	0.54173	0.774006	0.755827	0.720311	0.539579	0.288159	0.722017
TCGA-AN-A0FN-01	low	0.657956	0.709494	0.808875	0.881548	0.771852	0.687615	0.724562	0.70414	0.668856	0.60778	0.7195	0.661829	0.682245	0.44851	0.685513	0.643592	0.760636	0.771949	0.522147	0.762091	0.639936	0.677887	0.813669	0.76087	0.745037	0.599967	0.359913	0.749322
TCGA-AR-A0TV-01	low	0.496139	0.70271	0.761974	0.826797	0.716366	0.606036	0.683691	0.665398	0.575733	0.500761	0.682005	0.586494	0.593361	0.419528	0.61079	0.623073	0.68674	0.690339	0.476322	0.709715	0.544362	0.49016	0.773311	0.752032	0.696584	0.540779	0.295307	0.727543
TCGA-E9-A226-01	high	0.234533	0.639162	0.586147	0.851109	0.724604	0.625663	0.597201	0.637859	0.388285	0.563122	0.632389	0.559337	0.585351	0.352658	0.639264	0.543428	0.716126	0.728642	0.361767	0.731416	0.501633	0.389673	0.699339	0.684102	0.686196	0.509739	0.22828	0.702076
TCGA-A2-A0D0-01	high	0.442804	0.760548	0.754871	0.823594	0.700499	0.571315	0.64914	0.6852	0.485009	0.552111	0.669613	0.591045	0.609933	0.44423	0.660445	0.637937	0.737239	0.757249	0.33912	0.73585	0.51395	0.431691	0.778868	0.739738	0.706631	0.571982	0.404679	0.732144
TCGA-AN-A0XU-01	high	0.438146	0.70654	0.728838	0.856747	0.711394	0.613351	0.649071	0.70125	0.463881	0.523312	0.66166	0.599666	0.599694	0.423724	0.666243	0.653245	0.748012	0.730044	0.373605	0.763533	0.503756	0.474895	0.765902	0.719616	0.667475	0.592246	0.20912	0.756517
TCGA-AC-A23E-01	low	0.306957	0.615556	0.625668	0.856523	0.81129	0.659057	0.637038	0.686186	0.490022	0.585892	0.717247	0.601391	0.582054	0.415999	0.646223	0.623464	0.72986	0.726805	0.443965	0.761777	0.58302	0.592369	0.773924	0.718394	0.723219	0.538139	0.379301	0.743076
TCGA-D8-A3Z6-01	high	0.37678	0.547863	0.631552	0.853412	0.710514	0.600281	0.600105	0.63312	0.451679	0.495167	0.572401	0.549433	0.569453	0.392265	0.598248	0.56223	0.727019	0.795023	0.452079	0.732367	0.516946	0.51013	0.689738	0.732463	0.668989	0.467057	0.276628	0.726197
TCGA-OL-A66P-01	low	0.692205	0.69528	0.876329	0.87042	0.756136	0.617379	0.770461	0.714949	0.668515	0.545804	0.745234	0.649081	0.677339	0.513449	0.616026	0.620969	0.753543	0.778501	0.47307	0.764873	0.650061	0.620054	0.879769	0.790957	0.715437	0.629184	0.470582	0.73514
TCGA-A1-A0SK-01	high	0.315145	0.63627	0.58756	0.790995	0.62193	0.570821	0.513401	0.620662	0.315461	0.490428	0.569532	0.525529	0.52278	0.374577	0.617727	0.545783	0.696616	0.735176	0.317821	0.699687	0.420875	0.30717	0.581181	0.705658	0.662506	0.44894	0.100173	0.701378
TCGA-EW-A1J5-01	high	0.551607	0.72392	0.766476	0.856789	0.732097	0.6473	0.690525	0.650172	0.621339	0.539695	0.666739	0.606045	0.619895	0.402016	0.672486	0.60583	0.732079	0.755917	0.458331	0.770611	0.568831	0.575006	0.772301	0.733349	0.718297	0.510389	0.297689	0.755465
TCGA-A8-A07U-01	high	0.6971	0.781151	0.814956	0.876928	0.776052	0.656739	0.72514	0.742499	0.709039	0.594426	0.771123	0.666527	0.682733	0.451546	0.664613	0.661465	0.734168	0.712286	0.430432	0.740661	0.618713	0.541389	0.865638	0.754383	0.736587	0.581967	0.40251	0.778126
TCGA-A7-A13E-01	low	0.328621	0.612568	0.617553	0.846855	0.726888	0.579308	0.611217	0.688036	0.397853	0.508743	0.631054	0.565386	0.571534	0.348598	0.61286	0.571842	0.676518	0.724122	0.318102	0.705982	0.475781	0.44472	0.662543	0.710432	0.669445	0.516158	0.222947	0.702855
TCGA-GM-A3NY-01	low	0.407105	0.626202	0.682203	0.840571	0.700375	0.580042	0.598164	0.611663	0.454795	0.488897	0.542482	0.536127	0.554264	0.399802	0.596666	0.551796	0.716848	0.767359	0.440665	0.713836	0.491356	0.453347	0.697355	0.714303	0.651078	0.488758	0.337717	0.702882
TCGA-D8-A1J8-01	low	0.4555	0.795072	0.771319	0.870156	0.744816	0.627356	0.674361	0.703214	0.572024	0.564025	0.714765	0.615881	0.630056	0.468568	0.689445	0.640479	0.740969	0.761462	0.446958	0.742907	0.558577	0.506636	0.814769	0.716421	0.716282	0.579645	0.468037	0.724814
TCGA-D8-A27G-01	low	0.507881	0.695402	0.756233	0.861367	0.755355	0.646957	0.687605	0.687649	0.563973	0.559409	0.671457	0.639482	0.626345	0.455873	0.673933	0.605293	0.720889	0.795293	0.462588	0.74198	0.562861	0.566433	0.756697	0.724659	0.707901	0.540331	0.294841	0.740604
TCGA-B6-A0I6-01	high	0.372426	0.665164	0.630734	0.846246	0.732596	0.589597	0.623899	0.646729	0.425676	0.520676	0.648171	0.599997	0.576875	0.39214	0.643577	0.605868	0.714044	0.719208	0.407493	0.729535	0.493663	0.418299	0.714119	0.698889	0.681287	0.519106	0.168341	0.737709
TCGA-AO-A12D-01	high	0.540066	0.735102	0.764177	0.884608	0.773071	0.585283	0.713143	0.683532	0.609364	0.514138	0.711073	0.640378	0.632418	0.478993	0.669823	0.636638	0.744923	0.762899	0.42632	0.764206	0.572806	0.523518	0.832676	0.761737	0.697956	0.58103	0.40706	0.738261
TCGA-EW-A6SB-01	low	0.687946	0.766432	0.82927	0.86649	0.692387	0.589839	0.742172	0.715345	0.689526	0.571843	0.711316	0.597467	0.663934	0.517798	0.692125	0.643538	0.738782	0.706509	0.42853	0.723572	0.563643	0.459853	0.846736	0.760173	0.683016	0.582966	0.373941	0.742484
TCGA-E9-A249-01	low	0.379853	0.655963	0.692056	0.854233	0.708331	0.564869	0.609649	0.654718	0.456945	0.577252	0.607886	0.542538	0.560266	0.382638	0.620668	0.606857	0.68408	0.72817	0.405709	0.718795	0.485605	0.468051	0.713118	0.683338	0.686001	0.491552	0.261286	0.696655
TCGA-EW-A1PE-01	high	0.500618	0.689003	0.741018	0.882246	0.772812	0.63107	0.693572	0.655023	0.582548	0.530269	0.690034	0.634832	0.623205	0.411696	0.653704	0.622841	0.723915	0.749277	0.488096	0.759821	0.586262	0.595825	0.786617	0.754893	0.720485	0.538154	0.447553	0.752493
TCGA-A8-A07W-01	high	0.335168	0.655942	0.676831	0.863413	0.760288	0.600603	0.620061	0.680482	0.481895	0.607253	0.684842	0.603178	0.605919	0.423484	0.660599	0.601077	0.729824	0.786435	0.395384	0.763134	0.565746	0.487153	0.75966	0.755267	0.672921	0.516828	0.292461	0.732733
TCGA-GM-A3NW-01	low	0.448676	0.621966	0.700109	0.838508	0.688408	0.632593	0.630568	0.627113	0.473237	0.527975	0.591258	0.560492	0.584528	0.351271	0.620915	0.601345	0.680118	0.739618	0.465384	0.723033	0.543589	0.610561	0.699044	0.7236	0.663333	0.490094	0.282894	0.714669
TCGA-E9-A1NC-01	low	0.623752	0.712489	0.795342	0.888193	0.748295	0.634816	0.713884	0.726715	0.614165	0.542549	0.73642	0.661295	0.654469	0.408281	0.647093	0.641931	0.741218	0.739775	0.419191	0.735804	0.611925	0.550679	0.816918	0.767521	0.706503	0.576	0.281573	0.76176
TCGA-AO-A0JM-01	low	0.382033	0.712083	0.691932	0.857958	0.75848	0.639358	0.63755	0.696922	0.482469	0.546586	0.641383	0.58823	0.605217	0.424958	0.670712	0.591259	0.704772	0.801203	0.436646	0.687865	0.553438	0.490835	0.718253	0.700687	0.698273	0.546414	0.331644	0.718027
TCGA-B6-A0IQ-01	low	0.468605	0.731093	0.726221	0.825506	0.653436	0.555497	0.600999	0.66151	0.47763	0.521212	0.590627	0.568017	0.570126	0.352985	0.686039	0.60026	0.707833	0.730648	0.349471	0.684268	0.469101	0.444996	0.719399	0.695505	0.657991	0.508393	0.178628	0.662542
TCGA-E9-A228-01	low	0.178424	0.623153	0.615573	0.829205	0.746036	0.607994	0.57391	0.696861	0.353031	0.544861	0.678051	0.577209	0.555321	0.412176	0.614922	0.581136	0.682053	0.748303	0.377852	0.70012	0.522002	0.472579	0.713732	0.719277	0.665395	0.475329	0.309472	0.703209
TCGA-EW-A1P0-01	high	0.392377	0.648209	0.707444	0.835288	0.718548	0.601856	0.646314	0.657817	0.511464	0.540752	0.603009	0.561867	0.584902	0.394786	0.629226	0.607353	0.695681	0.719157	0.480584	0.716289	0.512884	0.465406	0.705381	0.704268	0.663795	0.474523	0.2406	0.710295
TCGA-A2-A25C-01	high	0.476064	0.705653	0.686557	0.866556	0.735644	0.614834	0.6276	0.642184	0.562971	0.55953	0.601617	0.556446	0.606298	0.397681	0.657266	0.586708	0.728666	0.745297	0.426653	0.747905	0.53255	0.517185	0.712998	0.728803	0.688602	0.513099	0.446737	0.720744
TCGA-AR-A2LR-01	high	0.408039	0.654641	0.635519	0.829984	0.734339	0.636827	0.639942	0.694089	0.428926	0.538783	0.642194	0.638241	0.624153	0.333427	0.637558	0.566959	0.725685	0.73799	0.395976	0.723902	0.555388	0.607086	0.724266	0.709995	0.674304	0.54833	0.281028	0.777404
TCGA-B6-A1KN-01	high	0.420189	0.700951	0.69849	0.847949	0.719512	0.592366	0.637816	0.65194	0.480848	0.533788	0.594985	0.556966	0.588094	0.452508	0.648859	0.582957	0.726108	0.770368	0.402368	0.734529	0.503726	0.495253	0.71203	0.714179	0.646419	0.524103	0.285064	0.702518
TCGA-A7-A6VY-01	high	0.549664	0.749963	0.750374	0.86707	0.739286	0.607991	0.728309	0.736179	0.584544	0.52144	0.763306	0.633619	0.640095	0.473523	0.667235	0.64316	0.739844	0.789368	0.37221	0.728192	0.57712	0.523222	0.829788	0.732602	0.719743	0.572034	0.344777	0.753203
TCGA-C8-A1HL-01	low	0.349229	0.66859	0.661896	0.857687	0.739402	0.632461	0.631016	0.662416	0.466245	0.514357	0.617089	0.577246	0.59932	0.419175	0.660252	0.593203	0.705953	0.787453	0.444972	0.727718	0.568504	0.504573	0.731468	0.722843	0.689856	0.520292	0.410714	0.7072
TCGA-B6-A0WV-01	high	0.169501	0.596609	0.602351	0.818078	0.701183	0.558991	0.542158	0.639144	0.315421	0.51615	0.532407	0.50557	0.494031	0.376326	0.574195	0.489328	0.677432	0.739009	0.396383	0.719457	0.43247	0.367151	0.592362	0.64598	0.647525	0.45076	0.169178	0.685691
TCGA-E2-A159-01	high	0.569598	0.754547	0.801852	0.878791	0.742431	0.637237	0.714629	0.725833	0.594499	0.517476	0.767201	0.637731	0.655768	0.46639	0.683384	0.63926	0.738467	0.741756	0.425227	0.78838	0.586141	0.515779	0.837209	0.755222	0.700343	0.610028	0.369352	0.751673
TCGA-AR-A1AT-01	low	0.610627	0.746186	0.803059	0.850611	0.789229	0.642821	0.721622	0.693096	0.632745	0.571069	0.67377	0.636967	0.640418	0.446668	0.682599	0.679346	0.719699	0.773583	0.471814	0.760433	0.594314	0.558816	0.825328	0.758422	0.715133	0.568951	0.321902	0.767732
TCGA-BH-A6R8-01	high	0.391368	0.613444	0.721584	0.84179	0.715735	0.592903	0.641999	0.657448	0.525823	0.48365	0.650588	0.587013	0.578099	0.406068	0.599555	0.601066	0.709062	0.738817	0.405328	0.745891	0.503094	0.540908	0.765552	0.73253	0.678099	0.509061	0.36279	0.720316
TCGA-D8-A1Y1-01	low	0.235633	0.656282	0.667506	0.86143	0.786237	0.644349	0.628615	0.679925	0.456872	0.572528	0.686968	0.604181	0.600896	0.388738	0.630601	0.605854	0.729715	0.765839	0.410044	0.745862	0.568616	0.518984	0.774495	0.742915	0.716603	0.516497	0.346462	0.728318
TCGA-BH-A0EE-01	high	0.473061	0.739072	0.738984	0.833372	0.689609	0.56586	0.639736	0.673466	0.524272	0.482997	0.570241	0.567957	0.57042	0.481151	0.680417	0.635419	0.746235	0.780417	0.384877	0.690413	0.490512	0.415572	0.7219	0.723656	0.646629	0.494289	0.449958	0.713916
TCGA-AC-A3OD-01	low	0.485328	0.658295	0.714928	0.84539	0.706126	0.587526	0.632645	0.591076	0.574365	0.521311	0.649659	0.541368	0.531745	0.281779	0.601622	0.547613	0.6108	0.601541	0.425197	0.684293	0.417671	0.5041	0.751761	0.599819	0.66284	0.46736	0.0908085	0.676755
TCGA-BH-A0HB-01	low	0.472279	0.713999	0.789737	0.869658	0.743988	0.626874	0.65137	0.722921	0.554958	0.509969	0.701597	0.623995	0.618723	0.417686	0.639782	0.607586	0.747311	0.76601	0.437893	0.734652	0.592874	0.591966	0.817096	0.751691	0.697394	0.559093	0.348444	0.725531
TCGA-A2-A1FW-01	high	0.429826	0.637056	0.679273	0.812143	0.700345	0.598615	0.63477	0.662585	0.503307	0.526121	0.572279	0.539929	0.538006	0.394522	0.62073	0.542263	0.712572	0.719279	0.393875	0.676231	0.521071	0.497994	0.683867	0.681343	0.666521	0.469094	0.311445	0.712765
TCGA-E2-A14Z-01	low	0.565147	0.735956	0.802401	0.846567	0.739699	0.642719	0.692554	0.696019	0.612571	0.54261	0.699354	0.662097	0.654967	0.468492	0.645531	0.64154	0.746988	0.765442	0.475234	0.795429	0.5825	0.595719	0.813579	0.758743	0.706844	0.574246	0.274699	0.742367
TCGA-EW-A1PF-01	high	0.54161	0.625767	0.700365	0.856996	0.748815	0.621088	0.659404	0.677263	0.568427	0.528833	0.655178	0.611765	0.630228	0.418571	0.625662	0.630109	0.726231	0.761332	0.459818	0.741914	0.558679	0.56582	0.734356	0.748817	0.703039	0.522186	0.311051	0.720391
TCGA-BH-A1FU-01	high	0.612166	0.714739	0.743995	0.859289	0.74681	0.650577	0.648775	0.681286	0.612702	0.601101	0.683788	0.636244	0.654602	0.417699	0.681896	0.630641	0.744769	0.72639	0.418926	0.760134	0.57394	0.54803	0.768437	0.752077	0.713473	0.55764	0.282919	0.733504
TCGA-A8-A07C-01	low	0.562593	0.779316	0.750399	0.837505	0.720489	0.607128	0.684696	0.700338	0.584165	0.552626	0.661085	0.615518	0.604917	0.356377	0.649534	0.608306	0.686816	0.679436	0.425754	0.742408	0.542286	0.528636	0.753758	0.704142	0.685961	0.589522	0.196853	0.736297
TCGA-E9-A5UO-01	high	-0.0131616	0.553829	0.537846	0.786906	0.660017	0.540718	0.552051	0.622747	0.319938	0.367233	0.483462	0.481792	0.478027	0.371617	0.577276	0.513472	0.641529	0.782158	0.382936	0.672406	0.437827	0.394334	0.562208	0.699687	0.61144	0.446398	0.300538	0.701241
TCGA-S3-AA11-01	high	0.275726	0.52963	0.601858	0.827592	0.673616	0.57744	0.58641	0.609485	0.375254	0.495426	0.556426	0.497357	0.505315	0.356163	0.567762	0.542938	0.712044	0.726559	0.382636	0.743609	0.481991	0.494879	0.621932	0.668223	0.63435	0.441673	0.261846	0.694251
TCGA-BH-A0C0-01	low	0.62707	0.764878	0.829886	0.864268	0.763048	0.627077	0.713758	0.7152	0.667895	0.588151	0.734054	0.639924	0.642812	0.449355	0.653547	0.643713	0.734295	0.805165	0.478383	0.760963	0.602647	0.588912	0.859359	0.772842	0.722775	0.621408	0.400741	0.762435
TCGA-E2-A14R-01	low	0.553031	0.746811	0.769677	0.853672	0.705183	0.599298	0.696765	0.685383	0.558105	0.52305	0.660221	0.609314	0.61945	0.407736	0.655928	0.617903	0.68257	0.739859	0.420723	0.740043	0.533097	0.473372	0.786367	0.757243	0.689609	0.539943	0.267626	0.737725
TCGA-AC-A62Y-01	low	0.349166	0.659761	0.717027	0.872899	0.743974	0.636148	0.657504	0.690006	0.493674	0.521719	0.699425	0.609372	0.59463	0.457905	0.621663	0.646197	0.734229	0.779073	0.495311	0.762365	0.593071	0.580682	0.776641	0.747935	0.691588	0.528605	0.392059	0.747394
TCGA-EW-A1J6-01	low	0.488977	0.695946	0.751387	0.831468	0.701348	0.605633	0.615021	0.672391	0.570853	0.515951	0.620626	0.572757	0.56775	0.393915	0.614246	0.617263	0.697424	0.709241	0.457618	0.696365	0.526266	0.44813	0.72869	0.725969	0.659557	0.521235	0.340898	0.711332
TCGA-BH-A204-01	high	0.179187	0.594065	0.562387	0.789483	0.711306	0.628688	0.541669	0.63525	0.340293	0.567581	0.587181	0.52941	0.544316	0.387687	0.60456	0.544756	0.670306	0.708162	0.421501	0.71979	0.54551	0.536402	0.649778	0.643052	0.653897	0.480964	0.36018	0.702121
TCGA-OL-A5RW-01	low	0.441207	0.646856	0.634566	0.840839	0.708992	0.595321	0.630891	0.627338	0.480477	0.469713	0.654741	0.588373	0.576398	0.369321	0.612624	0.593118	0.717531	0.765412	0.326961	0.723242	0.49975	0.430202	0.749412	0.725973	0.659213	0.522507	0.279306	0.740851
TCGA-EW-A1OY-01	low	0.448027	0.658205	0.674651	0.842431	0.742959	0.598751	0.578853	0.65114	0.492721	0.552745	0.606572	0.558731	0.565323	0.355728	0.614452	0.59128	0.696766	0.772187	0.423515	0.753535	0.519548	0.477218	0.722384	0.715059	0.679839	0.488329	0.245318	0.723994
TCGA-AC-A8OS-01	high	0.542893	0.628972	0.725226	0.862418	0.728498	0.645212	0.678252	0.647811	0.568702	0.531852	0.630939	0.605807	0.626401	0.415335	0.609565	0.590054	0.727891	0.768328	0.48083	0.78411	0.572188	0.588734	0.744084	0.738503	0.693456	0.522506	0.266419	0.756828
TCGA-LL-A5YP-01	low	0.496536	0.701397	0.713898	0.866014	0.776826	0.626623	0.682178	0.707306	0.54698	0.555089	0.743615	0.625405	0.638697	0.406983	0.643674	0.632041	0.725445	0.717791	0.456647	0.722019	0.598655	0.604728	0.787823	0.747359	0.685131	0.582762	0.296069	0.776402
TCGA-A2-A0YK-01	high	0.709147	0.69907	0.809776	0.889035	0.761788	0.648388	0.727951	0.684723	0.707234	0.597996	0.673195	0.663953	0.671094	0.436884	0.676387	0.636696	0.756058	0.763161	0.505869	0.765823	0.576767	0.650026	0.810259	0.767542	0.737296	0.574434	0.351132	0.758174
TCGA-GM-A2DL-01	low	0.337208	0.648103	0.672022	0.847579	0.763578	0.596106	0.666864	0.715454	0.463646	0.560395	0.691538	0.620265	0.599985	0.391639	0.654254	0.639898	0.729015	0.792631	0.426648	0.752358	0.589887	0.543105	0.767491	0.731172	0.70726	0.545811	0.315391	0.738653
TCGA-AO-A0JF-01	low	0.440928	0.644539	0.724491	0.87712	0.76262	0.669978	0.683515	0.695873	0.516784	0.554176	0.703836	0.625087	0.657748	0.444016	0.668169	0.649377	0.738201	0.735558	0.480449	0.784	0.603465	0.650329	0.787657	0.742446	0.731788	0.554275	0.378474	0.747086
TCGA-BH-A0HQ-01	high	0.364445	0.563694	0.626166	0.845413	0.754965	0.625457	0.609204	0.650622	0.455974	0.558551	0.653782	0.56964	0.574388	0.429522	0.607587	0.598772	0.732275	0.771772	0.417686	0.76177	0.53447	0.577796	0.702989	0.737412	0.68773	0.503044	0.253798	0.72909
TCGA-AR-A254-01	high	0.501182	0.713487	0.752291	0.852657	0.777675	0.63093	0.691074	0.715351	0.563458	0.563725	0.782424	0.645973	0.638942	0.444834	0.671432	0.650756	0.712024	0.785484	0.40649	0.751681	0.608243	0.576344	0.840208	0.720171	0.7119	0.57711	0.375858	0.750435
TCGA-B6-A0I2-01	low	0.606078	0.7338	0.839921	0.877153	0.655075	0.572263	0.721631	0.691816	0.602815	0.478495	0.658466	0.629489	0.636069	0.417056	0.667643	0.667573	0.730257	0.691492	0.388115	0.703167	0.516897	0.417072	0.8385	0.741287	0.70098	0.571609	0.316765	0.735418
TCGA-AR-A24H-01	low	0.367871	0.719654	0.721596	0.842662	0.725373	0.600502	0.642959	0.679916	0.523996	0.52752	0.639754	0.579769	0.578253	0.449335	0.628976	0.590806	0.690596	0.744251	0.448305	0.717884	0.525133	0.527699	0.758945	0.715584	0.675054	0.488621	0.293534	0.701852
TCGA-AC-A4ZE-01	high	0.294109	0.604193	0.689024	0.832531	0.660873	0.597502	0.624392	0.631316	0.406248	0.484108	0.572309	0.549399	0.566366	0.343455	0.599604	0.535032	0.679237	0.760742	0.45326	0.737158	0.489293	0.523156	0.699819	0.70896	0.671732	0.4623	0.24284	0.740078
TCGA-D8-A27I-01	high	0.575843	0.653663	0.742082	0.861831	0.762087	0.657691	0.694312	0.699374	0.593178	0.571191	0.687298	0.645466	0.649173	0.394746	0.659405	0.610118	0.74159	0.753059	0.473405	0.776527	0.597025	0.644494	0.777813	0.751913	0.708564	0.543544	0.365746	0.748707
TCGA-A8-A09X-01	high	0.577938	0.748748	0.793697	0.865281	0.740978	0.598029	0.693912	0.68464	0.627335	0.504366	0.699095	0.641072	0.634379	0.404136	0.62164	0.632173	0.728719	0.783137	0.380373	0.75358	0.601391	0.516972	0.830545	0.750408	0.712929	0.55053	0.35724	0.720077
TCGA-OL-A6VR-01	high	0.429753	0.526528	0.618253	0.817616	0.660293	0.536003	0.532854	0.623413	0.429049	0.521809	0.551219	0.500399	0.515969	0.359686	0.576886	0.533369	0.688941	0.753187	0.379549	0.740075	0.464988	0.468132	0.60341	0.714015	0.633532	0.442857	0.306402	0.714962
TCGA-A2-A0D3-01	low	0.516115	0.620841	0.725501	0.855081	0.694433	0.581511	0.63999	0.620344	0.554076	0.509351	0.574304	0.545519	0.576429	0.394309	0.59509	0.596873	0.69493	0.756177	0.416281	0.713267	0.461718	0.516456	0.739122	0.709593	0.694888	0.477665	0.244497	0.686531
TCGA-S3-AA14-01	high	0.395	0.589879	0.656026	0.84936	0.74112	0.601806	0.618194	0.636224	0.422438	0.552692	0.578544	0.566501	0.572595	0.38125	0.629339	0.534007	0.727035	0.76684	0.387189	0.728119	0.493771	0.508874	0.664057	0.710052	0.678813	0.465058	0.217128	0.730563
TCGA-B6-A40C-01	low	0.436271	0.621389	0.681073	0.826777	0.712865	0.600348	0.64527	0.686839	0.491461	0.548896	0.65096	0.569606	0.616468	0.412423	0.62111	0.605279	0.681719	0.776038	0.426471	0.728161	0.566593	0.505076	0.745844	0.730547	0.700165	0.527429	0.316815	0.744249
TCGA-E2-A15K-06	low	0.329999	0.593957	0.572263	0.846249	0.680645	0.561208	0.5666	0.611463	0.488381	0.458121	0.548596	0.492469	0.504154	0.326567	0.605012	0.548821	0.670441	0.741681	0.474225	0.718992	0.471645	0.485254	0.664556	0.710623	0.640257	0.424506	0.266577	0.697814
TCGA-E9-A1RD-01	high	0.254082	0.602491	0.637067	0.835405	0.739142	0.632664	0.605833	0.621064	0.435942	0.499062	0.582112	0.550997	0.541275	0.419754	0.628591	0.604731	0.724038	0.717971	0.419842	0.751585	0.52101	0.476607	0.665829	0.683908	0.686385	0.480223	0.296528	0.721045
TCGA-A7-A6VX-01	high	0.288195	0.604698	0.624798	0.844894	0.761149	0.583747	0.603488	0.646428	0.402419	0.497618	0.603166	0.576085	0.571614	0.361599	0.602548	0.607251	0.699806	0.734458	0.383263	0.768834	0.496577	0.419898	0.712391	0.727682	0.682554	0.479951	0.226562	0.713681
TCGA-C8-A8HR-01	high	0.544656	0.694441	0.774754	0.86726	0.744918	0.618487	0.725709	0.676195	0.591251	0.544269	0.708845	0.650683	0.655825	0.451253	0.652824	0.627433	0.726247	0.780895	0.483515	0.73349	0.58578	0.572667	0.8206	0.741843	0.725485	0.558295	0.315816	0.770241
TCGA-EW-A1PB-01	high	0.474012	0.757135	0.835196	0.873048	0.727051	0.622505	0.747525	0.731583	0.576492	0.450108	0.75453	0.678702	0.663854	0.465261	0.711066	0.677598	0.737161	0.729195	0.395632	0.741877	0.599521	0.458632	0.88171	0.771496	0.74082	0.579909	0.452648	0.767237
TCGA-GM-A2DD-01	low	0.590066	0.74048	0.843975	0.886229	0.725107	0.652647	0.706295	0.693124	0.624237	0.537281	0.723456	0.67674	0.657795	0.457148	0.640154	0.648883	0.756944	0.780783	0.430022	0.772101	0.608297	0.58268	0.858593	0.790336	0.712944	0.560257	0.273182	0.738115
TCGA-A1-A0SE-01	high	0.447911	0.62339	0.691027	0.847537	0.748987	0.62845	0.618908	0.655934	0.457794	0.568556	0.590451	0.567001	0.598681	0.427032	0.650305	0.564511	0.725971	0.767936	0.413823	0.750641	0.514328	0.574274	0.684934	0.737005	0.70477	0.516617	0.285011	0.729796
TCGA-LL-A73Y-01	high	0.597117	0.674786	0.728285	0.889298	0.744434	0.632505	0.686033	0.698362	0.594659	0.583364	0.718507	0.655423	0.635359	0.379017	0.665708	0.627838	0.73256	0.708378	0.430669	0.74538	0.55145	0.5474	0.750187	0.736331	0.692674	0.534906	0.219828	0.771526
TCGA-A2-A0CM-01	low	0.55504	0.77087	0.803314	0.877399	0.746774	0.641145	0.720599	0.703754	0.604508	0.522278	0.755624	0.627736	0.642198	0.404878	0.672215	0.681666	0.730892	0.72197	0.435264	0.74271	0.582861	0.498643	0.817502	0.738027	0.710666	0.5844	0.347772	0.758207
TCGA-E2-A14T-01	high	0.411421	0.593714	0.66333	0.864	0.764401	0.584086	0.612161	0.675313	0.483432	0.506409	0.661909	0.57148	0.56832	0.392259	0.578763	0.589886	0.681171	0.771067	0.456436	0.740742	0.54749	0.486189	0.725926	0.736871	0.659757	0.488947	0.270704	0.746058
TCGA-E9-A1N8-01	low	0.280906	0.62561	0.616808	0.805626	0.678975	0.540194	0.576488	0.654526	0.350385	0.453118	0.600588	0.577477	0.558815	0.400392	0.630576	0.538405	0.684653	0.71261	0.32472	0.693514	0.426871	0.432299	0.664586	0.680547	0.679056	0.507483	0.183469	0.705041
TCGA-AN-A0AT-01	low	0.536765	0.739705	0.728323	0.837386	0.720285	0.558083	0.643155	0.705886	0.563898	0.563249	0.678539	0.595799	0.615159	0.435222	0.657982	0.630465	0.707168	0.714105	0.352034	0.711613	0.522442	0.481882	0.759597	0.727212	0.666224	0.557386	0.299595	0.750844
TCGA-A8-A08Z-01	low	0.331875	0.644219	0.672526	0.852574	0.792985	0.656546	0.677654	0.705458	0.491657	0.544121	0.75683	0.622786	0.627791	0.436953	0.637211	0.617726	0.727633	0.768435	0.416877	0.768732	0.606792	0.575759	0.805986	0.726708	0.71931	0.540874	0.291157	0.746667
TCGA-AR-A24N-01	high	0.457339	0.663532	0.672992	0.836142	0.720651	0.61003	0.642992	0.663707	0.512815	0.541579	0.575011	0.579451	0.569536	0.412647	0.634977	0.60489	0.686416	0.756661	0.409994	0.735411	0.490043	0.478737	0.678899	0.714315	0.699261	0.519566	0.228886	0.70809
TCGA-BH-A0B6-01	low	0.722367	0.695693	0.848704	0.888728	0.740829	0.655807	0.748986	0.68315	0.720006	0.602933	0.716774	0.686192	0.687824	0.525415	0.640254	0.651107	0.754258	0.767424	0.459175	0.728251	0.620941	0.60604	0.847847	0.803261	0.729336	0.637092	0.327891	0.737643
TCGA-EW-A1PA-01	high	0.519395	0.632031	0.699166	0.839696	0.724863	0.601684	0.603342	0.64533	0.555273	0.53004	0.611465	0.560766	0.580166	0.412246	0.631319	0.585077	0.720221	0.787658	0.398493	0.74449	0.519462	0.557596	0.703527	0.708274	0.681177	0.493843	0.313635	0.729352
TCGA-AR-A24Q-01	low	0.555893	0.734272	0.754016	0.870466	0.756259	0.623816	0.675359	0.703733	0.588997	0.579195	0.69718	0.648083	0.625504	0.383135	0.679816	0.651002	0.72123	0.710555	0.403801	0.703241	0.551443	0.573401	0.757988	0.738781	0.702545	0.577412	0.310316	0.732827
TCGA-BH-A8FY-01	low	0.259856	0.568955	0.592804	0.812288	0.645093	0.600018	0.600843	0.642085	0.40519	0.452853	0.593826	0.547261	0.538793	0.377416	0.566499	0.568883	0.691665	0.757703	0.444756	0.717891	0.522702	0.473771	0.657671	0.746222	0.634153	0.472934	0.326729	0.747981
TCGA-E9-A2JS-01	high	0.258676	0.62609	0.667963	0.820782	0.737158	0.5932	0.623737	0.656659	0.407405	0.543998	0.617794	0.572739	0.557506	0.319837	0.597175	0.568367	0.708382	0.761518	0.365094	0.73163	0.520071	0.497409	0.718781	0.674763	0.652377	0.472954	0.202129	0.705156
TCGA-AN-A0AR-01	low	0.303697	0.602081	0.629304	0.837384	0.663381	0.545835	0.540763	0.635807	0.359333	0.448703	0.576703	0.512823	0.549694	0.376193	0.602341	0.540578	0.662828	0.714479	0.305294	0.711504	0.469635	0.378928	0.675989	0.722979	0.602049	0.479445	0.160914	0.700408
TCGA-AO-A0JB-01	low	0.430004	0.617763	0.71804	0.845803	0.686216	0.591884	0.628288	0.67635	0.45243	0.478707	0.578619	0.574067	0.563769	0.390361	0.607627	0.55224	0.715044	0.783577	0.38517	0.705502	0.535645	0.526596	0.766154	0.724058	0.684109	0.517122	0.342968	0.736544
TCGA-A8-A06P-01	low	0.448964	0.563979	0.659869	0.855345	0.780806	0.644038	0.662427	0.695209	0.525097	0.561259	0.679416	0.606811	0.594935	0.325431	0.602014	0.592255	0.705069	0.771695	0.409261	0.773776	0.549372	0.565211	0.756587	0.716597	0.68912	0.500184	0.349842	0.736943
TCGA-E2-A15E-06	high	0.631572	0.632955	0.709342	0.842975	0.695239	0.597275	0.602315	0.627738	0.650803	0.539385	0.579392	0.537042	0.57541	0.414903	0.593767	0.613784	0.688784	0.747819	0.417164	0.734111	0.518971	0.487258	0.714985	0.713535	0.644268	0.464357	0.227085	0.737147
TCGA-E9-A1NG-01	low	0.354402	0.626785	0.668913	0.872316	0.800723	0.664358	0.687356	0.716791	0.494537	0.576731	0.778452	0.646408	0.652045	0.434117	0.661767	0.663181	0.733984	0.752466	0.447312	0.770325	0.629308	0.564736	0.835898	0.724716	0.755018	0.563173	0.379282	0.744096
TCGA-BH-A18T-01	high	0.382712	0.727435	0.71383	0.829577	0.6976	0.58539	0.630429	0.691225	0.449179	0.484799	0.693051	0.573611	0.584638	0.385373	0.660683	0.631661	0.703938	0.719584	0.354758	0.698775	0.525424	0.470356	0.744227	0.707825	0.678643	0.535721	0.257813	0.686141
TCGA-E2-A15R-01	high	0.290947	0.544782	0.580429	0.795659	0.701721	0.61355	0.554319	0.573367	0.386547	0.524209	0.554732	0.523657	0.517188	0.388782	0.617509	0.522814	0.654775	0.702405	0.406308	0.696715	0.466147	0.514866	0.617519	0.686862	0.654702	0.459726	0.257732	0.692032
TCGA-AO-A0JJ-01	low	0.624349	0.705031	0.792649	0.878962	0.74199	0.660028	0.679835	0.670371	0.624881	0.550606	0.672425	0.638238	0.666756	0.40498	0.686242	0.628036	0.743489	0.765225	0.475936	0.752827	0.594197	0.610733	0.788981	0.766795	0.713522	0.537135	0.360754	0.753808
TCGA-E2-A15L-01	high	0.332704	0.611975	0.576272	0.850069	0.728133	0.601959	0.601333	0.65278	0.442553	0.568762	0.594952	0.555822	0.568424	0.376248	0.66635	0.589277	0.684423	0.76215	0.447013	0.752615	0.54098	0.499173	0.693868	0.670074	0.684582	0.468817	0.305779	0.723407
TCGA-AR-A1AJ-01	high	0.699587	0.80059	0.837092	0.883186	0.775832	0.663497	0.756143	0.754732	0.720345	0.588358	0.827526	0.678864	0.687784	0.452638	0.69885	0.703133	0.75464	0.754105	0.433971	0.772853	0.673488	0.591948	0.887624	0.770982	0.736969	0.639608	0.465346	0.780988
TCGA-BH-A0BA-01	high	0.536141	0.680009	0.71035	0.860225	0.704669	0.621652	0.635777	0.660526	0.541658	0.52803	0.583409	0.603925	0.615834	0.431597	0.653606	0.594963	0.720857	0.773796	0.468907	0.741278	0.532027	0.587842	0.718442	0.727301	0.677197	0.513616	0.33573	0.723729
TCGA-AN-A04D-01	high	0.333582	0.624574	0.623686	0.794127	0.647076	0.582185	0.584152	0.64488	0.33276	0.476127	0.524716	0.525503	0.53602	0.382568	0.623875	0.541593	0.661074	0.733321	0.334931	0.702491	0.430475	0.443966	0.617332	0.709507	0.625413	0.451289	0.159252	0.692748
TCGA-BH-A0AU-01	high	0.513342	0.674381	0.719756	0.84963	0.761644	0.604511	0.627133	0.677805	0.529733	0.559544	0.611787	0.593319	0.600336	0.397065	0.622666	0.606701	0.705694	0.744826	0.428657	0.755483	0.543045	0.519396	0.714902	0.720966	0.716117	0.540109	0.286662	0.73196
TCGA-A2-A25D-01	low	0.612112	0.735583	0.814881	0.845773	0.757982	0.643717	0.70195	0.701656	0.649474	0.544639	0.683687	0.61078	0.644148	0.422118	0.663353	0.659493	0.753449	0.771305	0.474292	0.749597	0.601948	0.60016	0.809502	0.763895	0.713727	0.558683	0.34216	0.721242
TCGA-AO-A126-01	low	0.316202	0.585934	0.713207	0.840493	0.735289	0.639521	0.625368	0.641137	0.440065	0.525962	0.603738	0.578483	0.583843	0.390341	0.610497	0.567104	0.710608	0.79036	0.420253	0.702603	0.551584	0.575933	0.732522	0.694782	0.700233	0.523821	0.233858	0.731098
TCGA-A8-A09Q-01	high	0.568832	0.72212	0.742474	0.848549	0.756254	0.628516	0.683046	0.695245	0.642239	0.551627	0.744493	0.604355	0.622804	0.391052	0.647437	0.597687	0.732406	0.800443	0.404445	0.756523	0.591526	0.588349	0.806626	0.732547	0.684732	0.54326	0.296387	0.74299
TCGA-EW-A1J1-01	high	0.474082	0.672191	0.729253	0.83411	0.726342	0.607417	0.638111	0.629563	0.56989	0.490554	0.668805	0.563629	0.583487	0.345258	0.616603	0.617032	0.688382	0.764883	0.460596	0.706838	0.539928	0.448603	0.725909	0.719931	0.689388	0.503529	0.324943	0.720142
TCGA-E2-A15D-01	high	0.471224	0.575689	0.693894	0.860283	0.712518	0.604773	0.660416	0.659699	0.479456	0.538214	0.604262	0.547954	0.595742	0.376332	0.612338	0.592902	0.689246	0.752763	0.436256	0.714406	0.517198	0.529054	0.718139	0.721116	0.706365	0.489921	0.289693	0.715632
TCGA-LL-A5YO-01	low	0.760122	0.772248	0.856218	0.878692	0.726552	0.649042	0.758187	0.704375	0.755592	0.598238	0.762736	0.691259	0.680601	0.526196	0.633703	0.679931	0.743421	0.795744	0.434363	0.757396	0.628613	0.549435	0.878203	0.794855	0.707472	0.593886	0.379179	0.741987
TCGA-LL-A5YL-01	low	0.577412	0.6717	0.771536	0.843142	0.735113	0.620417	0.649665	0.641463	0.5553	0.520214	0.628754	0.61022	0.599627	0.445812	0.638951	0.615043	0.737355	0.764883	0.436806	0.723105	0.590883	0.557907	0.800144	0.74485	0.679043	0.539515	0.382424	0.73216
TCGA-A8-A08X-01	high	0.63505	0.706759	0.740648	0.877782	0.752202	0.585842	0.676927	0.681811	0.636756	0.571897	0.731402	0.634902	0.64275	0.410453	0.611946	0.619973	0.725735	0.783803	0.413947	0.755296	0.581508	0.50945	0.825964	0.734094	0.704805	0.555373	0.276642	0.743334
TCGA-LL-A440-01	low	0.498521	0.602362	0.692783	0.878818	0.772743	0.661291	0.689576	0.725981	0.517554	0.554079	0.726726	0.673165	0.658489	0.434156	0.650216	0.659358	0.729858	0.770218	0.495966	0.802879	0.644148	0.65261	0.829133	0.764009	0.711654	0.587524	0.348684	0.788788
TCGA-D8-A27M-01	high	0.712938	0.737828	0.76856	0.892316	0.756135	0.649575	0.732581	0.711867	0.741051	0.589749	0.759278	0.666031	0.669097	0.429961	0.685299	0.669695	0.737571	0.74596	0.403153	0.738598	0.592741	0.549906	0.855878	0.752558	0.72652	0.588367	0.289058	0.779129
TCGA-AR-A24W-01	high	0.45144	0.577156	0.646611	0.837567	0.765235	0.614793	0.62738	0.649504	0.443485	0.530331	0.57794	0.576483	0.595834	0.415204	0.625308	0.544573	0.729612	0.73532	0.503283	0.759204	0.496228	0.642671	0.666519	0.718955	0.679548	0.511315	0.308642	0.738924
TCGA-D8-A1JU-01	high	0.444477	0.557828	0.71005	0.864602	0.78089	0.669439	0.691607	0.700486	0.533582	0.555729	0.697943	0.653415	0.638501	0.415568	0.647259	0.603931	0.728165	0.733903	0.497997	0.770059	0.606003	0.641272	0.776598	0.729765	0.739302	0.572313	0.321471	0.750581
TCGA-E2-A1BD-01	high	0.299273	0.588539	0.651811	0.809633	0.725639	0.602879	0.594051	0.635157	0.370994	0.538696	0.572919	0.522839	0.531775	0.346232	0.608859	0.592353	0.711586	0.742154	0.411813	0.747322	0.493534	0.464129	0.728363	0.722507	0.698795	0.468496	0.275166	0.716123
TCGA-C8-A12Q-01	high	0.507824	0.645561	0.691345	0.868863	0.738552	0.630829	0.648424	0.701383	0.553751	0.52106	0.693255	0.614866	0.629732	0.481767	0.614943	0.646635	0.704358	0.758948	0.403912	0.759673	0.571165	0.540793	0.763175	0.722231	0.686118	0.52128	0.432947	0.726635
TCGA-BH-A18F-01	high	0.546497	0.710086	0.725053	0.85483	0.744278	0.609818	0.668287	0.671791	0.561102	0.55973	0.663498	0.607594	0.619116	0.431272	0.684746	0.598618	0.732835	0.780091	0.453997	0.742212	0.557843	0.577377	0.742323	0.743431	0.694017	0.560559	0.318977	0.733746
TCGA-A2-A0D1-01	high	0.357559	0.609995	0.673914	0.823584	0.674012	0.540249	0.590958	0.634036	0.397155	0.460312	0.555482	0.517967	0.503191	0.407085	0.61256	0.539846	0.673821	0.802959	0.375368	0.664449	0.473563	0.379829	0.66056	0.675255	0.619898	0.463878	0.242421	0.68777
TCGA-BH-A1FD-01	high	0.330653	0.67899	0.630348	0.843082	0.772064	0.638797	0.623218	0.670267	0.464827	0.521954	0.632054	0.579938	0.572388	0.382549	0.639185	0.62271	0.716374	0.771543	0.426461	0.752118	0.5295	0.490689	0.721357	0.697009	0.687606	0.503453	0.328709	0.724552
TCGA-A2-A0YM-01	low	0.48312	0.761192	0.70143	0.846165	0.72764	0.662068	0.650901	0.732061	0.569826	0.546946	0.758617	0.655713	0.627971	0.421468	0.679963	0.644876	0.697801	0.736731	0.406649	0.747291	0.575556	0.490374	0.801348	0.752223	0.729168	0.567902	0.411142	0.746379
TCGA-E9-A5UP-01	high	0.160824	0.54095	0.622021	0.840766	0.692191	0.540527	0.605085	0.637293	0.376576	0.472169	0.594562	0.512576	0.524108	0.423564	0.529229	0.580925	0.702478	0.771135	0.340854	0.719654	0.46631	0.39338	0.727142	0.716805	0.675922	0.484778	0.331919	0.723843
TCGA-C8-A1HF-01	low	0.522625	0.771482	0.80687	0.851103	0.749405	0.567448	0.680635	0.684326	0.581036	0.520643	0.696996	0.620945	0.632091	0.384887	0.713246	0.616284	0.725738	0.777714	0.430385	0.74148	0.56856	0.49611	0.81871	0.728947	0.726618	0.570138	0.296536	0.725627
TCGA-EW-A1P1-01	low	0.464998	0.677891	0.757141	0.884086	0.788185	0.644356	0.699216	0.739099	0.503038	0.556293	0.714219	0.664117	0.667813	0.43318	0.669654	0.653519	0.743987	0.758482	0.500815	0.783349	0.621755	0.604984	0.804576	0.763451	0.725433	0.606852	0.401445	0.770185
TCGA-A7-A4SB-01	low	0.282405	0.550636	0.618307	0.815647	0.685768	0.562092	0.616035	0.608966	0.337295	0.488232	0.539359	0.517981	0.536458	0.38959	0.584595	0.541223	0.687995	0.754648	0.42174	0.700047	0.433302	0.459007	0.618125	0.694003	0.625839	0.477434	0.247083	0.73194
TCGA-BH-A0E2-01	low	0.395253	0.673188	0.717301	0.854167	0.750616	0.634327	0.643112	0.67037	0.466141	0.553067	0.644609	0.563104	0.593427	0.441191	0.65545	0.585045	0.740784	0.770139	0.481868	0.72752	0.540367	0.565897	0.735077	0.746995	0.696966	0.529272	0.397675	0.721424
TCGA-AR-A0TU-01	low	0.438709	0.784379	0.771902	0.825905	0.708909	0.59165	0.663616	0.735969	0.52683	0.506721	0.689975	0.609772	0.616646	0.399021	0.681378	0.630286	0.704865	0.678524	0.386737	0.71946	0.547942	0.444396	0.79267	0.720443	0.694094	0.588392	0.278024	0.714227
TCGA-E9-A295-01	low	0.324157	0.621481	0.70479	0.853646	0.729035	0.607715	0.624368	0.691565	0.460225	0.554362	0.640049	0.605197	0.602872	0.425474	0.646978	0.594037	0.762598	0.768957	0.431989	0.743762	0.53852	0.602059	0.721149	0.743037	0.680297	0.504351	0.302382	0.714923
TCGA-LD-A7W6-01	low	0.445323	0.63145	0.707451	0.847133	0.713191	0.608213	0.656895	0.634727	0.503735	0.544056	0.56475	0.553921	0.58844	0.358542	0.620671	0.562884	0.711645	0.781497	0.438511	0.73825	0.503257	0.528924	0.691748	0.701102	0.670624	0.483124	0.307861	0.731588
TCGA-E2-A1LK-01	high	0.272333	0.623085	0.610873	0.848304	0.653226	0.589769	0.620093	0.671637	0.395093	0.488919	0.626294	0.590101	0.553983	0.404105	0.559387	0.59172	0.691422	0.680781	0.402868	0.696334	0.447408	0.376292	0.698099	0.717887	0.612119	0.460958	0.318912	0.714521
TCGA-AO-A0J7-01	high	0.22316	0.625261	0.654279	0.828903	0.69749	0.589003	0.557326	0.610861	0.410564	0.523436	0.589766	0.535333	0.5557	0.392569	0.584486	0.539388	0.697168	0.758579	0.440743	0.72383	0.476089	0.522616	0.64022	0.681375	0.651989	0.443379	0.203853	0.673714
TCGA-AO-A03U-01	high	0.526905	0.617201	0.771012	0.874592	0.75002	0.651471	0.742199	0.700414	0.572103	0.61504	0.712354	0.684602	0.65768	0.483095	0.660481	0.661586	0.73396	0.74198	0.460303	0.767263	0.629392	0.593693	0.841233	0.76238	0.740261	0.641306	0.399736	0.790711
TCGA-E9-A1RB-01	low	0.263511	0.697018	0.658972	0.830081	0.735367	0.601137	0.573061	0.683329	0.427645	0.564842	0.653477	0.579463	0.579722	0.401937	0.655599	0.628153	0.6954	0.752916	0.386209	0.743899	0.522471	0.45959	0.742831	0.716837	0.688732	0.499336	0.297992	0.706044
TCGA-A2-A0SU-01	low	0.484519	0.658847	0.726385	0.84614	0.736039	0.628538	0.633865	0.657019	0.509631	0.541925	0.621282	0.607588	0.60635	0.420441	0.671392	0.609993	0.71963	0.781814	0.454959	0.735443	0.560074	0.55617	0.727351	0.746266	0.701424	0.546915	0.382162	0.726121
TCGA-E9-A1R2-01	high	0.478527	0.621087	0.73296	0.850293	0.720744	0.603171	0.633302	0.654131	0.525241	0.526198	0.613173	0.578495	0.600797	0.353398	0.627945	0.611108	0.714305	0.730835	0.428728	0.736127	0.507303	0.513056	0.72564	0.693143	0.677589	0.498757	0.238733	0.713631
TCGA-BH-A42U-01	low	0.629204	0.609811	0.778656	0.864951	0.725338	0.602383	0.714081	0.674953	0.602766	0.527078	0.659917	0.629532	0.65099	0.43543	0.62866	0.624338	0.751122	0.773475	0.489829	0.757679	0.58038	0.61864	0.789083	0.761516	0.699281	0.562151	0.273256	0.745103
TCGA-E9-A54Y-01	low	0.448705	0.597405	0.648992	0.805357	0.647719	0.525091	0.562022	0.587188	0.489274	0.537466	0.538304	0.496631	0.511516	0.355305	0.579241	0.482585	0.677329	0.78984	0.364384	0.687129	0.446676	0.43052	0.712405	0.726093	0.629869	0.468172	0.274064	0.673578
TCGA-XX-A899-01	low	0.666201	0.715717	0.767857	0.862366	0.776518	0.649571	0.696384	0.70726	0.684445	0.60281	0.688489	0.654588	0.672749	0.460502	0.653282	0.642731	0.725936	0.773461	0.487382	0.781025	0.613378	0.630387	0.81368	0.767125	0.705255	0.579751	0.36526	0.769238
TCGA-A2-A0CU-01	high	0.438081	0.625669	0.667409	0.82556	0.720376	0.593079	0.610222	0.670553	0.464038	0.566322	0.591638	0.55501	0.588645	0.403884	0.642599	0.565738	0.691471	0.784469	0.4521	0.718545	0.530149	0.519014	0.698383	0.747371	0.665084	0.478062	0.329538	0.747898
TCGA-E2-A14U-01	high	0.383955	0.504409	0.667033	0.839034	0.66108	0.557037	0.620401	0.623284	0.389376	0.474666	0.561142	0.547472	0.548695	0.377712	0.553559	0.569518	0.722251	0.752263	0.427834	0.741884	0.495823	0.514527	0.672152	0.731011	0.648189	0.487571	0.206975	0.721506
TCGA-BH-A0GZ-01	low	0.33561	0.619299	0.674176	0.860773	0.727068	0.614765	0.590572	0.642877	0.401677	0.524587	0.614934	0.556083	0.586563	0.436946	0.650409	0.595384	0.741103	0.748177	0.413579	0.738811	0.526155	0.515174	0.716992	0.743087	0.67479	0.515147	0.320429	0.715638
TCGA-E9-A1NH-01	low	0.409947	0.584997	0.666457	0.856382	0.745447	0.579992	0.631627	0.657405	0.47823	0.519189	0.655483	0.598611	0.599983	0.422106	0.620078	0.653903	0.72375	0.779783	0.439231	0.752328	0.535834	0.510246	0.777217	0.698366	0.697408	0.49643	0.324173	0.727193
TCGA-A8-A079-01	low	0.447069	0.641806	0.664948	0.820134	0.728271	0.594408	0.630029	0.681068	0.516287	0.556545	0.637052	0.562449	0.558718	0.323877	0.60939	0.604187	0.685742	0.763545	0.378371	0.753883	0.525097	0.47809	0.717197	0.719282	0.654928	0.494099	0.270278	0.711287
TCGA-B6-A0IO-01	high	0.345533	0.612632	0.710019	0.821792	0.713651	0.578159	0.609226	0.635364	0.389175	0.509446	0.563696	0.531719	0.56569	0.350227	0.586195	0.608195	0.714072	0.749096	0.425658	0.723862	0.498131	0.42996	0.689811	0.720598	0.655054	0.483891	0.302414	0.701836
TCGA-BH-A0DG-01	low	0.569729	0.658345	0.737501	0.867966	0.756791	0.606404	0.677943	0.711261	0.605419	0.56534	0.690114	0.633261	0.626924	0.412535	0.652529	0.64041	0.716141	0.750942	0.43027	0.742022	0.57581	0.538616	0.770328	0.73567	0.704729	0.550761	0.287777	0.731913
TCGA-A2-A04Q-01	high	0.718305	0.777857	0.863765	0.883236	0.732437	0.639953	0.757133	0.714697	0.683582	0.630525	0.743855	0.656826	0.675784	0.454441	0.70161	0.669228	0.751153	0.719442	0.421771	0.740169	0.627919	0.532763	0.882351	0.759292	0.726776	0.630486	0.31193	0.753078
TCGA-D8-A140-01	high	0.530495	0.675031	0.729182	0.842556	0.734629	0.612916	0.672455	0.66008	0.602916	0.549584	0.621112	0.586012	0.598408	0.370106	0.618817	0.570494	0.699305	0.791902	0.479307	0.753626	0.541772	0.531196	0.719038	0.709127	0.705631	0.484346	0.267562	0.706518
TCGA-BH-A0BP-01	low	0.418038	0.577037	0.652135	0.858583	0.744443	0.601664	0.626282	0.692034	0.449017	0.561656	0.657417	0.602225	0.595361	0.4224	0.618734	0.604497	0.731493	0.786946	0.442508	0.741734	0.540268	0.568553	0.733041	0.745272	0.700092	0.554134	0.386065	0.73378
TCGA-D8-A1XR-01	high	0.243015	0.627005	0.615488	0.839141	0.701899	0.583096	0.573024	0.650092	0.395905	0.545599	0.599926	0.563504	0.55292	0.394402	0.611125	0.58747	0.699689	0.76074	0.421445	0.741953	0.481223	0.488939	0.649735	0.724186	0.663462	0.469763	0.290066	0.695397
TCGA-AR-A0TX-01	high	0.613369	0.702858	0.80579	0.88329	0.728235	0.634236	0.713572	0.714556	0.647335	0.5959	0.723529	0.651219	0.648297	0.491652	0.683025	0.665616	0.738839	0.785412	0.449479	0.763977	0.588858	0.549861	0.81298	0.763446	0.712611	0.579914	0.357717	0.747782
TCGA-A1-A0SG-01	high	0.610734	0.613198	0.702119	0.851032	0.741744	0.61454	0.637916	0.644855	0.633053	0.539854	0.597492	0.588905	0.596336	0.369192	0.607002	0.595233	0.721347	0.75133	0.432811	0.762637	0.559543	0.565235	0.727129	0.745365	0.683352	0.520206	0.275937	0.722918
TCGA-AO-A12F-01	low	0.367147	0.654369	0.619239	0.813533	0.725773	0.583642	0.593503	0.720926	0.372734	0.539688	0.635023	0.5565	0.576852	0.38762	0.650902	0.556953	0.694592	0.725354	0.427161	0.723386	0.547516	0.596737	0.698432	0.720494	0.646467	0.515294	0.289273	0.749677
TCGA-E2-A152-01	high	0.375574	0.638369	0.668713	0.859576	0.736835	0.614243	0.651082	0.667931	0.45573	0.555774	0.690113	0.60416	0.58577	0.418425	0.633886	0.599013	0.740912	0.7683	0.42672	0.733276	0.55132	0.443706	0.758355	0.724585	0.682088	0.537312	0.369227	0.729499
TCGA-EW-A1P6-01	high	0.480701	0.603151	0.669104	0.839999	0.755097	0.617656	0.582161	0.626687	0.518742	0.568654	0.598576	0.567968	0.575573	0.34541	0.598185	0.564639	0.699871	0.756551	0.390234	0.755494	0.480927	0.480641	0.703713	0.712579	0.675924	0.513478	0.256609	0.71736
TCGA-E2-A1LI-01	high	0.539464	0.768461	0.722567	0.853115	0.689499	0.599663	0.648149	0.687141	0.573794	0.544471	0.634958	0.600646	0.598076	0.4145	0.673803	0.641874	0.72515	0.679218	0.410304	0.71432	0.520178	0.453771	0.760763	0.75353	0.676632	0.547293	0.33103	0.725059
TCGA-AN-A0FX-01	high	0.446271	0.628132	0.652902	0.848102	0.725766	0.557915	0.62364	0.674736	0.459959	0.543042	0.636835	0.631873	0.613308	0.385536	0.661978	0.582679	0.73161	0.726753	0.37286	0.721525	0.498959	0.527195	0.699429	0.716165	0.677265	0.52238	0.165778	0.753705
TCGA-AO-A1KP-01	high	0.148449	0.580151	0.57449	0.804341	0.70274	0.565472	0.504159	0.596733	0.329318	0.494402	0.486988	0.447712	0.481208	0.317989	0.63539	0.485237	0.697862	0.680917	0.357071	0.732147	0.436381	0.408405	0.582657	0.609687	0.630813	0.421162	0.208473	0.683933
TCGA-E9-A1N4-01	low	0.542744	0.693384	0.704714	0.878797	0.747728	0.674054	0.683473	0.691374	0.606723	0.549037	0.66545	0.628825	0.638688	0.416965	0.659289	0.625416	0.731716	0.769795	0.467287	0.785887	0.600987	0.57652	0.769707	0.748538	0.695607	0.536522	0.3449	0.758311
TCGA-B6-A402-01	low	0.245251	0.603233	0.600477	0.833514	0.672389	0.559613	0.56058	0.650246	0.339897	0.50218	0.59903	0.506117	0.508057	0.305149	0.560968	0.551451	0.66769	0.730449	0.241255	0.695359	0.444258	0.342013	0.641399	0.680693	0.621037	0.447435	0.105047	0.714138
TCGA-BH-A0B5-01	low	0.442002	0.702703	0.704323	0.858759	0.745992	0.63368	0.667708	0.679515	0.521876	0.549379	0.673101	0.591448	0.610386	0.433572	0.667731	0.606954	0.730822	0.767005	0.496126	0.75762	0.569209	0.576724	0.754063	0.720109	0.699885	0.517704	0.340789	0.728116
TCGA-EW-A1J2-01	high	0.428338	0.609574	0.706461	0.870304	0.766778	0.641445	0.675973	0.6969	0.496077	0.552556	0.679382	0.613197	0.620101	0.406789	0.642036	0.611157	0.729914	0.78165	0.453821	0.762009	0.585629	0.575924	0.762973	0.727799	0.737469	0.523672	0.270362	0.743501
TCGA-E9-A244-01	low	0.48494	0.692799	0.681604	0.868951	0.72609	0.605095	0.642605	0.705954	0.518582	0.577125	0.677643	0.591022	0.599209	0.344534	0.640921	0.569002	0.708665	0.700241	0.345315	0.715404	0.498124	0.480904	0.687285	0.716804	0.680196	0.55519	0.197227	0.703303
TCGA-GM-A2DO-01	low	0.821349	0.799944	0.877086	0.882042	0.656172	0.63889	0.736542	0.65799	0.836542	0.638443	0.663017	0.629566	0.647651	0.409146	0.692425	0.635361	0.751543	0.767465	0.488801	0.718609	0.566481	0.508496	0.826473	0.778484	0.706756	0.557845	0.308338	0.729179
TCGA-C8-A12N-01	low	0.268018	0.559939	0.65208	0.850825	0.766389	0.625031	0.6125	0.60487	0.465835	0.560828	0.631253	0.591814	0.591614	0.400109	0.626221	0.635057	0.726462	0.744742	0.427571	0.765275	0.531657	0.478367	0.764511	0.715218	0.70081	0.503825	0.319503	0.726679
TCGA-AN-A0FT-01	low	0.337866	0.600532	0.717975	0.873713	0.729633	0.610195	0.644732	0.682479	0.435635	0.513076	0.630888	0.611425	0.579991	0.387498	0.602489	0.581463	0.717069	0.76759	0.472529	0.764934	0.579778	0.610552	0.769238	0.764305	0.675359	0.534304	0.310387	0.704278
TCGA-A8-A09W-01	low	0.401075	0.704847	0.703065	0.860551	0.751464	0.654018	0.654311	0.696686	0.537317	0.584729	0.641104	0.592739	0.615933	0.411999	0.656809	0.584815	0.75891	0.787475	0.40889	0.756402	0.58343	0.523494	0.742555	0.719021	0.691237	0.513606	0.360054	0.725899
TCGA-A8-A07B-01	high	0.141713	0.64816	0.636316	0.827681	0.705646	0.617695	0.618194	0.652699	0.420094	0.523189	0.568645	0.577633	0.574143	0.398127	0.651766	0.561421	0.675848	0.753888	0.382516	0.69706	0.46081	0.41206	0.657893	0.653106	0.666048	0.459289	0.253567	0.729672
TCGA-BH-A18M-01	high	0.441857	0.648941	0.683094	0.840777	0.760887	0.630581	0.650997	0.67169	0.501542	0.514441	0.640623	0.586944	0.608876	0.413231	0.646182	0.595366	0.733758	0.715735	0.47036	0.762797	0.569246	0.604221	0.737543	0.73195	0.708802	0.53165	0.347091	0.741201
TCGA-A2-A04P-01	low	0.63079	0.752774	0.761891	0.843268	0.719978	0.578512	0.672241	0.67135	0.618946	0.548716	0.629123	0.589457	0.62373	0.421181	0.693756	0.61138	0.693759	0.748963	0.44302	0.717202	0.529286	0.449967	0.788791	0.726824	0.689251	0.54565	0.2298	0.738331
TCGA-D8-A1XB-01	high	0.329815	0.579696	0.618531	0.837503	0.766924	0.637214	0.626303	0.627818	0.43355	0.557211	0.644764	0.556449	0.579564	0.380275	0.643715	0.592538	0.722532	0.750261	0.405473	0.752178	0.510245	0.527955	0.709305	0.717864	0.707525	0.48979	0.231127	0.727119
TCGA-B6-A0X5-01	low	0.270171	0.601942	0.562023	0.835797	0.666404	0.57151	0.544405	0.613173	0.408801	0.505771	0.527727	0.528004	0.516788	0.371398	0.618748	0.489932	0.69512	0.746456	0.356828	0.656621	0.456112	0.414166	0.622891	0.719269	0.636015	0.438061	0.13369	0.697208
TCGA-AQ-A04J-01	high	0.71936	0.783293	0.797679	0.886077	0.72821	0.660988	0.726901	0.67429	0.706968	0.605646	0.71486	0.640607	0.645323	0.424392	0.703835	0.663038	0.730082	0.710869	0.468011	0.734815	0.589143	0.570822	0.813233	0.758385	0.714837	0.538545	0.295648	0.758997
TCGA-Z7-A8R6-01	low	0.389057	0.657666	0.67859	0.837857	0.719426	0.58938	0.615274	0.668313	0.432294	0.536906	0.630548	0.558532	0.573477	0.449921	0.62914	0.583121	0.711266	0.7713	0.432078	0.743217	0.514963	0.551275	0.71334	0.716941	0.679012	0.503994	0.264735	0.71154
TCGA-AC-A3W6-01	low	0.503723	0.642232	0.77654	0.865991	0.732513	0.657133	0.734769	0.664485	0.542636	0.544731	0.640016	0.608608	0.661568	0.415412	0.646592	0.600352	0.742704	0.795641	0.470462	0.740661	0.598059	0.598671	0.788747	0.757758	0.715933	0.542464	0.309332	0.744063
TCGA-E9-A1N5-01	low	0.387037	0.676738	0.748982	0.859489	0.758867	0.634804	0.695001	0.678569	0.5068	0.5586	0.657042	0.61391	0.619576	0.388791	0.6483	0.610178	0.719922	0.774667	0.458588	0.728132	0.554489	0.5832	0.771139	0.721181	0.734832	0.550175	0.313976	0.731146
TCGA-B6-A0IM-01	high	0.286255	0.624438	0.638986	0.825302	0.76673	0.590682	0.612964	0.672519	0.394136	0.553212	0.621048	0.535177	0.576461	0.324704	0.618699	0.602832	0.703518	0.748372	0.39273	0.731561	0.5074	0.464639	0.671443	0.739059	0.687345	0.488449	0.368491	0.725634
TCGA-C8-A273-01	high	0.388487	0.647419	0.680237	0.839128	0.739893	0.571928	0.589404	0.690587	0.478605	0.527255	0.639317	0.576256	0.581069	0.395279	0.611697	0.614273	0.703654	0.774178	0.458234	0.739457	0.528205	0.545574	0.698231	0.746154	0.702178	0.515406	0.339178	0.718106
TCGA-A2-A4S1-01	low	0.310736	0.618058	0.721507	0.870824	0.77866	0.654538	0.718504	0.689683	0.490531	0.470327	0.72305	0.651833	0.638615	0.340275	0.589181	0.63315	0.717702	0.734796	0.368937	0.719865	0.641831	0.506383	0.819864	0.747321	0.698164	0.568664	0.336261	0.747997
TCGA-A2-A4S2-01	low	0.506442	0.645924	0.764971	0.863705	0.771514	0.626064	0.677152	0.675233	0.57724	0.517072	0.641637	0.609912	0.620389	0.400533	0.619061	0.589284	0.716692	0.77113	0.472576	0.71656	0.544587	0.528364	0.778793	0.721124	0.692332	0.542132	0.299445	0.735621
TCGA-OL-A5D8-01	high	0.39708	0.621501	0.681949	0.819363	0.720666	0.579266	0.621542	0.624887	0.496179	0.495636	0.601935	0.554858	0.542412	0.392968	0.606925	0.590383	0.698352	0.755793	0.435253	0.747251	0.505857	0.491165	0.737293	0.725002	0.685821	0.462731	0.366386	0.721806
TCGA-D8-A27T-01	high	0.496957	0.680627	0.744623	0.851685	0.764208	0.654184	0.676645	0.698204	0.579772	0.554126	0.693186	0.616558	0.629231	0.437639	0.649036	0.599156	0.738028	0.766551	0.468338	0.771021	0.599296	0.608599	0.773455	0.746106	0.719104	0.543979	0.347924	0.737167
TCGA-E2-A15S-01	high	0.187291	0.546679	0.607671	0.797658	0.688901	0.520367	0.539674	0.6409	0.2904	0.483864	0.524612	0.507178	0.500346	0.438489	0.596125	0.499346	0.707524	0.745791	0.385104	0.671876	0.431684	0.408445	0.61454	0.668344	0.648311	0.41448	0.215738	0.698995
TCGA-B6-A1KC-01	high	0.150441	0.554481	0.591874	0.790383	0.689802	0.613948	0.573584	0.648793	0.376774	0.514795	0.612346	0.542268	0.548199	0.350194	0.586654	0.548218	0.678892	0.71105	0.421304	0.704867	0.52515	0.507122	0.622057	0.701661	0.653333	0.459021	0.265009	0.693427
TCGA-GI-A2C9-01	high	0.368838	0.673378	0.638265	0.866815	0.761373	0.627721	0.657394	0.706048	0.45193	0.578164	0.724593	0.613548	0.624412	0.372265	0.678311	0.659789	0.750245	0.749175	0.403319	0.734972	0.526565	0.522654	0.728416	0.732263	0.700772	0.548832	0.265159	0.751166
TCGA-BH-A0BG-01	low	0.619273	0.738464	0.78619	0.899913	0.716985	0.620641	0.712392	0.681122	0.638822	0.550577	0.693902	0.62378	0.648299	0.414075	0.69361	0.666396	0.71864	0.684257	0.397641	0.733135	0.559377	0.52855	0.796369	0.741124	0.695325	0.578623	0.253627	0.750155
TCGA-A7-A6VW-01	low	0.460929	0.70428	0.682183	0.81938	0.744612	0.635478	0.643086	0.689053	0.46922	0.50225	0.689469	0.605271	0.615901	0.400614	0.644743	0.660228	0.717429	0.755199	0.320733	0.740464	0.581516	0.467942	0.769366	0.748363	0.690226	0.535512	0.444274	0.723117
TCGA-AQ-A04L-01	low	0.320537	0.575188	0.63393	0.832699	0.708893	0.58412	0.583848	0.625664	0.419406	0.521665	0.618725	0.575417	0.557846	0.384324	0.589683	0.562555	0.730443	0.757526	0.393629	0.718087	0.51683	0.439605	0.732379	0.707472	0.645753	0.473714	0.293292	0.7272
TCGA-AR-A24Z-01	low	0.31514	0.651131	0.648122	0.820604	0.742609	0.565662	0.594897	0.668038	0.454525	0.521749	0.607571	0.572173	0.553687	0.402988	0.636326	0.588944	0.682873	0.731458	0.390813	0.753404	0.493717	0.448398	0.714668	0.701962	0.653348	0.462294	0.401628	0.719777
TCGA-A2-A04X-01	low	0.599376	0.724758	0.80992	0.865361	0.712247	0.610781	0.671927	0.697154	0.621604	0.518519	0.664252	0.587471	0.62051	0.468395	0.651422	0.650453	0.743094	0.768835	0.42349	0.722856	0.593462	0.520566	0.788238	0.738757	0.692392	0.559472	0.362883	0.717228
TCGA-OL-A66N-01	low	0.592123	0.588215	0.766792	0.847693	0.688961	0.641323	0.65625	0.655721	0.557734	0.537659	0.595965	0.609419	0.619367	0.432386	0.60593	0.599082	0.732212	0.770218	0.444803	0.708125	0.581511	0.550752	0.758969	0.773829	0.682492	0.514677	0.308384	0.752837
TCGA-E2-A15K-01	low	0.611024	0.718766	0.766957	0.883862	0.724496	0.620762	0.655906	0.685214	0.63666	0.572362	0.649692	0.58108	0.616256	0.409475	0.662275	0.652422	0.721067	0.783618	0.448555	0.747636	0.564264	0.546383	0.777979	0.745334	0.696634	0.551326	0.258943	0.724536
TCGA-LL-A6FP-01	low	0.237266	0.471211	0.605542	0.814646	0.614521	0.565642	0.544348	0.57635	0.294594	0.42402	0.497789	0.486559	0.502176	0.370211	0.510952	0.551505	0.681711	0.750641	0.343467	0.682672	0.498158	0.450879	0.661338	0.709596	0.599101	0.447629	0.243477	0.707794
TCGA-B6-A0RU-01	low	0.437172	0.663256	0.673092	0.843067	0.725829	0.621711	0.630758	0.666391	0.416393	0.571946	0.626972	0.63074	0.615273	0.420673	0.691026	0.578992	0.730111	0.720104	0.424083	0.74251	0.507169	0.518847	0.670266	0.731337	0.682122	0.549993	0.221035	0.732006
TCGA-BH-A0W7-01	low	0.606545	0.717849	0.792657	0.862834	0.768974	0.642658	0.68211	0.686235	0.621935	0.551811	0.695202	0.62145	0.647545	0.446364	0.659821	0.649796	0.748191	0.787337	0.457821	0.737962	0.590661	0.5755	0.815855	0.74295	0.706637	0.576874	0.379749	0.727515
TCGA-PE-A5DC-01	low	0.355511	0.617944	0.688375	0.824268	0.665777	0.587699	0.597611	0.671948	0.398252	0.492143	0.566687	0.532103	0.57019	0.384954	0.592436	0.560121	0.707867	0.753194	0.417757	0.70673	0.523621	0.526394	0.700796	0.727809	0.660076	0.491452	0.290802	0.736137
TCGA-AC-A8OP-01	low	0.512888	0.62674	0.703365	0.839579	0.706691	0.609115	0.659542	0.655036	0.540854	0.555381	0.606792	0.563246	0.598635	0.415175	0.593322	0.589367	0.7077	0.778669	0.498771	0.742475	0.513438	0.607581	0.716458	0.73493	0.682383	0.50458	0.306039	0.730445
TCGA-AC-A2FO-01	low	0.639629	0.675533	0.783444	0.871604	0.748175	0.657295	0.709171	0.668748	0.64619	0.565248	0.662144	0.608388	0.652296	0.462957	0.658826	0.611055	0.738795	0.792698	0.521991	0.762105	0.594306	0.660307	0.791561	0.762735	0.705258	0.557577	0.284729	0.738749
TCGA-BH-A0H3-01	high	0.47941	0.624674	0.704224	0.858679	0.723052	0.656453	0.65647	0.650073	0.510712	0.553356	0.629533	0.589294	0.622944	0.388018	0.657935	0.613672	0.72691	0.722352	0.466067	0.748005	0.566264	0.599872	0.724989	0.724879	0.713757	0.554962	0.217793	0.738561
TCGA-BH-A18K-01	low	0.343285	0.616131	0.652087	0.855714	0.768687	0.606806	0.595937	0.673085	0.446526	0.556904	0.626102	0.575787	0.577398	0.426932	0.610001	0.596247	0.71534	0.781646	0.417324	0.748369	0.546674	0.50431	0.735851	0.718571	0.68183	0.502755	0.328712	0.720858
TCGA-A8-A075-01	high	0.520452	0.694602	0.731661	0.849336	0.743286	0.612052	0.669432	0.712378	0.577834	0.591932	0.706923	0.621808	0.608931	0.47077	0.611225	0.627346	0.723518	0.781479	0.421055	0.756797	0.559265	0.506862	0.811667	0.718745	0.691885	0.548832	0.362809	0.723008
TCGA-B6-A0RT-01	low	0.762865	0.820891	0.892021	0.897409	0.748656	0.649431	0.778634	0.704912	0.763984	0.595978	0.744551	0.689616	0.69839	0.410277	0.660116	0.664345	0.724893	0.723735	0.438344	0.735706	0.599152	0.556771	0.879956	0.786288	0.742539	0.618964	0.298188	0.783708
TCGA-A8-A07G-01	high	0.508422	0.623926	0.694684	0.865364	0.754243	0.619576	0.660858	0.671783	0.552199	0.572189	0.664325	0.611943	0.625851	0.42101	0.636113	0.647087	0.722923	0.765727	0.406635	0.759121	0.552556	0.543364	0.760493	0.727762	0.709207	0.53659	0.272387	0.738713
TCGA-C8-A1HK-01	low	0.470929	0.683948	0.714776	0.834476	0.686503	0.587729	0.596205	0.644603	0.545425	0.451774	0.571037	0.571076	0.574845	0.406683	0.696743	0.598385	0.723846	0.767199	0.391457	0.671586	0.487416	0.428033	0.702348	0.692408	0.664088	0.489382	0.285984	0.688703
TCGA-E2-A1IH-01	low	0.630196	0.747382	0.803382	0.870997	0.772986	0.660676	0.705438	0.713399	0.660028	0.609268	0.722093	0.658126	0.675046	0.474827	0.695871	0.647503	0.744642	0.736783	0.464625	0.757263	0.628924	0.614305	0.815675	0.731922	0.730516	0.584654	0.363905	0.723305
TCGA-E9-A1NF-01	low	0.2589	0.622322	0.698564	0.866893	0.785697	0.646363	0.66362	0.693121	0.462047	0.537285	0.720449	0.634856	0.619899	0.402517	0.630694	0.596276	0.726461	0.798418	0.386365	0.762551	0.563013	0.493888	0.777925	0.72558	0.696312	0.543101	0.351952	0.725444
TCGA-BH-A0B0-01	low	0.525561	0.653225	0.752219	0.900576	0.752826	0.611133	0.69743	0.688922	0.566587	0.569603	0.656067	0.635808	0.643533	0.413245	0.656461	0.607158	0.73382	0.787826	0.445559	0.760224	0.577104	0.579083	0.754509	0.743145	0.705727	0.553929	0.391185	0.746594
TCGA-EW-A1OZ-01	low	0.430838	0.684843	0.690375	0.848094	0.783492	0.615187	0.631623	0.682017	0.509729	0.558941	0.666352	0.587879	0.587926	0.400547	0.63391	0.610781	0.706245	0.791234	0.43929	0.742666	0.571074	0.552888	0.763374	0.715288	0.646228	0.501926	0.232327	0.706319
TCGA-A7-A3RF-01	high	0.194359	0.471572	0.606739	0.820802	0.687713	0.588923	0.549459	0.621821	0.387215	0.479604	0.647628	0.48672	0.538615	0.378957	0.545997	0.508753	0.697534	0.79346	0.402765	0.704797	0.499951	0.451988	0.648703	0.735425	0.642071	0.468422	0.303907	0.705784
TCGA-BH-A0BJ-01	high	0.503756	0.617623	0.715101	0.870158	0.7304	0.623495	0.646024	0.687169	0.514215	0.552534	0.643164	0.599923	0.625354	0.436182	0.632416	0.623909	0.719611	0.763965	0.452083	0.770213	0.545425	0.597236	0.734487	0.759886	0.690256	0.548174	0.308838	0.737327
TCGA-AR-A0TW-01	low	0.548121	0.701146	0.779316	0.847673	0.769489	0.610401	0.699235	0.678265	0.605347	0.530106	0.671672	0.60964	0.607895	0.363785	0.599609	0.617714	0.713816	0.731721	0.49586	0.739989	0.579602	0.534692	0.78173	0.739549	0.695067	0.562121	0.299845	0.740265
TCGA-BH-A1FN-01	high	0.291648	0.667832	0.621391	0.847367	0.78766	0.59965	0.629288	0.678459	0.429984	0.533878	0.674449	0.559741	0.56976	0.386827	0.626159	0.591853	0.699716	0.715089	0.404174	0.75126	0.518043	0.482038	0.716246	0.703538	0.665047	0.52363	0.246863	0.719939
TCGA-AN-A0XL-01	low	0.341796	0.606613	0.674031	0.862571	0.716377	0.622321	0.638566	0.682557	0.42137	0.547671	0.606534	0.613483	0.611156	0.464546	0.652927	0.555847	0.715936	0.759709	0.477085	0.731793	0.539999	0.625414	0.687571	0.716231	0.705082	0.527621	0.283455	0.752986
TCGA-E2-A1LB-01	high	0.371987	0.576012	0.639712	0.854563	0.726324	0.575593	0.621304	0.64291	0.457217	0.481792	0.551617	0.587486	0.586656	0.453484	0.636249	0.526649	0.722672	0.762484	0.360404	0.734409	0.549205	0.464922	0.711385	0.722819	0.676199	0.464058	0.343843	0.69097
TCGA-BH-A0H7-01	low	0.43771	0.631114	0.704046	0.848929	0.748881	0.613043	0.594947	0.687171	0.500849	0.543824	0.631629	0.584418	0.596503	0.37874	0.616241	0.602993	0.739152	0.794393	0.347388	0.757301	0.532578	0.479844	0.689937	0.711298	0.676914	0.519733	0.302101	0.698072
TCGA-A2-A1FX-01	low	0.372708	0.66932	0.692126	0.826101	0.73449	0.659239	0.618269	0.623494	0.508907	0.557599	0.619893	0.587822	0.606938	0.380723	0.641458	0.592497	0.736567	0.747563	0.478415	0.781776	0.569084	0.564226	0.736455	0.735114	0.698681	0.507887	0.36594	0.742688
TCGA-E2-A15J-01	high	0.228447	0.594249	0.574948	0.815073	0.682221	0.581646	0.583237	0.594875	0.419632	0.510672	0.56063	0.522674	0.529694	0.384231	0.610085	0.584257	0.667864	0.744005	0.404984	0.715006	0.464499	0.385431	0.649515	0.66053	0.663394	0.445684	0.275779	0.714447
TCGA-A2-A0T3-01	high	0.38005	0.654104	0.656367	0.821975	0.727882	0.571038	0.597958	0.664529	0.411324	0.542982	0.562749	0.559226	0.576146	0.372874	0.628477	0.566978	0.694631	0.733153	0.377857	0.734462	0.498658	0.499816	0.644511	0.691573	0.69074	0.47812	0.220098	0.704011
TCGA-BH-A209-01	low	0.695984	0.804803	0.833264	0.8586	0.757261	0.659537	0.729468	0.711105	0.727812	0.637625	0.708379	0.637342	0.64693	0.445872	0.668078	0.660506	0.716756	0.754886	0.457525	0.773341	0.606346	0.561411	0.830844	0.765122	0.719698	0.578031	0.362428	0.752247
TCGA-GM-A2D9-01	low	0.423189	0.587047	0.665487	0.862517	0.682742	0.60578	0.660159	0.644209	0.463634	0.505604	0.60474	0.574578	0.564691	0.381899	0.601256	0.583279	0.720358	0.760869	0.46792	0.738517	0.537055	0.516729	0.732964	0.722485	0.676606	0.475837	0.279077	0.705785
TCGA-A2-A0T7-01	high	0.427885	0.646398	0.682521	0.854875	0.752717	0.616603	0.647997	0.698319	0.464746	0.53505	0.685295	0.630983	0.621354	0.441559	0.636684	0.608329	0.740227	0.787814	0.41876	0.748019	0.545567	0.575991	0.748643	0.737154	0.714721	0.53207	0.313127	0.743279
TCGA-D8-A1XS-01	low	0.409942	0.668328	0.693501	0.8641	0.741109	0.657776	0.631219	0.652702	0.50044	0.583196	0.636641	0.57783	0.586706	0.35366	0.633266	0.585875	0.709543	0.745174	0.413294	0.753385	0.530858	0.556473	0.713715	0.710965	0.689623	0.524106	0.206993	0.718945
TCGA-AR-A2LL-01	low	0.457961	0.612046	0.674024	0.832387	0.767101	0.615975	0.608287	0.688687	0.501539	0.558926	0.652724	0.580844	0.581096	0.373287	0.590308	0.596889	0.678422	0.733482	0.421651	0.769711	0.581928	0.536382	0.757243	0.743148	0.673871	0.49566	0.218694	0.726387
TCGA-B6-A0IP-01	high	0.609337	0.640736	0.706647	0.854242	0.716254	0.592989	0.624428	0.632354	0.606936	0.517958	0.58715	0.56171	0.585217	0.375165	0.623638	0.601634	0.71631	0.780095	0.421612	0.739829	0.531974	0.488773	0.710283	0.72404	0.697462	0.500068	0.217631	0.710873
TCGA-A1-A0SD-01	high	0.462719	0.63165	0.674436	0.849578	0.742554	0.634976	0.657736	0.663736	0.49975	0.537298	0.656986	0.608821	0.611597	0.42863	0.643765	0.62102	0.75679	0.749624	0.432825	0.734671	0.568664	0.557469	0.727897	0.72581	0.702646	0.530838	0.389343	0.73231
TCGA-EW-A424-01	low	0.379203	0.540894	0.612793	0.816759	0.689991	0.588175	0.60534	0.614989	0.393066	0.514671	0.544433	0.545445	0.560906	0.366395	0.594179	0.538642	0.696616	0.759693	0.396569	0.751199	0.490604	0.497316	0.643347	0.687661	0.663463	0.478863	0.203834	0.717333
TCGA-3C-AALI-01	low	0.517637	0.702609	0.778135	0.861406	0.69268	0.582242	0.70754	0.656429	0.549344	0.491559	0.617837	0.576115	0.607124	0.452188	0.583748	0.595456	0.719687	0.799839	0.39995	0.729399	0.530859	0.443535	0.772977	0.723844	0.681283	0.524567	0.269638	0.729904
TCGA-B6-A0I1-01	high	0.240655	0.563155	0.60916	0.827467	0.687042	0.512807	0.542674	0.633872	0.314537	0.440051	0.55585	0.51192	0.528076	0.366597	0.548215	0.484069	0.697652	0.775312	0.323187	0.732816	0.396539	0.264183	0.611799	0.72906	0.558735	0.428471	0.197102	0.719396
TCGA-AC-A2QJ-01	low	0.386342	0.63112	0.739773	0.854101	0.775553	0.634069	0.704568	0.717323	0.47681	0.51526	0.76361	0.62735	0.602778	0.40782	0.62285	0.62549	0.735527	0.777774	0.452308	0.73293	0.671962	0.606333	0.855043	0.79644	0.67243	0.552024	0.43947	0.736089
TCGA-AR-A5QQ-01	low	0.658951	0.784909	0.814996	0.893881	0.765592	0.631377	0.737888	0.736438	0.666634	0.572874	0.800164	0.699506	0.680636	0.489229	0.687252	0.666412	0.764718	0.75501	0.462727	0.750222	0.651209	0.579755	0.853742	0.77207	0.694501	0.623844	0.515092	0.778612
TCGA-BH-A8G0-01	high	0.68877	0.610432	0.736837	0.881563	0.752929	0.642796	0.711705	0.693284	0.696313	0.566345	0.708549	0.648577	0.652208	0.434289	0.619846	0.62943	0.744658	0.788851	0.462404	0.769614	0.631207	0.643976	0.833112	0.765064	0.714274	0.561169	0.30428	0.766394
TCGA-D8-A1XQ-01	low	0.541864	0.730015	0.756699	0.879981	0.759814	0.622427	0.666266	0.733279	0.606426	0.538645	0.754998	0.638074	0.638137	0.451508	0.626216	0.662471	0.738561	0.711504	0.404753	0.738271	0.591751	0.472443	0.824479	0.735589	0.704791	0.564855	0.312673	0.755563
TCGA-D8-A73U-01	low	0.644409	0.690684	0.848305	0.889701	0.74079	0.659754	0.784015	0.6839	0.700821	0.507593	0.757571	0.678478	0.687893	0.459113	0.633143	0.672669	0.757947	0.78442	0.478157	0.765171	0.64173	0.598386	0.887632	0.786765	0.733836	0.615194	0.394516	0.767236
TCGA-C8-A26Y-01	high	0.480964	0.688579	0.684038	0.835771	0.748925	0.586014	0.631185	0.698209	0.553221	0.46257	0.618281	0.588225	0.575103	0.525925	0.609752	0.611583	0.708261	0.749163	0.381962	0.77441	0.498051	0.4536	0.752901	0.741318	0.643543	0.482153	0.440652	0.731863
TCGA-AC-A8OR-01	high	0.238967	0.558852	0.644856	0.836505	0.696602	0.575439	0.622402	0.654805	0.455908	0.442989	0.688906	0.522363	0.540689	0.366676	0.579819	0.548407	0.691945	0.753296	0.386062	0.72144	0.532714	0.396804	0.714923	0.736783	0.66696	0.472379	0.274016	0.739895
TCGA-D8-A27K-01	low	0.559133	0.642677	0.715819	0.845098	0.720097	0.60233	0.668312	0.610561	0.5806	0.547793	0.584857	0.59666	0.61953	0.375301	0.635986	0.608242	0.722917	0.749706	0.434992	0.736222	0.53151	0.57675	0.758527	0.71887	0.700875	0.509521	0.318006	0.726954
TCGA-EW-A1IY-01	low	0.574015	0.774009	0.785728	0.85778	0.735291	0.588117	0.660788	0.685784	0.59663	0.579423	0.686417	0.645288	0.651051	0.461944	0.69928	0.652362	0.753566	0.730429	0.500999	0.75237	0.569712	0.57623	0.745881	0.707144	0.716294	0.600522	0.328952	0.728148
TCGA-BH-A18V-01	high	0.500261	0.778836	0.707617	0.878475	0.749272	0.6264	0.676004	0.712838	0.560388	0.567318	0.721222	0.636829	0.622768	0.402942	0.656058	0.669976	0.720935	0.714929	0.383319	0.726152	0.590047	0.552587	0.806733	0.743115	0.684749	0.554143	0.311331	0.755127
TCGA-BH-A0B9-01	low	0.596001	0.777526	0.816528	0.860194	0.702582	0.621972	0.689745	0.688977	0.59052	0.55	0.640571	0.612523	0.63488	0.448462	0.661306	0.67021	0.731837	0.718926	0.376217	0.727799	0.552422	0.432569	0.81393	0.740703	0.696248	0.558683	0.251232	0.710291
TCGA-A2-A0T2-01	high	0.326847	0.616622	0.726502	0.85975	0.741792	0.571772	0.626821	0.700851	0.438664	0.467951	0.671556	0.58871	0.598027	0.401791	0.627074	0.624711	0.713425	0.720258	0.387528	0.745741	0.537956	0.497521	0.772615	0.74456	0.676796	0.520105	0.278526	0.74213
TCGA-AR-A1AS-01	low	0.104259	0.566924	0.558071	0.848336	0.7404	0.59084	0.561782	0.628594	0.366981	0.540964	0.64843	0.55313	0.560523	0.397228	0.589956	0.58324	0.710699	0.756495	0.39541	0.753659	0.523253	0.441779	0.745286	0.712052	0.654468	0.514866	0.314937	0.718911
TCGA-E9-A1R4-01	low	0.484805	0.672381	0.756254	0.87464	0.746125	0.602218	0.695695	0.691407	0.588906	0.520954	0.732619	0.619669	0.632324	0.465537	0.622028	0.615403	0.727919	0.792879	0.384416	0.740869	0.560081	0.479902	0.849695	0.751437	0.710968	0.560947	0.337561	0.721935
TCGA-E2-A107-01	low	0.395162	0.665011	0.684643	0.852972	0.69914	0.605927	0.60665	0.664647	0.460379	0.537731	0.547595	0.561795	0.564939	0.439801	0.638635	0.567187	0.7114	0.799399	0.422968	0.723454	0.52518	0.548627	0.691684	0.748068	0.666987	0.47643	0.312105	0.703888
TCGA-A2-A0T0-01	high	0.342416	0.68883	0.730731	0.862217	0.756503	0.606483	0.636767	0.704619	0.473305	0.487562	0.715617	0.582819	0.630365	0.356879	0.633862	0.595378	0.689067	0.739611	0.366929	0.716968	0.521297	0.422245	0.793959	0.707806	0.686954	0.559128	0.224441	0.734598
TCGA-BH-A0W4-01	high	0.331148	0.574309	0.61726	0.834416	0.73376	0.601812	0.594081	0.64959	0.379545	0.533531	0.606927	0.550961	0.564038	0.385847	0.633071	0.57006	0.719028	0.753915	0.444203	0.744074	0.511329	0.532158	0.657137	0.720564	0.680777	0.480858	0.292148	0.712661
TCGA-W8-A86G-01	high	0.375609	0.474526	0.604711	0.827791	0.708555	0.574233	0.599532	0.589683	0.350003	0.491076	0.487308	0.53947	0.523258	0.34475	0.5601	0.50798	0.720047	0.765894	0.378904	0.736737	0.471373	0.469746	0.649556	0.710603	0.6635	0.474648	0.218807	0.7225
TCGA-A8-A097-01	high	0.432285	0.659157	0.689427	0.864191	0.739488	0.625548	0.625699	0.687807	0.515966	0.581142	0.676169	0.611718	0.612513	0.444246	0.659765	0.612269	0.719988	0.766843	0.429237	0.794757	0.554071	0.541543	0.757895	0.734109	0.696609	0.516414	0.257647	0.747559
TCGA-A2-A0CZ-01	low	0.546784	0.608476	0.756719	0.863174	0.760281	0.63477	0.691139	0.700372	0.560775	0.539031	0.674927	0.644102	0.636961	0.410363	0.650524	0.612857	0.74321	0.800887	0.464064	0.773069	0.590574	0.602107	0.769038	0.756074	0.709146	0.569979	0.300003	0.743875
TCGA-A2-A3XV-01	low	0.299291	0.604102	0.710654	0.803046	0.690596	0.58005	0.623007	0.619254	0.346332	0.469811	0.544226	0.574752	0.554781	0.418681	0.536746	0.575436	0.703528	0.773006	0.360281	0.70045	0.524545	0.497105	0.726635	0.750536	0.629114	0.466406	0.301434	0.685729
TCGA-A2-A0ST-01	low	0.792302	0.802315	0.863263	0.89488	0.760393	0.648297	0.776418	0.73507	0.781949	0.643641	0.791437	0.669581	0.708852	0.508937	0.708735	0.71867	0.752962	0.766221	0.500425	0.760099	0.641302	0.563055	0.87507	0.780664	0.748873	0.609251	0.410315	0.769775
TCGA-EW-A3E8-01	low	0.637992	0.674117	0.78714	0.86253	0.730183	0.63784	0.689424	0.66893	0.644469	0.517437	0.640843	0.608029	0.636721	0.436342	0.649019	0.631129	0.742826	0.780053	0.474177	0.754361	0.585065	0.589976	0.777843	0.739339	0.697066	0.548159	0.310722	0.729475
TCGA-A7-A4SD-01	low	0.533147	0.757554	0.749716	0.877063	0.73068	0.618896	0.671661	0.660834	0.580644	0.499997	0.726552	0.590002	0.637831	0.397971	0.657447	0.666185	0.720495	0.774323	0.413753	0.725085	0.547424	0.452316	0.819664	0.719295	0.682899	0.556705	0.340096	0.732992
TCGA-3C-AAAU-01	high	0.439354	0.562792	0.594689	0.820617	0.675472	0.579895	0.565361	0.61144	0.456641	0.495631	0.602308	0.515326	0.525237	0.396861	0.565143	0.548972	0.660312	0.745277	0.346452	0.730261	0.474517	0.419279	0.619013	0.679629	0.653331	0.44404	0.286689	0.725987
TCGA-LL-A6FQ-01	low	0.331164	0.548734	0.676993	0.831216	0.724673	0.597677	0.601011	0.680135	0.416818	0.485084	0.639045	0.580403	0.557162	0.370175	0.556863	0.561199	0.702323	0.79163	0.471981	0.741371	0.545959	0.542564	0.727387	0.7326	0.646033	0.508598	0.349556	0.712736
TCGA-LL-A8F5-01	low	0.589142	0.68879	0.742814	0.866649	0.702644	0.576756	0.664624	0.702309	0.558196	0.524251	0.702121	0.596117	0.601421	0.38511	0.656826	0.646515	0.696223	0.756954	0.380372	0.686779	0.53662	0.499768	0.796753	0.728423	0.658635	0.585865	0.210747	0.766843
TCGA-AC-A3W5-01	low	0.573936	0.693047	0.769056	0.878704	0.771917	0.638893	0.712391	0.708669	0.602428	0.579514	0.730094	0.670814	0.651698	0.460131	0.661373	0.668008	0.757532	0.787813	0.428056	0.749962	0.610396	0.570187	0.824311	0.76741	0.71069	0.550567	0.415104	0.752959
TCGA-D8-A27L-01	high	0.495274	0.622346	0.698579	0.863512	0.771831	0.634859	0.649498	0.670139	0.549396	0.536622	0.688512	0.611808	0.622163	0.417235	0.650105	0.642008	0.727352	0.777115	0.457745	0.757592	0.563602	0.569368	0.78248	0.728367	0.717681	0.537833	0.343262	0.739838
TCGA-E2-A1IJ-01	high	0.50603	0.648642	0.76875	0.873796	0.762042	0.659194	0.696324	0.646152	0.536174	0.566969	0.677117	0.629366	0.651963	0.440244	0.659052	0.65169	0.765168	0.797886	0.453017	0.751077	0.586341	0.578163	0.792047	0.751869	0.739929	0.560561	0.334465	0.762376
TCGA-E9-A229-01	low	0.435579	0.649992	0.681938	0.875431	0.77193	0.64335	0.64729	0.663472	0.554836	0.524624	0.67727	0.607403	0.612462	0.372274	0.653658	0.593737	0.728545	0.761503	0.426401	0.75826	0.571295	0.532864	0.777709	0.709186	0.714765	0.516644	0.316693	0.739062
TCGA-A2-A0CL-01	low	0.727574	0.77747	0.847299	0.885995	0.796038	0.660493	0.768497	0.700604	0.748132	0.608252	0.708022	0.666583	0.684223	0.443112	0.659745	0.670967	0.735929	0.732973	0.524995	0.776693	0.613729	0.591206	0.851749	0.769198	0.721669	0.59949	0.352869	0.769023
TCGA-A2-A0YG-01	high	0.424302	0.672862	0.675758	0.829204	0.745921	0.604654	0.615608	0.657697	0.479127	0.506228	0.582782	0.576067	0.570501	0.362377	0.641911	0.575643	0.728537	0.76921	0.402115	0.725264	0.526974	0.498579	0.717132	0.714714	0.654407	0.471711	0.36207	0.703051
TCGA-AQ-A0Y5-01	high	0.153743	0.599672	0.603104	0.849293	0.797265	0.642102	0.588468	0.688545	0.421499	0.505404	0.700462	0.582276	0.572401	0.425736	0.635549	0.61396	0.743212	0.764584	0.434915	0.758671	0.563917	0.55386	0.763007	0.696408	0.70668	0.523755	0.402915	0.744445
TCGA-BH-A0DS-01	high	0.500383	0.620118	0.731955	0.866446	0.746413	0.583579	0.660338	0.695024	0.555504	0.526764	0.688611	0.616948	0.606424	0.432156	0.631361	0.625363	0.708056	0.783956	0.445177	0.762001	0.575387	0.556882	0.779998	0.72649	0.696233	0.550233	0.319954	0.717401
TCGA-AC-A3TM-01	low	0.445124	0.624156	0.760066	0.808668	0.698568	0.575919	0.638129	0.657	0.43426	0.51438	0.619019	0.562493	0.58549	0.416868	0.599505	0.598512	0.72137	0.796134	0.421521	0.719884	0.548416	0.536552	0.75612	0.739375	0.679657	0.524205	0.293661	0.705662
TCGA-AR-A255-01	high	0.502503	0.692069	0.7213	0.856097	0.764772	0.645125	0.677037	0.690812	0.564339	0.568344	0.666574	0.638196	0.626048	0.403854	0.682668	0.627736	0.74236	0.743814	0.446667	0.775257	0.567528	0.611529	0.749051	0.732864	0.710211	0.541243	0.270223	0.759325
TCGA-B6-A0WY-01	low	0.477734	0.616938	0.709682	0.86409	0.720399	0.603024	0.638825	0.654258	0.527668	0.540807	0.61827	0.623431	0.614105	0.46111	0.652257	0.604884	0.753777	0.764753	0.394805	0.750542	0.555366	0.511809	0.723426	0.734505	0.715627	0.542429	0.298782	0.734948
TCGA-BH-A1ET-01	high	0.462578	0.615604	0.691161	0.862072	0.740072	0.603911	0.61963	0.624877	0.513041	0.499913	0.606131	0.567718	0.608359	0.426673	0.626362	0.597239	0.720979	0.744592	0.473293	0.77076	0.527487	0.549916	0.697566	0.686882	0.701023	0.499373	0.267921	0.724953
TCGA-AR-A24K-01	high	0.23192	0.6201	0.571827	0.782957	0.704026	0.562697	0.556788	0.581471	0.377898	0.540822	0.54766	0.480256	0.521748	0.33399	0.592956	0.558598	0.670654	0.691818	0.359496	0.720765	0.412661	0.388576	0.623344	0.675159	0.670017	0.423299	0.190064	0.697934
TCGA-B6-A0IJ-01	low	0.634859	0.779471	0.781021	0.867002	0.704163	0.617281	0.723773	0.70201	0.655499	0.56084	0.727931	0.624115	0.658058	0.461181	0.704326	0.666043	0.711708	0.734851	0.401179	0.725302	0.587577	0.522571	0.84624	0.76571	0.74482	0.566996	0.363784	0.758214
TCGA-D8-A1JN-01	high	0.35049	0.568242	0.704667	0.835289	0.657593	0.591043	0.608117	0.597144	0.457599	0.43799	0.506277	0.563797	0.545162	0.389919	0.619119	0.566055	0.698707	0.771649	0.404323	0.722902	0.493016	0.516925	0.652845	0.690693	0.635145	0.424847	0.218508	0.708651
TCGA-A7-A26F-01	high	0.24279	0.63262	0.566129	0.841393	0.710175	0.538292	0.62903	0.600429	0.405399	0.451854	0.695704	0.5301	0.545482	0.425793	0.577301	0.557366	0.675119	0.658335	0.334236	0.696678	0.442013	0.403783	0.760107	0.609135	0.650717	0.440628	0.345423	0.66987
TCGA-A2-A4RW-01	low	0.487584	0.584928	0.713184	0.862836	0.74134	0.63356	0.652462	0.63661	0.532541	0.529889	0.598253	0.609508	0.615572	0.434038	0.588575	0.565406	0.716878	0.772691	0.399062	0.736595	0.548238	0.55179	0.736943	0.753066	0.685063	0.509375	0.310856	0.712199
TCGA-E2-A14O-01	low	0.320787	0.629836	0.68843	0.843277	0.728337	0.594649	0.556072	0.681404	0.409868	0.539438	0.613878	0.570242	0.536852	0.418656	0.608521	0.585333	0.727004	0.766637	0.413939	0.756456	0.525111	0.454554	0.688645	0.716979	0.653453	0.508524	0.392529	0.702443
TCGA-AN-A0FL-01	high	0.344742	0.609611	0.644526	0.843997	0.710731	0.562244	0.570251	0.644117	0.396441	0.55121	0.574968	0.586089	0.538717	0.35265	0.641735	0.562961	0.712221	0.780367	0.387607	0.715815	0.458886	0.452389	0.673754	0.7746	0.616775	0.501368	0.182395	0.735881
TCGA-AO-A03V-01	high	0.442757	0.593722	0.669457	0.844689	0.691844	0.570962	0.582699	0.632961	0.465764	0.496252	0.573933	0.526572	0.562194	0.40679	0.597828	0.550435	0.707652	0.747295	0.412785	0.730696	0.49485	0.484658	0.659863	0.734972	0.684113	0.47123	0.232621	0.725221
TCGA-E2-A106-01	high	0.298913	0.520083	0.630682	0.826522	0.688473	0.525402	0.557923	0.60268	0.390332	0.478371	0.56803	0.520913	0.55844	0.40376	0.557432	0.516912	0.699546	0.772909	0.435924	0.695838	0.472494	0.460227	0.628839	0.713443	0.657122	0.440448	0.281347	0.707052
TCGA-AO-A0J2-01	low	0.449842	0.725127	0.775221	0.837739	0.722452	0.565109	0.682107	0.661325	0.49823	0.542091	0.633949	0.59071	0.597443	0.423479	0.642428	0.633482	0.717703	0.76443	0.405124	0.742285	0.540391	0.443166	0.768799	0.746216	0.680849	0.594089	0.348119	0.727065
TCGA-AO-A1KR-01	low	0.41585	0.718239	0.758475	0.81673	0.707574	0.537096	0.612487	0.668042	0.410311	0.511156	0.526912	0.545154	0.568742	0.406807	0.674726	0.543695	0.720066	0.747554	0.404556	0.707971	0.493022	0.478109	0.696951	0.70844	0.632113	0.530916	0.276124	0.71453
TCGA-BH-A0HN-01	low	0.215323	0.524454	0.577501	0.808902	0.664417	0.556617	0.552911	0.567905	0.376175	0.493703	0.532772	0.526114	0.495268	0.386187	0.509316	0.569433	0.687216	0.780011	0.408657	0.720443	0.494596	0.434132	0.689083	0.742833	0.634546	0.445485	0.289711	0.701788
TCGA-E2-A3DX-01	high	0.668654	0.668718	0.798964	0.882332	0.76626	0.655555	0.702833	0.691505	0.675344	0.582675	0.689277	0.631092	0.66785	0.43832	0.646974	0.633235	0.728078	0.762355	0.47599	0.744072	0.59826	0.677309	0.825588	0.749912	0.72786	0.57433	0.412259	0.767809
TCGA-E2-A10B-01	high	0.439768	0.640458	0.699085	0.869873	0.763902	0.632913	0.635376	0.672813	0.517096	0.567454	0.652733	0.604602	0.620926	0.416308	0.62589	0.606208	0.727147	0.750449	0.462028	0.724797	0.564382	0.558109	0.744179	0.739316	0.710495	0.520619	0.341239	0.73722
TCGA-A7-A0CJ-01	high	0.298521	0.656965	0.70209	0.821766	0.711764	0.606296	0.592707	0.652894	0.414909	0.525848	0.648955	0.534931	0.565582	0.36154	0.643163	0.557571	0.705061	0.768712	0.399499	0.717314	0.500771	0.407069	0.705737	0.696599	0.672482	0.516582	0.310693	0.694984
TCGA-A8-A06O-01	high	0.434391	0.662632	0.686889	0.826568	0.737202	0.593179	0.61505	0.681473	0.510324	0.51466	0.631391	0.584629	0.573069	0.410044	0.617046	0.566831	0.672194	0.73473	0.43677	0.754151	0.503283	0.515454	0.71061	0.731853	0.664655	0.487912	0.175493	0.717447
TCGA-BH-A18N-01	high	0.209288	0.54181	0.596506	0.80916	0.715076	0.621589	0.595314	0.607792	0.393531	0.51495	0.591561	0.531075	0.542068	0.326604	0.596151	0.548242	0.697314	0.723334	0.439037	0.763099	0.519015	0.508456	0.704179	0.699302	0.65805	0.486391	0.28268	0.746305
TCGA-D8-A73X-01	high	0.362355	0.564016	0.649582	0.832058	0.767567	0.625788	0.629116	0.665784	0.455107	0.519118	0.650167	0.568348	0.568794	0.368251	0.603431	0.577646	0.723765	0.762755	0.392018	0.771848	0.536055	0.483498	0.712878	0.716326	0.689911	0.498351	0.26094	0.733892
TCGA-EW-A3U0-01	low	0.720492	0.777679	0.839659	0.877746	0.760741	0.646385	0.757764	0.710653	0.695912	0.588189	0.748489	0.681227	0.689039	0.435722	0.668079	0.633071	0.716701	0.734452	0.505763	0.733724	0.62914	0.596048	0.871425	0.777835	0.725988	0.603592	0.341596	0.778427
TCGA-AN-A0FY-01	high	0.288553	0.628732	0.649789	0.862799	0.746784	0.599467	0.616276	0.68462	0.414188	0.536845	0.635458	0.56281	0.551703	0.351813	0.63083	0.557753	0.689042	0.70715	0.369865	0.722147	0.499229	0.43693	0.689297	0.718667	0.681531	0.467992	0.204546	0.725311
TCGA-C8-A12O-01	high	0.46242	0.680976	0.715334	0.875244	0.766547	0.64193	0.642204	0.674701	0.538024	0.573129	0.686353	0.618497	0.623466	0.431427	0.655728	0.639896	0.747514	0.792126	0.412658	0.760959	0.577675	0.531521	0.771389	0.739537	0.704008	0.538751	0.251613	0.755834
TCGA-EW-A1OV-01	low	0.73403	0.762998	0.855701	0.87995	0.72913	0.674311	0.742876	0.717034	0.750256	0.575913	0.731645	0.66335	0.662302	0.444173	0.648312	0.64314	0.768171	0.762029	0.467403	0.715324	0.623381	0.575923	0.871283	0.778371	0.731518	0.612406	0.351708	0.751386
TCGA-A8-A08P-01	high	0.47823	0.734057	0.776725	0.867458	0.754748	0.646253	0.705237	0.721729	0.59118	0.549124	0.742261	0.627774	0.65425	0.442817	0.644132	0.66379	0.732174	0.800731	0.424458	0.771261	0.597213	0.572581	0.831085	0.754715	0.701558	0.55306	0.329945	0.736405
TCGA-C8-A26Z-01	high	0.37379	0.608555	0.622235	0.838412	0.707939	0.59529	0.576897	0.632409	0.432095	0.522484	0.568939	0.525571	0.5543	0.395793	0.578594	0.544644	0.709907	0.754937	0.433045	0.73838	0.490495	0.491489	0.643804	0.722936	0.642952	0.453351	0.290566	0.716679
TCGA-E2-A1LG-01	low	0.412255	0.70729	0.655901	0.836043	0.717367	0.595552	0.661238	0.617097	0.462069	0.566133	0.508164	0.565393	0.55059	0.350937	0.623623	0.586544	0.664832	0.723897	0.341436	0.708442	0.476592	0.309962	0.673634	0.716352	0.671194	0.476733	0.229943	0.70332
TCGA-AR-A0TY-01	high	0.484511	0.670069	0.642448	0.832045	0.719258	0.613366	0.579131	0.668667	0.525506	0.532604	0.579436	0.564937	0.543261	0.404734	0.596853	0.55682	0.707883	0.763157	0.446319	0.724276	0.510655	0.47004	0.675872	0.722062	0.642197	0.490982	0.277094	0.728449
TCGA-AQ-A54N-01	low	0.239798	0.578928	0.656715	0.812811	0.627172	0.526763	0.583991	0.616151	0.363532	0.431223	0.523074	0.452263	0.516877	0.359151	0.601026	0.602224	0.700065	0.758605	0.385473	0.724567	0.443571	0.308465	0.667078	0.72584	0.633942	0.450323	0.201679	0.701773
TCGA-A7-A26E-01	low	0.282938	0.61147	0.602144	0.812428	0.678755	0.623596	0.599757	0.573034	0.388853	0.546744	0.604413	0.536851	0.548603	0.398726	0.648094	0.538765	0.651609	0.706817	0.404256	0.71481	0.477143	0.534598	0.681842	0.664087	0.677841	0.404114	0.17023	0.672801
TCGA-BH-A1FR-01	high	0.502874	0.63513	0.710224	0.838135	0.698577	0.613115	0.598008	0.623685	0.560888	0.521889	0.596508	0.60541	0.586903	0.419596	0.612991	0.595581	0.689222	0.755584	0.453828	0.72616	0.547774	0.498928	0.71005	0.744686	0.69765	0.513289	0.3079	0.717472
TCGA-A2-A0D2-01	high	0.583672	0.781069	0.767351	0.852804	0.726884	0.643838	0.683695	0.706774	0.587812	0.574969	0.693078	0.618883	0.628554	0.375455	0.673204	0.640218	0.716772	0.721551	0.452958	0.730814	0.568055	0.531376	0.782708	0.753122	0.700832	0.574751	0.274921	0.749409
TCGA-B6-A0IC-01	high	0.146135	0.549099	0.536096	0.79918	0.644737	0.555739	0.530724	0.601625	0.357639	0.46773	0.571934	0.465655	0.471556	0.326445	0.554457	0.569469	0.660696	0.696681	0.433434	0.690278	0.429204	0.349788	0.643266	0.699635	0.622731	0.44541	0.202097	0.705348
TCGA-D8-A1Y3-01	low	0.474921	0.708884	0.739419	0.818096	0.718685	0.646734	0.641831	0.679963	0.558195	0.549039	0.665383	0.602726	0.600337	0.449855	0.639641	0.611512	0.725439	0.798336	0.415199	0.747971	0.569318	0.57996	0.792686	0.74298	0.684726	0.537123	0.355862	0.702447
TCGA-AR-A2LQ-01	high	0.515772	0.613729	0.659837	0.865241	0.768675	0.657553	0.682136	0.685531	0.52769	0.58027	0.643845	0.639306	0.625277	0.470061	0.646488	0.622492	0.727517	0.73862	0.479818	0.773713	0.596378	0.595449	0.764917	0.752989	0.713631	0.551033	0.339388	0.761646
TCGA-E9-A248-01	low	0.689294	0.785294	0.827906	0.876095	0.729196	0.636319	0.72369	0.701887	0.711483	0.607673	0.710633	0.653813	0.652952	0.474117	0.680787	0.676608	0.715095	0.751829	0.411426	0.758658	0.584642	0.479206	0.840595	0.756188	0.697117	0.577022	0.356634	0.74488
TCGA-B6-A0RI-01	high	0.262031	0.632153	0.609416	0.845087	0.783567	0.640346	0.62025	0.655155	0.412538	0.574734	0.663209	0.577306	0.587302	0.410424	0.627802	0.59982	0.706667	0.7649	0.406244	0.756479	0.544585	0.522126	0.757586	0.723076	0.697718	0.51364	0.321448	0.731709
TCGA-AN-A0XP-01	low	0.197258	0.580502	0.612939	0.844653	0.742251	0.617579	0.60193	0.640845	0.45371	0.489021	0.594987	0.575742	0.562911	0.365032	0.611226	0.571209	0.704017	0.755129	0.424316	0.71954	0.517817	0.492365	0.672693	0.712746	0.670432	0.480554	0.383283	0.706944
TCGA-GM-A2DB-01	low	0.602106	0.717502	0.769922	0.85435	0.701626	0.573544	0.62497	0.699796	0.622223	0.525939	0.634346	0.583047	0.57288	0.435703	0.589304	0.623851	0.735068	0.784769	0.344505	0.733966	0.538559	0.377425	0.739271	0.765414	0.640255	0.507654	0.295866	0.736074
TCGA-EW-A1IZ-01	low	0.713861	0.743136	0.869626	0.869205	0.721473	0.615925	0.723409	0.680686	0.726398	0.538524	0.671287	0.624995	0.655791	0.46976	0.64613	0.611935	0.74888	0.797012	0.483489	0.704336	0.594942	0.519267	0.826933	0.757544	0.721817	0.606066	0.333173	0.714741
TCGA-A2-A04V-01	low	0.298519	0.618701	0.658729	0.85021	0.753431	0.618308	0.614697	0.688477	0.445022	0.55669	0.628422	0.554405	0.569208	0.387439	0.647895	0.603191	0.709713	0.744705	0.422965	0.723585	0.555805	0.565853	0.730447	0.724229	0.69152	0.497213	0.296876	0.725746
TCGA-E2-A1II-01	low	0.660807	0.81459	0.854977	0.858806	0.73321	0.634815	0.713107	0.704209	0.662358	0.581282	0.700404	0.616393	0.668671	0.496479	0.674525	0.69876	0.743717	0.715591	0.461152	0.755083	0.62741	0.463889	0.837613	0.758495	0.721219	0.626131	0.356335	0.721175
TCGA-BH-A0C7-01	high	0.411272	0.710145	0.693005	0.843821	0.750434	0.643116	0.647632	0.646432	0.496433	0.561472	0.576346	0.563916	0.609922	0.419865	0.63839	0.584825	0.732583	0.760359	0.492346	0.75126	0.513453	0.524916	0.724691	0.732378	0.685295	0.474468	0.351955	0.716671
TCGA-PE-A5DE-01	low	0.67382	0.749032	0.85646	0.89197	0.720391	0.634048	0.740998	0.671764	0.671323	0.52831	0.684839	0.629687	0.672904	0.504736	0.646645	0.650197	0.746703	0.791604	0.491575	0.746047	0.585869	0.578316	0.833172	0.766621	0.726679	0.620671	0.436101	0.74046
TCGA-BH-A1F6-01	high	0.545297	0.739903	0.753099	0.846789	0.785198	0.630973	0.695519	0.716464	0.561091	0.474869	0.756613	0.628319	0.635399	0.411788	0.65444	0.664661	0.715626	0.740507	0.432744	0.756261	0.586687	0.602402	0.816097	0.764591	0.708673	0.582167	0.382086	0.767099
TCGA-D8-A1JJ-01	high	0.314987	0.669656	0.659795	0.868826	0.787602	0.617232	0.635781	0.686338	0.462357	0.533	0.692198	0.607608	0.583666	0.407406	0.623291	0.62268	0.717339	0.803001	0.402464	0.733868	0.551446	0.462893	0.754583	0.693099	0.707783	0.515824	0.354033	0.710012
TCGA-E9-A1NI-01	low	0.281139	0.628522	0.639494	0.851406	0.770312	0.612024	0.594505	0.650412	0.42534	0.539157	0.609337	0.566411	0.567306	0.354996	0.614528	0.60477	0.716367	0.755551	0.447953	0.739493	0.512044	0.469814	0.724547	0.720367	0.683469	0.47981	0.29723	0.714272
TCGA-WT-AB41-01	low	0.657216	0.665323	0.838483	0.832919	0.704837	0.601745	0.726245	0.66915	0.68829	0.525923	0.66375	0.590362	0.615129	0.425959	0.600251	0.6089	0.711289	0.758162	0.499751	0.752615	0.604589	0.560248	0.839814	0.759624	0.676374	0.53776	0.461842	0.718513
TCGA-AC-A2FK-01	high	0.511358	0.567401	0.698235	0.871321	0.731543	0.596087	0.688393	0.667291	0.52049	0.534444	0.613128	0.599522	0.604092	0.440142	0.633512	0.606865	0.751418	0.736599	0.434712	0.776844	0.508214	0.584189	0.72591	0.731549	0.704505	0.513684	0.306788	0.753846
TCGA-LL-A442-01	high	0.184031	0.622347	0.597708	0.830599	0.691967	0.560346	0.598885	0.608005	0.449644	0.480439	0.638883	0.546513	0.505661	0.384033	0.602578	0.596055	0.688241	0.730498	0.445351	0.708719	0.544013	0.462397	0.691093	0.734865	0.673164	0.467564	0.356114	0.751834
TCGA-GM-A2DI-01	low	0.689409	0.75144	0.841878	0.885252	0.758787	0.66372	0.746049	0.694041	0.691983	0.615596	0.728864	0.664051	0.671286	0.442394	0.664123	0.640013	0.748939	0.761072	0.5156	0.754744	0.605935	0.63533	0.840538	0.791234	0.746881	0.603528	0.322485	0.751732
TCGA-BH-A0C3-01	high	0.51719	0.700089	0.754701	0.856851	0.745598	0.6553	0.680725	0.704803	0.585937	0.561872	0.691987	0.645354	0.640297	0.445678	0.661939	0.625469	0.722955	0.75795	0.433419	0.753877	0.577629	0.582555	0.760845	0.759704	0.737884	0.571472	0.313041	0.754086
TCGA-B6-A0RH-01	high	0.36806	0.624977	0.685061	0.829288	0.74346	0.611996	0.595515	0.668876	0.454882	0.501206	0.612123	0.590005	0.565617	0.428585	0.639721	0.596028	0.737237	0.754629	0.333638	0.729201	0.518091	0.472981	0.727722	0.717301	0.670884	0.51674	0.34257	0.698631
TCGA-A7-A26H-01	high	0.455175	0.675226	0.695703	0.856271	0.760884	0.64374	0.646791	0.676889	0.556491	0.567855	0.694863	0.60698	0.594174	0.413816	0.646933	0.621361	0.721888	0.757934	0.430619	0.76554	0.550232	0.526642	0.746598	0.709226	0.694481	0.512707	0.265014	0.73201
TCGA-A2-A0EY-01	high	0.519851	0.669429	0.718742	0.860025	0.696316	0.61162	0.638574	0.677541	0.557142	0.532783	0.621788	0.590157	0.58086	0.458129	0.611344	0.615829	0.738971	0.752482	0.40683	0.754612	0.54819	0.534421	0.790966	0.75361	0.669914	0.506653	0.399269	0.732542
TCGA-A2-A0EX-01	high	0.573533	0.614929	0.703908	0.851777	0.740244	0.648115	0.643047	0.656803	0.579388	0.585426	0.620492	0.593006	0.613483	0.469794	0.645942	0.56383	0.726099	0.782724	0.43086	0.754388	0.558853	0.575197	0.712404	0.72205	0.698439	0.506305	0.233733	0.726395
TCGA-AR-A1AY-01	high	0.36751	0.705135	0.632344	0.831858	0.731546	0.630353	0.594308	0.687319	0.432501	0.509946	0.664698	0.586299	0.608801	0.404393	0.655543	0.633131	0.723663	0.710598	0.342097	0.69664	0.499523	0.535069	0.700817	0.689982	0.687842	0.53149	0.267366	0.753162
TCGA-D8-A1JC-01	high	0.407031	0.679992	0.712951	0.832746	0.775369	0.637401	0.667987	0.697452	0.511293	0.549333	0.627214	0.628746	0.598755	0.416577	0.62994	0.60265	0.7226	0.755984	0.383123	0.74558	0.534357	0.54331	0.775459	0.713082	0.670288	0.517986	0.365208	0.738172
TCGA-JL-A3YW-01	low	0.481373	0.677103	0.767989	0.887274	0.771339	0.609902	0.708391	0.710893	0.549524	0.537972	0.771501	0.671744	0.662553	0.472489	0.619034	0.657903	0.752597	0.801185	0.433776	0.780531	0.61589	0.563531	0.844981	0.740669	0.714582	0.564712	0.331881	0.759245
TCGA-A8-A07O-01	high	0.430834	0.738055	0.71104	0.843417	0.724622	0.624713	0.645604	0.709079	0.486115	0.526742	0.72037	0.598913	0.602762	0.438587	0.675526	0.659508	0.709143	0.734828	0.381063	0.753157	0.530887	0.411173	0.765328	0.746201	0.686712	0.530604	0.350465	0.734717
TCGA-BH-A0B3-01	high	0.584931	0.741244	0.739118	0.871498	0.744182	0.625646	0.710631	0.717436	0.603875	0.546414	0.738802	0.639703	0.650718	0.419698	0.661586	0.629056	0.730827	0.720926	0.402635	0.7535	0.569559	0.571026	0.817013	0.731133	0.723299	0.599617	0.315529	0.746106
TCGA-E9-A1N9-01	low	0.483152	0.693693	0.721136	0.838283	0.708852	0.619493	0.638135	0.666876	0.52851	0.545337	0.598667	0.59873	0.599944	0.393397	0.654197	0.598577	0.710539	0.718284	0.425704	0.726267	0.526169	0.50339	0.690662	0.740353	0.681659	0.502665	0.297428	0.712974
TCGA-E9-A1N6-01	high	0.245806	0.677642	0.664489	0.881024	0.767471	0.635491	0.614459	0.675202	0.451884	0.542362	0.662847	0.617088	0.593807	0.379811	0.617476	0.590661	0.720276	0.77925	0.39935	0.75785	0.551168	0.491489	0.756628	0.73675	0.677581	0.51791	0.289071	0.713666
TCGA-A8-A086-01	low	0.263179	0.576641	0.607639	0.839423	0.761342	0.606532	0.594113	0.651099	0.392891	0.534726	0.632963	0.565256	0.544801	0.365841	0.637482	0.58343	0.705002	0.743673	0.377526	0.744527	0.505572	0.511525	0.713289	0.703412	0.684982	0.464029	0.263176	0.712894
TCGA-B6-A0WX-01	high	0.601345	0.696726	0.750331	0.878004	0.723635	0.616552	0.673171	0.656312	0.589175	0.551022	0.66205	0.603584	0.632438	0.401993	0.651331	0.600652	0.745539	0.735832	0.371767	0.729341	0.556624	0.522423	0.737658	0.744652	0.709734	0.512457	0.236021	0.737787
TCGA-A8-A091-01	high	0.448166	0.572453	0.670524	0.823797	0.707082	0.614724	0.616603	0.617199	0.499694	0.53211	0.600124	0.546457	0.553558	0.376617	0.608694	0.566922	0.679446	0.750696	0.388832	0.693155	0.523542	0.547758	0.7228	0.708477	0.676439	0.462885	0.362379	0.716908
TCGA-A7-A0DA-01	high	0.351543	0.623334	0.627057	0.838468	0.726949	0.594095	0.626436	0.636801	0.403845	0.554386	0.615128	0.574797	0.582609	0.344621	0.619156	0.598156	0.703016	0.736602	0.324364	0.721164	0.487106	0.494748	0.694156	0.703029	0.708591	0.489027	0.215685	0.736268
TCGA-AN-A0XR-01	low	0.222713	0.613527	0.580337	0.827337	0.718984	0.583762	0.607167	0.609729	0.383544	0.504435	0.555474	0.512973	0.518259	0.351023	0.613947	0.569581	0.685037	0.762202	0.365242	0.692164	0.420558	0.357196	0.640144	0.694286	0.653865	0.444962	0.289587	0.700258
TCGA-BH-A0H0-01	high	0.367742	0.639161	0.651771	0.820874	0.691689	0.61254	0.597253	0.634659	0.450457	0.529571	0.573075	0.539833	0.563801	0.39151	0.590067	0.542901	0.663921	0.780491	0.455826	0.713395	0.511327	0.578217	0.646749	0.694782	0.633671	0.465005	0.238423	0.743587
TCGA-D8-A1X9-01	high	0.3722	0.663028	0.70318	0.851144	0.779602	0.621693	0.67412	0.701619	0.519302	0.542643	0.706629	0.607956	0.598497	0.443357	0.660017	0.627284	0.728662	0.783121	0.409077	0.744623	0.565155	0.475359	0.773932	0.712586	0.719433	0.526624	0.351256	0.730338
TCGA-LL-A5YN-01	low	0.721505	0.695989	0.842971	0.865796	0.710292	0.624162	0.724081	0.629139	0.70139	0.548114	0.677044	0.642529	0.649135	0.425678	0.602083	0.663201	0.737036	0.804229	0.447003	0.716483	0.590942	0.557105	0.840211	0.790773	0.678619	0.561737	0.345027	0.73905
TCGA-B6-A0WW-01	high	0.272753	0.608765	0.652068	0.840978	0.718438	0.60924	0.620083	0.671365	0.415886	0.512293	0.543395	0.582637	0.570299	0.421836	0.638938	0.580482	0.711075	0.748288	0.35702	0.762855	0.514182	0.47533	0.689119	0.717428	0.676284	0.496561	0.310404	0.686056
TCGA-BH-A1FH-01	high	0.482876	0.586567	0.673059	0.861986	0.778901	0.654663	0.654718	0.681799	0.508955	0.539988	0.640439	0.608314	0.625182	0.448142	0.6567	0.610804	0.750243	0.744142	0.47581	0.763974	0.56735	0.593025	0.705188	0.740377	0.715976	0.543985	0.36348	0.754079
TCGA-S3-A6ZG-01	low	0.434127	0.666252	0.712463	0.859785	0.708787	0.620533	0.654143	0.649953	0.531327	0.537672	0.60386	0.555122	0.579223	0.386895	0.639337	0.553943	0.70267	0.764613	0.42387	0.724067	0.525201	0.542901	0.750132	0.700796	0.678312	0.493942	0.329473	0.709251
TCGA-EW-A1P8-01	high	0.504305	0.738976	0.71391	0.84307	0.749815	0.600298	0.667648	0.715713	0.54167	0.543836	0.771317	0.60316	0.636205	0.396485	0.655792	0.674755	0.711311	0.72793	0.411137	0.748124	0.562509	0.502343	0.824249	0.744035	0.689145	0.546836	0.283956	0.746014
TCGA-BH-A1FE-06	low	0.386073	0.623484	0.62144	0.846633	0.785901	0.633327	0.640079	0.707613	0.439854	0.545906	0.654154	0.629386	0.608157	0.446661	0.631216	0.608257	0.747598	0.728689	0.431643	0.75856	0.615094	0.61417	0.726198	0.748693	0.692344	0.561219	0.439161	0.742197
TCGA-A7-A3IZ-01	high	0.219242	0.587267	0.61688	0.797257	0.712836	0.603385	0.597002	0.63041	0.433371	0.540419	0.580265	0.503582	0.528672	0.354582	0.633918	0.553572	0.667182	0.691436	0.428456	0.685853	0.512951	0.565008	0.6652	0.699175	0.65481	0.453535	0.301939	0.719219
TCGA-OL-A66I-01	low	0.608899	0.799002	0.865968	0.882628	0.739084	0.612152	0.762376	0.698883	0.617906	0.565367	0.776969	0.643186	0.679937	0.430435	0.677426	0.683316	0.772759	0.753296	0.427146	0.719641	0.622356	0.559951	0.834645	0.74339	0.750307	0.608345	0.342363	0.753863
TCGA-LL-A5YM-01	low	0.343859	0.568092	0.721828	0.835596	0.699857	0.553708	0.648324	0.659556	0.419864	0.511571	0.628933	0.563824	0.560015	0.365555	0.574475	0.586683	0.701154	0.782816	0.486398	0.658437	0.591534	0.55325	0.722827	0.718766	0.658659	0.520316	0.263754	0.692283
TCGA-BH-A0DD-01	high	0.346411	0.709351	0.683776	0.822773	0.730756	0.626653	0.609851	0.675474	0.460303	0.528826	0.638858	0.545924	0.564345	0.359956	0.668198	0.589375	0.691885	0.732896	0.371455	0.715174	0.456096	0.502508	0.676934	0.687263	0.665144	0.479593	0.272216	0.705449
TCGA-C8-A3M8-01	high	0.302837	0.583854	0.653936	0.839117	0.729309	0.540217	0.58993	0.664028	0.395987	0.518519	0.625306	0.532399	0.56296	0.38429	0.589718	0.565812	0.679374	0.790632	0.402088	0.695487	0.531475	0.469796	0.658292	0.741597	0.665947	0.467998	0.260028	0.710814
TCGA-A8-A08G-01	high	0.331002	0.655502	0.69143	0.857135	0.768333	0.618412	0.635544	0.685947	0.494294	0.503874	0.662422	0.585397	0.594229	0.378717	0.607143	0.602213	0.695452	0.778377	0.412738	0.761922	0.529385	0.515217	0.7428	0.732789	0.690564	0.491946	0.327655	0.722369
TCGA-AR-A2LK-01	high	0.341639	0.646905	0.655043	0.839745	0.762695	0.630105	0.597446	0.671957	0.479265	0.56475	0.668498	0.565779	0.584292	0.380343	0.628149	0.596126	0.699873	0.730426	0.391021	0.768676	0.560966	0.518998	0.736063	0.714677	0.67733	0.486544	0.283395	0.711526
TCGA-LD-A9QF-01	low	0.650726	0.739778	0.839494	0.892327	0.759932	0.649593	0.752965	0.71726	0.668383	0.566143	0.782038	0.689631	0.697095	0.482315	0.695271	0.692056	0.75801	0.788119	0.48574	0.757602	0.661825	0.619676	0.88533	0.793768	0.748338	0.60633	0.404353	0.783954
TCGA-BH-A1F2-01	low	0.272644	0.677294	0.621061	0.839299	0.77513	0.622675	0.631472	0.699047	0.395389	0.610239	0.665557	0.614351	0.611953	0.431222	0.673391	0.578313	0.738803	0.726386	0.484397	0.739712	0.581564	0.602821	0.729013	0.676844	0.688276	0.530741	0.39093	0.718507
TCGA-AR-A0TT-01	low	0.672054	0.738966	0.814687	0.876639	0.755752	0.648248	0.746106	0.697828	0.707607	0.585001	0.728138	0.645567	0.674873	0.444337	0.643205	0.658935	0.726886	0.786249	0.468676	0.730552	0.615908	0.547418	0.883562	0.757717	0.716573	0.583229	0.380558	0.746057
TCGA-AC-A23C-01	high	0.443602	0.670875	0.718748	0.868535	0.747233	0.644186	0.66469	0.652313	0.546504	0.488654	0.655563	0.592635	0.605098	0.37402	0.643748	0.622816	0.742375	0.749273	0.398998	0.740974	0.519654	0.493071	0.762401	0.718061	0.684295	0.502057	0.32587	0.707384
TCGA-A1-A0SF-01	low	0.50682	0.662157	0.784122	0.870719	0.700522	0.612943	0.635731	0.643222	0.524835	0.530412	0.583233	0.576167	0.608518	0.397754	0.639223	0.555404	0.740841	0.777493	0.433433	0.698976	0.531311	0.56628	0.699912	0.752988	0.694284	0.513801	0.246222	0.719157
TCGA-A2-A1G4-01	high	0.533084	0.652518	0.669452	0.833377	0.702963	0.609857	0.56876	0.659656	0.554212	0.545031	0.60824	0.54605	0.545521	0.331342	0.661546	0.58315	0.669785	0.716256	0.44053	0.723755	0.500278	0.479319	0.688827	0.69233	0.662001	0.447862	0.323333	0.713219
TCGA-BH-A0AW-01	low	0.610487	0.74647	0.83722	0.879576	0.73794	0.644972	0.729253	0.71288	0.621545	0.56623	0.734387	0.662574	0.673088	0.47766	0.686068	0.656718	0.759283	0.792573	0.408931	0.753818	0.61082	0.583296	0.846315	0.774434	0.734007	0.608217	0.364359	0.738798
TCGA-B6-A0IA-01	low	0.119388	0.601086	0.602623	0.820271	0.70257	0.563252	0.490984	0.639229	0.316564	0.535024	0.53601	0.534651	0.511387	0.354069	0.570128	0.557716	0.682056	0.73498	0.418636	0.72592	0.477644	0.30105	0.661496	0.705049	0.609934	0.523792	0.278383	0.700412
TCGA-C8-A130-01	low	0.382496	0.674511	0.729596	0.826139	0.723528	0.555497	0.614631	0.640558	0.452856	0.528189	0.583471	0.569862	0.581554	0.356366	0.616716	0.543163	0.701645	0.759279	0.368401	0.725477	0.52262	0.507223	0.702757	0.724974	0.674461	0.505648	0.172963	0.707022
TCGA-BH-A0W3-01	high	0.272005	0.630873	0.629623	0.833479	0.695193	0.591158	0.606041	0.602563	0.447509	0.495345	0.568363	0.534255	0.561293	0.388261	0.627909	0.578516	0.679414	0.738283	0.467917	0.736732	0.509474	0.518097	0.690613	0.694281	0.67009	0.482601	0.311227	0.731112
TCGA-E2-A10C-01	low	0.490413	0.722067	0.784846	0.863066	0.704329	0.595727	0.669522	0.676384	0.556945	0.501278	0.627156	0.599569	0.606036	0.408124	0.60377	0.600935	0.751405	0.812475	0.407769	0.716003	0.55068	0.556557	0.790154	0.757857	0.652834	0.518701	0.279652	0.723525
TCGA-AN-A04A-01	low	0.398525	0.632486	0.692618	0.861125	0.747043	0.629832	0.620818	0.685063	0.465009	0.559457	0.673418	0.602552	0.604171	0.411212	0.63535	0.611792	0.724799	0.769034	0.414225	0.744561	0.551214	0.510241	0.743409	0.708241	0.687867	0.539015	0.322956	0.721659
TCGA-E9-A227-01	low	0.519837	0.686465	0.780189	0.855066	0.713247	0.637245	0.669416	0.706128	0.563475	0.543977	0.675425	0.623806	0.628156	0.415728	0.628534	0.622087	0.73148	0.758387	0.442107	0.76304	0.591055	0.53363	0.771639	0.780296	0.700383	0.55747	0.359141	0.731063
TCGA-AO-A0JG-01	low	0.588151	0.642406	0.808166	0.871327	0.707993	0.624449	0.69834	0.679439	0.62564	0.482842	0.646524	0.622673	0.644646	0.416462	0.634507	0.585668	0.71878	0.784412	0.504428	0.71031	0.543239	0.562183	0.731351	0.732975	0.709201	0.558586	0.265983	0.728298
TCGA-A2-A1G1-01	high	0.578699	0.788123	0.752219	0.874183	0.76076	0.661578	0.689209	0.733877	0.622748	0.574723	0.782832	0.629509	0.648682	0.428832	0.663419	0.669984	0.729462	0.694408	0.396299	0.743191	0.571054	0.539813	0.816596	0.725476	0.709112	0.583124	0.342931	0.760258
TCGA-AR-A24U-01	high	0.644377	0.76836	0.781153	0.878806	0.78449	0.651644	0.709953	0.739736	0.672883	0.619552	0.761047	0.647862	0.647555	0.478289	0.688659	0.680446	0.715255	0.767768	0.476054	0.785307	0.637865	0.593462	0.843029	0.760051	0.705095	0.57932	0.390798	0.773273
TCGA-AC-A2FG-01	low	0.456342	0.572747	0.664254	0.850691	0.720974	0.607257	0.645332	0.670939	0.444455	0.479448	0.629497	0.583161	0.596063	0.404578	0.614823	0.559537	0.720699	0.748906	0.482081	0.766105	0.523999	0.610088	0.705066	0.734689	0.699946	0.51017	0.268058	0.739464
TCGA-A8-A06R-01	high	0.49016	0.658342	0.705841	0.856351	0.766565	0.594387	0.642717	0.686296	0.550217	0.520449	0.686807	0.563148	0.616095	0.378091	0.613366	0.623103	0.72446	0.785206	0.388146	0.754886	0.561439	0.474665	0.801581	0.733373	0.702491	0.5252	0.250702	0.721112
TCGA-AR-A0U4-01	low	0.517082	0.773591	0.737171	0.867827	0.773951	0.657971	0.702332	0.719531	0.579338	0.557827	0.775023	0.677449	0.678829	0.502004	0.711455	0.720135	0.733658	0.726172	0.418814	0.75105	0.654939	0.591418	0.858426	0.788483	0.7231	0.588995	0.482321	0.788951
TCGA-A8-A09M-01	low	0.486431	0.704899	0.764756	0.844499	0.708196	0.608542	0.653585	0.661605	0.564342	0.546209	0.659346	0.579521	0.600013	0.43093	0.618005	0.616119	0.709037	0.742362	0.428994	0.753403	0.560058	0.419448	0.770257	0.723706	0.667605	0.506168	0.309738	0.720315
TCGA-D8-A27N-01	low	0.463752	0.68909	0.710713	0.87516	0.766709	0.632678	0.679443	0.726332	0.545903	0.561182	0.724062	0.635677	0.617949	0.460619	0.649184	0.641383	0.709506	0.800593	0.446263	0.73284	0.585361	0.538757	0.80265	0.727624	0.727038	0.526508	0.27092	0.723039
TCGA-E2-A1L9-01	low	0.354857	0.640402	0.667964	0.861834	0.774037	0.619412	0.641349	0.704291	0.458221	0.519869	0.685085	0.598092	0.613806	0.420076	0.639038	0.618627	0.728119	0.762409	0.405708	0.751488	0.575397	0.516023	0.791227	0.71546	0.720535	0.528988	0.375038	0.718313
TCGA-BH-A5J0-01	low	0.507131	0.653514	0.787932	0.873872	0.764596	0.620776	0.697773	0.693054	0.567513	0.519746	0.733988	0.633559	0.64583	0.450608	0.628925	0.649059	0.745681	0.804355	0.411068	0.742141	0.629601	0.564803	0.846371	0.772578	0.716777	0.545695	0.283061	0.728074
TCGA-BH-A0HX-01	high	0.399964	0.650877	0.689982	0.848559	0.758623	0.619681	0.631129	0.691772	0.46815	0.571542	0.669615	0.585043	0.602813	0.401814	0.635064	0.580976	0.719163	0.772387	0.45366	0.737581	0.542404	0.512227	0.762154	0.729737	0.693647	0.517172	0.362533	0.736524
TCGA-E9-A22H-01	low	0.435169	0.703065	0.7027	0.845415	0.72147	0.631388	0.617886	0.634511	0.514708	0.525795	0.566403	0.575153	0.572071	0.42872	0.674765	0.610904	0.699738	0.733545	0.42622	0.721681	0.50822	0.540529	0.694275	0.700713	0.689655	0.517715	0.363798	0.725487
TCGA-A7-A5ZV-01	high	0.229558	0.604321	0.595923	0.855645	0.740175	0.628846	0.637538	0.682471	0.404201	0.486754	0.670955	0.626045	0.553234	0.326112	0.606151	0.667322	0.714103	0.70423	0.397567	0.70717	0.487238	0.507007	0.739239	0.676453	0.6766	0.499221	0.273795	0.763289
TCGA-OL-A66O-01	low	0.362551	0.565059	0.641481	0.798642	0.682727	0.548737	0.580825	0.602895	0.409488	0.436893	0.509385	0.47351	0.517033	0.343905	0.571035	0.475674	0.688689	0.789191	0.396752	0.695172	0.464318	0.445084	0.640829	0.695853	0.643646	0.444808	0.280769	0.699856
TCGA-D8-A1JA-01	high	0.332437	0.663412	0.62265	0.837638	0.758012	0.591707	0.603446	0.647194	0.491749	0.482977	0.693803	0.576184	0.581857	0.487069	0.632099	0.624448	0.720177	0.734807	0.45572	0.724286	0.52602	0.468892	0.740594	0.688952	0.673006	0.507247	0.447169	0.702924
TCGA-AC-A2FM-01	high	0.297121	0.576476	0.653559	0.817629	0.699293	0.581852	0.579006	0.632674	0.410157	0.536519	0.555171	0.526563	0.548698	0.376736	0.580937	0.550212	0.662833	0.747408	0.446341	0.703632	0.502797	0.543795	0.66319	0.708497	0.67135	0.489949	0.36073	0.72244
TCGA-D8-A4Z1-01	high	0.507672	0.567175	0.709125	0.848004	0.715803	0.62023	0.651593	0.642654	0.536101	0.504259	0.616634	0.589798	0.614277	0.416425	0.583171	0.549532	0.730888	0.776714	0.472306	0.756522	0.528877	0.559271	0.719893	0.725045	0.69373	0.523205	0.275996	0.759985
TCGA-E2-A2P5-01	low	0.352212	0.659605	0.722179	0.851697	0.717692	0.627618	0.612629	0.626415	0.436212	0.536056	0.593871	0.57215	0.58245	0.368543	0.615397	0.565926	0.726072	0.778894	0.369203	0.719979	0.528823	0.531202	0.706605	0.729507	0.683637	0.49764	0.232179	0.694714
TCGA-OL-A5RX-01	low	0.553441	0.589343	0.703801	0.854981	0.726647	0.578779	0.654038	0.648706	0.537536	0.528771	0.601715	0.56883	0.602755	0.403264	0.612294	0.611243	0.734429	0.763533	0.453536	0.737323	0.519963	0.572485	0.736099	0.743143	0.681531	0.539403	0.29282	0.741086
TCGA-A7-A13H-01	low	0.497131	0.618926	0.741841	0.865095	0.764196	0.631129	0.687129	0.682579	0.564455	0.518425	0.738185	0.618899	0.633241	0.415418	0.618685	0.614345	0.739779	0.791079	0.450371	0.762712	0.621629	0.614289	0.82349	0.752544	0.714192	0.526763	0.341195	0.754222
TCGA-B6-A40B-01	low	0.384724	0.605418	0.635693	0.858177	0.742802	0.600299	0.620479	0.657114	0.466231	0.51766	0.594502	0.560247	0.599035	0.412894	0.618542	0.618032	0.721483	0.769719	0.508865	0.735187	0.560564	0.539348	0.705664	0.732032	0.66099	0.508637	0.369402	0.72134
TCGA-GM-A3XG-01	low	0.429335	0.507874	0.645634	0.845854	0.649005	0.560255	0.606934	0.640716	0.36907	0.449498	0.553043	0.542384	0.547058	0.418457	0.595664	0.562407	0.734057	0.747896	0.40356	0.736348	0.507502	0.465803	0.646671	0.733609	0.651237	0.4884	0.279576	0.735514
TCGA-E2-A109-01	high	0.453773	0.671108	0.698419	0.846029	0.711726	0.604684	0.628446	0.671184	0.513743	0.562356	0.592374	0.5529	0.582673	0.405051	0.643467	0.549334	0.698697	0.784702	0.400508	0.705021	0.509819	0.465321	0.701146	0.699355	0.673835	0.484435	0.262964	0.71538
TCGA-D8-A1JF-01	high	0.517759	0.673362	0.712689	0.85167	0.748181	0.632952	0.615762	0.686483	0.569374	0.570188	0.642798	0.61902	0.609729	0.460114	0.596779	0.611245	0.712502	0.741742	0.373148	0.778972	0.525682	0.493615	0.746454	0.725622	0.661563	0.507014	0.320048	0.7027
TCGA-E9-A1RA-01	high	0.512479	0.628806	0.698187	0.850066	0.702367	0.598426	0.654701	0.654939	0.545712	0.560579	0.608769	0.566957	0.582603	0.403772	0.618799	0.610243	0.689453	0.770603	0.428047	0.734253	0.521085	0.505069	0.700282	0.714782	0.677705	0.493874	0.272644	0.713649
TCGA-BH-A0DO-01	high	0.534384	0.580199	0.6567	0.840944	0.7178	0.594225	0.622611	0.644508	0.515546	0.522537	0.574467	0.569029	0.587138	0.396492	0.587329	0.571948	0.726977	0.73915	0.463074	0.734076	0.513194	0.500982	0.687781	0.714376	0.67453	0.486472	0.325657	0.729369
TCGA-A2-A4S0-01	high	0.273725	0.502099	0.611392	0.816069	0.683226	0.596055	0.547774	0.624113	0.400251	0.46904	0.618926	0.528588	0.530965	0.326124	0.555307	0.536246	0.703688	0.736145	0.434138	0.708067	0.487486	0.425843	0.617693	0.723468	0.646208	0.451977	0.183975	0.725112
TCGA-A8-A07J-01	low	0.475835	0.581133	0.691524	0.876131	0.805072	0.675513	0.675781	0.724067	0.540436	0.570601	0.737034	0.649358	0.650508	0.430976	0.630837	0.655314	0.728853	0.769191	0.456356	0.784573	0.637419	0.610114	0.818719	0.750253	0.724823	0.570205	0.363745	0.736139
TCGA-AN-A0AJ-01	low	0.512552	0.740711	0.79551	0.856956	0.727385	0.621746	0.672577	0.732173	0.60469	0.547058	0.72414	0.628254	0.642535	0.43113	0.65066	0.640787	0.726304	0.799863	0.443985	0.717103	0.582174	0.540927	0.808958	0.72498	0.715694	0.550184	0.310332	0.735958
TCGA-AO-A12G-01	low	0.473256	0.604299	0.706036	0.841813	0.717657	0.623991	0.63699	0.665393	0.509067	0.534582	0.611688	0.575037	0.608681	0.427613	0.641211	0.592463	0.710445	0.779419	0.414464	0.731577	0.555909	0.54267	0.704876	0.738018	0.687509	0.533592	0.261995	0.711065
TCGA-AR-A2LM-01	high	0.411627	0.603787	0.69754	0.841718	0.759856	0.605222	0.641311	0.635084	0.491685	0.564826	0.609814	0.587091	0.594461	0.441013	0.632971	0.594732	0.726701	0.742604	0.443484	0.765934	0.538306	0.589434	0.723166	0.722277	0.726443	0.488721	0.24782	0.732951
TCGA-AR-A256-01	high	0.310474	0.731679	0.647211	0.848856	0.737149	0.635635	0.64759	0.678821	0.476996	0.593719	0.677701	0.588454	0.606506	0.399858	0.677951	0.654533	0.7102	0.76733	0.396095	0.741789	0.50166	0.487663	0.7308	0.723302	0.657074	0.532068	0.236905	0.733836
TCGA-BH-A0DE-01	low	0.446754	0.659673	0.713041	0.864137	0.746469	0.630306	0.684396	0.702764	0.508157	0.537315	0.688161	0.605653	0.623352	0.433347	0.646996	0.63045	0.744104	0.735871	0.500125	0.750078	0.594727	0.565141	0.772068	0.742358	0.717847	0.556423	0.350984	0.741608
TCGA-A2-A0T1-01	high	0.610627	0.717127	0.819722	0.879994	0.739201	0.624103	0.730464	0.747532	0.626918	0.554354	0.754125	0.663776	0.668275	0.469003	0.678297	0.653687	0.731266	0.784053	0.429555	0.734933	0.607314	0.551859	0.851779	0.76645	0.719245	0.608045	0.35899	0.736924
TCGA-BH-A18U-01	high	0.410274	0.721032	0.684757	0.832416	0.774825	0.616574	0.608351	0.688968	0.514438	0.541873	0.668125	0.613349	0.595501	0.424513	0.67085	0.595453	0.715694	0.745086	0.438169	0.755456	0.517479	0.532781	0.77353	0.696886	0.685708	0.522338	0.287554	0.741651
TCGA-AR-A5QM-01	low	0.468484	0.662075	0.721601	0.869331	0.760715	0.643854	0.659936	0.677543	0.519739	0.503904	0.666317	0.617594	0.626108	0.409945	0.635309	0.59675	0.747328	0.760119	0.482623	0.750561	0.578665	0.660083	0.759595	0.736747	0.689394	0.529184	0.335403	0.744103
TCGA-GM-A2DH-01	high	0.587906	0.789689	0.804186	0.861292	0.705612	0.616875	0.682646	0.694827	0.650565	0.542052	0.68224	0.594285	0.631887	0.475934	0.658445	0.610581	0.722122	0.774919	0.433274	0.757085	0.541505	0.509953	0.761313	0.751623	0.694338	0.540372	0.21446	0.726928
TCGA-BH-A0HO-01	high	0.42479	0.645786	0.677907	0.850349	0.741147	0.629286	0.628583	0.667339	0.544764	0.509459	0.631577	0.611307	0.607721	0.45362	0.629469	0.622781	0.718467	0.76638	0.452099	0.749163	0.568494	0.52072	0.734126	0.744118	0.71094	0.510648	0.381777	0.724362
TCGA-A2-A0YF-01	low	0.40413	0.658752	0.645403	0.856096	0.728583	0.618576	0.646962	0.678275	0.532561	0.553521	0.64871	0.578014	0.583245	0.407594	0.660922	0.623068	0.710947	0.733676	0.485208	0.73515	0.572234	0.538514	0.733436	0.714603	0.697404	0.497566	0.3738	0.712016
TCGA-BH-A18J-01	low	0.28595	0.604488	0.604156	0.847019	0.770732	0.567801	0.595241	0.662517	0.435668	0.468062	0.670057	0.596261	0.591458	0.389825	0.63523	0.589918	0.712926	0.772092	0.395584	0.717879	0.540455	0.435563	0.727107	0.732034	0.689519	0.526207	0.298309	0.714609
TCGA-E2-A14N-01	high	0.502756	0.804037	0.762655	0.826841	0.720464	0.595061	0.637552	0.676663	0.571879	0.517561	0.639147	0.556448	0.633928	0.336562	0.691678	0.65655	0.712526	0.68989	0.385287	0.718211	0.504364	0.451223	0.751587	0.712057	0.643741	0.531362	0.27795	0.69863
TCGA-A7-A426-01	high	0.523939	0.598305	0.717687	0.847631	0.720761	0.610968	0.668657	0.636039	0.500721	0.517374	0.56724	0.578898	0.59854	0.399613	0.619858	0.564052	0.741341	0.781897	0.427208	0.755741	0.54635	0.536345	0.714508	0.723609	0.695082	0.522995	0.279526	0.745172
TCGA-AR-A0TZ-01	high	0.247812	0.658895	0.633704	0.836972	0.722797	0.626717	0.634683	0.625943	0.426813	0.48727	0.614495	0.55383	0.553739	0.375485	0.657003	0.536055	0.67459	0.75119	0.462486	0.70859	0.495037	0.537889	0.687768	0.701342	0.704336	0.48542	0.296361	0.715903
TCGA-A8-A08F-01	high	0.423734	0.714523	0.739305	0.848228	0.746616	0.606402	0.668415	0.692722	0.538297	0.557034	0.747004	0.621296	0.633318	0.436375	0.638081	0.645157	0.708155	0.778892	0.441531	0.752804	0.582256	0.499149	0.819076	0.750346	0.709362	0.585364	0.335946	0.729906
TCGA-BH-A1FC-01	low	0.625514	0.789615	0.80348	0.840038	0.722334	0.661866	0.682015	0.708959	0.624209	0.551285	0.720986	0.611374	0.640718	0.448516	0.680493	0.64596	0.698253	0.724209	0.428173	0.739754	0.564212	0.42192	0.793882	0.686815	0.710731	0.596133	0.285409	0.731831
TCGA-AR-A1AL-01	high	0.514604	0.665905	0.679343	0.859424	0.743765	0.648384	0.642587	0.678246	0.525133	0.572947	0.619979	0.593828	0.614596	0.415707	0.667084	0.597229	0.728588	0.733045	0.501079	0.765525	0.561151	0.611822	0.736528	0.740725	0.706905	0.546163	0.331301	0.742227
TCGA-BH-A0BM-01	low	0.487196	0.517666	0.678883	0.872262	0.686835	0.606467	0.618379	0.630938	0.498021	0.540169	0.568739	0.59221	0.605477	0.402176	0.611115	0.572453	0.721321	0.74898	0.452193	0.731349	0.534521	0.543356	0.678799	0.746762	0.691954	0.510687	0.260479	0.724711
TCGA-LD-A74U-01	low	0.450501	0.589043	0.686494	0.86581	0.759045	0.657301	0.687704	0.699938	0.471712	0.527925	0.697896	0.619216	0.613894	0.408646	0.627506	0.608052	0.745457	0.789744	0.431183	0.754045	0.601405	0.556863	0.767455	0.737911	0.702289	0.546987	0.296088	0.754931
TCGA-BH-A0HU-01	low	0.333184	0.64345	0.701353	0.836123	0.711007	0.568703	0.612873	0.674146	0.414477	0.517073	0.587502	0.544118	0.554223	0.402982	0.620862	0.57087	0.689468	0.761433	0.338251	0.712052	0.49973	0.481719	0.697823	0.709525	0.653395	0.505659	0.20287	0.699589
TCGA-E9-A243-01	low	0.692916	0.8108	0.836576	0.896982	0.76748	0.642455	0.748107	0.71652	0.707439	0.60759	0.728764	0.658072	0.684392	0.499914	0.719211	0.700002	0.743579	0.753978	0.431068	0.753956	0.641652	0.57093	0.879303	0.763773	0.74937	0.627946	0.51395	0.770144
TCGA-A2-A0EQ-01	low	0.690444	0.79468	0.84951	0.876627	0.709242	0.633913	0.725925	0.695778	0.703523	0.584115	0.69752	0.628916	0.645781	0.448921	0.680109	0.614679	0.73242	0.732478	0.453559	0.708053	0.590106	0.52538	0.826669	0.766278	0.712033	0.580088	0.343834	0.732138
TCGA-A8-A09R-01	high	0.393768	0.670648	0.711994	0.852992	0.778296	0.62003	0.678468	0.679726	0.520592	0.534608	0.720918	0.601939	0.63016	0.458226	0.650111	0.641295	0.720347	0.797146	0.405356	0.757971	0.560033	0.511362	0.793621	0.751423	0.719894	0.542361	0.366314	0.726369
TCGA-D8-A1JG-01	high	0.588626	0.727367	0.736723	0.851343	0.765923	0.616597	0.701797	0.700549	0.623389	0.557899	0.731092	0.634077	0.62769	0.508707	0.66357	0.63303	0.73323	0.758697	0.366577	0.781652	0.570624	0.492819	0.81576	0.718107	0.673552	0.554241	0.441622	0.721404
TCGA-B6-A0WT-01	high	0.354882	0.599635	0.633173	0.847743	0.738367	0.636886	0.611362	0.630163	0.495522	0.524965	0.614995	0.543478	0.571877	0.412396	0.639261	0.566315	0.710419	0.762032	0.383617	0.727413	0.486307	0.449675	0.690199	0.697679	0.681011	0.460029	0.236925	0.715482
TCGA-B6-A0IN-01	low	0.639719	0.694651	0.751186	0.859564	0.734207	0.622044	0.670655	0.7257	0.647562	0.578704	0.720744	0.62753	0.635845	0.466574	0.651073	0.62527	0.739962	0.801476	0.4742	0.748677	0.605897	0.607878	0.779018	0.782461	0.710889	0.551186	0.317154	0.725187
TCGA-EW-A6SC-01	low	0.469119	0.701984	0.671372	0.855194	0.772957	0.644215	0.673773	0.681081	0.533769	0.580193	0.675206	0.61056	0.605477	0.455576	0.661288	0.609519	0.723736	0.732874	0.507641	0.767937	0.56053	0.638141	0.750256	0.730969	0.707907	0.530967	0.386788	0.744348
TCGA-AC-A6IX-06	low	0.740826	0.704026	0.794986	0.873787	0.672403	0.637248	0.716713	0.657479	0.731211	0.584887	0.665076	0.63572	0.652615	0.453693	0.64932	0.650302	0.731829	0.76114	0.482636	0.747029	0.559637	0.566382	0.805414	0.750471	0.708286	0.509839	0.355431	0.728081
TCGA-EW-A6SA-01	high	0.227645	0.538591	0.5979	0.792372	0.651913	0.558719	0.497233	0.605931	0.352874	0.488491	0.472698	0.455843	0.480169	0.318464	0.561024	0.510173	0.647987	0.760308	0.41978	0.674398	0.441851	0.439132	0.603924	0.703457	0.634612	0.441606	0.31565	0.689666
TCGA-AO-A125-01	low	0.0277271	0.529494	0.490471	0.812555	0.650336	0.508507	0.519935	0.59393	0.305453	0.484463	0.434288	0.450729	0.447911	0.364342	0.554248	0.489713	0.64508	0.714121	0.425118	0.704538	0.384758	0.46524	0.615691	0.677426	0.600883	0.405857	0.277398	0.708251
TCGA-E9-A1NA-01	high	0.389912	0.668467	0.67407	0.841114	0.791783	0.630498	0.694223	0.67765	0.530456	0.55702	0.70508	0.600832	0.636107	0.439705	0.620831	0.617009	0.742132	0.794067	0.370978	0.765169	0.58623	0.496489	0.772125	0.722233	0.727615	0.535581	0.359879	0.713203
TCGA-A8-A08T-01	high	0.388684	0.587961	0.655755	0.852308	0.724711	0.613587	0.625645	0.636625	0.493217	0.551988	0.628909	0.555023	0.57641	0.393765	0.621008	0.602461	0.716157	0.765426	0.354478	0.738299	0.512917	0.498054	0.720632	0.711238	0.685003	0.472858	0.233204	0.707728
TCGA-BH-A0E7-01	high	0.138362	0.519864	0.570306	0.811706	0.740279	0.612078	0.577248	0.614162	0.395209	0.513986	0.552805	0.495074	0.524615	0.382006	0.608592	0.537542	0.694772	0.742715	0.391837	0.754479	0.473671	0.428923	0.621381	0.678274	0.673179	0.455028	0.243222	0.715682
TCGA-LL-A73Z-01	high	0.551601	0.668348	0.764931	0.879708	0.739058	0.629548	0.671695	0.695878	0.556834	0.525139	0.682931	0.639121	0.632941	0.415596	0.668067	0.615856	0.755592	0.763714	0.382084	0.760206	0.584326	0.536937	0.785722	0.76448	0.711309	0.548429	0.30137	0.742617
TCGA-A1-A0SO-01	high	0.435626	0.701943	0.64824	0.787299	0.678053	0.54036	0.57566	0.659764	0.41897	0.537082	0.557487	0.523996	0.553308	0.370286	0.639462	0.510619	0.646256	0.699506	0.390626	0.700525	0.464388	0.41214	0.647604	0.683017	0.621359	0.494083	0.199237	0.703785
TCGA-BH-A201-01	high	0.363364	0.607844	0.628126	0.860828	0.753401	0.62496	0.64139	0.680707	0.390093	0.507517	0.656027	0.580433	0.584579	0.420739	0.64922	0.597321	0.731723	0.766424	0.448187	0.756106	0.52576	0.518209	0.703854	0.70586	0.68257	0.517717	0.342404	0.747161
TCGA-BH-A18G-01	low	0.231414	0.646703	0.703251	0.846146	0.71892	0.581364	0.671562	0.688955	0.371361	0.559212	0.629785	0.569449	0.58549	0.342377	0.664045	0.561542	0.737834	0.735784	0.379644	0.731921	0.523809	0.408943	0.749747	0.701505	0.67554	0.545196	0.228115	0.716825
TCGA-D8-A141-01	low	0.623403	0.707569	0.817732	0.876071	0.774426	0.659574	0.720037	0.671653	0.664566	0.593974	0.722215	0.678519	0.663088	0.483833	0.652459	0.663568	0.753111	0.774814	0.472896	0.756832	0.610661	0.562119	0.841174	0.750658	0.730762	0.586276	0.320243	0.752342
TCGA-A7-A0CG-01	high	0.602974	0.714499	0.771334	0.87793	0.758342	0.656763	0.672051	0.684344	0.606898	0.578004	0.661667	0.636564	0.640913	0.451854	0.666985	0.635491	0.749531	0.765506	0.474677	0.782776	0.577495	0.637422	0.797428	0.750551	0.71939	0.556637	0.327938	0.75454
TCGA-AN-A041-01	low	0.381108	0.601989	0.634503	0.862367	0.731933	0.609936	0.614833	0.638782	0.434273	0.539505	0.586032	0.561916	0.590463	0.425981	0.619538	0.617391	0.713315	0.795808	0.406593	0.734252	0.511003	0.435629	0.731054	0.746015	0.696173	0.492567	0.332949	0.726319
TCGA-EW-A1P4-01	high	0.557549	0.784457	0.788196	0.893623	0.766357	0.648246	0.712519	0.725507	0.586739	0.53499	0.752988	0.649192	0.657458	0.474321	0.715512	0.683614	0.730289	0.724141	0.419952	0.742396	0.596482	0.579107	0.802133	0.759869	0.722625	0.650525	0.450419	0.729201
TCGA-BH-A0H6-01	high	0.253856	0.537863	0.625582	0.833701	0.766133	0.610488	0.602468	0.63644	0.340238	0.543695	0.615809	0.56562	0.551539	0.404729	0.616081	0.54893	0.713041	0.755945	0.394899	0.752557	0.52885	0.49009	0.693175	0.73546	0.686071	0.513088	0.308464	0.729558
TCGA-D8-A1XU-01	low	0.371649	0.584549	0.664311	0.846562	0.766715	0.620198	0.623604	0.620163	0.496911	0.521355	0.628848	0.605394	0.594819	0.407831	0.6119	0.599967	0.735296	0.769639	0.4221	0.742067	0.533864	0.490801	0.708985	0.709152	0.675932	0.503399	0.262227	0.718555
TCGA-A8-A09D-01	low	0.373609	0.609191	0.712507	0.855279	0.775069	0.610493	0.672116	0.727343	0.486907	0.579091	0.732473	0.640389	0.625216	0.426959	0.626657	0.59735	0.721339	0.790103	0.424664	0.741414	0.594854	0.560902	0.792864	0.739117	0.704887	0.539918	0.347278	0.737478
TCGA-BH-A8FZ-01	high	0.606969	0.678189	0.74763	0.861578	0.766087	0.671168	0.684111	0.719039	0.639243	0.559096	0.764623	0.636601	0.657881	0.48588	0.662736	0.645417	0.755096	0.795968	0.511775	0.801028	0.628414	0.691649	0.83485	0.775011	0.728677	0.558901	0.399738	0.776858
TCGA-E9-A3Q9-01	low	0.480846	0.576343	0.712302	0.848725	0.67886	0.608056	0.658879	0.653839	0.567501	0.5123	0.633801	0.584016	0.596539	0.409605	0.581885	0.618483	0.703498	0.751452	0.51555	0.750697	0.571406	0.530162	0.742147	0.737939	0.680375	0.52187	0.317547	0.746745
TCGA-BH-A18R-01	low	0.518688	0.721864	0.719462	0.831092	0.710934	0.602009	0.65772	0.671992	0.566305	0.548782	0.635209	0.599152	0.587732	0.429448	0.652335	0.599947	0.721043	0.735093	0.47387	0.740129	0.514826	0.570031	0.746994	0.723564	0.681765	0.493431	0.356155	0.708275
TCGA-BH-A0HK-01	low	0.440765	0.633532	0.678581	0.862554	0.750445	0.649324	0.665294	0.666999	0.477241	0.539052	0.636809	0.576615	0.613776	0.418956	0.64186	0.544688	0.734752	0.763271	0.477262	0.741101	0.560205	0.524234	0.731253	0.727482	0.689411	0.541909	0.282042	0.735534
TCGA-A7-A0D9-01	high	0.282232	0.534133	0.614935	0.831197	0.732757	0.591452	0.573337	0.660455	0.371321	0.469522	0.612345	0.547112	0.533895	0.411592	0.5291	0.549964	0.693656	0.752927	0.394108	0.751559	0.476625	0.412912	0.664053	0.696162	0.672533	0.454091	0.294771	0.717886
TCGA-AO-A03L-01	low	0.491982	0.710761	0.729784	0.865933	0.735566	0.641177	0.651179	0.670278	0.548014	0.545795	0.648845	0.579075	0.616178	0.436036	0.656006	0.595099	0.735087	0.781557	0.41782	0.733665	0.553242	0.564362	0.762645	0.723899	0.708702	0.535593	0.361527	0.723716
TCGA-E2-A1B1-01	low	0.535324	0.725377	0.74689	0.888612	0.786445	0.661092	0.691483	0.71221	0.587914	0.547193	0.703989	0.643922	0.646537	0.446343	0.675291	0.636463	0.745323	0.764382	0.482033	0.755396	0.59811	0.587754	0.804569	0.723095	0.750611	0.570142	0.351217	0.743697
TCGA-EW-A6SD-01	high	0.566139	0.688988	0.745637	0.848303	0.738915	0.599772	0.678093	0.666696	0.572392	0.546947	0.687908	0.625168	0.626505	0.463931	0.650642	0.616211	0.720396	0.741847	0.394113	0.726533	0.525736	0.496138	0.807756	0.740674	0.683422	0.518202	0.433478	0.709672
TCGA-BH-A0DV-01	high	0.521184	0.609506	0.702072	0.872936	0.768356	0.674082	0.66749	0.702603	0.535904	0.606978	0.678397	0.621683	0.646532	0.435885	0.65745	0.604991	0.753327	0.781494	0.486102	0.7565	0.623634	0.65307	0.754498	0.752266	0.73542	0.567201	0.347111	0.744795
TCGA-OL-A5S0-01	low	0.533122	0.720152	0.742542	0.860059	0.734798	0.626968	0.685385	0.706681	0.559292	0.520167	0.733356	0.625091	0.648932	0.394498	0.664788	0.642276	0.745492	0.732034	0.454868	0.711752	0.60612	0.580993	0.797186	0.741063	0.678855	0.556437	0.290743	0.746343
TCGA-A8-A0AB-01	high	0.284681	0.577197	0.569357	0.808674	0.722384	0.572918	0.543245	0.621762	0.330424	0.515937	0.538881	0.519561	0.483297	0.350208	0.614088	0.544974	0.654191	0.721351	0.380792	0.739428	0.466677	0.54774	0.622681	0.670152	0.638113	0.455859	0.191901	0.689819
TCGA-OL-A6VQ-01	high	0.534926	0.658831	0.699306	0.85898	0.750562	0.635923	0.656018	0.636863	0.540333	0.554274	0.631712	0.588903	0.622751	0.414886	0.648331	0.603677	0.73749	0.768166	0.502481	0.772233	0.556776	0.6099	0.703435	0.73573	0.717397	0.537811	0.340736	0.75521
TCGA-B6-A1KF-01	high	0.247993	0.554121	0.504824	0.825785	0.688578	0.505978	0.549067	0.634296	0.284264	0.482942	0.581036	0.504298	0.518277	0.367605	0.64353	0.532012	0.729368	0.69664	0.336728	0.743959	0.454305	0.466018	0.629236	0.710479	0.60572	0.445949	0.230024	0.71408
TCGA-AO-A12E-01	low	0.398549	0.656174	0.651714	0.841426	0.746372	0.645519	0.63813	0.717909	0.495246	0.552258	0.668689	0.60112	0.595163	0.439345	0.654591	0.59393	0.732592	0.752575	0.46018	0.780365	0.557265	0.640802	0.758316	0.723798	0.693807	0.525784	0.370192	0.748976
TCGA-C8-A26W-01	low	0.566504	0.71648	0.763453	0.867804	0.718744	0.626219	0.672666	0.650153	0.597095	0.556157	0.607226	0.615812	0.620119	0.419337	0.654606	0.619692	0.74486	0.772633	0.435605	0.740972	0.559093	0.556885	0.749398	0.733025	0.696027	0.539713	0.293738	0.733967
TCGA-3C-AALK-01	low	0.481712	0.64457	0.713705	0.858269	0.745112	0.624891	0.646994	0.65704	0.501114	0.532029	0.638064	0.61441	0.615653	0.415416	0.642002	0.615426	0.72149	0.795107	0.406046	0.721734	0.542141	0.531463	0.740027	0.725106	0.724132	0.522026	0.312756	0.733616
TCGA-C8-A12L-01	high	0.422369	0.690489	0.698975	0.872318	0.722849	0.537763	0.622749	0.670193	0.490498	0.523671	0.683746	0.600646	0.602176	0.485242	0.666036	0.623723	0.709418	0.798985	0.374165	0.743388	0.535975	0.515454	0.752809	0.723249	0.698188	0.536815	0.350721	0.697364
TCGA-A2-A0YC-01	low	0.369552	0.645989	0.678287	0.834479	0.753148	0.641646	0.6344	0.680792	0.511062	0.552228	0.660174	0.575908	0.595293	0.425869	0.637641	0.621267	0.697205	0.736602	0.462181	0.765215	0.562462	0.560833	0.735084	0.713122	0.708962	0.51912	0.364483	0.731823
TCGA-BH-A1EU-01	low	0.634968	0.716836	0.763309	0.869931	0.775303	0.679681	0.690805	0.716056	0.684591	0.579363	0.712249	0.632684	0.642267	0.446761	0.665694	0.662176	0.729659	0.721248	0.508049	0.785406	0.605381	0.670228	0.798396	0.750448	0.728838	0.585043	0.387863	0.755475
TCGA-A8-A07Z-01	high	0.383934	0.633493	0.722281	0.841234	0.710381	0.606689	0.644829	0.66581	0.517865	0.474322	0.647979	0.592203	0.58453	0.35448	0.621327	0.629706	0.718841	0.733195	0.413573	0.718807	0.536854	0.559162	0.733242	0.756704	0.680804	0.519422	0.415765	0.725148
TCGA-A7-A13D-01	high	0.159371	0.628777	0.421172	0.826656	0.733336	0.569026	0.562584	0.618537	0.272814	0.531367	0.603619	0.507759	0.514794	0.386725	0.62694	0.541267	0.640127	0.709569	0.257588	0.678446	0.418008	0.388922	0.61889	0.653141	0.626294	0.417714	0.16961	0.703328
TCGA-A2-A0YD-01	low	0.507256	0.669869	0.712414	0.859335	0.793528	0.656089	0.69894	0.698175	0.560192	0.552505	0.686471	0.640573	0.651013	0.420062	0.649436	0.625127	0.73566	0.766305	0.499065	0.788324	0.59744	0.623266	0.80304	0.753541	0.72932	0.554302	0.441304	0.746577
TCGA-AO-A0JI-01	high	0.493112	0.641543	0.69346	0.815918	0.713907	0.615574	0.592212	0.637121	0.506226	0.564122	0.543019	0.525218	0.549715	0.376856	0.611733	0.532846	0.718341	0.712929	0.441821	0.725175	0.516179	0.59893	0.59827	0.692699	0.64223	0.474134	0.319277	0.717448
TCGA-A8-A06Y-01	high	0.216895	0.492593	0.581942	0.83128	0.699156	0.561689	0.576875	0.627667	0.329428	0.467357	0.544947	0.519538	0.512618	0.373794	0.55006	0.548203	0.711337	0.77825	0.406171	0.723379	0.446965	0.349255	0.624952	0.724266	0.656447	0.435424	0.232072	0.686922
TCGA-A8-A09I-01	low	0.451079	0.730756	0.738671	0.867645	0.776259	0.633366	0.659767	0.691301	0.603906	0.519628	0.713365	0.624372	0.620275	0.43873	0.635282	0.63639	0.721267	0.782751	0.429735	0.749364	0.565406	0.497699	0.797845	0.709921	0.687264	0.54664	0.447865	0.728177
TCGA-A8-A0A2-01	high	0.462712	0.621234	0.699949	0.830718	0.680104	0.626443	0.631718	0.595931	0.514842	0.532895	0.602818	0.549503	0.57476	0.327897	0.615014	0.583242	0.686554	0.770168	0.436655	0.743172	0.492543	0.469291	0.734151	0.692851	0.686417	0.479478	0.219478	0.708803
TCGA-AC-A2FE-01	low	0.528779	0.718591	0.813531	0.861252	0.753773	0.64046	0.725906	0.712091	0.565302	0.539579	0.697666	0.634863	0.666965	0.438301	0.667058	0.629342	0.716134	0.737984	0.501022	0.772051	0.605297	0.637238	0.838972	0.762054	0.738793	0.589575	0.429037	0.761538
TCGA-A8-A08J-01	high	0.398201	0.627665	0.674005	0.861179	0.757642	0.610645	0.637694	0.688502	0.512098	0.467986	0.705342	0.58505	0.595806	0.422833	0.616446	0.611872	0.708337	0.78862	0.391587	0.73777	0.549377	0.479744	0.759894	0.703204	0.671165	0.49539	0.291945	0.717114
TCGA-BH-A1ES-06	high	0.20224	0.558797	0.585862	0.821728	0.735008	0.535368	0.534091	0.678298	0.268112	0.444451	0.595285	0.499413	0.552214	0.431916	0.564815	0.60107	0.670008	0.758189	0.402356	0.732263	0.491791	0.354507	0.674781	0.748185	0.656626	0.501971	0.492364	0.72977
TCGA-5T-A9QA-01	high	0.108151	0.558158	0.633468	0.821058	0.659138	0.537376	0.575472	0.668289	0.246266	0.482546	0.545412	0.506256	0.507305	0.415705	0.554108	0.546671	0.689638	0.737869	0.434522	0.666401	0.466137	0.373847	0.654183	0.703439	0.63322	0.440538	0.298414	0.702196
TCGA-A1-A0SQ-01	high	0.434985	0.610034	0.659499	0.832521	0.713052	0.617311	0.607973	0.655582	0.478623	0.521537	0.633322	0.558906	0.57143	0.396789	0.608591	0.596345	0.683202	0.759214	0.522552	0.693461	0.541682	0.508187	0.694343	0.733573	0.707719	0.501251	0.377777	0.725896
TCGA-AC-A3QP-01	low	0.551952	0.57333	0.725696	0.845721	0.72329	0.632783	0.66741	0.648667	0.541791	0.534106	0.645033	0.603727	0.617129	0.395229	0.607095	0.627554	0.733847	0.766609	0.435671	0.732567	0.599031	0.615521	0.790625	0.741724	0.707603	0.525384	0.284464	0.736901
TCGA-D8-A1JB-01	low	0.666307	0.682597	0.813819	0.888384	0.72732	0.636444	0.723578	0.65636	0.675382	0.553357	0.666848	0.629022	0.657964	0.4006	0.655322	0.664247	0.736278	0.751598	0.47717	0.744228	0.574759	0.588504	0.809928	0.761444	0.718295	0.560341	0.326634	0.735705
TCGA-BH-A18S-01	high	0.302511	0.565516	0.677658	0.837862	0.71151	0.613399	0.596419	0.628925	0.415818	0.480339	0.594293	0.608908	0.531557	0.441012	0.575137	0.57709	0.700178	0.768946	0.468173	0.730027	0.520516	0.508691	0.684734	0.720487	0.662319	0.4679	0.238811	0.717681
TCGA-A2-A0CW-01	high	0.407471	0.668859	0.715328	0.836172	0.725625	0.583912	0.625986	0.66481	0.479428	0.484492	0.594036	0.579635	0.580352	0.417654	0.626741	0.587039	0.71813	0.761118	0.410447	0.709524	0.516469	0.451871	0.759952	0.731487	0.661668	0.484922	0.422505	0.70947
TCGA-A8-A09K-01	low	0.496611	0.656459	0.780148	0.833679	0.715453	0.596543	0.634529	0.641873	0.584319	0.550121	0.580987	0.554933	0.568376	0.36907	0.583187	0.539946	0.677624	0.763741	0.438794	0.712677	0.504196	0.551885	0.710881	0.701938	0.668183	0.481296	0.2036	0.71267
TCGA-E9-A22G-01	high	0.447346	0.739879	0.705628	0.816622	0.705994	0.589781	0.600701	0.662375	0.457377	0.534144	0.594213	0.57465	0.57882	0.390661	0.681358	0.578422	0.689248	0.710556	0.391935	0.701293	0.474928	0.408847	0.677788	0.702324	0.67442	0.517523	0.332727	0.700214
TCGA-E2-A573-01	high	0.620813	0.778183	0.810818	0.876095	0.720827	0.591635	0.715283	0.699505	0.643712	0.537703	0.694299	0.619668	0.641089	0.45643	0.669906	0.661936	0.74966	0.74718	0.431389	0.734776	0.57745	0.556686	0.827422	0.762391	0.70301	0.556578	0.366978	0.733573
TCGA-AR-A0TP-01	high	0.182391	0.602419	0.518012	0.834329	0.730704	0.574237	0.547876	0.685997	0.304394	0.520861	0.603147	0.58248	0.539123	0.331124	0.614567	0.557507	0.670241	0.736283	0.388795	0.708461	0.465765	0.450426	0.633728	0.71652	0.636863	0.504092	0.145908	0.743812
TCGA-AO-A1KT-01	low	0.403014	0.664533	0.672591	0.848606	0.754338	0.632059	0.611066	0.679668	0.46746	0.540855	0.647688	0.586464	0.586446	0.408475	0.650068	0.617322	0.726316	0.780414	0.449209	0.765967	0.574856	0.509735	0.768362	0.730004	0.697219	0.538801	0.395909	0.72856
TCGA-BH-A203-01	low	0.524958	0.744174	0.741851	0.857716	0.728137	0.609837	0.625046	0.695375	0.562707	0.554175	0.674982	0.643813	0.598208	0.434667	0.679439	0.611545	0.732663	0.764481	0.43323	0.762732	0.552482	0.547066	0.786937	0.750863	0.668976	0.531702	0.333047	0.727606
TCGA-B6-A0RM-01	high	0.355726	0.568039	0.664273	0.819652	0.712195	0.601713	0.59602	0.638154	0.45226	0.598955	0.52862	0.524562	0.547774	0.370756	0.603588	0.535297	0.67129	0.733151	0.396644	0.80289	0.468023	0.531889	0.672677	0.700414	0.671962	0.49369	0.235486	0.711478
TCGA-A1-A0SP-01	low	0.566301	0.735924	0.71068	0.864421	0.734288	0.661242	0.660504	0.740268	0.579736	0.538921	0.738096	0.633754	0.650609	0.436484	0.693207	0.681802	0.711404	0.7234	0.388581	0.727193	0.577604	0.540189	0.773918	0.761587	0.703182	0.572985	0.328686	0.748945
TCGA-A1-A0SB-01	high	0.314196	0.521191	0.534502	0.809899	0.647679	0.580261	0.578598	0.619148	0.228111	0.539	0.479468	0.523373	0.530158	0.34358	0.620926	0.492982	0.690902	0.710112	0.35911	0.699984	0.425701	0.489787	0.590355	0.687922	0.63263	0.446437	0.104867	0.717341
TCGA-AC-A6IV-01	low	0.492586	0.668837	0.771694	0.865709	0.800659	0.658918	0.730256	0.734323	0.561658	0.542478	0.72488	0.644059	0.65795	0.387903	0.65165	0.633851	0.750891	0.766245	0.455165	0.765432	0.634997	0.600558	0.838537	0.764086	0.738903	0.570504	0.386455	0.756739
TCGA-OL-A5RY-01	low	0.747942	0.752869	0.827036	0.893959	0.741685	0.662473	0.723524	0.726084	0.724892	0.594549	0.759037	0.661259	0.675386	0.456951	0.678308	0.664395	0.751237	0.755217	0.493163	0.766347	0.648751	0.589302	0.853996	0.788683	0.722125	0.581509	0.397625	0.746831
TCGA-LL-A7SZ-01	low	0.666321	0.705268	0.815831	0.856621	0.682272	0.590188	0.718953	0.680821	0.648941	0.514978	0.714632	0.606052	0.639316	0.409957	0.625457	0.618359	0.698708	0.770165	0.4336	0.703495	0.601035	0.540495	0.847994	0.767549	0.668444	0.541643	0.31411	0.735532
TCGA-AO-A03R-01	low	0.549072	0.738211	0.794136	0.850983	0.741617	0.610556	0.680205	0.678942	0.578562	0.573924	0.641465	0.578502	0.598493	0.466771	0.665053	0.61995	0.716872	0.751034	0.458823	0.703554	0.588265	0.567868	0.769179	0.735054	0.674832	0.570352	0.283227	0.735077
TCGA-EW-A1PD-01	high	0.365278	0.623127	0.654073	0.853893	0.751839	0.645676	0.64158	0.698623	0.426716	0.573497	0.646231	0.562453	0.597151	0.38068	0.617825	0.57994	0.68127	0.75526	0.428872	0.737102	0.533256	0.529287	0.702611	0.727599	0.707026	0.505285	0.284459	0.717275
TCGA-BH-A1FG-01	high	0.351514	0.596129	0.68849	0.833266	0.737882	0.608493	0.554541	0.657536	0.479531	0.55432	0.598801	0.54828	0.551448	0.353733	0.595257	0.573776	0.710547	0.74328	0.423108	0.765745	0.537869	0.556778	0.70289	0.725538	0.665841	0.512012	0.300686	0.726266
TCGA-AO-A0JA-01	low	0.450671	0.673651	0.698404	0.870705	0.752669	0.636769	0.66315	0.676879	0.544075	0.573727	0.639626	0.618387	0.600909	0.433155	0.661423	0.626256	0.718486	0.745109	0.416854	0.730999	0.568968	0.581647	0.79087	0.72433	0.709045	0.533464	0.383281	0.719164
TCGA-A2-A04T-01	high	0.542221	0.758649	0.778345	0.866901	0.725825	0.624307	0.690281	0.709953	0.551341	0.515867	0.702253	0.609869	0.622213	0.374879	0.683003	0.664573	0.706995	0.687632	0.411355	0.7215	0.554522	0.505012	0.794035	0.741861	0.712315	0.581784	0.254413	0.752978
TCGA-BH-A0DH-01	high	0.474202	0.631096	0.689707	0.833807	0.704391	0.602081	0.625705	0.640965	0.540321	0.527609	0.623077	0.564831	0.571984	0.444826	0.624471	0.587832	0.710897	0.762994	0.411701	0.729933	0.520918	0.484959	0.73042	0.714126	0.66722	0.524995	0.350368	0.7234
TCGA-D8-A1XF-01	high	0.443007	0.63178	0.627924	0.824385	0.729508	0.604566	0.583552	0.667861	0.485285	0.519543	0.614418	0.541174	0.529745	0.363982	0.584059	0.553898	0.671128	0.761367	0.395691	0.701078	0.485355	0.49027	0.649763	0.698353	0.64296	0.464767	0.261877	0.685906
TCGA-A8-A06T-01	high	0.455516	0.643218	0.728753	0.833271	0.695515	0.595963	0.621031	0.666978	0.506378	0.458419	0.616477	0.562773	0.570559	0.378526	0.595232	0.618114	0.70539	0.757016	0.423375	0.718925	0.501741	0.501638	0.689183	0.709201	0.686343	0.500438	0.304248	0.727293
TCGA-LL-A50Y-01	low	0.559002	0.598456	0.725145	0.838701	0.708476	0.613957	0.641164	0.642793	0.56246	0.524098	0.644556	0.576771	0.570975	0.367634	0.608066	0.617408	0.713868	0.774787	0.467984	0.736477	0.589294	0.564045	0.775636	0.753621	0.688994	0.499957	0.300345	0.722793
TCGA-E9-A3QA-01	high	0.698035	0.780966	0.805899	0.875715	0.734283	0.62089	0.744767	0.734881	0.713199	0.551301	0.782921	0.674424	0.673099	0.490103	0.690425	0.660522	0.729279	0.752301	0.417351	0.737686	0.607804	0.532323	0.858249	0.778462	0.733799	0.621575	0.385938	0.778216
TCGA-EW-A2FW-01	high	0.3325	0.650123	0.673787	0.832798	0.676229	0.569282	0.597595	0.656047	0.396283	0.513638	0.605697	0.539486	0.548957	0.35886	0.625239	0.574688	0.670845	0.738738	0.44569	0.705958	0.524096	0.52475	0.672501	0.713961	0.660592	0.506344	0.362002	0.709236
TCGA-AR-A2LN-01	low	0.52667	0.582765	0.689328	0.86148	0.756327	0.657827	0.701531	0.66579	0.573216	0.560398	0.64538	0.599466	0.632692	0.439111	0.619421	0.619918	0.73243	0.764419	0.502671	0.778566	0.577912	0.637853	0.743139	0.745852	0.741508	0.524718	0.357466	0.766313
TCGA-AO-A0J8-01	low	0.460462	0.645187	0.71971	0.869232	0.763935	0.628439	0.659865	0.678704	0.516914	0.548692	0.666644	0.631359	0.599414	0.441545	0.629823	0.652384	0.715039	0.762092	0.448921	0.770505	0.572126	0.538489	0.756333	0.731639	0.70091	0.545007	0.38798	0.736189
TCGA-AO-A1KS-01	low	0.357834	0.726658	0.682377	0.821963	0.734998	0.638225	0.593582	0.664976	0.501327	0.554631	0.621722	0.561336	0.584752	0.358494	0.655572	0.566535	0.717923	0.696209	0.434937	0.731086	0.513742	0.592201	0.713693	0.683313	0.682209	0.48966	0.321694	0.69916
TCGA-OL-A66J-01	low	0.415722	0.548678	0.691662	0.850642	0.733762	0.573794	0.661157	0.692374	0.465856	0.509421	0.637287	0.571905	0.597213	0.364328	0.624958	0.561064	0.701779	0.721828	0.471604	0.743465	0.566822	0.55341	0.716186	0.733871	0.698094	0.521465	0.333739	0.724238
TCGA-A7-A0CD-01	high	0.290197	0.587516	0.629915	0.826472	0.735072	0.602023	0.608572	0.614113	0.428921	0.51597	0.564005	0.536728	0.536933	0.359594	0.609481	0.51762	0.699067	0.788268	0.402337	0.702284	0.482181	0.478343	0.639169	0.689351	0.667718	0.484134	0.236771	0.701376
TCGA-EW-A2FS-01	low	0.57564	0.681415	0.742565	0.835701	0.723578	0.611702	0.627513	0.655032	0.585868	0.558158	0.593586	0.546683	0.586548	0.445264	0.625433	0.565267	0.718808	0.706411	0.502883	0.71953	0.511262	0.499698	0.717923	0.741464	0.677275	0.528306	0.251484	0.752829
TCGA-D8-A1JT-01	high	0.226235	0.65803	0.636687	0.821202	0.731239	0.623139	0.593612	0.669278	0.473831	0.549447	0.649589	0.513334	0.537301	0.358069	0.631473	0.598623	0.705946	0.713281	0.410718	0.727073	0.478534	0.487304	0.70523	0.690547	0.670139	0.515568	0.347798	0.687786
TCGA-D8-A1JS-01	high	0.257045	0.52292	0.635812	0.829877	0.663052	0.561718	0.566756	0.612629	0.370469	0.453348	0.567476	0.559952	0.522725	0.400845	0.576872	0.539063	0.677997	0.74161	0.396057	0.736661	0.510853	0.472951	0.644078	0.717221	0.637611	0.441812	0.328646	0.716733
TCGA-BH-A0DT-01	high	0.51766	0.652097	0.720543	0.866278	0.701881	0.631754	0.667681	0.653298	0.544528	0.574551	0.636908	0.603367	0.619176	0.419021	0.649031	0.648644	0.729131	0.747681	0.447197	0.735824	0.541666	0.574098	0.746456	0.733284	0.712576	0.556329	0.285736	0.725315
TCGA-B6-A0IE-01	low	0.489089	0.575319	0.679919	0.829927	0.681372	0.556428	0.601654	0.627661	0.489813	0.48189	0.509896	0.553304	0.53856	0.352138	0.602218	0.5172	0.69823	0.748098	0.339765	0.704185	0.477239	0.494131	0.669055	0.721148	0.639131	0.475459	0.229531	0.707464
TCGA-BH-A0BT-01	low	0.453223	0.625065	0.724961	0.834229	0.750099	0.591921	0.605284	0.652013	0.509825	0.503073	0.61543	0.575617	0.575474	0.433805	0.603157	0.602628	0.725389	0.75577	0.40759	0.766678	0.515595	0.52672	0.722766	0.725245	0.688812	0.542392	0.264678	0.726444
TCGA-AR-A1AH-01	high	0.274252	0.697816	0.595803	0.804346	0.709507	0.588683	0.563963	0.636434	0.360268	0.549343	0.564413	0.523088	0.536835	0.372965	0.667733	0.560268	0.677492	0.724985	0.388318	0.694215	0.469106	0.531322	0.676219	0.687129	0.650468	0.46559	0.321124	0.702451
TCGA-A2-A0EU-01	high	0.315039	0.631622	0.684538	0.83412	0.766534	0.628966	0.596959	0.663302	0.424044	0.559	0.596629	0.530738	0.576766	0.367452	0.637863	0.572608	0.754038	0.743136	0.441435	0.755405	0.495875	0.570382	0.692483	0.702792	0.676199	0.505213	0.31926	0.717293
TCGA-D8-A1X8-01	low	0.471872	0.655595	0.705955	0.867221	0.758877	0.644145	0.657507	0.661917	0.52573	0.55139	0.669586	0.624497	0.622994	0.3834	0.661299	0.631933	0.718882	0.750256	0.491838	0.749322	0.579173	0.669281	0.759365	0.736615	0.708598	0.55361	0.380219	0.730583
TCGA-AC-A3EH-01	high	0.340083	0.594571	0.683831	0.830174	0.739998	0.622628	0.616049	0.623507	0.384571	0.497744	0.595522	0.567761	0.576166	0.412353	0.608396	0.61859	0.700937	0.775029	0.42914	0.758025	0.547197	0.530762	0.743082	0.745385	0.698901	0.506922	0.346732	0.703492
TCGA-AN-A0FW-01	low	0.448943	0.654572	0.713547	0.85664	0.709091	0.603157	0.638487	0.672755	0.482033	0.527669	0.592423	0.578746	0.592624	0.377983	0.60161	0.552755	0.695739	0.749346	0.382022	0.703076	0.533944	0.51935	0.698524	0.75091	0.696811	0.500597	0.295198	0.724993
TCGA-D8-A1XL-01	low	0.583252	0.719434	0.806814	0.836204	0.72213	0.620159	0.68491	0.697646	0.615458	0.561812	0.694222	0.610395	0.624955	0.422499	0.620305	0.654639	0.712745	0.778222	0.432537	0.718084	0.591232	0.562013	0.80647	0.733981	0.697349	0.561109	0.365931	0.725981
TCGA-BH-A0WA-01	high	0.428601	0.689059	0.693174	0.877448	0.715833	0.62003	0.639127	0.704896	0.467412	0.513835	0.671002	0.626175	0.598721	0.433404	0.674529	0.611432	0.738821	0.730913	0.333202	0.711565	0.486491	0.481845	0.73308	0.720976	0.67201	0.55629	0.247679	0.750312
TCGA-B6-A0I5-01	low	0.476853	0.62547	0.721284	0.850496	0.694329	0.598066	0.627486	0.650108	0.509182	0.532946	0.611697	0.566342	0.589241	0.447646	0.594378	0.607047	0.726745	0.785643	0.42117	0.720859	0.547479	0.546357	0.756195	0.733205	0.689373	0.489335	0.344335	0.722189
TCGA-C8-A12Z-01	high	0.309812	0.634485	0.60603	0.814518	0.729106	0.590579	0.565405	0.655713	0.423549	0.522415	0.602287	0.576903	0.540319	0.413152	0.639498	0.618068	0.700351	0.792044	0.344018	0.728322	0.486113	0.413612	0.691408	0.683644	0.648581	0.482853	0.309967	0.720381
TCGA-E2-A1LL-01	low	0.399227	0.655589	0.623418	0.864028	0.703944	0.587536	0.610425	0.673272	0.423352	0.498946	0.635342	0.565981	0.572258	0.425023	0.682694	0.591966	0.755872	0.727006	0.400627	0.712253	0.529788	0.468942	0.678091	0.721073	0.655821	0.520246	0.292664	0.738935
TCGA-A2-A0EV-01	low	0.467325	0.668872	0.741808	0.873942	0.746836	0.634229	0.651697	0.702058	0.55267	0.538706	0.681852	0.599612	0.621349	0.440723	0.656637	0.630839	0.732208	0.771063	0.444604	0.753405	0.569174	0.576103	0.773545	0.727689	0.702508	0.546924	0.335507	0.738197
TCGA-AC-A62V-01	low	0.191776	0.60491	0.670299	0.821869	0.71992	0.622885	0.620962	0.664398	0.356651	0.487213	0.618353	0.536589	0.556716	0.374796	0.569227	0.540407	0.71026	0.771529	0.421456	0.722401	0.586141	0.526548	0.725832	0.737043	0.648556	0.495784	0.358985	0.704975
TCGA-OK-A5Q2-01	high	0.652814	0.720735	0.768957	0.870702	0.758016	0.629312	0.703807	0.676625	0.638165	0.570152	0.664093	0.603083	0.623291	0.413646	0.689435	0.614608	0.736643	0.786767	0.452777	0.745479	0.559589	0.54216	0.812761	0.752509	0.701034	0.563957	0.352257	0.74693
TCGA-BH-A42T-01	low	0.412529	0.689966	0.723458	0.831167	0.710878	0.606028	0.670391	0.6502	0.468092	0.552598	0.63512	0.626133	0.607858	0.399286	0.63559	0.590399	0.697159	0.760099	0.500441	0.752155	0.551974	0.509235	0.748464	0.722885	0.674686	0.533398	0.344096	0.71306
TCGA-E2-A154-01	low	0.162798	0.561093	0.592836	0.841375	0.756188	0.608608	0.553341	0.617468	0.367594	0.556616	0.588671	0.5116	0.528336	0.274181	0.59342	0.530146	0.676661	0.735735	0.398676	0.745601	0.488312	0.451817	0.674095	0.697069	0.670058	0.447046	0.285955	0.717998
TCGA-C8-A1HG-01	low	0.571945	0.734924	0.813774	0.853002	0.734825	0.581133	0.664817	0.69366	0.620119	0.554961	0.700892	0.633682	0.608225	0.475808	0.660106	0.608379	0.703821	0.754657	0.406866	0.745953	0.551259	0.505902	0.792437	0.717645	0.688064	0.586037	0.22274	0.713808
TCGA-A8-A06X-01	low	0.443758	0.679104	0.723895	0.840843	0.767105	0.606975	0.65275	0.672638	0.540494	0.522952	0.614655	0.590716	0.595162	0.399877	0.601143	0.599287	0.681244	0.769016	0.41653	0.737812	0.539237	0.490162	0.742112	0.723361	0.704565	0.52374	0.344657	0.715659
TCGA-B6-A0WZ-01	high	0.133171	0.571702	0.633908	0.836677	0.725635	0.573801	0.59081	0.60639	0.352031	0.481565	0.530887	0.525271	0.535694	0.42234	0.584702	0.567615	0.701139	0.768718	0.39016	0.726692	0.463909	0.454418	0.685042	0.714561	0.640245	0.44413	0.347788	0.70586
TCGA-AC-A23H-01	high	0.283165	0.638854	0.629003	0.828393	0.710587	0.555116	0.589097	0.663227	0.391703	0.516611	0.631925	0.561357	0.569042	0.478586	0.61437	0.588484	0.707856	0.761316	0.351059	0.719274	0.505111	0.450007	0.702802	0.713164	0.681561	0.493727	0.488016	0.712313
TCGA-E2-A1B6-01	low	0.792201	0.813331	0.880677	0.893876	0.692444	0.649082	0.730369	0.698717	0.790375	0.561045	0.681026	0.652062	0.639185	0.427508	0.650833	0.6784	0.716312	0.754724	0.464551	0.701575	0.558421	0.49064	0.829679	0.78173	0.686493	0.611809	0.27055	0.746791
TCGA-A8-A093-01	high	0.271008	0.525402	0.571204	0.825055	0.730787	0.578315	0.590107	0.653446	0.34254	0.542104	0.574704	0.524131	0.547429	0.35036	0.60514	0.561558	0.692537	0.749846	0.399918	0.738444	0.497209	0.521398	0.636422	0.658813	0.676054	0.456218	0.179538	0.707058
TCGA-AR-A1AM-01	low	0.507752	0.568814	0.70467	0.860531	0.754305	0.612084	0.64412	0.661267	0.516349	0.493378	0.624708	0.600712	0.611565	0.39515	0.623263	0.574042	0.727025	0.789875	0.433811	0.745092	0.542513	0.547071	0.718432	0.745528	0.706515	0.496898	0.227655	0.737617
TCGA-AO-A0J9-01	low	0.462777	0.666234	0.774501	0.886845	0.745658	0.624299	0.67971	0.73378	0.507882	0.528914	0.722287	0.62753	0.644196	0.424467	0.678741	0.642989	0.740409	0.739362	0.443887	0.753698	0.641756	0.572904	0.823715	0.745104	0.717289	0.57816	0.31551	0.717246
TCGA-BH-A6R9-01	low	0.485897	0.671373	0.748312	0.884983	0.764256	0.680591	0.733671	0.72687	0.567594	0.552933	0.803507	0.677144	0.667958	0.419541	0.656357	0.657144	0.771383	0.753213	0.449827	0.761528	0.665443	0.585103	0.828759	0.76116	0.738568	0.597039	0.409396	0.75348
TCGA-D8-A1XC-01	high	0.105008	0.550238	0.5895	0.806377	0.692231	0.61387	0.585225	0.623733	0.368005	0.503269	0.600604	0.576544	0.515209	0.377124	0.58004	0.510977	0.664372	0.740926	0.397513	0.727307	0.505658	0.494403	0.646372	0.712832	0.650185	0.458713	0.276771	0.703935
TCGA-BH-A0BZ-01	low	0.537141	0.721603	0.815253	0.868403	0.773639	0.637265	0.725894	0.724654	0.570747	0.527048	0.722147	0.649014	0.654746	0.437506	0.65125	0.64538	0.740413	0.806959	0.402984	0.752219	0.587327	0.50485	0.833982	0.77015	0.736367	0.580415	0.328485	0.729816
TCGA-BH-A0E6-01	low	0.617369	0.708548	0.75693	0.836607	0.699813	0.603602	0.605636	0.699173	0.60598	0.503489	0.634292	0.607867	0.611534	0.394551	0.63991	0.600885	0.710226	0.73011	0.399202	0.745385	0.563876	0.475461	0.76122	0.759846	0.673357	0.536765	0.321261	0.737514
TCGA-A2-A0ER-01	low	0.436424	0.652009	0.682623	0.833264	0.747647	0.615194	0.608113	0.667097	0.49941	0.56355	0.626274	0.555149	0.565815	0.406607	0.64137	0.58204	0.71944	0.757198	0.47401	0.75507	0.546412	0.560166	0.687394	0.720579	0.672632	0.496043	0.355899	0.734842
TCGA-A2-A0T5-01	high	0.462154	0.614622	0.647356	0.844391	0.697818	0.61775	0.629676	0.61836	0.489975	0.5737	0.601538	0.571176	0.605046	0.384408	0.633006	0.628103	0.723804	0.747475	0.418985	0.718188	0.505725	0.536471	0.722186	0.728442	0.700522	0.499324	0.34169	0.699517
TCGA-E2-A1LH-01	low	0.678875	0.743322	0.837247	0.892708	0.723884	0.623706	0.728272	0.73575	0.68481	0.553584	0.748637	0.660929	0.649567	0.440604	0.647734	0.625866	0.733968	0.722209	0.461127	0.725102	0.608888	0.502113	0.845642	0.783324	0.71276	0.589772	0.348412	0.773545
TCGA-BH-A1EO-01	high	0.418475	0.654643	0.697791	0.863298	0.791595	0.670986	0.66674	0.733909	0.536741	0.623191	0.726615	0.633575	0.624388	0.430907	0.674476	0.627021	0.734885	0.760615	0.457644	0.77415	0.624404	0.622144	0.788296	0.687442	0.721233	0.552776	0.339241	0.744354
TCGA-B6-A0X1-01	high	0.482891	0.754088	0.769324	0.834762	0.707061	0.605107	0.652654	0.67981	0.540077	0.48817	0.678516	0.617436	0.626288	0.392061	0.666976	0.618987	0.717529	0.733887	0.354869	0.728824	0.500903	0.413584	0.797732	0.756439	0.68785	0.603409	0.349792	0.746823
TCGA-BH-A0BO-01	high	0.502978	0.633984	0.64862	0.876934	0.790463	0.637754	0.648679	0.685657	0.52438	0.552728	0.691417	0.631502	0.644637	0.490063	0.63257	0.670313	0.747618	0.77988	0.528339	0.794256	0.630914	0.671175	0.7909	0.76297	0.740798	0.567514	0.62228	0.807519
TCGA-A8-A06U-01	low	0.436468	0.672078	0.733028	0.837649	0.750815	0.557069	0.663271	0.700381	0.518316	0.499835	0.642832	0.593859	0.598683	0.392076	0.586528	0.605422	0.715692	0.751579	0.436112	0.732212	0.504282	0.490929	0.74455	0.712969	0.686199	0.528966	0.261153	0.746768
TCGA-AN-A0XO-01	high	0.202519	0.546177	0.583541	0.840146	0.774606	0.583037	0.583279	0.635765	0.35062	0.544064	0.601665	0.550153	0.540669	0.40914	0.621591	0.578382	0.720189	0.767752	0.37173	0.716276	0.459642	0.458319	0.640218	0.704867	0.668547	0.491084	0.257844	0.717293
TCGA-AN-A0FV-01	low	0.229989	0.563939	0.559421	0.848551	0.732318	0.615371	0.601187	0.625912	0.394269	0.531052	0.606615	0.558665	0.529864	0.426767	0.595856	0.593356	0.721168	0.831071	0.360329	0.722472	0.494491	0.435394	0.70906	0.702947	0.661326	0.480154	0.352971	0.736526
TCGA-AR-A1AO-01	high	0.61387	0.731582	0.818136	0.895945	0.80592	0.672801	0.728855	0.741821	0.66466	0.587776	0.809901	0.701271	0.689047	0.512456	0.69424	0.684595	0.755632	0.771479	0.467867	0.808928	0.686569	0.692199	0.897684	0.801126	0.739119	0.627586	0.42868	0.777292
TCGA-E2-A15F-01	high	0.521988	0.646608	0.665767	0.829339	0.751782	0.623358	0.632596	0.653768	0.558066	0.542428	0.642999	0.572423	0.594086	0.385771	0.612123	0.571722	0.722789	0.741034	0.443301	0.762082	0.569161	0.537509	0.727084	0.742681	0.676004	0.505434	0.327559	0.73738
TCGA-D8-A27H-01	high	0.406138	0.637647	0.61915	0.874058	0.727477	0.617871	0.655664	0.647551	0.483932	0.530235	0.657263	0.631253	0.61468	0.39442	0.641206	0.623408	0.736533	0.731845	0.366006	0.739204	0.507045	0.538512	0.728564	0.720864	0.701862	0.522679	0.256564	0.755578
TCGA-LL-A9Q3-01	low	0.402784	0.603276	0.743596	0.856632	0.724617	0.614213	0.677509	0.688933	0.518346	0.484479	0.624088	0.59582	0.615221	0.475353	0.579572	0.584141	0.721832	0.789862	0.434975	0.74397	0.56591	0.559101	0.768637	0.761602	0.70264	0.527056	0.366839	0.711769
TCGA-E2-A15I-01	high	0.545153	0.614197	0.728807	0.858073	0.715157	0.627863	0.639554	0.611529	0.585072	0.496004	0.593213	0.551679	0.601106	0.392072	0.608105	0.608325	0.730175	0.746347	0.476603	0.722961	0.518796	0.531907	0.698929	0.717827	0.697257	0.486423	0.234208	0.722479
TCGA-AC-A2BM-01	low	0.470609	0.691097	0.726138	0.829039	0.704654	0.62702	0.650989	0.645465	0.535881	0.536005	0.605019	0.555024	0.577315	0.355626	0.632445	0.607173	0.703049	0.711867	0.483958	0.740289	0.531427	0.529233	0.716976	0.693125	0.682594	0.484874	0.336782	0.726159
TCGA-A2-A0CT-01	low	0.352997	0.64377	0.654599	0.831574	0.748199	0.625242	0.592716	0.660295	0.440954	0.564626	0.591383	0.569374	0.557217	0.352474	0.628201	0.550446	0.736816	0.726588	0.450434	0.743537	0.539702	0.551936	0.733042	0.733749	0.701027	0.473672	0.344263	0.69738
TCGA-A7-A26J-01	low	0.315583	0.668852	0.613587	0.8377	0.707822	0.610422	0.592991	0.621118	0.423352	0.53521	0.629391	0.562914	0.547962	0.38511	0.650095	0.53121	0.68204	0.736545	0.3933	0.709463	0.518432	0.493331	0.693477	0.682079	0.681414	0.422229	0.216752	0.696534
TCGA-GM-A2DK-01	low	0.457257	0.634398	0.731473	0.861181	0.746979	0.595274	0.632374	0.720056	0.496501	0.504141	0.671486	0.603643	0.62225	0.386334	0.605868	0.59043	0.725599	0.769293	0.478471	0.739456	0.612268	0.59979	0.766878	0.750541	0.695273	0.554812	0.382741	0.752109
TCGA-B6-A0RO-01	low	0.319594	0.585977	0.66616	0.856022	0.665425	0.561496	0.583431	0.63265	0.399217	0.48059	0.5687	0.587755	0.564141	0.436525	0.567669	0.544739	0.724457	0.779932	0.476143	0.722802	0.516197	0.492209	0.675734	0.735653	0.666578	0.470263	0.305922	0.712083
TCGA-D8-A142-01	low	0.578615	0.679231	0.704051	0.880296	0.747688	0.637036	0.688156	0.688891	0.591358	0.542591	0.714551	0.619125	0.637423	0.433473	0.631156	0.627135	0.708191	0.741106	0.429241	0.72881	0.563478	0.538362	0.776453	0.721457	0.695937	0.542966	0.238738	0.753322
TCGA-C8-A8HP-01	low	0.606904	0.698982	0.794905	0.867657	0.723726	0.614851	0.687901	0.700971	0.615725	0.474501	0.733073	0.6319	0.638281	0.45862	0.634735	0.64381	0.746475	0.824317	0.394803	0.739256	0.588536	0.503461	0.842131	0.745183	0.671596	0.583208	0.378049	0.729697
TCGA-E9-A24A-01	low	0.315317	0.654763	0.670258	0.860219	0.770396	0.638382	0.666814	0.673143	0.523929	0.555358	0.713804	0.59601	0.607832	0.414508	0.641152	0.64926	0.725346	0.735664	0.418615	0.744621	0.561615	0.484527	0.764124	0.717596	0.719761	0.51048	0.344992	0.731464
TCGA-AO-A0JE-01	high	0.526544	0.714396	0.791759	0.882052	0.781188	0.638687	0.701409	0.684667	0.593613	0.581143	0.709657	0.629446	0.651921	0.488158	0.685641	0.644116	0.763297	0.756553	0.395931	0.755472	0.588526	0.517633	0.836153	0.731908	0.733281	0.568152	0.464986	0.717137
TCGA-AR-A1AU-01	high	0.421111	0.630034	0.652606	0.845009	0.743542	0.613076	0.614665	0.671799	0.448901	0.519342	0.63807	0.581912	0.58312	0.432546	0.636398	0.597384	0.727784	0.779435	0.452275	0.741492	0.537236	0.568079	0.707795	0.709529	0.683728	0.521112	0.387358	0.741334
TCGA-E9-A1QZ-01	low	0.657747	0.738657	0.814602	0.876174	0.728632	0.656651	0.670495	0.71525	0.661435	0.579765	0.676939	0.634528	0.653485	0.414487	0.682013	0.65039	0.742587	0.71739	0.492973	0.765702	0.588785	0.612029	0.794818	0.757693	0.718385	0.579904	0.35198	0.741124
TCGA-E9-A22B-01	low	0.318677	0.648935	0.69852	0.850263	0.785569	0.643488	0.649497	0.696872	0.480571	0.530636	0.679673	0.579275	0.612524	0.42271	0.62705	0.618777	0.73957	0.769052	0.432848	0.770306	0.584278	0.571585	0.726432	0.722247	0.687146	0.50293	0.351902	0.722291
TCGA-A8-A07P-01	low	0.359065	0.649013	0.679908	0.846254	0.742615	0.630175	0.63376	0.679383	0.46857	0.541956	0.635415	0.570208	0.593452	0.414633	0.635219	0.598992	0.705073	0.749517	0.408887	0.751302	0.550914	0.57901	0.725885	0.732689	0.666128	0.477786	0.32764	0.72293
TCGA-A8-A06Z-01	high	0.114938	0.54709	0.581865	0.830078	0.683194	0.5828	0.539512	0.631075	0.365203	0.472193	0.598784	0.512679	0.517521	0.377861	0.576475	0.571898	0.673882	0.742819	0.444116	0.735831	0.454581	0.479967	0.684997	0.74404	0.630864	0.437934	0.27406	0.710446
TCGA-LL-A740-01	high	0.446274	0.624384	0.673933	0.870789	0.747645	0.650418	0.648746	0.70872	0.497432	0.525538	0.722653	0.648688	0.605978	0.443645	0.609975	0.652328	0.724586	0.790115	0.348671	0.755911	0.57919	0.50395	0.765339	0.773485	0.694079	0.489712	0.379247	0.735484
TCGA-A7-A0CE-01	low	0.42555	0.691484	0.663731	0.855961	0.708726	0.589676	0.664509	0.718421	0.418618	0.541445	0.625179	0.590178	0.564048	0.377487	0.684636	0.606111	0.711439	0.702028	0.403832	0.73139	0.522734	0.541885	0.690488	0.737114	0.664285	0.540905	0.270088	0.729199
TCGA-A8-A08L-01	high	0.493399	0.736283	0.770239	0.85505	0.728251	0.619088	0.645276	0.70012	0.533061	0.489441	0.667276	0.63002	0.601853	0.468727	0.666925	0.604312	0.703478	0.792369	0.402073	0.727367	0.553303	0.507841	0.75484	0.756045	0.702245	0.5319	0.275058	0.735532
TCGA-A8-A06Q-01	high	0.367166	0.589302	0.629833	0.827058	0.661798	0.549798	0.564052	0.67667	0.442027	0.437581	0.537725	0.530465	0.509511	0.409289	0.597007	0.525145	0.660754	0.760845	0.327857	0.716477	0.468577	0.409367	0.633187	0.672166	0.616293	0.432418	0.145164	0.725393
TCGA-B6-A0IK-01	low	0.525971	0.693528	0.717627	0.856792	0.710709	0.608569	0.621513	0.672578	0.521076	0.522303	0.65104	0.609092	0.601915	0.490027	0.638184	0.604407	0.735309	0.792351	0.384549	0.714876	0.534475	0.505979	0.745509	0.741418	0.680683	0.496865	0.301845	0.716436
TCGA-BH-A1EW-01	high	0.502886	0.705136	0.740413	0.85054	0.80604	0.652945	0.653802	0.706212	0.555549	0.552372	0.663687	0.623061	0.63439	0.454545	0.656667	0.629465	0.720811	0.76853	0.488953	0.759747	0.579034	0.639021	0.765025	0.746199	0.717299	0.546934	0.41474	0.760887
TCGA-BH-A28Q-01	high	0.460693	0.604399	0.671997	0.834638	0.717429	0.605063	0.629021	0.642376	0.499472	0.560533	0.602158	0.561524	0.595568	0.396112	0.632902	0.585114	0.685005	0.757928	0.448203	0.742528	0.522234	0.550904	0.691603	0.708591	0.701304	0.505306	0.278679	0.736109
TCGA-A8-A07L-01	high	0.316934	0.613333	0.630029	0.799658	0.700475	0.598499	0.598169	0.664013	0.406405	0.535546	0.570903	0.551354	0.576238	0.380916	0.611972	0.544613	0.691921	0.767476	0.364693	0.75593	0.500243	0.487176	0.690864	0.700442	0.664659	0.476163	0.305957	0.695149
TCGA-BH-A0AZ-01	low	0.396483	0.61074	0.709927	0.874802	0.773936	0.620138	0.669434	0.672799	0.493282	0.55004	0.633124	0.619559	0.635045	0.41869	0.653548	0.585198	0.753674	0.745718	0.426116	0.760224	0.567107	0.529772	0.727915	0.730655	0.724518	0.552993	0.302839	0.730038
TCGA-A8-A076-01	high	0.386438	0.643127	0.668998	0.865998	0.773238	0.612415	0.631288	0.687885	0.505193	0.517676	0.67723	0.578563	0.588338	0.376775	0.624649	0.583252	0.720609	0.780094	0.363781	0.72497	0.552874	0.535338	0.750118	0.753289	0.675717	0.496785	0.321618	0.724341
TCGA-D8-A1JI-01	high	0.311124	0.570423	0.662409	0.797593	0.692715	0.597393	0.571444	0.618925	0.469078	0.506199	0.581831	0.546929	0.541466	0.383773	0.594328	0.608606	0.645664	0.723854	0.498941	0.728667	0.512135	0.52174	0.654655	0.72917	0.637844	0.446194	0.299435	0.759061
TCGA-GM-A2DC-01	high	0.407482	0.504204	0.705813	0.822945	0.692462	0.571852	0.616957	0.624408	0.484155	0.480969	0.543212	0.545659	0.56241	0.386561	0.568584	0.589344	0.6749	0.768347	0.438617	0.713104	0.513462	0.497937	0.660754	0.721607	0.662145	0.500174	0.233112	0.686061
TCGA-A8-A09T-01	low	0.215824	0.611644	0.633145	0.836092	0.765726	0.579737	0.589327	0.615605	0.38398	0.55931	0.650983	0.546902	0.557197	0.396546	0.647921	0.58767	0.711762	0.721171	0.385526	0.745883	0.526075	0.388056	0.717937	0.70447	0.690583	0.493881	0.195207	0.714316
TCGA-AC-A5XS-01	low	0.581816	0.70537	0.781061	0.875543	0.753731	0.632694	0.684738	0.679169	0.598864	0.53657	0.683149	0.59833	0.626041	0.435308	0.636862	0.631667	0.733156	0.762821	0.499355	0.742454	0.601116	0.611365	0.814352	0.752246	0.69423	0.554716	0.396135	0.733604
TCGA-A2-A0YJ-01	high	0.299476	0.623813	0.620757	0.864747	0.726693	0.58515	0.584107	0.709137	0.408371	0.507729	0.65357	0.578078	0.568944	0.402897	0.584227	0.589084	0.72362	0.744702	0.306752	0.717743	0.40335	0.440588	0.673028	0.726499	0.635617	0.499531	0.235286	0.718436
TCGA-A2-A0SW-01	low	0.622566	0.730295	0.808565	0.870004	0.745618	0.614397	0.706206	0.698159	0.637069	0.550163	0.697109	0.610114	0.6432	0.453888	0.664838	0.608603	0.737779	0.792423	0.460048	0.769547	0.561105	0.489813	0.800078	0.74192	0.705995	0.563442	0.26514	0.728793
TCGA-AR-A1AI-01	high	0.604131	0.784311	0.79613	0.86216	0.733273	0.638742	0.728057	0.707679	0.624541	0.556146	0.74612	0.618785	0.633675	0.424477	0.691636	0.695186	0.713244	0.736862	0.425714	0.736904	0.545781	0.491015	0.832891	0.744264	0.686138	0.59368	0.308311	0.730264
TCGA-BH-AB28-01	low	0.593309	0.661714	0.708267	0.861592	0.721711	0.611179	0.649131	0.646901	0.607226	0.585588	0.628882	0.595882	0.612402	0.379594	0.623478	0.61282	0.687166	0.747563	0.429055	0.733095	0.561207	0.525687	0.769003	0.725824	0.690172	0.507251	0.253496	0.743144
TCGA-E2-A1LA-01	low	0.57522	0.722645	0.807305	0.87419	0.72345	0.613338	0.678843	0.686923	0.614077	0.591213	0.710202	0.606883	0.620727	0.414214	0.665978	0.63931	0.736254	0.766152	0.460284	0.750499	0.60362	0.536487	0.814478	0.751798	0.706183	0.569289	0.336762	0.736066
TCGA-A8-A09V-01	high	0.344164	0.531815	0.532592	0.814653	0.719651	0.622604	0.573434	0.565187	0.393105	0.524125	0.536102	0.493531	0.533615	0.330904	0.598177	0.52749	0.679098	0.716994	0.362645	0.728033	0.460695	0.473982	0.629186	0.691558	0.639853	0.425504	0.265574	0.727788
TCGA-WT-AB44-01	low	0.34385	0.528751	0.658134	0.840753	0.7219	0.603542	0.661673	0.637165	0.396908	0.557283	0.609347	0.565448	0.575735	0.408349	0.538015	0.61415	0.700091	0.762165	0.425822	0.742395	0.566611	0.487531	0.734647	0.750429	0.658338	0.516689	0.264816	0.721905
TCGA-E9-A1R5-01	low	0.298812	0.565003	0.623319	0.826414	0.763691	0.60563	0.584716	0.657855	0.400898	0.546517	0.593609	0.553986	0.571853	0.355339	0.610111	0.578579	0.69833	0.745103	0.361279	0.758923	0.516292	0.459241	0.724032	0.673811	0.677309	0.474502	0.265753	0.708318
TCGA-A2-A25B-01	high	0.407524	0.742473	0.706353	0.845885	0.752092	0.64426	0.647912	0.681433	0.539502	0.562749	0.674894	0.580455	0.595557	0.408577	0.66742	0.618473	0.683098	0.767327	0.411444	0.715149	0.550271	0.443461	0.746027	0.692109	0.701312	0.535299	0.353807	0.713379
TCGA-AN-A03Y-01	high	0.48247	0.671778	0.746373	0.819827	0.721084	0.608632	0.63985	0.661619	0.521537	0.527869	0.602806	0.56487	0.582601	0.376485	0.63015	0.574535	0.691893	0.730442	0.402233	0.732278	0.535441	0.511777	0.744434	0.704946	0.672463	0.498455	0.354338	0.705023
TCGA-AC-A3W7-01	high	0.396669	0.570739	0.662077	0.861708	0.727512	0.595682	0.630048	0.630671	0.425242	0.535223	0.597557	0.57354	0.597925	0.409022	0.607744	0.600719	0.729487	0.790543	0.444505	0.758264	0.51673	0.528113	0.706929	0.733118	0.677803	0.49955	0.329199	0.73937
TCGA-A2-A4RY-01	high	0.561613	0.597312	0.710545	0.863425	0.726477	0.593431	0.664631	0.634374	0.591983	0.517244	0.60187	0.598773	0.606889	0.420681	0.62202	0.590426	0.739504	0.762002	0.435908	0.745166	0.537145	0.548043	0.71335	0.724832	0.702204	0.51691	0.23182	0.756571
TCGA-E2-A15A-01	high	0.463578	0.684598	0.742757	0.8522	0.744166	0.614333	0.660701	0.6796	0.569858	0.533246	0.640376	0.601481	0.603522	0.412862	0.62206	0.620974	0.727981	0.786716	0.423942	0.764543	0.5539	0.491053	0.792984	0.739479	0.69233	0.531047	0.386493	0.739491
TCGA-A8-A09B-01	high	0.335968	0.561042	0.649293	0.816828	0.744634	0.600877	0.616072	0.648531	0.416021	0.533272	0.615917	0.54335	0.573146	0.398538	0.586676	0.556493	0.692912	0.738685	0.416324	0.743997	0.503567	0.538362	0.716468	0.727833	0.673884	0.488535	0.33764	0.724251
TCGA-BH-A0HP-01	high	0.425921	0.637319	0.694854	0.866253	0.719986	0.62738	0.669095	0.634494	0.494022	0.525573	0.610492	0.60187	0.614669	0.401502	0.672207	0.594869	0.724626	0.771864	0.425419	0.733107	0.544692	0.549905	0.73791	0.724108	0.719191	0.524706	0.245658	0.732993
TCGA-AQ-A54O-01	low	0.398032	0.598223	0.719309	0.844176	0.692988	0.56987	0.602044	0.61987	0.457109	0.4726	0.584154	0.542259	0.549221	0.377877	0.558508	0.573375	0.702287	0.734351	0.448494	0.731424	0.501231	0.388269	0.685094	0.74065	0.651548	0.473169	0.300501	0.708972
TCGA-D8-A1J9-01	high	0.336679	0.622283	0.635567	0.865626	0.752313	0.632851	0.639777	0.680342	0.463416	0.503051	0.675348	0.621948	0.594933	0.477744	0.656462	0.625502	0.709745	0.794707	0.399936	0.735746	0.53111	0.505742	0.77766	0.683531	0.704186	0.515854	0.396231	0.714641
TCGA-AO-A0JL-01	high	0.358166	0.624762	0.652886	0.826878	0.693506	0.549641	0.604991	0.670494	0.372054	0.447643	0.575791	0.57082	0.54	0.338148	0.640507	0.548019	0.715832	0.739594	0.388756	0.705196	0.489599	0.457001	0.692218	0.711737	0.651402	0.496632	0.270842	0.728997
TCGA-A2-A0EO-01	high	0.532681	0.640997	0.723328	0.875381	0.755629	0.629631	0.651166	0.669553	0.545909	0.592516	0.638744	0.598966	0.617105	0.396549	0.646108	0.647381	0.739236	0.776191	0.440348	0.751488	0.584703	0.584854	0.768266	0.741266	0.724561	0.544802	0.279229	0.74204
TCGA-AC-A23G-01	low	0.442077	0.639021	0.702392	0.868608	0.78801	0.655313	0.690509	0.712141	0.501821	0.585233	0.751735	0.630104	0.64744	0.427972	0.654594	0.634772	0.741099	0.775773	0.483965	0.764719	0.613936	0.637323	0.792588	0.761571	0.725975	0.581159	0.303857	0.759993
TCGA-UU-A93S-01	high	0.4123	0.678869	0.686921	0.805202	0.716684	0.578626	0.655841	0.675157	0.476812	0.458781	0.58547	0.557607	0.542011	0.425311	0.65174	0.589303	0.703529	0.738484	0.36765	0.687116	0.498094	0.395018	0.699203	0.726416	0.655629	0.492539	0.390974	0.731707
TCGA-C8-A12U-01	low	0.465213	0.711418	0.784799	0.826098	0.710689	0.579235	0.637078	0.672363	0.559544	0.527967	0.63909	0.547801	0.584292	0.424781	0.613769	0.591394	0.718827	0.749141	0.428391	0.698159	0.54532	0.513728	0.738221	0.730971	0.665785	0.557365	0.314849	0.710214
TCGA-BH-A18H-01	low	0.611637	0.716952	0.814399	0.877336	0.747153	0.622106	0.706165	0.684595	0.626225	0.556782	0.678125	0.602968	0.638967	0.452929	0.653667	0.625782	0.730331	0.793604	0.509773	0.739205	0.572135	0.536688	0.815915	0.742603	0.715654	0.57034	0.418795	0.760094
TCGA-C8-A1HM-01	low	0.570809	0.804214	0.858039	0.864597	0.732236	0.610821	0.730024	0.699098	0.630838	0.569762	0.699846	0.646836	0.632332	0.443795	0.674314	0.632931	0.746938	0.745592	0.441002	0.759776	0.573759	0.53089	0.846724	0.747722	0.700996	0.611336	0.326948	0.731388
TCGA-HN-A2OB-01	high	0.432699	0.539241	0.665047	0.857772	0.736342	0.613462	0.630072	0.657267	0.464106	0.517868	0.600037	0.603112	0.583562	0.405979	0.616071	0.550176	0.733825	0.763871	0.421811	0.748376	0.534843	0.586427	0.694253	0.7352	0.688153	0.51517	0.24431	0.740957
TCGA-E9-A1ND-01	high	0.530767	0.756772	0.813256	0.881268	0.774072	0.600174	0.725203	0.751292	0.573008	0.494494	0.767389	0.654621	0.680801	0.494913	0.681377	0.660467	0.740515	0.767123	0.404994	0.769737	0.59447	0.498889	0.877618	0.752784	0.723118	0.600959	0.503933	0.760405
TCGA-AO-A03T-01	low	0.448133	0.654757	0.74758	0.853937	0.697801	0.579779	0.621172	0.68477	0.483527	0.497247	0.584011	0.577225	0.578499	0.392008	0.646418	0.596707	0.718772	0.771836	0.439417	0.703874	0.504154	0.46831	0.714514	0.725784	0.656935	0.520121	0.313775	0.72554
TCGA-A2-A04N-01	high	0.496152	0.588674	0.664291	0.845592	0.760447	0.598069	0.612732	0.636081	0.538197	0.545188	0.606325	0.578042	0.589601	0.34495	0.608966	0.571898	0.725032	0.748514	0.424979	0.76701	0.549357	0.551086	0.697983	0.709127	0.690359	0.51701	0.228081	0.743447
TCGA-AO-A124-01	high	0.409876	0.727435	0.678824	0.864576	0.712727	0.60279	0.613023	0.677029	0.442396	0.515425	0.595142	0.559979	0.588355	0.367366	0.684661	0.591579	0.693946	0.70742	0.342872	0.709791	0.509511	0.469181	0.720435	0.699133	0.626891	0.520439	0.332825	0.742706
TCGA-B6-A0X0-01	low	0.331604	0.598765	0.667093	0.817115	0.635099	0.570272	0.566615	0.611801	0.337371	0.541923	0.553012	0.531768	0.562875	0.412685	0.602	0.565732	0.70224	0.763315	0.340832	0.71679	0.482731	0.483536	0.659673	0.704894	0.665485	0.448858	0.303781	0.709514
TCGA-E9-A54X-01	high	0.0771366	0.542733	0.522259	0.809499	0.649758	0.55822	0.513855	0.588261	0.272738	0.448052	0.473112	0.465933	0.443273	0.350723	0.56836	0.541156	0.647513	0.722898	0.415539	0.696197	0.416092	0.319757	0.566403	0.703128	0.616456	0.405532	0.232815	0.691059
TCGA-E9-A1RE-01	high	0.380734	0.626665	0.672411	0.840117	0.716148	0.596758	0.58552	0.62944	0.481136	0.564043	0.555044	0.518988	0.546522	0.385833	0.625268	0.510578	0.692848	0.759293	0.436655	0.76663	0.4769	0.524477	0.657095	0.664186	0.663376	0.478663	0.276825	0.685437
TCGA-D8-A73W-01	high	0.404011	0.642769	0.667667	0.858513	0.783252	0.631069	0.696474	0.676238	0.507936	0.51883	0.679195	0.625162	0.617606	0.417449	0.615558	0.622868	0.714768	0.79852	0.474055	0.731715	0.57938	0.513546	0.776241	0.740326	0.715869	0.531198	0.348879	0.751959
TCGA-A1-A0SJ-01	low	0.500703	0.647351	0.694331	0.851038	0.740466	0.632604	0.627733	0.694919	0.507985	0.58555	0.639425	0.573838	0.604938	0.391337	0.644322	0.573469	0.731974	0.743236	0.433962	0.735987	0.542859	0.533972	0.695815	0.772646	0.7059	0.540843	0.365496	0.738533
TCGA-BH-A18P-01	high	0.410119	0.666696	0.683323	0.832187	0.722314	0.571485	0.674821	0.659637	0.514385	0.538367	0.620558	0.564279	0.584752	0.415259	0.669025	0.596846	0.7265	0.764094	0.379225	0.722318	0.51174	0.492247	0.700185	0.717643	0.700336	0.518106	0.288295	0.723786
TCGA-AR-A250-01	low	0.400872	0.697077	0.703464	0.877438	0.773635	0.641847	0.664688	0.678919	0.549345	0.545511	0.695279	0.603936	0.600984	0.429261	0.654236	0.620019	0.738582	0.755331	0.440297	0.728619	0.572735	0.515615	0.784984	0.703582	0.718035	0.538974	0.347768	0.72265
TCGA-AR-A2LO-01	low	0.59562	0.694324	0.779493	0.857205	0.718693	0.639889	0.721286	0.662204	0.600073	0.558094	0.645128	0.616041	0.639991	0.399404	0.657295	0.619846	0.725593	0.7421	0.454689	0.736	0.563178	0.575872	0.785189	0.741478	0.707402	0.541992	0.359323	0.75032
TCGA-C8-A135-01	low	0.492721	0.688667	0.756567	0.864242	0.733542	0.579366	0.664693	0.663922	0.533044	0.560424	0.618755	0.626437	0.626914	0.415679	0.660206	0.624895	0.72467	0.759331	0.402926	0.748649	0.550738	0.5122	0.773	0.719649	0.701168	0.532693	0.247509	0.715488
TCGA-AO-A0J3-01	high	0.28197	0.588758	0.670115	0.825332	0.694292	0.598928	0.576822	0.631961	0.460419	0.494946	0.570556	0.516648	0.523525	0.344237	0.584995	0.546215	0.681613	0.751511	0.419169	0.71253	0.446544	0.446446	0.648121	0.694582	0.654627	0.462434	0.308396	0.692578
TCGA-A2-A1G6-01	high	0.480856	0.568217	0.703257	0.856953	0.754173	0.620627	0.636913	0.666868	0.496187	0.515141	0.629318	0.596053	0.607514	0.390472	0.639272	0.604601	0.760567	0.693755	0.468239	0.79534	0.562129	0.579887	0.729364	0.718056	0.704896	0.534393	0.340177	0.76925
TCGA-GM-A2DM-01	high	0.329144	0.594313	0.677438	0.843578	0.747452	0.613254	0.642473	0.67238	0.478357	0.522607	0.707318	0.578105	0.560931	0.371959	0.591379	0.646319	0.719171	0.754535	0.488903	0.754935	0.568132	0.505091	0.744635	0.74882	0.68625	0.536472	0.332315	0.740544
TCGA-B6-A0IH-01	high	0.546202	0.577441	0.753613	0.854655	0.717397	0.646617	0.668879	0.643552	0.532467	0.537579	0.601078	0.608531	0.636556	0.406759	0.626463	0.539015	0.720976	0.747812	0.396121	0.739394	0.561765	0.588505	0.746651	0.751592	0.714589	0.524114	0.312596	0.739402
TCGA-A2-A3KC-01	low	0.477014	0.646677	0.6876	0.86057	0.739341	0.621897	0.677058	0.687385	0.53349	0.532028	0.636386	0.60304	0.6101	0.377076	0.647035	0.578918	0.724306	0.745053	0.441169	0.756728	0.571002	0.556391	0.771256	0.725863	0.705414	0.505943	0.32092	0.732677
TCGA-BH-A202-01	high	0.425355	0.742275	0.758476	0.84465	0.776645	0.632357	0.663877	0.701168	0.513406	0.546944	0.701296	0.628298	0.612636	0.462598	0.68491	0.619578	0.716897	0.728035	0.416022	0.759993	0.539119	0.526607	0.788071	0.728234	0.696435	0.544535	0.292307	0.738774
TCGA-E2-A1L7-01	low	0.527505	0.750559	0.793825	0.860459	0.741801	0.602254	0.690591	0.695469	0.590389	0.552827	0.699491	0.633179	0.623962	0.430802	0.679156	0.615232	0.6951	0.740418	0.408192	0.752411	0.562667	0.505817	0.796541	0.740433	0.716621	0.558338	0.279917	0.723719
TCGA-BH-A0HW-01	high	0.159664	0.545587	0.557892	0.776588	0.684386	0.518192	0.516763	0.62254	0.293296	0.489083	0.578241	0.44767	0.483564	0.374688	0.564309	0.535643	0.647344	0.767547	0.358221	0.690247	0.412453	0.413089	0.582875	0.697644	0.635785	0.441865	0.227179	0.720656
TCGA-E2-A1IF-01	high	0.457236	0.607989	0.695413	0.864077	0.725243	0.596241	0.628507	0.670178	0.459001	0.537852	0.613159	0.592188	0.619192	0.397346	0.635602	0.58888	0.727442	0.789326	0.440133	0.713464	0.556454	0.522762	0.753062	0.732305	0.70413	0.562019	0.316537	0.730325
TCGA-AO-A03N-01	low	0.215385	0.623829	0.65045	0.852219	0.728882	0.555325	0.548143	0.644503	0.381719	0.512562	0.570872	0.521921	0.544846	0.437699	0.617761	0.576082	0.727665	0.772271	0.431935	0.702824	0.49198	0.38302	0.682432	0.734903	0.648325	0.506409	0.309833	0.688176
TCGA-C8-A1HJ-01	low	0.473966	0.762871	0.703053	0.815947	0.710054	0.586014	0.601955	0.665851	0.487725	0.505561	0.600507	0.532628	0.586882	0.32037	0.68175	0.606905	0.720514	0.678953	0.431656	0.723956	0.502536	0.479762	0.676108	0.711996	0.643127	0.542069	0.242401	0.718273
TCGA-E9-A6HE-01	low	0.391218	0.641191	0.717549	0.831606	0.727176	0.618065	0.668337	0.683551	0.443502	0.573791	0.654849	0.601756	0.589767	0.439762	0.630153	0.603918	0.714982	0.777918	0.439088	0.736812	0.582222	0.580266	0.773192	0.738378	0.692968	0.523107	0.277178	0.723459
TCGA-AR-A1AN-01	high	0.440357	0.643387	0.680885	0.860186	0.749312	0.628412	0.657831	0.701608	0.530223	0.600109	0.664846	0.613946	0.606166	0.45007	0.637598	0.617671	0.720822	0.774035	0.418991	0.7541	0.56199	0.541106	0.719657	0.738736	0.695255	0.533747	0.366091	0.733208
TCGA-E2-A15C-01	high	0.559326	0.608873	0.690408	0.847544	0.735128	0.611067	0.626953	0.608816	0.583586	0.557364	0.615781	0.553209	0.580969	0.404335	0.632795	0.596632	0.707229	0.763911	0.428635	0.738108	0.50688	0.546441	0.703719	0.693971	0.705768	0.49927	0.245685	0.7114
TCGA-A7-A0CH-01	high	0.292403	0.591027	0.640689	0.843308	0.736653	0.617002	0.590361	0.628961	0.379582	0.503301	0.624966	0.558366	0.545809	0.411391	0.623459	0.600465	0.708873	0.756363	0.409214	0.716322	0.51133	0.482856	0.685081	0.700881	0.658881	0.439775	0.331918	0.71003
TCGA-AR-A1AQ-01	low	0.643156	0.773484	0.806607	0.866129	0.749172	0.638373	0.70857	0.721431	0.675907	0.563761	0.757432	0.651803	0.659168	0.468621	0.712363	0.688593	0.730532	0.718529	0.447823	0.749682	0.598308	0.524344	0.840043	0.760624	0.721554	0.602683	0.324109	0.7382
TCGA-A2-A25A-01	low	0.52068	0.681129	0.728462	0.86245	0.741739	0.6597	0.692467	0.684862	0.55072	0.549382	0.667948	0.618331	0.642497	0.408133	0.678932	0.579517	0.756395	0.739751	0.479749	0.755842	0.582103	0.611789	0.761373	0.732717	0.734529	0.54686	0.312171	0.751338
TCGA-E2-A10E-01	high	0.399796	0.659236	0.679884	0.842441	0.739096	0.588487	0.61059	0.683819	0.487862	0.543076	0.601508	0.569785	0.585288	0.40986	0.661092	0.617485	0.712399	0.732039	0.467428	0.746905	0.53341	0.512225	0.712722	0.712903	0.675581	0.511237	0.340331	0.730636
TCGA-C8-A3M7-01	high	0.48248	0.645313	0.702505	0.858496	0.677313	0.63061	0.674014	0.642492	0.498184	0.5043	0.571341	0.595358	0.595972	0.438603	0.660184	0.560043	0.729757	0.78196	0.443281	0.72652	0.534854	0.572797	0.733723	0.721804	0.687666	0.530866	0.330644	0.743663
TCGA-AQ-A1H3-01	high	0.535401	0.687194	0.720167	0.855188	0.747263	0.636826	0.6576	0.682327	0.559917	0.617947	0.661403	0.599929	0.619002	0.408163	0.671278	0.624864	0.709851	0.732418	0.477929	0.741067	0.559761	0.623437	0.734101	0.731294	0.725165	0.538298	0.31625	0.730761
TCGA-E9-A247-01	low	0.359178	0.57991	0.646145	0.818701	0.71988	0.582215	0.563205	0.670046	0.399182	0.485662	0.590272	0.507498	0.52443	0.311736	0.595935	0.54866	0.711016	0.723298	0.344029	0.71305	0.481807	0.478126	0.643722	0.683499	0.663624	0.461247	0.286845	0.699913
TCGA-AN-A0FF-01	high	0.485434	0.685426	0.711212	0.870041	0.74823	0.629214	0.647603	0.684876	0.585401	0.547626	0.644301	0.59999	0.610651	0.397546	0.629397	0.601917	0.725263	0.774929	0.469519	0.757765	0.56332	0.531534	0.756701	0.738253	0.699496	0.533633	0.388078	0.7358
TCGA-A2-A0YH-01	low	0.514189	0.716563	0.740639	0.857882	0.799966	0.686185	0.688122	0.704401	0.615689	0.592701	0.737122	0.631083	0.639155	0.40296	0.649124	0.619592	0.741763	0.751233	0.456493	0.798149	0.599787	0.598814	0.841516	0.744227	0.696029	0.53595	0.41831	0.751024
TCGA-E9-A1RH-01	high	0.360484	0.640458	0.596899	0.847533	0.737327	0.61891	0.593089	0.663161	0.460577	0.559308	0.676874	0.586309	0.569366	0.414429	0.59743	0.592562	0.722285	0.724102	0.308476	0.732672	0.503995	0.468785	0.754951	0.70894	0.656116	0.483964	0.294405	0.729604
TCGA-AR-A2LE-01	low	0.389201	0.587752	0.664624	0.847035	0.713937	0.639727	0.624679	0.628813	0.486514	0.505672	0.591384	0.541341	0.592227	0.349537	0.60398	0.555917	0.698	0.736546	0.447509	0.701374	0.489498	0.551614	0.659749	0.734851	0.677342	0.493926	0.305343	0.708514
TCGA-E9-A1N3-01	high	0.347788	0.563501	0.598766	0.807573	0.704526	0.602302	0.540695	0.621911	0.432956	0.438365	0.598168	0.549468	0.532626	0.389992	0.56558	0.577255	0.711088	0.718871	0.42196	0.71809	0.494726	0.475108	0.615334	0.731863	0.637757	0.486104	0.306048	0.72115
TCGA-MS-A51U-01	low	0.49012	0.595001	0.730001	0.861439	0.749826	0.59045	0.643963	0.650302	0.513764	0.525129	0.60949	0.568223	0.625258	0.377835	0.607315	0.579875	0.718265	0.762758	0.473084	0.751788	0.516156	0.545595	0.709221	0.726966	0.694091	0.503731	0.238497	0.740571
TCGA-A8-A07F-01	high	0.370937	0.65498	0.691704	0.826366	0.764144	0.626639	0.635702	0.665487	0.507799	0.503942	0.634744	0.569373	0.574939	0.400663	0.638516	0.611125	0.716618	0.714617	0.374059	0.726613	0.512465	0.521042	0.726823	0.734671	0.676828	0.502673	0.241356	0.719674
TCGA-A8-A08A-01	low	0.3331	0.598265	0.674742	0.860224	0.737174	0.599524	0.629007	0.661548	0.483617	0.504637	0.657534	0.575166	0.585285	0.395444	0.612436	0.629063	0.692159	0.782804	0.412091	0.740144	0.547351	0.493539	0.746827	0.756228	0.701757	0.468338	0.349804	0.721354
TCGA-D8-A1JE-01	low	0.244314	0.661765	0.680616	0.867745	0.786002	0.640281	0.637031	0.643838	0.496685	0.54666	0.659998	0.606982	0.589041	0.437643	0.654645	0.604433	0.724455	0.74492	0.451978	0.726401	0.562244	0.506705	0.746075	0.705515	0.704832	0.514775	0.346048	0.728683
TCGA-LL-A6FR-01	low	0.230461	0.533961	0.553631	0.835201	0.726701	0.570772	0.556958	0.638492	0.394042	0.522114	0.660227	0.594692	0.549999	0.366375	0.601007	0.547242	0.733913	0.769496	0.315242	0.736367	0.542393	0.500843	0.730613	0.738	0.668997	0.465057	0.273697	0.709833
TCGA-E9-A22D-01	low	0.610641	0.778585	0.873149	0.871547	0.74614	0.635292	0.736492	0.682904	0.678394	0.56481	0.70799	0.642555	0.669806	0.515709	0.672644	0.6618	0.755651	0.790673	0.454807	0.744525	0.6013	0.571251	0.851449	0.750964	0.73216	0.624049	0.42119	0.720782
TCGA-A2-A0SX-01	low	0.645622	0.776948	0.792019	0.877496	0.746179	0.667188	0.721902	0.719788	0.670172	0.568674	0.730895	0.639399	0.690061	0.418592	0.674571	0.661648	0.731842	0.72477	0.451738	0.767496	0.599447	0.501744	0.813746	0.753196	0.738329	0.564967	0.312982	0.747949
TCGA-EW-A1PH-01	high	0.483834	0.710046	0.704837	0.853538	0.738321	0.601124	0.61784	0.673705	0.504515	0.491353	0.60453	0.595965	0.595953	0.366614	0.658698	0.581156	0.738687	0.69789	0.339574	0.749727	0.510748	0.550263	0.71725	0.706326	0.665551	0.516108	0.295668	0.749152
TCGA-AN-A0FK-01	high	0.377701	0.630247	0.671458	0.849449	0.706042	0.624078	0.609804	0.648732	0.463574	0.527459	0.545373	0.579261	0.574814	0.38655	0.621395	0.553355	0.705836	0.769712	0.405217	0.712574	0.516871	0.488586	0.697735	0.732882	0.672447	0.488342	0.318842	0.726213
TCGA-A2-A0CX-01	low	0.350974	0.702581	0.737983	0.851923	0.766211	0.633288	0.651705	0.67681	0.528348	0.620545	0.700887	0.60814	0.590495	0.457159	0.65168	0.610116	0.758978	0.781936	0.434822	0.752351	0.558257	0.521342	0.804387	0.727647	0.686168	0.530104	0.443392	0.728713
TCGA-E2-A158-01	low	0.357797	0.618115	0.65138	0.808852	0.673467	0.547398	0.614404	0.634254	0.345384	0.415753	0.527139	0.518728	0.528386	0.35	0.599186	0.566443	0.651959	0.700172	0.36687	0.680787	0.39718	0.448597	0.614128	0.680401	0.625241	0.502042	0.10794	0.708758
TCGA-D8-A1X6-01	low	0.308713	0.645997	0.682639	0.819436	0.728737	0.631244	0.605658	0.638391	0.506087	0.565674	0.669494	0.568737	0.569255	0.395676	0.629977	0.610081	0.714408	0.713143	0.444686	0.72448	0.55331	0.527243	0.765935	0.723563	0.68545	0.50151	0.34681	0.739421
TCGA-EW-A1P7-01	low	0.817579	0.725821	0.825592	0.907061	0.743279	0.657961	0.758944	0.703901	0.804456	0.618123	0.746506	0.674883	0.703676	0.436145	0.662068	0.663158	0.738864	0.730996	0.517751	0.770653	0.605486	0.607176	0.847321	0.790129	0.739052	0.608409	0.304834	0.762655
TCGA-B6-A0IG-01	high	0.433106	0.648525	0.681574	0.855508	0.717208	0.583829	0.593477	0.627766	0.474135	0.506378	0.571848	0.550297	0.55529	0.419761	0.613653	0.561824	0.729182	0.783134	0.437196	0.69568	0.497948	0.472638	0.694375	0.731004	0.674975	0.49834	0.268658	0.703389
TCGA-A7-A4SA-01	low	0.54968	0.699697	0.786197	0.870023	0.738051	0.616469	0.691037	0.653219	0.581547	0.567514	0.642795	0.592162	0.627127	0.37221	0.64961	0.584223	0.743457	0.758072	0.470046	0.732709	0.564051	0.589629	0.780743	0.764833	0.7008	0.507378	0.261193	0.728825
TCGA-D8-A1JP-01	high	0.402697	0.648885	0.71444	0.836402	0.763525	0.649139	0.642077	0.668045	0.503054	0.580173	0.693755	0.621485	0.606226	0.429108	0.64057	0.597617	0.711082	0.732341	0.377437	0.738223	0.56501	0.50207	0.788019	0.719206	0.709966	0.532626	0.30313	0.726497
TCGA-C8-A1HN-01	high	0.311336	0.658562	0.661885	0.818139	0.745593	0.58764	0.582863	0.643049	0.496131	0.50301	0.634163	0.559608	0.562769	0.360796	0.633782	0.595049	0.711732	0.775141	0.451817	0.735479	0.540228	0.46414	0.702494	0.730257	0.674017	0.497952	0.298655	0.707995
TCGA-D8-A1XK-01	high	0.442498	0.778319	0.731516	0.836899	0.75642	0.619468	0.697025	0.709085	0.540743	0.506059	0.729624	0.640511	0.624884	0.40601	0.686804	0.662246	0.726074	0.711485	0.409605	0.745241	0.555951	0.550343	0.807356	0.722495	0.691701	0.624221	0.388997	0.740319
TCGA-E9-A22A-01	low	0.482252	0.707975	0.793503	0.859985	0.8084	0.625769	0.693726	0.699189	0.558974	0.562422	0.712888	0.636547	0.645026	0.444113	0.6476	0.633654	0.758289	0.773387	0.432231	0.761433	0.607	0.593396	0.835859	0.729712	0.719376	0.568189	0.418221	0.721755
TCGA-AO-A12H-01	high	0.19839	0.554417	0.628261	0.824411	0.706719	0.573246	0.630514	0.6128	0.424395	0.480773	0.61238	0.535732	0.548806	0.375897	0.567892	0.552626	0.718239	0.744898	0.446725	0.751607	0.538252	0.442635	0.67784	0.731481	0.679058	0.460502	0.272818	0.710503
TCGA-D8-A1Y2-01	low	0.571578	0.70333	0.789788	0.875648	0.795551	0.664038	0.700296	0.729932	0.639922	0.580042	0.80768	0.660087	0.662535	0.437427	0.647336	0.663426	0.73165	0.780363	0.457511	0.768779	0.672256	0.60344	0.869873	0.754426	0.729612	0.581933	0.391987	0.748524
TCGA-D8-A1XW-01	low	0.426008	0.669423	0.693628	0.889362	0.726178	0.630009	0.706754	0.702436	0.55364	0.545029	0.72635	0.651306	0.59497	0.412673	0.665882	0.629082	0.704378	0.723868	0.425804	0.751236	0.540699	0.478036	0.782798	0.765637	0.703665	0.536966	0.278228	0.764988
TCGA-OL-A5RZ-01	low	0.343228	0.599454	0.659274	0.804835	0.670091	0.558232	0.577526	0.641397	0.42174	0.504664	0.554892	0.516539	0.523878	0.387784	0.562574	0.525581	0.688422	0.772795	0.35233	0.685591	0.492269	0.414837	0.684874	0.715309	0.604071	0.4321	0.309167	0.689998
TCGA-BH-A42V-01	low	0.545171	0.600787	0.739651	0.85319	0.714981	0.614901	0.676704	0.668887	0.530482	0.534299	0.631945	0.602094	0.618104	0.441709	0.619022	0.582025	0.733496	0.775536	0.448331	0.740463	0.562428	0.604998	0.738971	0.744632	0.709947	0.535513	0.267493	0.756713
TCGA-BH-A0B7-01	high	0.628279	0.727065	0.785531	0.880812	0.769736	0.634404	0.702467	0.711141	0.641294	0.59652	0.712037	0.662948	0.654513	0.46019	0.702381	0.663949	0.755424	0.765226	0.460254	0.741733	0.597292	0.590766	0.80548	0.759743	0.70495	0.56364	0.438088	0.751413
TCGA-C8-A1HO-01	high	0.372616	0.627668	0.674207	0.823608	0.72819	0.608919	0.611186	0.640377	0.509168	0.495176	0.578896	0.547466	0.551702	0.366686	0.598496	0.562875	0.690949	0.774994	0.437465	0.700659	0.491548	0.475464	0.640727	0.708655	0.672611	0.502781	0.270416	0.707204
TCGA-A8-A09A-01	low	0.46119	0.636675	0.72184	0.8662	0.744679	0.625928	0.641266	0.677388	0.492911	0.548818	0.652861	0.590482	0.625194	0.423695	0.649086	0.594818	0.729571	0.779941	0.390916	0.760357	0.552721	0.555298	0.725828	0.757861	0.696641	0.530914	0.251861	0.719726
TCGA-AO-A129-01	low	0.646674	0.751744	0.796351	0.862986	0.719648	0.591962	0.6965	0.710455	0.649456	0.562167	0.683562	0.623733	0.65603	0.452786	0.656615	0.654532	0.720196	0.727273	0.398721	0.717035	0.584228	0.528642	0.813678	0.754735	0.718792	0.606971	0.298629	0.748972
TCGA-AO-A03O-01	low	0.458312	0.725284	0.75496	0.844187	0.741386	0.618058	0.650117	0.691489	0.574962	0.524516	0.671266	0.614573	0.593582	0.424421	0.660559	0.605974	0.733207	0.74234	0.423385	0.744111	0.539605	0.504656	0.750952	0.706833	0.682547	0.515174	0.223016	0.745559
TCGA-E2-A10A-01	low	0.305694	0.633525	0.614149	0.851234	0.732679	0.574672	0.623852	0.667781	0.455825	0.554617	0.636118	0.554689	0.579829	0.393036	0.635574	0.606921	0.687395	0.711813	0.486967	0.73444	0.531075	0.466223	0.719944	0.708135	0.693918	0.489991	0.363287	0.708307
TCGA-E2-A15A-06	low	0.667527	0.740595	0.799721	0.871187	0.720702	0.636838	0.694149	0.687123	0.689274	0.577252	0.647941	0.642246	0.628323	0.392894	0.653702	0.60942	0.703214	0.765284	0.466361	0.748817	0.567171	0.526792	0.789691	0.773747	0.683655	0.533491	0.361797	0.722204
TCGA-A8-A09E-01	low	0.350552	0.618535	0.665323	0.849468	0.69945	0.603578	0.574957	0.675561	0.460139	0.552949	0.580073	0.560412	0.554734	0.35468	0.61851	0.592435	0.701417	0.76583	0.387657	0.735741	0.510604	0.455772	0.671159	0.712064	0.655842	0.474112	0.213462	0.718142
TCGA-AC-A3YJ-01	low	0.352888	0.571619	0.691046	0.837701	0.69939	0.603986	0.599889	0.626044	0.458471	0.495336	0.667281	0.560176	0.556357	0.439592	0.563389	0.560653	0.711195	0.752348	0.446712	0.755662	0.548086	0.513514	0.736804	0.766203	0.66233	0.502032	0.342025	0.733675
TCGA-EW-A1IX-01	high	0.476849	0.581618	0.661042	0.867823	0.77314	0.643106	0.624379	0.653973	0.532298	0.560512	0.684091	0.59405	0.608774	0.424411	0.620725	0.585676	0.719415	0.779527	0.481139	0.760597	0.57391	0.567138	0.717329	0.723401	0.722381	0.512005	0.359901	0.744465
TCGA-A8-A09N-01	high	0.42636	0.66862	0.707525	0.850622	0.72128	0.607994	0.63163	0.674524	0.501739	0.498343	0.585373	0.571887	0.581956	0.455249	0.617986	0.558183	0.720174	0.764434	0.449601	0.783507	0.508727	0.521158	0.681705	0.701784	0.683553	0.514439	0.264571	0.710838
TCGA-AO-A0J6-01	low	0.475708	0.752999	0.797778	0.852454	0.743057	0.5667	0.710436	0.689935	0.536446	0.445125	0.702557	0.603481	0.626766	0.427667	0.7142	0.640527	0.714153	0.734031	0.362203	0.755048	0.507548	0.466302	0.807567	0.730506	0.691961	0.581964	0.313853	0.745665
TCGA-AN-A0FJ-01	low	0.330619	0.671444	0.699232	0.848839	0.688382	0.571702	0.607014	0.677477	0.415287	0.587972	0.6566	0.5634	0.583776	0.397534	0.58638	0.625096	0.724504	0.724882	0.398578	0.700844	0.482583	0.431118	0.698894	0.707868	0.70029	0.549785	0.224006	0.712985
TCGA-BH-A1ES-01	low	0.301506	0.548975	0.585563	0.829719	0.738659	0.594797	0.531414	0.602389	0.348393	0.564831	0.578078	0.52518	0.514886	0.374261	0.625827	0.561682	0.702054	0.741224	0.382288	0.712362	0.467729	0.349676	0.620066	0.656257	0.694382	0.450096	0.232961	0.709021
TCGA-BH-A0E1-01	low	0.376392	0.634746	0.62647	0.83618	0.715326	0.614361	0.602713	0.679467	0.44274	0.555326	0.572158	0.598261	0.582118	0.411165	0.638161	0.562318	0.713013	0.742413	0.437968	0.757854	0.527058	0.49504	0.641333	0.740296	0.668534	0.514657	0.358339	0.735034
TCGA-4H-AAAK-01	low	0.440128	0.61729	0.68803	0.852126	0.775806	0.631947	0.656971	0.663306	0.50844	0.551741	0.651573	0.605079	0.599681	0.359561	0.63696	0.595862	0.718743	0.787864	0.426673	0.751014	0.566145	0.54159	0.740978	0.71582	0.712257	0.500734	0.207064	0.733752
TCGA-EW-A6S9-01	high	0.395589	0.606598	0.622733	0.857612	0.740799	0.595376	0.62623	0.66659	0.468794	0.489343	0.649644	0.568951	0.565612	0.388377	0.618667	0.575085	0.70738	0.753718	0.396148	0.708926	0.505539	0.46076	0.710002	0.728327	0.693606	0.484076	0.258641	0.715364
TCGA-D8-A1JM-01	high	0.433727	0.742106	0.727683	0.832683	0.722537	0.602084	0.600637	0.660608	0.421821	0.47999	0.594507	0.575122	0.584218	0.40544	0.684025	0.614484	0.722489	0.730889	0.416005	0.727861	0.487077	0.506273	0.721436	0.697883	0.676084	0.530828	0.330816	0.737949
TCGA-A7-A4SF-01	low	0.487601	0.65691	0.718922	0.854644	0.698181	0.583007	0.640632	0.660986	0.534948	0.484021	0.590153	0.551013	0.58207	0.351882	0.581337	0.589581	0.747098	0.799875	0.403007	0.738497	0.512605	0.456918	0.704329	0.729168	0.631869	0.498132	0.227832	0.705676
TCGA-A8-A08R-01	low	0.598987	0.73347	0.755872	0.870335	0.742498	0.631265	0.705119	0.731241	0.62782	0.543433	0.698885	0.662326	0.636073	0.488868	0.655908	0.654609	0.704459	0.749617	0.39579	0.719091	0.575006	0.494353	0.799736	0.750614	0.717353	0.57452	0.316673	0.755278
TCGA-D8-A146-01	high	0.56219	0.620382	0.690997	0.870432	0.75667	0.637625	0.64863	0.669555	0.595183	0.56048	0.680011	0.607015	0.625735	0.437807	0.627148	0.618449	0.732589	0.765273	0.464023	0.744263	0.574527	0.597694	0.743347	0.753838	0.706685	0.51334	0.359119	0.726288
TCGA-D8-A1X5-01	high	0.390017	0.639298	0.674304	0.841403	0.759617	0.607298	0.634026	0.675245	0.53145	0.497695	0.677771	0.599441	0.61407	0.34489	0.631968	0.564012	0.718476	0.773919	0.453158	0.758439	0.554026	0.471908	0.775246	0.738211	0.693835	0.503095	0.273301	0.717536
TCGA-A2-A1FV-01	high	0.237975	0.548693	0.572726	0.780976	0.665286	0.611548	0.540353	0.60806	0.349614	0.49738	0.524499	0.523206	0.503053	0.307939	0.653448	0.510151	0.656744	0.681371	0.447688	0.714534	0.458766	0.557608	0.579987	0.656035	0.654973	0.471445	0.246102	0.694112
TCGA-A2-A0CK-01	low	0.458858	0.617201	0.73357	0.848896	0.721869	0.609231	0.6472	0.641747	0.474105	0.511896	0.592898	0.583423	0.610821	0.382419	0.622643	0.571565	0.714905	0.743609	0.455486	0.723978	0.556645	0.602845	0.721538	0.739203	0.714663	0.507772	0.265492	0.729946
TCGA-E2-A1IL-01	high	0.348647	0.520353	0.629272	0.842585	0.722783	0.591064	0.617117	0.648673	0.391058	0.509395	0.591973	0.563016	0.555583	0.403269	0.593534	0.565732	0.689305	0.744647	0.443578	0.742198	0.49528	0.475918	0.65525	0.71216	0.667833	0.511932	0.293245	0.731644
TCGA-B6-A0X7-01	high	0.369663	0.527958	0.625513	0.827528	0.713893	0.583072	0.607304	0.651943	0.425989	0.512817	0.571213	0.554483	0.559544	0.384089	0.604859	0.546954	0.705326	0.774401	0.374501	0.740662	0.502833	0.5269	0.646392	0.677754	0.676738	0.496105	0.155021	0.724978
TCGA-B6-A2IU-01	high	0.321449	0.604313	0.648532	0.822302	0.691466	0.577932	0.625257	0.590588	0.402307	0.527172	0.551072	0.510638	0.553883	0.381778	0.615643	0.553677	0.687349	0.75722	0.434446	0.735037	0.513854	0.46628	0.647248	0.706257	0.648986	0.436112	0.291791	0.716902
TCGA-B6-A0WS-01	low	0.589734	0.682587	0.784646	0.875041	0.747878	0.626327	0.686563	0.682706	0.605508	0.57538	0.655144	0.635663	0.645754	0.464095	0.660314	0.638311	0.725891	0.745834	0.440379	0.734951	0.559666	0.532709	0.776293	0.745947	0.715681	0.549499	0.343941	0.732089
TCGA-E2-A1IO-01	high	0.503583	0.634336	0.750705	0.860889	0.760869	0.607854	0.662824	0.647956	0.546807	0.565189	0.6481	0.612186	0.629806	0.425076	0.628533	0.610356	0.74155	0.777381	0.441977	0.763394	0.534235	0.589698	0.761966	0.73331	0.710894	0.550927	0.276923	0.73556
TCGA-AC-A5EH-01	high	0.318477	0.650329	0.700929	0.875924	0.772063	0.624855	0.662534	0.66603	0.466509	0.565122	0.702418	0.634745	0.6087	0.391936	0.616838	0.606017	0.735388	0.789443	0.431523	0.737087	0.579444	0.541694	0.795679	0.741566	0.708647	0.527055	0.394399	0.735516
TCGA-AC-A3BB-01	low	0.625448	0.656065	0.797114	0.872515	0.751511	0.612482	0.722921	0.699284	0.622015	0.541403	0.67816	0.637616	0.662416	0.448488	0.628145	0.632131	0.73428	0.770327	0.499493	0.770739	0.608353	0.589283	0.802235	0.773618	0.7139	0.574151	0.347697	0.731814
TCGA-AR-A0TQ-01	high	0.576666	0.763478	0.779131	0.857754	0.752236	0.611599	0.694989	0.724525	0.614736	0.55888	0.675114	0.610375	0.616585	0.422449	0.640103	0.629729	0.721578	0.781761	0.470486	0.735167	0.591961	0.53376	0.771898	0.737817	0.701356	0.540514	0.317621	0.738246
TCGA-D8-A1JK-01	low	0.49704	0.704678	0.764621	0.88754	0.768512	0.587586	0.692697	0.718831	0.555356	0.575405	0.761594	0.63777	0.649604	0.495254	0.66112	0.686495	0.758227	0.781322	0.37933	0.761684	0.588272	0.512516	0.837196	0.766002	0.715948	0.591738	0.448402	0.734096
TCGA-D8-A1X7-01	low	0.467165	0.634778	0.646436	0.842557	0.746699	0.641054	0.620389	0.629903	0.525467	0.543712	0.623829	0.578256	0.563306	0.415046	0.635439	0.606384	0.705412	0.747901	0.459644	0.723276	0.521621	0.508903	0.687166	0.723982	0.688657	0.505277	0.324562	0.707019
TCGA-AO-A1KQ-01	low	0.499792	0.722656	0.806748	0.848406	0.728945	0.64015	0.65194	0.681483	0.56647	0.552646	0.624006	0.586513	0.585055	0.347672	0.644601	0.586876	0.722329	0.732004	0.428417	0.745704	0.55041	0.530475	0.778691	0.723811	0.690662	0.526296	0.364152	0.724919
TCGA-PL-A8LX-01	low	0.335813	0.529211	0.652296	0.834142	0.693647	0.539565	0.565272	0.633772	0.423634	0.432838	0.625123	0.547385	0.544331	0.428283	0.532841	0.57214	0.667997	0.747223	0.451389	0.715764	0.577928	0.441486	0.737243	0.741256	0.686613	0.507813	0.363165	0.734006
TCGA-AR-A2LH-01	high	0.663106	0.736848	0.822986	0.887855	0.760276	0.664941	0.714233	0.708769	0.665263	0.596902	0.698238	0.644025	0.666591	0.490041	0.695501	0.655485	0.74327	0.772947	0.471129	0.755551	0.613449	0.668685	0.847497	0.78629	0.723356	0.583222	0.465426	0.755496
TCGA-BH-A0B8-01	high	0.366758	0.618641	0.665209	0.837171	0.746641	0.609552	0.6127	0.656682	0.442706	0.534787	0.636547	0.551402	0.588247	0.411851	0.613447	0.550196	0.731853	0.742488	0.441261	0.744636	0.559573	0.555419	0.724327	0.724306	0.684226	0.498274	0.335993	0.705017
TCGA-A2-A3KD-01	high	0.465395	0.624005	0.671831	0.847274	0.745185	0.593855	0.6332	0.670018	0.473108	0.536448	0.64818	0.579937	0.58863	0.425166	0.640443	0.600111	0.719307	0.752425	0.442724	0.7512	0.542924	0.573712	0.713297	0.737066	0.682237	0.480273	0.321102	0.745855
TCGA-A2-A0D4-01	high	0.240576	0.613666	0.61264	0.821753	0.702637	0.567236	0.570417	0.673152	0.395314	0.507606	0.562381	0.523657	0.532197	0.373781	0.604091	0.516427	0.675412	0.76051	0.432346	0.736668	0.47113	0.522156	0.676544	0.708579	0.652085	0.472711	0.268871	0.700363
TCGA-D8-A27R-01	low	0.495969	0.684367	0.749851	0.829187	0.764126	0.607447	0.659851	0.690664	0.543264	0.532764	0.655625	0.612724	0.63137	0.420499	0.590157	0.608005	0.722687	0.75989	0.436439	0.748138	0.582458	0.569402	0.790531	0.746542	0.6842	0.537715	0.317217	0.744683
TCGA-E2-A1IE-01	low	0.192314	0.554633	0.610941	0.803916	0.676064	0.5621	0.558209	0.635526	0.375811	0.500957	0.568498	0.507993	0.532648	0.414538	0.606567	0.559209	0.664879	0.76307	0.409525	0.685665	0.481891	0.478181	0.617256	0.683033	0.663833	0.456162	0.259066	0.704667
TCGA-EW-A1J3-01	low	0.270736	0.681804	0.655132	0.838167	0.720567	0.596417	0.602492	0.640945	0.420672	0.547405	0.58352	0.547131	0.558363	0.399078	0.640861	0.590013	0.708012	0.728165	0.480331	0.720991	0.502624	0.544476	0.692487	0.660709	0.681132	0.479722	0.264982	0.714097
TCGA-BH-A18Q-01	high	0.473517	0.70022	0.734315	0.871421	0.726815	0.58824	0.688034	0.681199	0.472477	0.502271	0.634874	0.630915	0.607294	0.424954	0.716992	0.595143	0.728322	0.696015	0.443282	0.723801	0.498229	0.528695	0.745495	0.73206	0.67652	0.557828	0.241864	0.735141
TCGA-B6-A1KI-01	high	0.28329	0.534742	0.625936	0.848731	0.690471	0.58768	0.593332	0.626704	0.36168	0.524677	0.553767	0.548937	0.574459	0.395442	0.597761	0.565823	0.70558	0.733158	0.380728	0.725222	0.478634	0.483801	0.646236	0.726153	0.672986	0.467565	0.288938	0.727066
TCGA-A7-A26G-01	high	0.605396	0.711066	0.74148	0.879743	0.790267	0.650308	0.693381	0.682446	0.644729	0.612771	0.699758	0.641889	0.656971	0.41987	0.708957	0.658196	0.736798	0.718699	0.432253	0.75001	0.586182	0.567376	0.81106	0.737052	0.707524	0.558883	0.275442	0.779991
TCGA-AO-A03M-01	low	0.596242	0.711051	0.788271	0.859073	0.735177	0.623834	0.692595	0.698117	0.628071	0.56728	0.681436	0.637088	0.633864	0.42336	0.663957	0.614141	0.728721	0.748053	0.439546	0.745544	0.565493	0.594524	0.808513	0.746966	0.704581	0.554494	0.373199	0.740882
TCGA-A2-A0CS-01	low	0.244367	0.592735	0.651737	0.864817	0.746205	0.631788	0.607695	0.660257	0.470085	0.546977	0.64056	0.588115	0.581435	0.454934	0.613409	0.677204	0.722561	0.754087	0.416371	0.752833	0.564991	0.47824	0.740763	0.738148	0.682953	0.520396	0.362455	0.727504
TCGA-C8-A12W-01	low	0.488936	0.660476	0.689883	0.860624	0.775348	0.615897	0.657699	0.674112	0.552197	0.554422	0.66778	0.601956	0.604649	0.410552	0.620436	0.595128	0.710811	0.775166	0.444519	0.76068	0.572921	0.524163	0.781344	0.725538	0.69164	0.545779	0.22878	0.737223
TCGA-E2-A1IU-01	low	0.561247	0.630888	0.694521	0.861663	0.692557	0.613366	0.629129	0.654469	0.591706	0.527094	0.614471	0.554056	0.595276	0.353757	0.637807	0.58961	0.728556	0.763791	0.438268	0.728997	0.538528	0.518079	0.712596	0.726319	0.681238	0.487754	0.315686	0.736718
TCGA-B6-A0I9-01	high	0.44775	0.651478	0.690117	0.857381	0.703459	0.587423	0.667839	0.680269	0.505875	0.502622	0.653378	0.58747	0.573945	0.377652	0.591224	0.603855	0.715757	0.771232	0.36396	0.716259	0.515585	0.458402	0.744266	0.711939	0.685708	0.509805	0.223624	0.723334
TCGA-AO-A128-01	low	0.622617	0.803921	0.871951	0.898226	0.738097	0.643285	0.762239	0.7249	0.684967	0.540501	0.807937	0.680834	0.674596	0.478406	0.656735	0.662856	0.754324	0.724074	0.459501	0.757797	0.625393	0.568696	0.893784	0.763451	0.737252	0.604976	0.413209	0.78025
TCGA-A7-A3J0-01	high	0.491829	0.642646	0.711993	0.850089	0.688073	0.588433	0.608185	0.662943	0.539095	0.536777	0.652302	0.574614	0.586763	0.449281	0.608784	0.634613	0.72498	0.769338	0.417877	0.72048	0.508811	0.450622	0.71749	0.730168	0.666341	0.488565	0.248717	0.730079
TCGA-E9-A1NE-01	low	0.652277	0.779418	0.8515	0.880856	0.752025	0.642951	0.748188	0.692661	0.69038	0.565996	0.685034	0.649382	0.66503	0.444798	0.678072	0.627589	0.741636	0.737339	0.499038	0.745287	0.594842	0.634758	0.835672	0.753511	0.735311	0.616369	0.364881	0.7383
TCGA-AC-A2FB-01	low	0.672471	0.738797	0.831801	0.877155	0.762368	0.682197	0.750485	0.664952	0.687086	0.576959	0.669107	0.66796	0.647023	0.438224	0.686972	0.65075	0.752058	0.787276	0.51014	0.783982	0.601106	0.690487	0.842402	0.76657	0.732847	0.571607	0.342216	0.763511
TCGA-AR-A5QP-01	high	0.522319	0.626799	0.690698	0.852433	0.750423	0.604583	0.657786	0.671784	0.492012	0.540881	0.621993	0.583061	0.59893	0.39457	0.621317	0.596556	0.717692	0.775504	0.447048	0.752305	0.552545	0.586066	0.719838	0.738097	0.701521	0.51057	0.265653	0.737401
TCGA-A2-A0T4-01	low	0.486598	0.700922	0.750408	0.854327	0.766111	0.657233	0.679718	0.708718	0.560636	0.603669	0.685802	0.62756	0.651214	0.431595	0.686885	0.612405	0.743794	0.737015	0.473014	0.760792	0.60911	0.620495	0.763453	0.754173	0.713448	0.566631	0.398864	0.741746
TCGA-BH-A0BL-01	high	0.587978	0.768687	0.765545	0.868752	0.753135	0.641205	0.700665	0.728655	0.630581	0.596464	0.739889	0.65818	0.669798	0.439828	0.66194	0.642383	0.740461	0.717404	0.41289	0.766509	0.606055	0.572575	0.820038	0.755429	0.700288	0.582165	0.334447	0.745641
TCGA-BH-A0HY-01	high	0.341746	0.629183	0.639692	0.852778	0.684774	0.593005	0.595414	0.681499	0.377395	0.523104	0.598352	0.53271	0.578553	0.403982	0.637633	0.55325	0.711302	0.781104	0.398742	0.692919	0.506047	0.428954	0.663355	0.706257	0.683941	0.480564	0.249796	0.711688
TCGA-E9-A2JT-01	low	0.880891	0.764651	0.865802	0.888568	0.681855	0.670932	0.770201	0.673334	0.90006	0.629144	0.705915	0.674988	0.693234	0.442904	0.659259	0.664191	0.744778	0.771626	0.484931	0.709941	0.588809	0.529228	0.835163	0.790752	0.726357	0.597	0.326966	0.723733
TCGA-A7-A3IY-01	low	0.37878	0.665371	0.709095	0.872197	0.771326	0.655015	0.66244	0.675538	0.456561	0.527591	0.742849	0.642624	0.622468	0.402961	0.643	0.655165	0.741204	0.775047	0.508838	0.74272	0.618155	0.585933	0.805201	0.757364	0.722028	0.531012	0.37612	0.761191
TCGA-A8-A085-01	high	0.123282	0.506602	0.464682	0.818151	0.720275	0.607297	0.565882	0.596789	0.306254	0.504402	0.54489	0.512745	0.511551	0.347302	0.573331	0.528959	0.65652	0.769042	0.331598	0.715646	0.456874	0.388352	0.58327	0.659466	0.666057	0.441846	0.233234	0.690066
TCGA-GM-A4E0-01	low	0.489627	0.609341	0.780537	0.867999	0.723976	0.659227	0.711376	0.681242	0.491163	0.528975	0.678019	0.64013	0.649831	0.363373	0.638776	0.601088	0.736716	0.74919	0.514155	0.749109	0.618606	0.607897	0.845894	0.758888	0.724295	0.577582	0.399628	0.764591
TCGA-BH-A208-01	high	0.43748	0.594937	0.696229	0.891371	0.760579	0.643069	0.672942	0.681784	0.511589	0.547131	0.661616	0.63668	0.636088	0.419816	0.637011	0.607593	0.76793	0.743714	0.447238	0.76907	0.56338	0.599984	0.768857	0.724312	0.714239	0.571197	0.323563	0.749281
TCGA-D8-A1XD-01	high	0.271443	0.550477	0.601023	0.825284	0.736752	0.582818	0.55365	0.602312	0.375409	0.518196	0.588491	0.519855	0.52706	0.326129	0.599684	0.521379	0.701998	0.751277	0.380061	0.731999	0.437914	0.452961	0.627287	0.686745	0.668507	0.468623	0.255089	0.705699
TCGA-BH-A1EN-01	high	0.203898	0.587167	0.657506	0.854814	0.705384	0.61012	0.630536	0.679882	0.392017	0.531935	0.543855	0.566069	0.572238	0.425787	0.645069	0.586816	0.694771	0.740631	0.384451	0.727437	0.544627	0.481625	0.676691	0.70133	0.669304	0.510789	0.331709	0.723067
TCGA-A1-A0SN-01	low	0.442931	0.722985	0.77208	0.859572	0.756371	0.633296	0.659783	0.679644	0.548482	0.565613	0.670977	0.618396	0.647421	0.45015	0.654706	0.611938	0.726937	0.807736	0.434178	0.741515	0.565321	0.61453	0.793774	0.733245	0.733088	0.556662	0.367667	0.728878
TCGA-E2-A150-01	high	0.499079	0.717184	0.701749	0.859256	0.747233	0.629585	0.689902	0.686931	0.564226	0.584298	0.732066	0.627468	0.640198	0.441179	0.663624	0.660774	0.71653	0.743749	0.367922	0.75778	0.54741	0.491116	0.781474	0.753553	0.697412	0.568772	0.283827	0.758908
TCGA-PL-A8LZ-01	high	0.592	0.773746	0.805985	0.867915	0.73424	0.653712	0.737713	0.737443	0.632385	0.536108	0.715251	0.639499	0.659421	0.483841	0.698165	0.660351	0.728657	0.766749	0.413698	0.75318	0.603216	0.54013	0.815081	0.755282	0.732932	0.620628	0.341559	0.769638
TCGA-A2-A0CO-01	high	0.642682	0.651718	0.793823	0.873416	0.75105	0.644534	0.702375	0.679888	0.66484	0.512025	0.687748	0.650177	0.664035	0.467227	0.632504	0.610178	0.73665	0.792982	0.515821	0.730647	0.594748	0.653618	0.797846	0.756654	0.708902	0.56691	0.363955	0.758542
TCGA-HN-A2NL-01	low	0.543572	0.737735	0.747789	0.818439	0.674465	0.58512	0.656721	0.699456	0.535155	0.545785	0.582721	0.572528	0.593176	0.392369	0.668101	0.568925	0.703798	0.710395	0.402423	0.694753	0.525026	0.471488	0.712519	0.725164	0.693051	0.520356	0.199461	0.729482
TCGA-E2-A14X-01	high	0.6804	0.72039	0.771025	0.889973	0.695163	0.624225	0.682564	0.6843	0.672263	0.575113	0.66588	0.621811	0.623368	0.402484	0.628838	0.625742	0.702997	0.688469	0.439833	0.743902	0.514005	0.485333	0.780301	0.763509	0.691219	0.556404	0.289582	0.724239
TCGA-A2-A4RX-01	high	0.631576	0.697423	0.72009	0.891427	0.763727	0.5902	0.666106	0.674598	0.621602	0.547164	0.683134	0.645816	0.637702	0.376099	0.661519	0.630983	0.737888	0.729188	0.47521	0.733708	0.558916	0.549599	0.77536	0.74291	0.700725	0.553848	0.277858	0.755893
TCGA-E2-A572-01	low	0.376242	0.488458	0.653931	0.795133	0.629607	0.552445	0.5893	0.602753	0.40873	0.444131	0.572161	0.514681	0.510113	0.380501	0.546608	0.529525	0.724258	0.780902	0.413904	0.701649	0.53367	0.434972	0.657146	0.766354	0.632248	0.46495	0.183696	0.704127
TCGA-C8-A12V-01	low	0.722061	0.784274	0.862668	0.882114	0.751229	0.597399	0.76112	0.718832	0.707661	0.581917	0.777263	0.660972	0.693595	0.448	0.693229	0.661197	0.756259	0.754697	0.458899	0.748107	0.611103	0.528944	0.866	0.765628	0.733024	0.650779	0.355158	0.74503
TCGA-BH-A0BQ-01	low	0.528577	0.653782	0.75083	0.867918	0.748319	0.630113	0.692339	0.662143	0.551978	0.57088	0.6497	0.620132	0.632474	0.415971	0.651216	0.648848	0.741953	0.77233	0.479621	0.740982	0.57701	0.62081	0.783669	0.750231	0.744987	0.548333	0.344775	0.74414
TCGA-EW-A1OX-01	high	0.0864784	0.480525	0.518167	0.808955	0.647298	0.534191	0.557575	0.638667	0.292714	0.422794	0.55287	0.44127	0.492166	0.396064	0.562072	0.46115	0.642331	0.74753	0.380156	0.641598	0.442874	0.39453	0.511863	0.70251	0.640672	0.400257	0.292236	0.672473
TCGA-BH-A0BW-01	high	0.591846	0.787722	0.769486	0.872444	0.704981	0.628789	0.722146	0.686275	0.618524	0.53236	0.737875	0.645276	0.648824	0.449391	0.71307	0.664435	0.709825	0.71671	0.4075	0.726802	0.575204	0.476306	0.837318	0.725911	0.712797	0.568745	0.312994	0.775076
TCGA-A8-A084-01	low	0.222841	0.632302	0.595888	0.849474	0.76297	0.596594	0.601865	0.629811	0.414581	0.494828	0.581244	0.56349	0.526964	0.37168	0.626154	0.573107	0.708533	0.756322	0.337774	0.729707	0.488524	0.449997	0.70668	0.710616	0.658692	0.45728	0.461161	0.69506
TCGA-A2-A0SV-01	low	0.371055	0.67577	0.710248	0.863088	0.78568	0.632035	0.668877	0.698463	0.513638	0.529272	0.740603	0.630822	0.612763	0.437793	0.629621	0.630937	0.723431	0.790278	0.485372	0.782771	0.576721	0.525056	0.812496	0.737994	0.698012	0.538575	0.36227	0.733033
TCGA-C8-A275-01	high	0.632008	0.780843	0.7954	0.868146	0.729256	0.635068	0.695661	0.710534	0.643762	0.56727	0.723436	0.658872	0.63917	0.448363	0.679745	0.660391	0.733206	0.791145	0.435769	0.741742	0.599846	0.590836	0.834427	0.74294	0.699729	0.582665	0.418541	0.74128
TCGA-S3-A6ZH-01	high	0.418252	0.645029	0.702669	0.854546	0.724584	0.553773	0.629476	0.704572	0.50234	0.55302	0.60012	0.579736	0.578597	0.425019	0.630954	0.609052	0.71574	0.77328	0.397089	0.747123	0.519547	0.514029	0.685341	0.716911	0.645785	0.528908	0.244466	0.714712
TCGA-D8-A1JD-01	high	0.433468	0.690652	0.688387	0.852149	0.775037	0.652508	0.639467	0.683112	0.544681	0.582549	0.7203	0.611673	0.609558	0.426457	0.656044	0.642648	0.714462	0.762827	0.420773	0.747551	0.573669	0.557551	0.774491	0.713771	0.698659	0.536337	0.31562	0.730353
TCGA-A2-A0CV-01	low	0.544168	0.603378	0.740884	0.855122	0.713708	0.611851	0.640159	0.626929	0.541125	0.477577	0.637605	0.60339	0.6369	0.452633	0.628778	0.625557	0.737373	0.759528	0.49658	0.748399	0.550025	0.585034	0.743557	0.739337	0.726004	0.542423	0.286612	0.747849
TCGA-E2-A14V-01	low	0.312285	0.651454	0.666748	0.829241	0.739066	0.596548	0.567886	0.656683	0.38716	0.538743	0.582225	0.542166	0.557326	0.390597	0.640123	0.567191	0.718939	0.749717	0.409343	0.718302	0.48543	0.505682	0.697208	0.707904	0.655748	0.482405	0.342807	0.724584
TCGA-E2-A153-01	high	0.244252	0.583393	0.639094	0.858382	0.79669	0.634819	0.669827	0.667016	0.452278	0.577561	0.691846	0.629869	0.609068	0.374255	0.630915	0.612682	0.725624	0.766036	0.453666	0.74278	0.579474	0.582049	0.789506	0.726129	0.729767	0.564677	0.299496	0.741357
TCGA-AR-A24R-01	low	0.469979	0.667343	0.734288	0.863034	0.743413	0.597554	0.644408	0.709794	0.56066	0.537739	0.64058	0.588089	0.591276	0.378512	0.646979	0.626312	0.704027	0.735249	0.431045	0.773292	0.537744	0.528525	0.746302	0.739148	0.68721	0.517327	0.298275	0.747243
TCGA-AR-A1AV-01	high	0.247791	0.583843	0.616225	0.854844	0.739556	0.650887	0.61854	0.683038	0.398301	0.52193	0.652307	0.56281	0.564059	0.425561	0.596966	0.564484	0.691011	0.760915	0.482275	0.754865	0.532025	0.506272	0.690568	0.686788	0.7031	0.465633	0.297705	0.709372
TCGA-AR-A251-01	high	0.462191	0.733185	0.679293	0.844877	0.734868	0.64133	0.65283	0.721892	0.490658	0.54221	0.671157	0.629155	0.597742	0.462997	0.697236	0.592962	0.686108	0.705697	0.388635	0.757358	0.522365	0.535919	0.707456	0.740061	0.680737	0.537733	0.280636	0.763199
TCGA-AC-A7VB-01	high	0.262213	0.58691	0.60547	0.783359	0.717002	0.555426	0.567417	0.622271	0.379647	0.466621	0.515521	0.47718	0.495168	0.365537	0.553386	0.525447	0.635158	0.815673	0.345295	0.70754	0.435267	0.428983	0.621854	0.696858	0.611299	0.461488	0.294993	0.699367
TCGA-A8-A08C-01	low	0.282426	0.583379	0.634687	0.819829	0.667609	0.564487	0.593038	0.640878	0.451008	0.519117	0.56017	0.565649	0.54235	0.357864	0.576179	0.590634	0.676694	0.741857	0.348599	0.740702	0.4677	0.402279	0.669904	0.6986	0.670557	0.474055	0.27054	0.690858
TCGA-A2-A259-01	high	0.59508	0.65599	0.709277	0.852229	0.775283	0.656748	0.638063	0.65711	0.590538	0.566511	0.658894	0.611761	0.635515	0.413543	0.631421	0.622765	0.760055	0.743876	0.494651	0.800546	0.588848	0.668118	0.768219	0.746626	0.697982	0.539634	0.43457	0.7592
TCGA-AO-A03P-01	high	0.364459	0.629682	0.662461	0.830791	0.72802	0.590299	0.598373	0.650579	0.475235	0.496149	0.602582	0.531606	0.557887	0.301926	0.60751	0.560723	0.684382	0.738223	0.378164	0.756404	0.500184	0.444259	0.672042	0.660218	0.662149	0.472782	0.244782	0.729803
TCGA-A7-A4SE-01	high	0.416519	0.686603	0.64635	0.8617	0.734223	0.613693	0.666521	0.698	0.446624	0.529221	0.692723	0.596618	0.614903	0.397353	0.656233	0.60775	0.730069	0.741311	0.37251	0.724405	0.527909	0.509106	0.746738	0.712558	0.704223	0.543037	0.277767	0.763133
TCGA-C8-A132-01	low	0.590014	0.701033	0.794904	0.871195	0.74076	0.600422	0.680307	0.681947	0.611859	0.54454	0.696614	0.641414	0.637394	0.435875	0.671369	0.629963	0.754003	0.793805	0.474103	0.743184	0.555083	0.550099	0.789415	0.745863	0.722291	0.572524	0.267553	0.733984
TCGA-B6-A0RS-01	high	0.505272	0.722803	0.762861	0.863546	0.726427	0.629456	0.682688	0.717012	0.560832	0.54099	0.6936	0.650023	0.638317	0.419606	0.675666	0.614572	0.711996	0.77155	0.47993	0.758809	0.580344	0.559108	0.809027	0.763554	0.708756	0.554048	0.28396	0.723937
TCGA-BH-A0BV-01	low	0.459653	0.66815	0.743459	0.876469	0.756322	0.632024	0.671896	0.658074	0.55163	0.552147	0.653112	0.615653	0.630888	0.422146	0.621827	0.607404	0.723202	0.780347	0.477735	0.729159	0.561231	0.566309	0.768612	0.737776	0.694256	0.522632	0.349325	0.722984
TCGA-BH-A0B1-01	high	0.451805	0.666461	0.670896	0.845935	0.755855	0.640517	0.626197	0.691234	0.476506	0.533842	0.609495	0.575279	0.594675	0.405655	0.6573	0.587529	0.729034	0.742075	0.44095	0.774893	0.545711	0.551934	0.715995	0.728605	0.683869	0.538867	0.312423	0.747053
TCGA-AN-A0FZ-01	high	0.194154	0.543072	0.580344	0.83349	0.700105	0.557415	0.599391	0.63035	0.347171	0.495187	0.584628	0.504652	0.549766	0.325594	0.560848	0.520433	0.672834	0.783858	0.355323	0.745766	0.47627	0.396032	0.683221	0.738465	0.665295	0.469236	0.339521	0.711474
TCGA-EW-A1PC-01	high	0.171022	0.676754	0.603335	0.836504	0.757227	0.556739	0.585083	0.642487	0.387763	0.528605	0.590076	0.526216	0.566718	0.363348	0.638475	0.56143	0.688271	0.757275	0.37551	0.746357	0.463862	0.361117	0.675571	0.716634	0.622737	0.479377	0.327943	0.734237
TCGA-D8-A147-01	low	0.467693	0.758731	0.72055	0.851712	0.724406	0.646122	0.671441	0.692823	0.553438	0.536722	0.702251	0.601476	0.607255	0.399231	0.691699	0.653228	0.701496	0.720034	0.373724	0.747824	0.531647	0.46023	0.763631	0.721161	0.710293	0.54328	0.248561	0.750014
TCGA-BH-A1FE-01	high	0.623453	0.751747	0.798469	0.865975	0.75199	0.65996	0.676417	0.682919	0.646224	0.5952	0.669439	0.620797	0.642556	0.452159	0.71689	0.634701	0.750598	0.763173	0.47715	0.752076	0.576061	0.597077	0.760827	0.736511	0.71427	0.575784	0.316184	0.728759
TCGA-AN-A0XV-01	low	0.501703	0.657594	0.734043	0.863747	0.728962	0.638487	0.638139	0.693747	0.557874	0.56678	0.618738	0.597478	0.608291	0.412329	0.65009	0.564481	0.737663	0.789405	0.47574	0.760771	0.532356	0.554971	0.692098	0.732043	0.700561	0.535968	0.277389	0.722404
TCGA-XX-A89A-01	low	0.501018	0.669445	0.743796	0.866498	0.760328	0.649883	0.707036	0.722396	0.546529	0.540534	0.712781	0.633458	0.649318	0.420789	0.650739	0.634963	0.733761	0.745319	0.459656	0.747417	0.615544	0.529919	0.83991	0.759881	0.713827	0.565143	0.379166	0.755196
TCGA-LL-A441-01	high	0.805695	0.726609	0.81715	0.872436	0.700182	0.618916	0.72293	0.68389	0.802672	0.619867	0.65589	0.631753	0.659936	0.40821	0.628531	0.663122	0.734519	0.754651	0.472213	0.73846	0.558728	0.552184	0.794553	0.75785	0.691315	0.547991	0.212379	0.766375
TCGA-E2-A15O-01	low	0.349554	0.633823	0.666649	0.837577	0.698498	0.569904	0.59828	0.656896	0.426099	0.492354	0.594331	0.545548	0.554207	0.399815	0.633058	0.567077	0.719197	0.726859	0.420183	0.746664	0.518219	0.532272	0.687839	0.736992	0.65319	0.491914	0.327125	0.697603
TCGA-C8-A12P-01	high	0.470941	0.69403	0.710586	0.849893	0.766226	0.622366	0.66232	0.680409	0.536086	0.55387	0.695187	0.603886	0.613472	0.428409	0.618309	0.60758	0.714852	0.803442	0.38506	0.752029	0.54716	0.48356	0.773623	0.739743	0.684812	0.545428	0.244254	0.721945
TCGA-BH-A1F0-01	high	0.70366	0.789008	0.793538	0.886288	0.786054	0.68372	0.757429	0.750378	0.721688	0.639149	0.799746	0.672748	0.685164	0.454364	0.701822	0.709039	0.749235	0.728569	0.519484	0.792798	0.667453	0.666377	0.873161	0.764335	0.744371	0.607359	0.416396	0.777464
TCGA-OL-A66K-01	low	0.366245	0.536925	0.653707	0.842027	0.711898	0.611963	0.616455	0.624186	0.410138	0.531628	0.574966	0.551624	0.58955	0.37743	0.591106	0.589217	0.68614	0.755896	0.450641	0.72646	0.517841	0.572188	0.684351	0.72432	0.696974	0.482909	0.274643	0.725351
TCGA-BH-A0GY-01	high	0.503783	0.677587	0.701528	0.851759	0.772552	0.64162	0.632302	0.726107	0.537349	0.540462	0.693854	0.613131	0.606423	0.404997	0.61946	0.630619	0.754733	0.751634	0.459457	0.77908	0.580822	0.567565	0.775672	0.75368	0.690906	0.539493	0.413349	0.736729
TCGA-AO-A12B-01	high	0.391703	0.603664	0.675566	0.823342	0.685688	0.600822	0.599032	0.626136	0.463243	0.537444	0.534681	0.589738	0.527516	0.398436	0.615338	0.56267	0.699065	0.746016	0.438985	0.719857	0.500049	0.508124	0.675623	0.752771	0.626209	0.45641	0.332351	0.717005

## Sheet: Adjusted p-value
Immune_cell	.y.	group1	group2	n1	n2	statistic	p	p.adj
Activated B cell	Enrich score	high	low	541	541	111735	1.66e-11	2.82e-10
Activated CD4 T cell	Enrich score	high	low	541	541	115424	1.79e-09	2.33e-08
Activated CD8 T cell	Enrich score	high	low	541	541	92921	2.65e-25	7.42e-24
Central memory CD4 T cell	Enrich score	high	low	541	541	111078	6.84e-12	1.3e-10
Central memory CD8 T cell	Enrich score	high	low	541	541	139684	0.195	0.39
Effector memeory CD4 T cell	Enrich score	high	low	541	541	126898	0.000155	0.00093
Effector memeory CD8 T cell	Enrich score	high	low	541	541	102937	3.04e-17	7.6e-16
Gamma delta T cell	Enrich score	high	low	541	541	117822	2.88e-08	3.17e-07
Immature B cell	Enrich score	high	low	541	541	108302	1.35e-13	2.84e-12
Memory B cell	Enrich score	high	low	541	541	125248	4.06e-05	0.0003248
Regulatory T cell	Enrich score	high	low	541	541	117308	1.62e-08	1.94e-07
T follicular helper cell	Enrich score	high	low	541	541	111136	7.4e-12	1.33e-10
Type 1 T helper cell	Enrich score	high	low	541	541	107090	2.22e-14	4.88e-13
Type 17 T helper cell	Enrich score	high	low	541	541	125446	4.8e-05	0.000336
Type 2 T helper cell	Enrich score	high	low	541	541	127895	0.000332	0.00166
Activated dendritic cell	Enrich score	high	low	541	541	113619	1.93e-10	2.9e-09
CD56bright natural killer cell	Enrich score	high	low	541	541	112576	5.05e-11	8.08e-10
CD56dim natural killer cell	Enrich score	high	low	541	541	133168	0.0104	0.0416
Eosinophil	Enrich score	high	low	541	541	110070	1.7e-12	3.4e-11
Immature dendritic cell	Enrich score	high	low	541	541	142434	0.447	0.447
Macrophage	Enrich score	high	low	541	541	97029	8.43e-22	2.28e-20
Mast cell	Enrich score	high	low	541	541	118817	8.55e-08	8.55e-07
MDSC	Enrich score	high	low	541	541	97697	2.95e-21	7.67e-20
Monocyte	Enrich score	high	low	541	541	104047	1.89e-16	4.54e-15
Natural killer cell	Enrich score	high	low	541	541	115083	1.19e-09	1.67e-08
Natural killer T cell	Enrich score	high	low	541	541	104468	3.73e-16	8.58e-15
Neutrophil	Enrich score	high	low	541	541	123474	8.62e-06	7.76e-05
Plasmacytoid dendritic cell	Enrich score	high	low	541	541	134812	0.0249	0.0747
