# Supplementary material for: Molecular Characteristics, Clinical Implication, and Cancer Immunity Interactions of Pyroptosis-Related Genes in Breast Cancer
Source: Front Med (Lausanne). 2021 Sep 13;8:702638. doi: 10.3389/fmed.2021.702638 (PMC8473741; doi:10.3389/fmed.2021.702638)
Supplement: Supplementary file 3 [file Data_Sheet_1.ZIP › Original Source Data/Figure 6/Figure 6D.xlsx]

## Sheet: Immune checkpoint expression
risk	ADORA2A	BTLA	BTNL2	CD160	CD200	CD200R1	CD244	CD27	CD274	CD276	CD28	CD40	CD40LG	CD44	CD48	CD70	CD80	CD86	CTLA4	HAVCR2	HHLA2	ICOS	ICOSLG	IDO1	IDO2	KIR3DL1	LAG3	LAIR1	LGALS9	NRP1	PDCD1	PDCD1LG2	TIGIT	TMIGD2	TNFRSF14	TNFRSF18	TNFRSF25	TNFRSF4	TNFRSF8	TNFRSF9	TNFSF14	TNFSF15	TNFSF18	TNFSF4	TNFSF9	VSIR	VTCN1
TCGA-A2-A0EN-01	low	0.583654	2.32274	0	0.586762	26.2368	2.2677	1.30992	22.6274	5.33914	71.5763	4.96425	28.3958	5.75739	294.078	62.6704	3.56948	2.34404	26.4277	7.53329	36.6812	0.0611203	4.25078	0.276181	16.8464	0.397431	0.27869	5.83257	27.3628	50.9038	74.8856	3.8694	7.15174	11.0505	0.697236	20.1127	8.29245	6.9333	7.82754	1.35273	2.34185	4.16386	0.921098	1.34707	7.37251	1.93774	22.2058	323.077
TCGA-AO-A12C-01	high	0.195199	0.18133	0.0332543	0.730848	19.6577	0.527874	0.157698	3.04806	0.932652	122.267	0.756721	10.758	0.106882	105.386	4.65745	0.850843	1.33627	7.13567	0.221022	11.3069	0	0.201914	0.418309	1.11133	0	0	0.731928	8.08361	15.1547	75.4929	0.183732	3.51047	0.261732	0.115415	32.0176	2.55316	1.99335	5.48939	0.158061	0.341566	0.223945	4.49427	0.0967156	5.35882	0.903957	6.7717	8.821
TCGA-E2-A1IN-01	high	0.3232	0.0284708	0.0208851	0.396003	16.8717	0.447562	0.247603	1.57247	1.80744	115.28	0.798426	13.9177	0.251725	346.093	7.43175	1.70329	0.828047	7.28526	0.755752	18.6184	0	0.449602	1.25759	1.17781	0	0	1.13153	9.51289	17.89	42.5451	0.245207	3.5585	1.75885	0.0241619	9.43791	18.6212	1.24315	3.1439	0.463257	0.919365	0.154712	0.68855	0.121483	16.4852	2.49066	7.9661	378.299
TCGA-AR-A1AR-01	high	0.0357015	3.46574	0.0223012	0.980252	32.2998	3.36306	1.626	7.88443	5.98656	69.1461	7.51067	27.7876	5.84176	210.138	53.6065	3.0313	2.54504	32.4155	4.71021	49.4053	0.0854907	4.32078	1.72916	23.6939	0.244351	0.156621	6.70829	39.861	78.4299	334.427	1.5402	9.62337	9.86446	0.774004	12.802	4.72241	5.76783	3.853	1.696	5.79749	2.66575	3.48629	0.940471	8.1634	5.76885	21.9981	433.324
TCGA-E2-A14P-01	high	0.134441	1.41672	0.12597	0.312135	10.6471	0.612385	0.373357	13.3332	2.09454	93.8133	1.84412	19.2883	2.35335	67.7008	19.7712	1.35973	0.96176	7.4877	3.7211	7.79758	0.103478	1.49497	0.80528	9.16508	0.161745	0.0737235	3.76789	10.5542	25.2485	18.1508	2.56646	1.94414	6.75431	0.400767	13.2372	14.0394	1.66332	3.85177	1.63408	1.64045	0.943754	0.213152	0.160285	1.6033	0.800833	11.2765	2.80709
TCGA-AR-A1AP-01	high	0.169067	0.539877	0	0.597323	13.5793	0.958704	1.03293	4.71037	2.53879	99.6072	1.71828	73.1352	1.94115	133.786	16.2208	1.32994	2.12187	12.1492	2.86618	21.7201	0.0650647	1.39907	0.277671	5.26647	0.0678012	0	1.92215	17.9562	44.9903	40.7754	4.21211	5.01196	3.07027	0.641436	45.3598	7.35634	4.49884	3.69213	1.12944	1.29782	1.16015	3.27712	0.0575905	3.91582	1.97945	14.8097	66.1994
TCGA-AC-A62X-01	high	0.069015	0.0734614	0.0646661	0.0975336	3.83593	0.307951	0.229994	0.423375	17.5275	88.67	0.166772	3.75907	0	328.633	1.60601	0.0517046	0.190557	3.17265	0.644699	2.51702	0.0354136	0.285558	0.68009	21.9711	0	0	3.04733	3.27487	196.571	26.9899	0.357285	21.0782	1.28513	0	15.288	10.7706	2.60224	2.76545	0.179297	0.0553507	0.217741	1.29187	1.73967	0.857059	1.44596	17.1549	172.905
TCGA-A2-A0EP-01	low	0.76448	5.50579	0.0728448	0.795244	56.149	4.5675	2.56204	39.5314	8.70712	88.5716	12.5243	72.3547	11.8431	243.291	86.9175	4.03824	1.78231	33.4612	33.4786	38.9999	0.172867	17.1693	0.926336	18.3764	0.631868	0.0947384	20.3498	53.5854	123.51	84.5897	11.3363	12.1868	22.704	4.4665	73.9433	30.9408	29.5986	34.0181	7.50187	3.81827	4.71755	1.72829	0.953367	5.38408	7.55865	65.7914	9.45276
TCGA-E9-A1RF-01	low	0.120789	1.03885	0.0226356	0.556001	14.8863	0.91625	0.576963	8.20022	5.45961	82.1958	1.75129	20.7098	1.50962	161.819	19.3532	2.60619	2.04958	20.417	5.58321	23.2825	0.0743764	2.16154	0.29407	34.3559	0.0852549	0.0706529	5.33978	18.3277	42.8328	36.4134	2.20424	7.64364	5.13089	0.209495	27.9218	5.07351	2.34362	5.05302	1.05796	1.71606	1.44813	0.360774	0.658325	19.5525	1.56804	8.33069	6.27169
TCGA-AR-A2LJ-01	high	0.355837	0.547748	0	0.165784	6.64828	1.12976	1.04901	17.771	1.42833	140.313	1.71973	21.8447	2.98818	150.841	39.5751	0.984314	0.563392	17.4504	1.47734	36.1826	0.0280908	1.33075	1.36452	7.28543	0.0614716	0.100067	2.92381	21.8512	98.4824	23.2869	3.20603	3.11909	2.75538	0.919805	45.5236	12.037	14.0835	12.8765	2.37714	0.702485	0.751317	4.07656	0.186479	1.79131	3.05857	35.4006	56.5737
TCGA-E2-A9RU-01	low	0.0632718	0	0	0.153286	2.60196	0.188216	0.0702848	1.42319	1.59937	76.0513	0.251825	12.0535	0.190547	186.855	6.5653	0.568822	0.783502	7.82028	1.43019	14.153	0	0.654486	0.448264	8.31024	0	0	8.98904	8.95993	46.3261	8.35833	1.66506	3.97705	0.622144	0	14.6192	9.69072	1.34195	4.09031	0.313097	0.541276	0.106465	0.491868	0.028737	2.29485	0.866424	6.9161	73.4085
TCGA-A2-A0YE-01	high	0.0930651	0.132081	0	0.162836	8.01313	0.288378	0.137841	3.14001	1.38586	205.118	0.828999	7.76269	0.186847	110.242	4.16566	0.464816	0.747526	7.36547	1.48113	6.33572	0	0.850358	0.749253	5.26171	0	0	1.82087	5.87079	18.2615	24.3068	1.60597	2.22506	2.01322	0.235391	9.19566	3.63546	3.49687	3.43081	0.506581	0.70374	0.420853	0.932905	0.211343	3.17977	0.331345	6.95076	429.855
TCGA-AR-A5QN-01	high	0.520047	0.354273	0.0278444	0.611952	12.9463	0.618798	0.18156	6.74509	2.16428	83.4971	1.72344	13.0427	1.54378	512.532	15.259	1.29127	0.790679	9.5327	1.31603	13.8586	0	0.814594	0.160774	5.42813	0.181145	0.0217279	2.45143	11.4551	112.167	40.6459	2.40379	4.17701	2.46547	0.64426	29.7038	34.6532	6.19772	4.19151	0.772029	0.442619	0.36565	0.571462	1.29571	3.57323	4.12632	18.302	157.722
TCGA-C8-A12Y-01	low	0.0663568	0.282528	0	0.401901	7.91644	0.222067	0.135138	4.79436	1.87664	78.7651	0.446461	36.5095	0.48294	144.581	13.2983	1.12683	1.11041	9.08432	1.31626	11.0543	0	0.846557	0.359002	6.73859	0	0	6.01197	10.0204	105.497	21.7449	1.47429	2.90433	1.6312	0.815211	27.8053	16.7334	5.01271	3.56298	0.607473	0.501778	0.60015	0.466076	0.376727	5.7727	1.12675	9.499	41.098
TCGA-AR-A24T-01	low	0.806596	0.206055	0.0302308	0.338713	27.1165	2.19545	0.949759	4.35432	1.92584	175.046	1.73356	16.7838	0.558695	157.312	25.7486	1.06354	1.87886	18.2383	0.245577	31.0492	0.0165555	0.417173	0.168319	1.91534	0.0414042	0.0707701	1.48431	18.5067	45.0582	114.935	0.438446	5.46813	0.963637	0.454659	11.5555	1.53487	1.46996	4.13703	0.347252	1.31597	0.559855	1.46529	0.351689	4.52817	1.40496	20.2	9.33385
TCGA-BH-A0DQ-01	low	0.257398	0.277634	0	0.457299	20.3984	1.26338	0.362175	4.42124	1.23687	149.686	2.13672	18.4221	0.956041	133.042	10.4477	5.60513	0.809769	8.33924	0.831172	18.8799	0.0176104	0.550257	0.0663127	2.57471	0	0.125466	0.889261	14.877	48.1404	60.2951	0.666264	3.13658	1.22752	0.111607	16.1647	4.97767	7.46769	8.77378	0.522226	0.385347	0.617185	0.98996	0.420861	15.2484	2.5942	18.984	11.828
TCGA-UL-AAZ6-01	low	0.46517	0.0428228	0.0942395	0.172596	2.11652	0.177644	0.22345	1.69673	1.45368	76.6381	0.764864	7.00651	0.189309	99.6618	4.85362	0.301401	0.593276	5.84299	0.521964	5.30101	0.0903158	0.234085	0.753051	3.69071	0	0.0183845	5.45146	4.83571	39.0699	11.1637	0.569494	2.12348	0.472849	0.0272563	30.2988	11.4075	15.9791	5.29966	0.177306	0.362988	0.118995	0.308635	0.154172	1.83387	2.21053	5.38445	34.3848
TCGA-AR-A24P-01	high	0.244412	0.612137	0.0269424	0.371532	15.132	0.748441	0.63883	5.14483	2.89298	95.1025	1.60221	11.6215	1.55872	495.063	12.4172	0.990938	1.53013	10.5603	1.53205	16.9008	0.0147547	0.951796	0.0777829	1.76327	0.00922512	0.147168	0.836288	12.2639	34.4474	56.3556	0.465184	3.60926	2.35379	0.155848	14.3477	16.2815	2.24744	2.23526	0.661646	1.37709	0.716683	1.7412	0.411382	5.92873	1.29939	13.5901	372.917
TCGA-BH-A0AY-01	low	0.147712	0.402504	0	0.381714	14.0471	1.47199	0.574295	5.79931	1.37523	101.507	2.19203	15.3447	1.29004	88.1463	23.171	1.19515	0.54874	13.6404	0.654146	19.5605	0.030318	0.611175	0.342491	6.14785	0.00947794	0.151201	2.37453	17.2755	47.8504	53.6127	0.994099	3.34932	3.15904	0.0960712	14.7029	3.18787	3.07485	7.69451	1.4692	0.846188	0.950697	3.4328	0.704426	5.48558	1.33499	21.0818	357.349
TCGA-LD-A66U-01	low	0.811866	1.03115	0.0515734	0.366707	9.51383	0.798203	1.77314	29.6574	2.55192	119.978	1.61955	32.7606	1.57473	101.239	38.6355	1.44326	0.428296	7.42405	4.98934	8.91029	0.0423652	2.29165	0.72851	6.96597	0.088294	0.0603665	8.97919	10.2322	58.5161	21.9926	8.1566	2.37194	6.93099	1.67062	70.3865	68.8787	14.7979	18.5265	1.26653	0.870269	0.772768	2.87136	0.187493	2.16995	1.44715	25.372	20.0635
TCGA-E2-A1BC-01	high	0.200609	0.683307	0.0751872	0.51841	29.5445	0.537081	0.356552	2.21516	2.31958	87.6225	1.07218	16.5325	0.906219	211.222	6.12233	0.240467	0.483406	3.89152	0.832878	11.1397	0	0.539529	0.82175	2.14626	0.102977	0	0.63649	10.124	13.7834	86.3705	0.519269	3.43477	0.828478	0.173967	12.9767	1.48971	2.14315	2.63662	0.595623	0.22065	0.658235	0.623806	0.382676	5.85247	0.791159	11.7054	26.2019
TCGA-AN-A0XW-01	low	0.204545	1.79985	0	0.757084	25.2349	2.62401	1.87454	19.9372	10.0081	98.0452	3.36301	48.8161	2.387	463.538	35.7901	3.47346	2.29331	29.2252	9.50655	29.8877	0.104958	6.48854	0.388636	84.9774	0.142184	0.872406	17.1258	28.2806	51.4587	81.1736	7.58889	15.7558	13.3372	0.517361	23.0277	18.7495	3.93657	7.18533	1.13871	3.99963	1.54881	1.49247	0.464506	30.4279	2.94103	17.3059	12.1265
TCGA-AR-A24V-01	high	0.198831	0.229782	0	0.550517	14.4552	1.8589	0.362858	2.46852	7.18712	135.379	4.70778	17.691	0.363553	576.637	14.9101	0.510721	6.06032	31.6972	1.21859	33.0161	0	1.04305	0.214045	3.90983	0	0	5.69267	17.8549	44.797	65.5396	1.21314	8.1658	2.26232	0.153951	13.5704	7.81102	0.937128	2.73163	0.55872	1.06744	0.609387	0.720549	0.870807	12.0827	1.84368	16.4578	87.5898
TCGA-S3-AA12-01	low	0.328176	0.119766	0	0.416461	4.54879	0.923934	0.130197	4.26608	2.02402	55.3347	0.4265	6.10633	0.24708	338.2	4.90044	1.19419	0.282429	4.12093	0.713692	8.40572	0	0.363714	0.452931	0.886941	0.0601641	0	1.4131	4.14829	10.8127	12.3538	0.51575	1.51863	1.21009	0.0508201	36.7024	46.6189	4.47453	4.43347	0.260994	0.429715	0.162704	0.201411	0.0319397	3.5302	0.654832	4.99238	279.137
TCGA-A2-A4S3-01	low	0.351012	1.03619	0	0.15118	10.345	1.18338	0.935804	13.9725	2.65305	61.9021	2.24858	35.2449	1.69135	66.6894	19.7466	2.24402	1.05729	9.31524	6.12071	14.9545	0.0240152	3.43724	0.560667	11.3577	0.165167	0.0342194	6.28614	17.2831	38.9822	17.2198	6.99606	3.51932	7.93836	0.558059	26.7534	63.6987	11.5807	16.128	1.92803	2.75617	1.00408	3.3415	0.286963	2.87834	3.96068	9.50333	113.097
TCGA-Z7-A8R5-01	low	0.199947	0.817261	0	0.242202	20.2993	0.550177	1.82129	9.85352	1.27606	59.5783	1.17096	26.0743	1.47527	178.6	38.7179	1.91739	0.562111	7.35332	1.60491	17.9717	0.0205197	1.01345	0.0540873	1.6696	0.0384888	0.0877158	4.08123	15.9953	55.3203	20.768	1.44915	1.87363	1.97588	0.997009	49.4085	11.2288	9.84792	6.66592	0.94985	0.403189	0.933626	0.998065	0.0544875	0.945915	1.31425	22.2952	150.998
TCGA-A2-A0YI-01	low	0.475609	1.48114	0.0254651	1.05348	19.681	3.77955	1.5246	18.0893	3.22409	82.9535	4.57398	25.873	5.34052	394.03	48.2104	1.58815	2.07384	36.1219	1.67371	44.047	0.0418369	2.5442	0.0945229	8.36838	0.148228	0.0397424	3.11861	28.5006	55.1477	63.1955	2.12803	8.08035	7.23538	0.471366	14.6357	1.51365	3.57593	3.35417	0.635453	1.81847	2.26367	1.56789	0.499917	3.7179	1.49609	29.2976	46.2174
TCGA-AC-A2B8-01	high	2.75961	0.991711	0	0.46002	25.8823	2.15583	0.871837	5.85006	3.165	126.217	3.1813	21.3842	2.72577	403.734	23.1411	3.41413	1.81751	15.8208	2.55773	30.8934	0.0259823	1.79392	0.0342431	5.38427	0.16245	0.0555335	2.08851	29.0092	51.9405	92.963	1.58919	4.51053	3.4261	0.411661	29.9134	14.1299	6.27457	3.48982	1.16513	0.997842	1.58155	9.93402	2.01804	7.88507	1.24809	19.3226	165.007
TCGA-A7-A2KD-01	low	0.5072	1.49415	0	0.365312	14.4807	1.17236	0.898424	9.69871	3.54058	89.9416	3.03192	19.0665	3.44711	216.582	29.2638	1.27346	3.50968	21.3565	5.61538	25.4552	0.0422041	3.26134	0.248977	8.38819	0.123142	0.160365	5.72657	23.9297	46.3699	47.3058	3.99182	5.83594	7.55163	0.29719	23.9664	5.85326	6.15937	7.27258	1.20066	2.70139	1.33207	12.5803	0.410916	12.9594	0.630722	16.4211	33.1052
TCGA-AO-A1KO-01	high	0.0790116	1.23029	0.211522	0.70187	19.4374	0.780661	0.376154	3.60062	1.72886	40.7728	0.840727	15.8421	2.99135	198.464	10.007	0.101475	0.0793306	2.69136	1.37463	5.20547	0.521269	0.291893	0.126495	3.65227	0.101396	0.0165057	0.596874	5.45055	16.0362	39.393	0.423645	3.04252	0.241398	0.122355	8.53526	0.445291	1.02852	0.524655	0.511074	0.0931123	0.256403	2.55389	0.123037	1.83336	0.0741916	23.2424	141.974
TCGA-V7-A7HQ-01	low	0.0181504	0.077279	0	0.0586299	2.65908	0.121483	0.36292	3.67436	1.04934	99.0756	0.546956	8.79715	0.163983	104.351	4.12675	3.75302	0.34625	5.06131	0.427016	8.31929	0.130389	0.112649	0.526054	0.805161	0.0116462	0.0265417	2.20751	5.74514	24.9414	5.67344	0.352362	1.19687	0.307862	0.0393498	42.8321	24.6402	14.1008	9.4548	0.323339	0.199636	0.0916227	0.549544	0.0989233	1.34524	5.24929	9.8387	196.392
TCGA-BH-A0E0-01	high	0.0384327	0.261816	0	0.124146	5.90213	1.00036	0.0853852	3.4972	1.5438	27.5989	1.18001	7.73621	1.18636	67.7334	8.06379	0.172758	0.327997	4.05774	3.29763	4.46723	0.0788836	1.62995	0.408429	0.952735	0.0493207	0.0281004	0.304847	3.56156	11.768	13.3898	0.397925	0.867002	3.79794	1.24982	4.8313	6.24311	7.29089	6.22164	0.841557	0.572434	0.315261	8.114	2.48741	1.92425	0.378926	7.07515	38.4603
TCGA-BH-A1F8-01	low	0.0258954	0.363841	0.0485272	0.345047	11.2148	0.914749	0.172594	2.25046	2.19704	110.645	0.647836	4.90592	0.370431	658.274	12.131	1.04761	0.987996	7.63963	1.12887	11.4793	0	0.790195	0.175123	3.46309	0.00830789	0.0189336	1.53366	6.28844	83.5909	31.2512	1.64221	4.31389	1.48001	0.0842112	5.56141	0.390605	1.6375	0.560323	0.172992	0.753594	0.187909	0.794636	0.264628	11.6994	0.851048	6.27811	154.468
TCGA-AN-A0AK-01	low	0.0804975	0.514102	0.0377125	0.52005	5.53448	0.583678	0.894199	6.00807	1.91895	111.311	0.892498	11.1518	1.0606	62.3313	14.1259	0.482456	1.33357	12.3215	1.92168	12.9932	0	1.10329	0.194422	8.95353	0.0129128	0.0588565	4.72493	12.0321	20.6344	18.8152	2.47433	3.2361	2.5675	0.0872588	14.3894	70.0046	4.3789	4.16097	0.478006	0.802386	0.444444	0.41993	0.329046	2.88789	0.132277	5.42501	0.141751
TCGA-5L-AAT0-01	low	0.826664	1.01191	0	0.604992	16.1345	0.92216	0.803505	18.0661	2.11419	137.142	1.93885	29.0794	3.34533	145.672	34.0193	1.31605	0.907813	12.2411	2.82433	19.7184	0.0795346	2.51187	0.938403	8.59482	0.116031	0.226659	3.38782	14.9551	47.1198	35.9046	3.81149	5.79783	5.23907	1.90421	47.3247	24.0995	10.0652	7.74289	0.786183	1.19575	1.80938	1.17324	0.316792	4.80704	1.57066	17.9526	160.648
TCGA-E2-A1IK-01	low	0.0427747	1.71195	0.0801586	0.259072	10.3069	0.874794	0.712738	15.3943	1.63793	51.1275	2.06726	22.5217	1.96448	67.2887	38.2816	1.15365	1.07368	10.3505	2.45666	14.3723	0.0438978	1.50438	0.0991793	8.59459	0.068616	0.0625503	6.40122	11.9037	53.273	17.4294	1.77153	1.95465	4.30588	0.417307	33.0604	11.3657	3.24248	2.77667	0.61913	0.842941	0.512823	0.656301	1.22393	1.3322	1.12463	22.8248	28.3648
TCGA-EW-A2FR-01	high	0.198619	0.507397	0.0744414	0.245941	32.995	0.817324	0.617776	6.09218	3.09192	216.116	2.01769	22.2428	0.697845	171.296	11.7393	6.03141	1.82138	12.5889	2.5838	22.3575	0	1.99974	0.322369	5.75297	0.00849628	0.116178	2.19862	20.8232	35.4487	84.6329	1.21674	8.50174	3.91576	0.0574139	13.1375	4.51699	4.57662	8.04362	0.648686	2.02077	0.526378	2.27543	0.505173	34.2653	5.76604	11.2648	71.9366
TCGA-AN-A049-01	low	0.0755395	1.1096	0.0707794	0.320262	10.3872	1.24994	0.272715	5.21324	1.75822	145.013	2.48037	13.5061	1.99055	224.871	19.221	0.735703	1.55481	13.0317	1.90786	23.4794	0.0193807	1.48463	0.0364894	4.5583	0.072705	0	1.79753	16.362	74.3675	55.2178	1.07542	3.18971	3.27283	0.122827	15.9925	5.82865	2.34387	3.35985	0.574723	0.649108	0.476651	1.32128	0.540363	7.2962	0.682713	13.6969	181.63
TCGA-OL-A6VO-01	low	0.221767	0.526065	0.0296847	0.281427	10.1173	0.365189	1.26693	4.30806	5.17365	88.9157	0.954698	12.0041	0.834832	483.433	21.7061	28.9564	0.667988	11.9712	1.9949	12.7768	0	1.98265	1.70788	10.8711	0.101641	0.0463278	6.48336	8.90493	86.4149	15.7237	1.12757	2.89542	2.57001	0.309079	14.5756	4.48468	15.6411	10.3843	0.705475	2.09076	1.11947	3.17578	0.345336	1.61119	2.0043	6.80273	226.278
TCGA-EW-A1P5-01	low	0.125766	0.305986	0.033669	0.290181	6.1417	1.25597	0.498951	4.18824	5.40939	140.739	0.950036	14.8066	0.757505	177.442	19.4927	1.1845	3.03058	21.7284	2.83453	25.5676	0.0184384	2.60187	0.367981	63.4794	0.0345849	0	20.1605	18.3648	137.588	42.4793	1.46493	5.44569	3.48469	0.662174	31.1229	8.63056	2.17345	3.94521	0.653466	1.25979	0.75957	1.94804	0.244804	6.17646	1.62379	16.1654	8.13553
TCGA-E9-A3X8-01	low	0.0261205	0.533824	0	0.0949219	5.47153	0.543908	0.710884	32.1809	0.735445	83.2907	0.935647	17.918	0.550643	126.33	26.4857	2.19172	0.157356	4.40722	2.40388	8.62898	0	1.17533	0.863038	5.72543	0.0586608	0.0381965	6.39517	8.40643	45.8422	15.3028	4.73282	1.40514	5.45142	0.906062	58.0963	60.4942	10.2079	21.896	0.950031	0.490802	0.576867	0.400772	0.124567	2.1831	1.28767	19.9354	177.153
TCGA-AC-A3QQ-01	low	0.626723	0.389997	0.451716	3.73746	7.55845	0.555713	0.348095	4.23898	2.85955	48.9354	1.34313	6.05086	2.61334	139.69	6.28977	0.361175	1.28271	6.08849	0.333589	6.85142	0.791605	0.149604	0.186301	0.408849	0.139202	0	2.88072	5.81323	15.2275	39.3887	0.0311971	3.17901	1.65321	0.104518	4.38637	0.111875	1.68521	0.193177	0.107353	0.574444	3.87855	1.36103	0.16422	2.81288	1.42596	2.65828	23.0184
TCGA-S3-AA17-01	low	1.82613	6.65279	0.148787	1.00023	10.2034	1.79499	0.687939	30.9122	4.45905	37.5722	6.63607	32.9166	5.35602	711.949	54.6891	3.14067	5.54833	24.8675	19.866	28.2765	0.0325926	10.3646	0.552279	50.7595	0.590963	0.255428	38.1559	31.7977	131.356	24.19	10.1936	12.1612	21.723	2.44427	38.7287	21.5203	10.4031	14.3547	2.32199	4.119	1.94385	0.584737	2.96419	5.58412	0.808904	31.1043	13.2783
TCGA-AN-A0XT-01	high	0.823325	0.0667709	0	1.10814	22.9751	1.10796	0.195982	2.96629	2.44325	81.9581	0.345521	16.7431	0.91505	1032.11	8.46534	0	0.118093	2.23804	0.406933	5.09216	0	0.283884	0.0378769	3.06917	0.0251565	0	2.84029	5.02304	19.1008	66.2261	0.659639	1.49676	0.75174	0.084998	18.2771	4.23065	1.53987	6.69244	0.698432	0.71871	0.160802	0.304783	0.32052	2.07116	0.644249	11.8729	13.3147
TCGA-AO-A0J4-01	low	0.44641	3.29142	0.510097	0.580319	15.0558	1.08503	1.36672	18.4794	5.6244	96.4451	4.934	24.8563	6.57439	275.313	48.3813	0.978851	2.2192	14.8399	5.69575	14.9512	0.0893914	5.00061	0.530156	43.7114	0.300412	0.461732	7.18545	13.3783	31.7795	34.5808	3.50881	7.16716	7.71641	2.17167	19.323	28.9306	4.66988	10.3836	1.70527	3.6077	2.15728	2.1517	0.13352	3.57992	0.912477	27.8139	185.739
TCGA-A8-A08O-01	high	0.139277	0.454633	0.348002	0.824809	19.9271	0.863146	0.206286	3.98719	4.13061	111.477	1.45181	13.6329	0.41944	254.581	6.97798	0.278249	0.582663	4.9251	0.578242	8.62971	0.0238223	0.312149	0.0538223	1.02973	0	0	0.589195	7.03654	14.6437	41.3324	0.300427	2.90026	0.564916	0.301951	17.0157	2.80113	5.61618	2.93926	0.327373	0.191488	0.600535	4.02697	0.284658	8.01657	1.37319	7.92355	59.5628
TCGA-BH-A0BF-01	low	0.6062	3.90462	0.0873847	1.40586	24.7293	1.87263	2.93529	42.114	8.00595	104.596	6.76088	40.1714	5.00871	355.203	58.0628	4.09901	3.6987	31.7227	11.9816	31.131	0.0319034	5.03252	0.0901001	36.3824	0.199471	0.568242	23.6719	32.2186	124.523	67.9554	7.14152	17.0469	22.0431	1.68491	31.4532	8.98158	7.41143	6.95085	2.31904	4.74424	2.53045	5.8064	1.56724	10.3928	2.01781	32.7593	133.541
TCGA-C8-A12X-01	high	0.149355	0.178055	0	0.313594	7.86947	0.844152	0.232274	1.22163	1.61481	82.4105	3.46475	9.47904	0.494772	199.287	7.7944	1.07418	1.19967	7.00175	0.289373	11.836	0.0306554	0.24719	2.05472	0.740495	0.0191668	0	3.56984	10.3389	174.714	23.2316	0.92784	3.38659	0.330434	0.259041	35.0918	4.57506	4.92757	7.18166	0.266068	0.177966	0.282728	0.26888	0.407008	5.04024	1.32531	16.2444	4.26821
TCGA-E2-A1IG-01	high	0.127591	0.0931278	0.068315	0.309111	24.1737	0.447325	0.485943	1.6027	2.61393	140.064	1.05709	13.784	1.31742	264.955	7.23156	5.40759	1.55558	8.54492	0.15135	16.5204	0	0.150835	0.0211313	2.37816	0.0116956	0	1.40723	11.2032	30.9886	51.8285	0.495397	3.50039	0.483913	0.355649	27.5193	9.98245	6.72951	7.36217	0.284121	0.150362	0.437052	0.865099	0.173849	7.24336	2.51596	11.146	1.06379
TCGA-D8-A1JH-01	high	0.180014	0.974479	0.0240957	0.726855	27.4796	3.08863	1.58545	10.149	3.78444	114.443	3.18022	23.7306	1.99423	668.746	22.858	4.12293	1.26518	15.8621	2.25991	24.7844	0.0263915	2.12808	1.40123	5.56972	0.132007	0.056408	1.98541	20.9744	46.0478	95.1924	1.43116	6.2922	5.63256	0.250886	24.5638	7.87741	3.90887	3.33868	0.954417	1.3848	1.98779	2.91981	0.98111	9.62122	2.74677	24.0084	531.695
TCGA-BH-A0HL-01	high	0.358414	0.0832376	0.03053	0.855163	8.29084	0.0726943	0.108584	0.799529	0.513748	101.907	0.583571	5.65852	0.0735945	36.7158	1.31757	0.683496	0.24536	1.51432	0.0450923	2.88265	0	0.0337041	0.516249	0.127536	0	0	0.396287	3.34689	6.06913	18.1569	6.0514	0.508876	0.0720869	0	57.4587	19.3569	20.9111	1.88009	0.145113	0.0373314	0.0513996	0.446604	0.11099	3.36551	1.07084	2.88983	0.0163934
TCGA-GM-A5PX-01	low	0.0866153	0.206518	0	0.0839361	28.0724	0.811618	0.173188	3.11722	2.44523	88.8895	1.0736	20.0195	2.2172	208.154	16.8648	0.674859	0.226109	6.33579	1.3665	8.96723	0	0.430057	0.0468604	3.16425	0.0111154	0.0253319	1.15421	8.27808	43.0429	43.1575	1.88328	2.06418	1.09867	1.27691	47.563	34.7329	9.03557	9.44031	1.02867	0.436646	0.218616	0.680426	0.826124	10.3397	1.16711	22.7124	603.143
TCGA-AR-A1AK-01	low	0.411762	1.58619	0.110233	0.775882	39.7625	3.47048	2.02564	17.1204	6.30098	80.0138	3.7682	26.7769	3.10011	192.866	49.1288	2.7029	4.40986	31.7958	3.20198	34.1589	0.0201225	4.46211	0.659218	13.0215	0.201301	0.114691	11.2187	29.2698	114.529	70.8935	5.60829	11.6367	8.02531	0.510111	32.3015	36.6745	4.4359	9.64823	1.84838	1.87808	1.84349	1.7088	1.22896	2.95289	2.41652	39.8718	34.3702
TCGA-A2-A3XU-01	low	0.0468393	0.0299142	0	0.0661944	1.06844	0.0609586	0.364217	2.0353	0.0879201	47.2582	0.332898	2.19996	0	98.3204	1.62603	3.29855	0.0470284	1.13577	0.145849	2.54585	0.108156	0.0121127	0.615421	0.305561	0	0	1.37465	2.14415	8.11755	25.0281	0.287949	0.203201	0.155441	0.0507735	10.7371	87.8534	3.22864	2.10209	0.338981	0.0375656	0.0443331	0.378497	1.19664	0.517041	11.3336	3.88775	41.1346
TCGA-AC-A2QH-01	high	0.853065	0.0990572	1.0173	3.94551	45.8944	0.144184	0	2.458	1.42657	98.4447	1.27873	0.489742	0.116775	125.07	0.71003	0.697198	0.506119	3.6826	2.03917	4.30638	0.0397938	0.0401098	0	0.202366	0	0	4.18292	3.00889	4.19046	30.3373	0.0501846	6.81849	0.20017	0	0.822792	0.0899833	9.47289	0.1243	0.0575639	0.195476	0.0244673	0.158652	0.422671	14.0638	1.46551	1.28964	0.351163
TCGA-A8-A07S-01	high	0.114746	0.125628	0.0614372	0.635407	8.40526	0.195049	0.0546275	0.972066	1.55077	121.128	2.18094	8.79902	0.197464	453.7	6.22835	0.392983	1.31667	10.4504	0.544451	16.3845	0.0168226	0.440861	0.202708	1.1763	0.0105181	0	1.7163	10.9263	88.186	32.3292	0.509167	1.87741	0.616525	0.177691	21.9028	9.77628	2.81997	1.05095	0.292018	0.300497	0.206869	0.469484	0.178682	3.05026	0.538728	8.75175	0.989683
TCGA-E2-A15P-01	high	0.190105	0.302179	0.0475001	0.214928	15.2447	1.14987	0.563135	5.26087	2.94034	104.795	1.34751	28.7725	0.687013	706.928	8.08376	0.835544	0.470817	5.22431	0.806805	9.37551	0.0260128	0.629264	0.67587	2.48033	0.0487923	0	1.1125	7.61281	32.0138	47.6207	0.57409	2.41919	1.69169	0.137381	30.3967	37.3808	2.76763	2.53918	0.564434	0.592438	0.639761	0.746704	0.552591	1.9486	0.458169	10.0868	890.508
TCGA-A2-A0CR-01	low	0.404661	3.61815	0.0252775	0.424823	13.1222	1.84576	3.701	86.3878	2.27872	87.1297	5.02345	57.3701	10.8258	100.108	115.676	4.89104	1.15117	15.3862	8.26958	15.374	0.110743	6.66943	1.94951	24.5154	0.406787	0.157799	22.1545	24.7891	134.11	20.0337	11.5045	4.75943	19.6761	4.00634	90.4197	35.8409	16.8897	39.7157	2.01246	2.88688	1.84696	2.86433	0.477855	1.8293	2.92581	65.6484	20.7939
TCGA-A2-A1G0-01	high	0.176402	2.03471	0.060104	1.4893	22.3398	1.95587	1.21135	18.0029	2.74526	61.229	3.20043	36.5591	4.99853	585.905	26.6241	0.384455	0.853367	10.807	2.39687	15.5007	0.0658304	1.24412	0.731266	5.92127	0.216087	0	2.05218	11.6113	29.3352	62.4871	2.24153	6.40051	4.02098	0.312903	22.9537	13.8438	4.472	2.26191	0.440426	0.654097	0.910709	0.879225	1.22363	3.37605	0.816909	21.4841	585.976
TCGA-E2-A105-01	low	0.086003	0.0610292	0.0805837	0.312535	5.58143	0.0959382	0.143304	2.05173	0.602682	110.813	0.888341	7.92042	0.259003	110.286	6.38677	0.171818	0.287834	5.41629	0.912494	13.1129	0.0147102	0.29654	0.254802	2.86136	0.027592	0.0209607	2.41035	7.37777	23.5884	22.1223	0.909012	1.49242	0.866799	0.0621512	18.4889	82.7923	10.7867	4.3192	0.425582	0.321885	0.33465	0.21113	0.253897	5.44749	0.11777	5.0684	9.36083
TCGA-S3-AA0Z-01	high	0.282511	1.06133	0	1.07361	13.5399	1.24823	2.73212	9.6848	4.81627	131.907	1.72913	21.3301	1.42634	202.479	18.9427	0.448202	1.65185	13.1634	4.76064	18.7532	0.0511638	2.28627	1.90733	12.2505	0.319894	0.243012	13.8318	37.3129	316.872	46.3797	4.3876	4.22954	6.71597	2.01758	21.5744	10.1425	24.829	6.23282	1.3322	1.30995	2.40131	0.979114	0.135859	1.32341	1.25616	13.5171	60.1497
TCGA-OL-A5D6-01	high	0.231018	0.351287	0.123692	0.213211	13.5082	0.245433	0.219963	5.19634	0.582308	102.659	1.43549	14.4847	0.422403	117.173	9.34172	0.543945	0.298222	4.81818	2.14662	12.1139	0	0.733966	0.478257	2.49743	0.0423522	0.0723904	1.11691	11.7452	29.3299	46.0301	1.02511	1.92807	1.44813	0.250422	13.1676	3.36978	4.22569	10.0239	0.52668	0.468868	0.197832	1.07349	0.17987	3.79915	2.22348	11.9103	4.66585
TCGA-BH-A0RX-01	low	0.139192	3.00269	0.0579648	0.324726	43.8447	1.08115	3.16112	20.8093	4.7261	85.6654	3.98345	47.5883	2.18907	154.946	52.1082	2.08559	1.66152	26.3136	6.95606	23.7845	0	6.25515	0.173321	154.527	0.129007	0.429701	18.7609	16.551	154.541	49.5153	7.42602	10.4131	15.0894	0.871768	21.5499	22.6825	3.00075	23.4253	3.69647	3.65732	2.61537	2.61973	30.5767	5.23136	1.52484	24.9608	211.276
TCGA-B6-A0RP-01	low	0.299773	0.388981	0.0802524	0.403473	19.5189	1.00852	1.36372	6.83045	2.19718	95.7771	1.05513	14.401	0.75232	319.207	20.6281	4.02112	1.34726	14.9129	0.71119	21.3486	0.0146497	0.723536	0.204107	2.3281	0.0457976	0.18787	1.91733	12.9895	29.173	45.2844	1.21935	3.02211	2.11598	0.464218	26.3801	34.9154	2.65757	4.78192	0.434428	0.713086	1.07188	0.695033	0.330655	8.62162	2.69757	18.008	105.218
TCGA-E2-A1LS-01	low	0.0253797	0.144079	0	0.136637	4.59882	0.704645	0.0845785	0.553574	0.23502	38.5394	0.331899	2.84487	0.10191	217.129	2.07839	0.0760558	0.0254822	1.4616	0.117078	1.80744	0.199687	0.201272	0.140578	3.09059	0	0	0.295257	1.34599	2.8617	10.3218	0.0547453	1.057	1.45366	0.018341	3.89489	0.117793	0.564869	0.461028	0.0502362	0.12019	0.0747344	2.17375	1.41783	1.18066	0.152919	2.29538	6146.6
TCGA-A1-A0SI-01	high	0.185821	0.912888	0	0.404009	21.29	1.90279	0.968573	18.5311	5.20511	121.259	3.24275	22.1154	1.65731	309.72	25.1269	1.49922	1.86571	16.1025	3.20461	20.8523	0.0586768	3.56335	0.0386662	28.7576	0.0458585	0.125414	9.85639	14.7703	48.9165	46.8274	4.3104	9.54139	9.9615	0.340879	25.4593	14.8272	5.72642	6.16291	1.03977	4.16629	1.46114	0.549748	0.214238	5.36469	3.45279	15.3547	68.3924
TCGA-A2-A1FZ-01	high	0.347054	0.369413	0	0.402882	14.1885	1.87121	0.891519	4.92334	1.80775	164.917	2.65159	16.7799	2.35164	513.89	18.3699	0.45501	1.15426	18.5183	0.750458	29.5404	0.0222604	0.807737	0.0419112	3.93378	0.013918	0	1.23877	25.8648	60.7184	84.9331	1.15099	5.47039	1.42367	0.329179	24.9101	40.6212	3.85078	3.19851	1.52954	0.516919	0.821212	0.825363	1.30042	23.482	1.46138	17.833	230.03
TCGA-C8-A134-01	low	0.165582	1.28662	0.213329	0.367721	18.9384	1.05439	0.96566	12.0834	6.02189	115.927	2.61256	20.6028	1.55831	748.302	34.3312	3.41139	1.96383	18.486	6.02955	18.3894	0.053103	4.61382	3.05541	67.3635	0.219132	0.151334	9.02956	22.2253	70.0498	26.9715	2.27695	10.5237	9.37203	0.403852	19.2379	12.6563	4.7638	9.5377	1.37501	6.30793	1.71742	10.8863	0.592236	3.30472	2.19374	19.9633	312.366
TCGA-E2-A1LE-01	high	0.312739	1.0253	0.351639	0.16416	27.7917	1.70945	1.30276	17.0428	1.27973	104.867	2.77394	30.8589	2.91968	200.908	33.0952	6.18546	0.879205	9.17902	2.48863	17.4251	0.0962853	2.02187	1.73427	11.7515	0.0301004	0.091465	5.3251	16.8215	61.2203	72.6478	3.44043	3.54563	5.63902	0.847519	21.9695	5.08023	7.29628	11.93	1.16068	1.64108	1.07549	0.850921	0.980083	4.94406	5.5245	23.0565	6.67153
TCGA-BH-A18V-06	low	0.903746	4.66809	0.802229	0.672208	12.6074	2.58227	2.36449	37.6412	9.57117	57.8387	6.47722	71.1899	4.02881	286.582	61.5132	7.98226	2.38788	30.2641	12.1615	41.2309	0.0610181	10.6645	0.110288	274.785	1.06059	0.226057	41.6652	39.5384	81.7864	88.6107	27.3022	13.0552	26.8873	5.1303	96.6335	52.431	25.2769	13.0559	3.53064	7.25903	5.15485	9.8962	2.479	7.09766	1.77818	56.6324	65.5962
TCGA-5L-AAT1-01	low	0.56416	1.71144	0	0.51254	12.8689	1.86177	2.42843	26.1006	6.67146	126.116	2.90697	28.5573	2.44231	142.889	46.4333	2.85293	0.991266	21.1966	8.29547	31.593	0.0723716	4.81445	0.59954	23.5543	0.226246	0.206246	13.723	35.6084	84.3273	59.2409	8.7162	6.85294	12.2475	0.993762	56.7492	18.0014	9.19567	11.4726	1.43948	4.12064	2.06915	4.02505	0.288261	10.092	2.02793	26.1701	472.671
TCGA-D8-A1JL-01	high	0.490121	3.12484	0	0.24357	22.4004	2.36454	1.84274	19.3506	14.5688	134.334	5.92358	35.0386	6.39612	447.156	45.8708	5.46075	6.34683	38.3835	12.957	39.7301	0.0386916	14.7805	0.471079	109.153	0.209658	0.477809	31.513	29.3116	116.689	57.8014	6.34329	19.9325	17.4329	0.435929	42.4243	21.027	5.59738	4.45158	1.86565	6.84222	2.00626	8.71038	0.684938	9.572	2.76723	23.3699	905.514
TCGA-AC-A2QI-01	high	1.09873	0.748488	0	0.627923	18.5296	1.82276	1.08907	12.0977	1.82758	210.655	1.92219	23.4842	3.05435	365.781	25.2003	1.21572	0.882529	13.8505	1.35679	18.8524	0.0173473	1.64359	1.18233	6.19726	0.0542307	0.123591	2.86033	20.6375	49.0697	118.214	2.64711	6.02298	4.20096	0.549698	42.922	29.9297	8.47148	19.5341	0.664986	1.14651	1.27992	0.740022	0.230318	8.3033	1.02773	31.9761	78.6844
TCGA-GM-A3XL-01	high	0.222205	1.03018	0.0462673	0.189412	2.76039	0.660997	1.01476	12.4448	4.76411	91.3165	1.15111	33.4243	1.67296	137.36	19.7226	2.51556	0.855224	12.7842	8.74703	22.5516	0.0253377	2.6305	0.624935	49.044	0.198025	2.18428	17.5077	19.3099	61.7692	13.7007	7.22155	6.09809	6.17238	1.04376	31.497	31.9704	6.34193	6.88562	0.888819	1.19938	2.97558	1.93448	0.218664	0.914946	4.90906	13.5057	16.782
TCGA-LQ-A4E4-01	low	0.13201	0.0374705	0.0412304	0.302048	5.23078	0.703573	0.244403	3.01432	1.10679	111.63	1.66378	6.3913	0.629461	87.0217	2.1151	2.50543	0.0662712	2.77863	0.213138	6.89556	0	0.227585	0.195553	0.459295	0	0	4.16511	9.34695	17.8424	41.1816	0.370176	1.19629	0.275832	0.190797	41.1684	1.68488	4.71823	3.31486	0.832885	0.0604988	0.305424	0.684152	1.58885	2.5848	0.867695	13.4412	5.13628
TCGA-OL-A97C-01	high	0.432697	0.605326	0.0579188	1.44763	13.0675	0.505668	0.411992	11.8184	1.92607	228.26	2.82926	22.836	2.00118	385.658	18.0159	1.01881	0.868888	7.58804	18.9055	10.3847	0.0317185	1.02305	0.453861	7.46012	0.198315	0.0451958	7.87758	27.8133	21.2082	55.8376	6.44011	2.18108	5.03722	0.134012	28.1805	7.96125	5.68113	8.42146	0.825885	1.16148	0.175519	0.214976	4.42179	2.16887	4.46931	19.0259	151.054
TCGA-BH-A0DX-01	low	0.237461	0.52574	0	0.613642	17.5571	0.753473	0.949613	4.69385	2.44853	134.471	2.6283	23.8433	2.71748	257.726	27.6594	1.89761	0.540418	19.5932	1.62122	51.9099	0.0162464	0.818769	0.146823	9.8936	0.142209	0.0694488	1.97562	28.3951	83.232	75.9853	1.31127	3.68114	1.98469	0.652096	19.0455	13.8131	6.59082	6.49567	2.22087	1.11003	1.66819	0.751353	0.366693	4.93043	2.36725	20.0076	9.12773
TCGA-B6-A0RV-01	low	0.25309	1.59151	0.182417	0.377325	14.1608	1.5347	1.12457	15.4861	3.24506	97.2265	3.42043	16.9049	2.49179	319.792	39.3923	0.40839	0.527771	6.7664	1.99376	8.86846	0.0998982	2.45687	0.0752341	5.84221	0.0749518	0.113877	2.38841	7.35787	104.684	40.3613	1.33542	2.86036	6.84845	0.379867	28.6546	6.00877	2.98215	5.27353	1.18497	0.722701	1.13018	40.7837	0.450955	3.13147	0.927751	21.1745	162.324
TCGA-C8-A27B-01	low	0.216391	1.45473	0.0640281	0.340299	8.04988	1.32976	2.13808	12.2499	20.9161	78.0401	1.55413	25.2267	1.44054	705.463	46.2626	2.21842	1.53229	26.7417	3.70393	25.8008	0.409082	5.27782	2.19179	1025.78	0.562698	0.216507	10.3828	23.7533	36.4338	26.5885	2.8006	22.3458	9.20532	0.222221	15.6644	1.48005	1.61035	3.30405	1.15816	7.70396	1.65288	16.6589	0.201735	3.73565	0.767312	18.6204	159.985
TCGA-E9-A1R3-01	low	0.0712311	0.515577	0.0222475	0.30679	10.9085	1.08595	0.329693	4.17548	3.31588	123.24	3.32779	14.6569	1.68038	456.537	20.1265	11.0287	2.20516	21.2544	1.26508	17.8329	0.0487342	0.822779	0.734042	4.72428	0.0533231	0	5.81325	15.1041	48.43	57.2317	0.291933	5.75463	1.64596	0.102952	24.6187	18.2656	4.3924	3.57733	0.616846	2.46467	0.7566	12.5758	0.113232	40.9527	11.0807	16.4381	104.827
TCGA-D8-A1XY-01	high	0.140304	0.18585	0.029214	0.339911	14.5447	1.37963	0.173173	1.17948	2.28245	92.1289	3.67847	12.0106	0.234741	336.749	8.39728	0.607319	1.7374	19.6724	2.17901	17.9149	0.0159987	1.25781	0.0481949	4.67815	0.0300088	0	3.4953	14.3161	46.1863	63.4494	0.383348	6.18596	1.93143	0.236583	5.95431	18.4864	4.01666	3.09836	0.590146	1.25743	0.177063	0.72714	0.212413	7.58403	2.15184	10.3789	162.014
TCGA-BH-A1FM-01	low	0.0136569	0.0814058	0.0255927	0.43012	14.5319	0.345317	0.24273	0.558524	1.39453	63.0761	2.29845	6.83485	0.123386	447.113	3.08425	0.450184	1.05583	7.80973	0.2079	11.4911	0	0.141268	0.0422206	0.249458	0	0.0599123	0.389974	7.72312	10.3792	60.9139	0.0176752	2.71747	0.412932	0.088824	2.95058	0.53877	0.429116	0.831799	0.162193	0.450636	0.0689396	1.0505	0.223299	26.6403	2.42369	2.98827	53.3613
TCGA-E2-A10F-01	high	1.06873	0.455035	0.133518	0.719218	18.4957	1.40414	0.96954	6.55617	8.5325	147.804	2.38	23.5938	2.89669	347.384	26.7182	2.98917	2.75415	19.5801	1.55299	37.1835	0	1.27133	0.192734	9.90023	0.0114292	0.0260472	3.0141	29.5925	72.8979	105.497	1.93646	6.0995	4.4268	0.154467	30.718	44.146	6.57625	5.05328	0.832951	1.55917	1.88823	3.35244	1.82025	24.0581	1.87327	17.3672	42.2279
TCGA-C8-A278-01	high	0.0782984	1.57161	0.0419226	0.180658	18.3851	1.33927	1.15555	21.4545	7.5249	66.0061	2.90008	26.8951	3.14962	105.948	28.0774	1.54191	2.79643	24.2183	7.16713	24.5186	0.0344375	5.90086	0.609476	32.8364	0.0502403	0.0163568	10.0671	27.5625	75.2409	37.2684	2.35968	10.8439	8.28191	0.31525	8.11298	2.56976	3.87486	3.747	1.32012	3.40893	1.27044	0.677332	1.88986	17.2861	1.63586	14.1367	6.94459
TCGA-A7-A425-01	low	0.333955	0.121876	0.0894033	0.449479	9.07387	0.83968	1.25423	3.38191	1.07461	74.3388	1.09407	16.1937	1.31702	102.768	12.4487	0.571868	0.287403	11.2469	0.748268	15.4461	0	0.148048	0.399452	2.32383	0.0714276	0	1.11002	20.472	58.5298	30.0913	1.56421	2.0605	0.527744	0.896394	65.5456	13.1747	19.6249	6.80554	1.91225	0.160337	0.672311	0.481488	0.238349	2.08144	0.731693	43.2127	46.582
TCGA-E2-A15H-01	high	0.501615	0.122041	0.0335719	0.390615	8.56437	0.399687	0.338309	5.12862	1.06262	187.13	0.865808	11.4265	0.485563	91.194	6.5335	1.61057	0.467665	5.41191	0.694192	8.0427	0.0367704	0.463279	0.553841	1.70629	0.0229901	0	0.966278	6.9607	19.1243	27.074	0.649204	1.84454	0.687002	0.0776782	17.8089	2.3281	4.08106	2.00998	0.226059	0.221675	0.48608	1.02618	0.0244098	6.1869	1.0009	5.80151	26.7518
TCGA-E2-A570-01	low	0.165304	0.22874	0	0.317045	20.6327	0.414901	0.20658	2.19714	3.64586	92.0777	0.622674	12.9184	0.15557	372.356	4.57191	1.73379	0.580901	5.92898	1.45839	10.8712	0.0212056	0.384731	0.902309	0.458311	0.0132585	0	1.00524	5.17931	27.9766	38.4359	0.722053	2.43826	1.02097	0.31358	35.94	15.8717	14.5596	7.12058	0.337425	0.511363	0.195575	0.667892	0.112618	8.68376	1.52795	11.0199	322.571
TCGA-BH-A1FL-01	high	2.01323	0.705909	0.110963	0.633583	12.3654	0.682548	0.526207	7.47673	2.81199	107.704	1.42243	12.2696	0.780161	436.276	11.7913	0.754135	0.297259	6.05728	0.798968	9.62729	0.0455756	0.780936	0.245984	1.40992	0.0189969	0	1.94132	9.42088	25.3492	30.4278	1.05373	2.02079	2.45629	0.0962793	51.1052	17.0388	4.84902	1.73205	0.626312	0.495244	0.448356	0.944853	1.33123	6.1044	0.535155	10.5292	1163.09
TCGA-E2-A56Z-01	low	0.081159	0.248797	0.243344	0.249054	11.1391	0.241425	0.342588	2.65532	0.792169	77.3626	0.636805	11.8137	0.659921	40.394	9.51117	0.972841	0.342244	3.67352	1.72968	6.56911	0.016658	0.453337	0.332449	4.998	0.0312455	0	2.1115	4.08672	37.4363	17.4258	1.3655	1.01402	1.48433	0.140761	38.9933	26.1414	6.28603	11.6554	0.518079	0.476089	0.307266	0.650845	0.0221166	3.59633	1.44033	5.6448	0.359332
TCGA-E9-A1RI-01	high	0.151547	0.438765	0.0567991	0.465055	23.9354	0.946703	0.15151	6.13583	3.15185	87.7555	2.72286	17.9682	1.2779	133.976	17.6445	2.5432	2.02371	14.0099	1.34226	20.5676	0	1.01895	0.21083	2.09591	0.0194481	0.42106	1.5707	13.8155	38.321	111.807	0.568797	3.05058	2.50345	0.0985657	15.5232	4.78288	3.05945	2.55047	0.348715	1.30571	0.698068	1.40753	0.268438	6.96631	2.11675	10.2398	12.5198
TCGA-BH-A0DP-01	low	1.66552	0.617358	0.257034	0.379764	16.3676	0.888886	0.609452	10.0569	3.50142	84.4563	1.32577	16.3026	0.973655	356.555	21.0792	3.69927	0.649223	12.8878	0.86774	20.6916	0.0402176	0.709396	0.0227161	4.3972	0	0.0573063	2.09301	15.9813	55.6415	50.2013	2.20628	2.44815	2.96228	0.722164	36.16	28.692	4.27895	2.76373	0.363606	0.682473	0.432738	2.20469	0.480568	4.01689	2.22168	21.8945	159.056
TCGA-AR-A0U3-01	low	0.166093	0.872184	0.0518757	0.380034	9.07155	0.802882	0.399757	4.81149	2.72276	121.173	1.77857	12.8926	1.04208	97.6069	12.5034	0.912513	0.611467	8.11085	2.37521	10.0307	0.142045	1.43173	0.12837	9.71563	0.0355246	0	2.19575	11.2966	29.8917	26.4609	1.07481	2.7221	3.71548	0.180044	15.9309	2.89079	3.67494	2.57342	0.369857	1.44626	0.454152	4.05479	0.264029	3.14304	2.27443	6.36404	55.0142
TCGA-BH-A18L-01	high	0.0719289	0.183751	0	0.197495	10.7781	0.449334	0.383528	1.64733	1.43656	55.5504	1.48048	9.58437	0.71484	51.6074	6.43187	0.17244	1.14106	6.80216	0.238904	8.43515	0	0.342257	0.82277	1.27632	0	0	3.13415	7.25995	20.7036	28.546	0.688885	1.61432	0.976031	0.218317	14.6153	2.87101	4.9157	2.07519	0.181528	0.191194	0.281399	0.51208	0.470432	0.737282	0.236394	6.89988	4.18349
TCGA-A7-A3J1-01	low	0.491518	2.64703	0.149366	1.09423	12.7355	3.56641	1.47567	24.2305	6.17399	93.3527	5.16635	30.3056	6.16097	168.93	54.1031	1.91084	2.00068	22.6288	5.20275	23.7679	0.0545322	3.51777	0.266946	13.5538	0.502908	0.0582775	8.10649	24.2503	143.025	56.842	5.19225	8.40639	8.36638	1.69921	55.5735	25.4328	19.7225	7.55872	1.87349	1.61334	2.4644	1.22837	0.705918	2.32529	1.2661	41.2445	147.228
TCGA-AC-A6IW-01	low	0.5017	1.3214	0.131187	1.04586	23.6005	2.3254	1.65897	22.0926	6.10586	79.7456	2.79286	40.3218	1.45819	103.898	62.5446	6.50331	5.41212	50.8656	13.1273	39.8066	0.287371	8.43614	0.874703	90.8038	0.96575	0.0170616	104.7	54.1589	140.554	20.7912	9.15082	5.3586	10.5575	1.16356	32.6274	9.31401	4.69255	13.7076	2.31232	4.07983	3.12154	2.10046	1.01744	1.61911	4.63974	61.1892	58.8429
TCGA-AC-A3YI-01	high	1.26549	0.364998	0.11475	0.642841	40.2114	0.242869	0.725551	5.71804	10.8042	177.403	1.60153	50.3666	0.73763	358.239	12.9256	1.22332	1.45504	10.1667	0.762675	19.0952	0	0.612287	0.0867645	2.52992	0.104774	0.149238	2.4393	12.2833	40.0454	58.4177	1.71708	3.30582	1.39988	0.132753	29.9764	15.7729	6.47754	9.74911	2.78769	3.33946	4.77823	2.54713	0.278111	3.0095	1.4087	20.1989	356.347
TCGA-D8-A1XG-01	high	0.858831	0.0498634	0.219467	1.04033	69.0811	0.333864	0.0867295	0.838174	2.56467	65.7039	0.588195	17.9964	0.0587823	765.771	5.03359	1.93025	1.60701	10.8858	0.10805	14.4578	0	0.100952	0.218744	1.91	0.0751459	0	4.06669	8.91333	18.0928	29.8251	0.252619	2.34841	0.143945	0.12695	13.7933	7.51909	6.66971	1.4704	0.144882	0.0894534	0.344858	0.790633	0.265955	3.53972	1.18675	15.6145	8.32775
TCGA-A8-A082-01	high	0.313817	0.0157193	0	0.641016	7.18804	0.329477	0.205059	0.868191	1.24741	92.4658	1.28049	9.35513	0.333557	1523.87	6.61959	8.46378	0.908182	13.6336	0.255468	23.6981	0	0.0954746	0.834634	0.722547	0.047379	0	0.83949	17.8281	30.7513	35.4968	0.0477825	1.36676	0.190589	0.0800413	17.8759	18.7202	4.10371	3.46175	0.246638	0.14382	0.209665	1.62387	0.0503048	7.52497	0.576345	17.934	22.0116
TCGA-OL-A5RU-01	low	0.617563	1.63951	0.136153	0.674735	17.6001	1.47236	1.21061	32.1276	2.50933	54.8959	5.03979	22.6254	3.93846	400.944	56.4031	3.75575	0.784189	14.8647	4.82629	9.86392	0.167765	2.06674	0.161441	9.12391	0.186475	0	3.07356	23.0379	34.6625	24.1719	5.78294	5.0221	11.9752	1.29949	56.3646	15.0056	14.0826	8.93765	1.53698	1.70647	1.11173	0.431038	0.272237	2.10526	1.79083	30.9366	586.661
TCGA-BH-A0HA-01	low	0.121499	1.44846	0.0650533	0.238285	20.8335	0.993923	0.21209	14.197	2.67157	127.189	2.44747	20.8534	1.54202	101.166	32.5245	4.47321	1.673	13.3979	3.93939	18.133	0.0178128	4.20128	0.992705	9.26225	0.066823	0.0761446	7.48955	11.2787	103.64	54.4725	2.69568	4.95972	9.48497	0.376298	28.1139	12.1642	3.47679	9.04153	1.46873	1.98069	0.624277	0.667557	0.614896	11.14	7.58681	12.2343	18.2864
TCGA-A2-A3XS-01	high	0.403776	0.99926	0.0472916	0.326072	12.2103	0.835154	2.27069	9.70149	1.15581	131.802	2.4034	14.602	2.86899	199.275	26.6093	2.53344	0.899494	7.52159	3.1432	11.472	0.0776958	1.8273	0.809434	5.66326	0.121445	0.0369031	2.46878	14.9686	44.2234	23.4535	3.07015	2.39397	3.4895	0.765958	17.59	14.1722	9.08913	11.9728	1.16138	0.578272	0.939505	2.47809	1.30664	2.14897	1.88683	13.385	162.838
TCGA-A2-A0ES-01	low	0.157195	1.13036	0.163655	0.620614	45.206	0.97419	0.485052	6.4645	2.70148	84.3062	2.13513	20.5433	3.41901	388.255	19.616	0.628091	0.578708	11.4527	2.70722	15.2387	0.143398	1.35503	0.0944946	8.31777	0.963815	0.102164	1.31152	11.3788	35.618	55.2535	1.55976	4.86966	2.25412	0.681594	18.4972	4.78278	4.43161	1.73568	0.881588	0.47227	0.551053	1.41497	1.07093	2.97465	0.975836	37.3615	564.8
TCGA-B6-A0RN-01	low	1.99145	0.396216	0	0.67635	15.2119	0.539806	0.26877	6.1654	1.74676	93.5056	0.359796	10.5781	0.812729	453.623	11.8713	0.334644	0.485858	4.24974	0.360598	7.53227	0	0.154016	0.632925	0.679927	0.0119422	0	0.629877	3.5534	11.1033	47.6492	0.481756	2.06701	1.18039	0.1614	18.1427	20.1268	2.36845	2.80412	0.179593	0.400891	0.258366	5.37621	0.202875	7.96843	1.19276	6.88512	596.471
TCGA-BH-A2L8-01	low	0.301791	2.78628	0	0.538733	11.4921	2.48061	1.90558	33.5515	4.90153	82.8192	5.57221	36.9379	6.14676	177.439	61.6602	4.90269	1.08445	20.0439	7.95738	23.9788	0.130406	4.12398	0.055243	38.94	0.203836	0.116135	11.1374	22.1235	77.2584	71.718	7.44169	5.65963	20.2881	1.75622	36.5945	9.8416	8.0727	9.11418	1.7685	3.61057	1.94438	2.39808	1.34183	7.60199	2.14027	22.1877	76.6546
TCGA-E2-A108-01	low	0.504957	4.5388	0.210284	1.08742	41.2669	6.07797	4.23812	50.4042	10.3349	90.2575	10.9633	52.232	6.7587	368.531	95.5174	5.94076	2.62887	37.9988	9.8611	50.8346	0.230318	8.26056	1.43823	64.1504	0.192004	0.957197	20.8474	56.0447	94.2042	104.713	13.6757	17.2655	31.3221	0.851465	33.2148	22.655	7.84503	13.6091	4.87258	6.31684	5.54646	2.38743	3.18532	14.3332	3.71859	46.4657	205.975
TCGA-AN-A046-01	low	0.465896	1.19019	0	0.28472	15.1462	0.94579	0.909185	11.9472	5.45507	89.41	3.54391	25.8632	2.16149	385.178	23.4221	1.24522	2.2251	17.6454	4.33906	20.3009	0.0904568	4.45455	0.165443	25.0867	0.121193	0.331438	13.5967	15.8724	48.3798	25.9877	2.67265	5.31698	11.8304	0.955458	37.8193	15.5161	2.46291	2.74479	0.757064	2.15824	1.35071	2.30292	0.703434	5.06342	1.48978	10.4918	326.532
TCGA-E2-A576-01	low	2.38807	0.203354	0.0559398	0.22901	5.35145	0.177596	0.298436	7.23329	0.963748	67.1811	0.814684	8.9778	0.314642	140.314	9.08732	0.492	0.194814	2.39768	1.52851	5.47852	0.0153173	0.771947	2.15139	3.0184	0.0287308	0	8.98171	4.28274	34.371	8.87951	1.29424	0.777007	1.21077	0.161791	32.832	29.1983	7.62085	16.411	0.465305	0.157325	0.0753432	1.13586	0.12202	1.49457	0.416944	8.56085	219.815
TCGA-A2-A3XX-01	high	0.202575	1.13851	0.25308	0.207215	20.4621	0.311346	0.345044	16.2104	1.27763	90.0683	1.01358	17.3981	1.13879	92.4428	15.5795	3.84471	1.36951	8.74623	5.21445	12.1259	0.0138596	2.0256	1.25775	12.2461	0.0953206	0.118492	5.35607	8.47409	25.9384	19.8883	3.19858	2.76537	3.99376	1.25899	19.9294	15.4506	7.93523	11.5806	0.741802	0.854114	0.323821	0.31496	0.202414	1.63984	1.42029	17.3835	140.692
TCGA-C8-A137-01	high	0.0879393	0.168489	0	0.284064	15.8499	0.196196	0.170951	2.92211	0.561228	84.3563	0.612505	8.43425	0.264834	105.437	3.92504	1.44941	0.154515	4.30915	0.547652	6.41439	0.11281	0.363859	0.688162	1.92183	0	0	0.534774	4.39377	47.3245	37.9494	0.369894	1.60232	0.697162	0.381302	9.14626	6.93848	1.27796	3.34756	0.163186	0.272037	0.263574	23.2794	0.778841	1.43876	3.07074	3.37376	19.2685
TCGA-A7-A4SC-01	high	0.330164	1.05431	0.206239	0.777659	16.3354	1.59599	1.10028	11.5335	2.6029	149.6	1.62694	18.2438	2.23719	226.062	16.2478	0.247352	0.580119	8.9788	2.32267	9.06332	0	0.739967	0.988813	3.80515	0.123579	0.201169	1.13484	14.7145	34.4236	61.0717	2.95554	3.37395	2.25223	1.61053	41.8227	2.36239	7.13222	7.62917	1.02113	0.769166	0.972217	0.596635	0.524842	2.88527	0.406905	25.253	452.052
TCGA-E2-A15M-01	low	0.145927	5.7575	0.0364617	1.19415	42.3072	5.29592	2.24781	21.0072	5.97496	75.7922	9.69652	27.5386	12.7592	408.855	83.4733	2.50719	2.65682	33.291	6.9067	42.7869	0.0499194	8.54362	0.372187	30.5645	0.27466	0.142261	4.70197	39.5427	62.209	125.058	2.36708	11.0182	17.9145	0.991284	16.2892	2.61881	5.42581	3.74229	1.99303	3.92345	3.72614	2.09768	5.81916	17.9953	1.05509	23.8469	8.87887
TCGA-A8-A08I-01	low	0.51545	2.77705	0.0557272	2.52955	6.38206	2.93395	5.83594	29.1881	25.3716	33.4532	4.26084	103.036	5.22411	596.139	68.4141	2.34669	5.05588	30.6359	7.9016	39.0716	0.0203455	7.00316	0.294956	60.0223	0.17809	0.202933	25.4642	32.6155	64.9274	26.1385	9.0573	30.9049	15.9142	1.54729	42.883	7.36097	4.51621	8.62711	1.64813	9.20828	4.13439	6.62704	1.55322	5.14275	2.10123	26.1778	25.1556
TCGA-AC-A2FF-01	low	0.289664	2.39613	0.0258487	0.712899	29.2128	4.43145	1.96127	27.6415	3.21052	85.3236	5.40362	30.7923	7.10334	261.427	50.1995	0.86804	1.10794	13.2533	3.26423	17.1754	0.0566228	2.83935	0.213215	9.35829	0.256668	0.0806822	2.0569	21.0295	46.877	113.936	2.69565	11.3776	8.1785	0.598084	22.0403	2.91286	3.42393	3.60367	1.35148	1.63094	2.15851	6.11207	0.488654	3.09961	0.951977	33.1676	288.88
TCGA-E2-A1L6-01	low	0.168528	0.743633	0.0574211	0.965041	23.8825	0.877315	0.561622	3.6341	3.76153	89.7558	0.688171	16.5928	1.63794	439.864	16.6454	0.550941	0.461476	9.25651	1.01772	16.8131	0.0628919	0.570521	0.10657	2.51864	0.0294916	0.0224038	1.24764	13.1115	49.4421	47.0413	0.634512	3.03082	1.16375	0.199291	21.6237	1.03105	3.74284	1.86627	0.841533	1.28491	0.464031	1.8304	0.292253	2.28311	0.654567	16.708	158.034
TCGA-AR-A24S-01	low	0.831609	1.51909	0.0251357	0.444104	21.3742	2.33416	0.297995	5.81465	5.39797	115.553	6.1011	26.7877	2.60542	330.787	32.8502	1.12546	4.60578	40.5062	4.49213	70.985	0.0412957	3.31601	0.917453	9.97517	0.223769	0.0784567	4.59613	48.2594	85.6525	94.9334	1.23253	10.4275	7.16157	0.290793	13.8427	2.83251	7.64939	3.0528	0.945828	2.93831	1.94663	20.8818	0.822418	6.10225	1.19021	14.9172	79.8882
TCGA-E2-A155-01	low	0.37208	0.215	0.473146	1.01947	6.79676	0.365651	0.265707	2.01081	1.1474	86.0047	0.861339	4.48963	0.740358	1042.38	5.29243	0.438043	0.280187	2.69862	0.404586	4.72761	0.0954625	0.522339	0.806234	1.56041	0.00852663	0	0.548104	4.10979	6.03624	16.7509	0.412763	0.96851	1.28378	0.0864285	27.5993	33.9214	4.50947	0.596375	0.325502	0.267962	0.176086	1.0711	0.253489	1.2678	0.458564	3.38066	59.7446
TCGA-C8-A12M-01	high	0.0976092	1.18443	0.0457292	1.06414	22.3594	0.671458	1.24693	7.73433	2.58338	126.832	2.21994	15.5258	1.10233	44.0685	11.2454	0.21938	0.147005	5.25143	1.68854	4.75414	0	1.0854	0.103731	5.76271	0	0	2.16785	5.42182	11.8564	58.5695	1.7686	2.45604	4.04907	0.105808	7.18642	20.3295	6.57488	7.47045	0.507165	1.24135	0.954661	0.908567	0.997481	5.11799	0.601484	11.1773	0.171884
TCGA-E2-A14W-01	high	0.0969012	0.0495092	0.290544	0.234759	4.68228	0.15854	0.0430567	0.118889	1.04768	126.561	0.209365	5.14027	0.0875471	413.715	2.57285	0.638847	0.350253	2.99584	0.107282	6.51176	0.0198891	0.020047	0.21719	1.31486	0.0373061	0	0.614894	3.76504	10.3869	11.7642	0.0501649	1.23312	0.128631	0	18.9168	47.6275	1.52238	0.994012	0.115083	0.106582	0.0366866	1.67312	0.184846	5.57749	1.56048	2.97407	159.814
TCGA-B6-A0RQ-01	high	0.277869	0.212955	0.182251	0.40391	37.7803	0.0826581	0.293234	1.733	1.71077	59.117	0.118493	18.3372	0.146443	318.902	6.69934	0.54125	0.027899	4.39361	0.269182	8.1203	0	0.143714	0.327508	1.95772	0.00891473	0.0406333	0.308566	6.67796	20.1048	41.095	0.413569	1.33405	0.368854	0.120483	24.2011	11.7681	4.09264	1.75921	0.453756	0.0764068	0.385735	1.21649	0	0.755866	0.388115	27.2548	349.381
TCGA-EW-A1IW-01	high	0.653955	0.997724	0.22978	0.517103	25.7724	1.6819	1.01399	7.29907	2.17883	104.444	2.79643	15.5726	2.93362	163.081	28.731	0.93903	1.28583	9.82816	1.64034	14.8614	0.195745	1.18379	0.594933	7.11024	0.0699351	0.0199227	1.55614	13.2491	88.3526	52.1488	1.8338	4.55501	4.84279	0.472589	13.1581	8.06212	2.17253	2.55491	1.07195	0.892862	0.851076	4.426	0.612594	5.17774	1.29848	17.5049	226.614
TCGA-A1-A0SM-01	low	0.0955878	0.197678	0.0255899	0.39699	15.3376	0.19295	0.273042	1.53577	2.0198	136.37	1.00934	10.8871	0.596299	98.9514	11.1271	5.48346	1.23395	12.0444	0.434652	17.8388	0.014014	0.0706261	0.469653	0.783926	0.026286	0	0.476583	12.7155	34.2538	93.3649	0.583216	3.61764	0.433027	0.0888142	10.8176	1.10911	2.25261	2.38569	0.375031	1.16402	0.120631	1.74319	0.111637	9.29185	2.76002	17.354	20.3638
TCGA-E9-A1R6-01	high	0.232367	0.167429	0.0669923	0.433037	7.62623	0.425371	0.238267	2.04682	1.35547	91.352	0.904507	9.82038	0.215319	682.252	6.24601	10.5522	1.11269	7.62099	1.63262	11.6583	0	0.739574	3.47442	1.70244	0	0.0522762	1.05862	9.4895	24.939	17.8091	0.508938	2.4814	1.6609	0.155006	20.6996	15.0985	4.04377	6.93313	0.38476	0.278517	0.248131	0.694768	0.0487095	5.3978	5.66879	8.12465	81.2614
TCGA-A2-A0CQ-01	low	0.179128	0.122028	0.0671361	0.443611	5.95448	0.213142	0.26531	1.24538	1.44356	37.8531	0.54998	10.162	0.899089	289.613	11.389	0.536794	0.479602	13.3201	0.314003	20.4669	0.0122554	0.111174	0.0969111	0.498585	0.015325	0.0174628	1.32611	12.8198	54.0771	14.9478	0.64913	0.635498	0.317042	0.310677	36.159	15.0478	5.28132	1.64609	0.292514	0.136821	0.994654	0.268732	0.162714	3.14488	0.706441	15.3017	2.39129
TCGA-OL-A5D7-01	low	0.668472	1.88162	0.173986	0.449857	5.87024	0.64903	1.11385	27.87	4.21042	65.4782	2.92449	22.8954	1.98518	71.4619	39.98	27.8781	1.80843	17.8601	10.2276	21.6008	0.0571686	4.82108	0.990244	48.9868	0.631474	0.0814599	43.9109	17.9747	70.6425	8.14485	15.7891	4.08149	14.31	1.28821	44.8459	58	20.9312	22.262	2.39823	2.05938	0.984207	1.80818	0.759022	1.94724	3.72256	13.5434	91.8356
TCGA-D8-A143-01	high	0.264567	0.916178	0	0.199409	10.5853	1.53468	0.587784	9.0527	2.35723	129.817	1.77504	25.674	1.19514	506.336	14.7759	1.10997	1.00941	8.73189	2.73383	10.6574	0.0181009	1.69675	0.35443	13.0711	0.033952	0.257921	3.3017	8.51711	35.7201	32.9152	2.71646	3.9381	4.26639	0.152954	5.51185	5.81213	2.31379	5.68229	0.785519	1.45499	0.868093	2.61961	0.192259	1.48804	1.44916	13.5437	85.7233
TCGA-C8-A138-01	low	0.0610826	1.11831	0	0.653591	28.2789	0.794954	1.79811	15.2696	3.41674	42.8163	2.08382	24.8803	2.32242	84.6718	28.778	6.5897	0.73595	15.984	3.95193	15.0479	1.11268	2.35361	0.407183	24.4268	0.117581	0.0446612	15.6334	17.0924	42.0354	33.0721	4.01204	6.02417	8.57007	0.695238	20.7773	12.7928	8.27693	9.03164	1.34886	2.56142	2.65946	0.812243	0.145649	3.55195	3.23705	14.0872	10.1263
TCGA-E2-A14Q-01	high	0.0150358	1.39559	0.0845301	0.789247	19.1488	0.715638	0.567881	7.87094	2.8336	78.1254	1.17122	14.5039	2.2867	224.793	18.4697	0.180232	0.211351	4.22318	1.01961	5.87281	0.108014	0.762103	0.0987776	12.3983	0.0482387	0.747564	1.59018	4.99431	38.4958	41.6835	1.47894	2.03516	2.67231	0.195585	34.4476	15.0037	4.19293	2.28946	0.54687	0.606389	0.284626	1.33497	0.20487	2.11025	0.444735	14.5812	47.8102
TCGA-A2-A0YL-01	low	0.639078	1.61865	0.0921243	0.780754	20.5532	2.10825	1.11038	9.48279	5.41352	134.631	3.15849	21.6537	5.2557	444.127	27.4304	0.441954	0.641658	7.54956	1.24727	11.6904	0	1.13568	0.208971	6.26433	0.115659	0.047925	2.82486	11.3251	52.4933	95.4529	1.97235	5.49759	3.41994	0.71052	26.3313	14.4122	3.8874	3.23056	0.63249	0.833593	0.920251	3.05731	0.625173	6.79613	0.242345	21.15	722.403
TCGA-PL-A8LY-01	low	0.187491	0.195135	0.351353	0.252349	61.95	0.371822	0.971938	5.23965	0.797711	65.5246	0.556706	21.6412	1.16065	165.353	9.28231	0.561856	0.167331	2.75725	0.317132	5.29386	0.0427586	0.474079	0.724541	1.08721	0.0267342	0	2.13712	9.22236	29.8714	12.5099	0.916701	1.95212	1.06006	0.496806	28.8134	4.68934	4.90932	1.50256	0.989642	0.10502	0.762417	1.18478	0	0.427069	0.102698	32.5038	134.538
TCGA-D8-A1XZ-01	low	3.94984	0.624485	0	0.15585	17.675	0.574089	0.614556	8.60299	3.68048	66.8204	3.35041	16.453	1.12365	254.793	19.7504	1.07956	2.3123	17.6916	3.54327	24.8237	0.0264075	2.22253	0.472333	5.87526	0.0165109	0.0752565	3.60584	15.1622	23.6031	32.8194	1.29882	5.93881	6.433	0.223145	11.2512	3.88139	4.72988	3.15512	0.572998	1.2972	0.89302	4.33764	0.35061	5.7519	1.37422	8.19034	54.6596
TCGA-E2-A14Y-01	low	0	0.198472	0.0363978	0.03137	7.91246	0.129999	0.280483	0.754615	2.26038	63.098	0.154607	5.0289	0.233971	362.536	4.20858	0.989478	0.409525	5.12177	1.55901	6.56262	0	0.98446	0.0600461	18.6512	0.0124627	0.0284023	1.49953	3.86005	38.4306	35.6229	0.125688	1.64029	1.24616	0.294759	4.85823	2.20857	2.57846	1.96126	0.317172	0.436164	0.698576	0.500653	0	1.65395	2.1384	12.2397	48.2156
TCGA-BH-A18I-01	low	1.59174	2.35477	0.0505572	0.392161	26.2629	2.23707	0.554425	15.0606	9.11527	166.532	3.55875	31.1354	3.69677	189.238	32.7488	3.63812	2.43788	22.6647	6.49648	31.6507	0.249183	4.38136	0.521281	19.1309	0.138487	0.0986283	3.30976	22.5311	42.7971	59.7836	3.36944	6.91318	10.5249	0.38018	33.602	18.0621	5.27693	7.39432	1.2616	3.62267	1.94067	12.9756	0.588155	11.8697	2.54911	14.8682	35.9294
TCGA-AR-A252-01	low	0.259109	9.3442	0.121391	1.80997	21.0613	7.7945	5.16654	62.309	11.1474	78.8113	13.8485	38.5756	15.9381	576.748	96.7505	1.82472	3.42104	29.3203	9.14393	28.5935	0.0664782	11.4446	0.846102	34.7531	0.290951	0.700967	10.3447	32.018	61.9454	75.6711	5.66736	14.0885	34.8729	0.702183	19.335	3.69795	5.48536	4.1738	2.50027	7.56423	5.63248	1.94008	12.2332	18.6629	1.42636	27.093	9.86861
TCGA-A8-A07E-01	high	0.13901	1.02984	0	0.75213	20.9012	2.97731	1.26622	7.50429	1.69082	222.125	3.57252	29.7373	2.763	182.383	26.2816	3.9991	0.642026	9.18524	0.981127	13.9468	0.0713299	1.5961	0.22562	6.18468	0.0267587	0.060983	2.17584	13.9918	42.2834	106.385	1.8171	7.23674	4.28513	0.271234	17.7786	9.29053	3.96383	7.50858	1.09373	0.81545	1.58764	2.16129	6.21258	18.2164	1.5533	32.9474	16.6176
TCGA-AN-A0FS-01	high	0.120251	0.153597	0	0.553522	18.7915	0.983709	0.467528	1.99174	4.07194	102.372	0.567487	14.4474	0.543213	563.734	7.57833	0.972964	0.156957	6.18405	0.316192	7.70736	0.0123408	0.0995103	0.947983	0.219651	0.0077159	0	0.852083	5.85377	26.5402	67.5184	0.0933791	2.72664	0.310383	0.0782106	22.5394	10.8832	2.16315	1.96594	0.473069	0.121242	0.227633	0.777373	0.278541	2.78754	1.22513	22.06	203.805
TCGA-BH-A1F5-01	high	0.0449599	0.255234	0	0.617229	10.9394	0.568408	0.116534	1.56291	3.55573	49.2774	0.587954	3.62004	0.203099	646.297	7.59237	0.673659	0.376178	7.05598	0.165922	7.30642	0	0.248036	0.347486	0.449727	0.00961618	0	0.935137	5.26242	11.5873	24.1127	0.0969806	2.25389	0.67418	0	9.31852	4.52116	2.23676	0.552477	0.0889927	0.487645	0.122935	6.11954	0.44924	8.20068	1.05895	5.30797	459.045
TCGA-BH-A0B4-01	high	0.700499	0.711956	0	0.401459	14.4906	0.336095	0.376521	5.35999	1.79841	101.39	1.3362	16.6245	0.680514	103.212	20.2404	0.270864	1.17977	8.05913	1.06325	13.356	0	0.537606	0.384221	6.60407	0.0434977	0	1.93576	8.3131	33.811	46.132	1.40378	2.71872	2.8996	0.195958	11.4641	15.4169	1.33128	3.98402	0.46964	0.797404	0.427754	0.813605	0.40026	3.99099	1.44815	12.5126	148.57
TCGA-AN-A0XN-01	low	0.0646431	0.422021	0.201899	0.469826	29.768	0.657009	0.143616	2.02684	4.23877	179.855	4.07977	26.9769	1.55741	457.209	19.794	2.06631	3.93751	28.3234	1.34191	47.4962	0.0221135	1.13674	1.36561	5.1167	0.0553044	0.0315096	2.11935	29.8562	43.8467	89.5343	0.725079	8.50042	1.89099	0.186861	13.2042	1.20009	1.67571	6.04396	0.255907	1.7479	0.734212	4.66382	0.264238	19.6232	2.47857	23.2599	58.9111
TCGA-A7-A5ZW-01	low	0.246713	0.612752	0.115584	0.398469	26.6854	1.83476	1.43881	6.81061	4.81619	116.75	1.11052	17.2679	1.05257	472.302	23.9685	2.71087	0.309636	9.40972	2.10549	12.6356	0.0210993	1.72261	1.48571	3.94318	0.0923439	0	1.26113	16.3093	28.7937	58.7466	1.19739	2.11683	2.80495	0.490299	29.1895	21.422	4.24746	6.26105	1.64815	2.60053	0.518917	1.61509	0.252119	6.33833	1.25001	24.4724	1033.05
TCGA-AC-A5XU-01	low	0.311345	0.14729	0	0.181587	18.8498	0.411629	0.115285	12.2379	1.1948	102.807	0.304875	15.7566	0.364635	125.473	7.78623	0.51834	0.121567	4.9806	0.909625	9.10023	0	0.393625	0.213896	3.38515	0.0110986	0.0252937	4.17084	26.7377	39.2091	38.6915	1.16408	2.28118	1.3011	0.112499	21.1208	13.2862	19.9053	19.4898	0.770338	0.554893	0.392915	0.375085	0.235679	9.41033	0.937962	14.0288	0.88766
TCGA-EW-A1PG-01	high	0.100218	0.213349	0.140854	0.404657	62.9143	0.81983	0.640124	3.07394	15.0868	102.28	0.626798	23.3771	0.792255	827.547	6.76696	1.2013	1.05653	9.13817	0.450752	12.7571	0	0.259164	0.590605	1.73252	0.0160762	0	0.847919	7.1612	19.0414	87.6499	0.25941	5.88391	0.739072	0.108635	9.11838	15.1168	1.35799	1.6063	0.688093	2.53757	0.964365	6.46843	0.307241	7.46729	0.905752	14.3413	349.148
TCGA-OL-A66L-01	low	0.0474804	0.714289	0	0.153372	6.32548	0.376642	0.826309	12.1039	1.24773	128.633	1.25083	20.4642	1.14392	75.9226	21.7356	1.89714	0.365486	6.81193	2.29981	15.6555	0.0162423	0.88405	0.324154	3.40718	0.0710869	0	6.6786	11.3358	89.3019	18.4045	3.27736	2.27039	2.26431	0.789183	85.5967	16.4173	7.7454	20.0149	1.43322	0.377171	0.219706	0.194267	0.345037	1.88433	1.89853	38.2414	142.663
TCGA-D8-A27W-01	high	0.628474	0.642206	0	0.177635	9.81305	1.12172	0.919211	14.0936	1.69874	75.6735	3.25772	8.18576	1.23025	134.568	19.8195	1.31835	1.49339	11.8951	0.811771	16.0889	0	1.04015	1.44911	1.4623	0.0201631	0.0306343	1.79461	13.8936	19.0596	31.4551	1.16586	3.79285	2.6341	0.340631	11.3017	51.7748	1.07788	1.71245	0.357647	0.638454	0.846005	0.492855	0.956232	9.64641	0.722915	13.4522	2.52962
TCGA-A8-A07R-01	high	0.150474	0.128135	0.0234987	0.415181	8.39574	0.279762	0.0975058	2.71798	2.00539	82.6302	0.926861	14.5112	0.11329	415.45	5.83601	0.300619	0.93167	6.29658	0.642084	7.34078	0	0.492895	2.50042	4.41735	0	0	5.46384	7.32924	224.832	13.1353	2.64533	4.06185	0.554848	0.0815565	4.07182	1.45497	6.67841	0.301477	0.260615	0.224123	0.134511	3.95054	1.196	6.2684	1.03027	14.2896	111.568
TCGA-AC-A6NO-01	high	1.05021	0.282408	0.0345273	0.818342	13.2832	0.424764	0.429804	5.72668	2.8359	77.0607	0.555221	12.4788	0.665843	266.363	8.12518	1.32512	0.203489	3.5555	0.56096	5.51439	0.0378168	0.438347	1.69457	0.865405	0.0945776	0	1.73424	4.63882	18.6487	31.8383	0.381532	1.17232	1.11418	0.439389	51.4761	28.1765	18.1927	5.49281	0.519689	0.422193	0.406906	1.47001	0.0251045	1.78686	1.21105	8.99831	660.13
TCGA-E2-A15G-01	high	0.448579	0.22919	0	0.996194	9.82887	0.467039	0.573044	2.5225	2.12186	69.9627	0.267805	7.57774	0.641687	317.512	7.83754	0.672131	0.270234	7.1155	0.124159	12.5602	0	0.0928024	0.121344	1.34612	0	0	0.782784	9.06522	34.5058	29.7647	0.261254	0.752474	0.744326	0.194503	38.723	7.70322	6.58935	2.80405	0.38291	0.113069	0.43873	2.43186	0.458408	3.25397	0.405418	14.566	245.146
TCGA-BH-A0H9-01	low	0.136938	0.383141	0	0.236968	5.63137	0.916542	0.23904	3.12018	0.484705	113.218	1.14565	7.28879	1.0899	90.2278	11.2837	0.527611	0.294623	4.94121	0.568531	8.96656	0.0200762	0.32377	0.143636	1.55695	0	0	0.806882	7.55724	30.1132	28.445	0.607642	1.38051	0.779043	0.29688	8.94359	2.45144	4.71766	1.84995	0.377537	0.286891	0.432037	0.280142	0.373169	4.93585	0.353606	6.56341	10.6889
TCGA-GM-A2DN-01	low	0.386229	3.24943	0.086854	0.723612	23.7452	1.60849	1.59603	24.957	5.95059	77.3976	3.53998	39.3421	3.74535	337.774	42.9526	2.36113	1.13234	16.2645	6.43548	17.4485	0.0634192	3.7235	0.244778	40.4548	0.257737	0.158141	5.784	21.1991	63.3084	39.8184	6.8782	5.16521	9.1032	0.83734	40.3417	15.7388	12.2329	10.4248	1.4449	5.46593	2.49558	3.74207	0.294704	4.11726	0.786989	32.3169	79.501
TCGA-AC-A6IX-01	high	1.13821	0.626275	0.0984453	0.452515	23.2236	2.03152	1.0504	14.2871	2.83989	124.201	2.17049	20.0984	1.7139	96.6239	20.0137	1.94159	0.931828	11.6237	2.64147	13.5803	0.0539123	1.4853	0.290979	8.01928	0.0112359	0.0512133	3.35203	23.9794	64.6031	70.6595	1.38246	3.84901	4.15823	0.873162	27.9916	4.30743	8.99602	7.74644	1.33878	0.898814	1.03864	1.8843	1.07368	8.06324	1.72649	29.7739	295.548
TCGA-A8-A08B-01	high	0.637706	0.633537	0	1.25885	7.55781	0.685026	0.31484	10.2872	5.77225	104.755	0.382729	10.9069	2.614	131.002	27.9495	0.849343	2.24098	9.09178	4.60877	10.0032	0	3.51811	0.451798	37.2101	0.0227325	1.13976	10.7535	5.79491	116.977	11.4861	2.06334	4.42646	3.81454	1.76658	11.732	15.9497	10.4918	3.91813	0.210377	1.28268	1.00598	1.39157	0.0965451	5.89409	1.04791	4.65121	121.28
TCGA-D8-A1XJ-01	high	0.0769202	0.098251	0.0720732	0.113882	12.6364	0.352758	0.071205	1.5729	1.01069	122.123	1.64007	8.17689	0.250954	46.6401	5.008	0.422598	1.20995	9.17043	0.958059	12.7537	0	0.663055	0.738173	2.30827	0.016452	0.112482	80.7267	7.87251	43.3996	28.8381	0.829603	2.2395	1.04943	0	4.78116	4.7303	0.553878	3.14386	0.20935	0.28789	0.291218	0.980879	0.0524038	6.61079	0.58986	8.25088	31.27
TCGA-AO-A0JC-01	low	1.04096	50.1038	1.30049	1.88142	70.2212	9.91639	7.61717	182.756	11.0785	14.3481	42.4642	130.249	50.0342	411.93	409.691	11.0914	6.65254	32.1861	51.4272	19.0814	0.712195	32.269	2.86058	51.2653	0.975395	0.21746	24.4997	52.1071	109.389	49.1733	43.3469	12.5778	116.236	7.95249	95.1003	25.3453	35.0705	35.2496	4.75868	14.2135	7.93424	5.11093	0.540328	8.68973	3.39395	58.5315	4.27301
TCGA-AR-A0U0-01	high	0.222996	1.57755	0.128581	0.540245	9.14832	2.20691	2.53429	17.3627	20.1303	38.5305	2.23346	20.8527	3.43531	220.25	41.2782	3.13565	2.72119	28.8559	6.81309	27.0097	0.0704156	10.7704	1.15341	310.553	0.198118	0.526762	53.082	23.8634	179.228	66.983	7.34839	19.0705	13.3712	0.409075	21.4751	5.29428	6.85857	4.20656	1.71889	3.49828	1.62357	3.55833	1.21537	7.18181	2.79055	22.9806	35.8851
TCGA-A7-A6VV-01	high	0.322274	0.736626	0.0953577	0.862948	12.7081	1.00913	0.772515	7.80394	2.45791	195.543	1.62985	24.5025	1.14933	845.669	17.3931	9.25099	2.69078	17.3599	3.21589	24.393	0.0174071	1.64926	2.4318	11.3086	0.0653012	0.0992142	4.53849	19.7144	50.3567	60.8299	1.99767	5.61206	5.05353	0.183865	28.1607	7.28191	5.14306	9.8959	1.14571	2.20766	0.674277	2.77598	0.485337	11.3277	5.4351	17.795	587.355
TCGA-B6-A3ZX-01	high	1.29247	12.9586	0.468784	1.49266	30.2724	3.98943	3.31915	94.3202	3.35994	58.5645	20.284	50.7274	18.0387	821.075	133.39	3.24846	1.88374	15.4313	18.8291	14.6758	0.142624	16.0864	1.93877	23.5358	0.847149	0.0609679	9.55367	18.1235	48.3537	31.7596	29.0303	5.28954	35.1232	6.59839	51.5441	12.868	26.3207	20.159	2.06314	5.08892	4.77926	6.53913	0.284041	2.56413	1.78129	43.6757	59.6156
TCGA-AR-A24L-01	high	0.485286	0.239245	0.0957276	0.546591	22.8616	0.826266	0.510703	1.98467	3.44228	130.838	1.33605	15.7464	0.403826	291.958	8.51592	2.9468	0.782156	8.59322	0.441839	19.4235	0	0.250991	0.562603	2.7326	0.0163886	0.130724	0.850892	8.74762	22.6317	78.6371	0.231395	3.10255	0.838197	0.193807	7.19341	0.681623	0.411302	2.08784	0.227502	0.36872	0.306214	1.11296	0.278411	10.019	4.1551	7.47396	3.7138
TCGA-EW-A1OW-01	low	0.233677	0.397971	0	0.434026	40.0601	0.347562	0.259578	4.06158	3.71954	204.021	1.15591	14.8306	0.562985	219.401	11.4104	1.12042	1.31387	15.346	2.29606	15.1752	0.0719437	1.81287	0.243816	11.2197	0.0449817	0.34171	3.70703	11.584	35.6215	60.5427	2.8731	13.8952	4.61841	0.202643	9.25577	3.14518	2.2945	4.60684	0.641768	1.26369	0.810971	2.50496	1.24175	6.66977	0.844773	12.3396	470.652
TCGA-EW-A1P3-01	low	0.0998279	0.153013	0.0748299	0.419206	17.6527	0.549376	0.421393	5.06248	1.01936	53.933	0.703824	15.067	0.72153	117.62	14.6238	1.61544	0.741708	6.57608	0.967073	8.92579	0.0204898	0.433702	0.0385776	2.50075	0.0384328	0.0583921	1.43586	7.99158	30.7336	33.5538	1.5504	1.01629	1.3546	0.259711	34.2134	13.946	7.54379	2.8481	0.355675	0.466653	0.35275	0.825065	0.217633	2.88084	1.47637	11.1488	87.2928
TCGA-LL-A7T0-01	low	1.31178	0.450149	0	0.47433	7.87539	0.815383	0.63072	12.2509	1.96983	93.3922	1.54736	16.228	0.943405	45.2565	15.4459	1.4668	0.550421	6.17176	2.79083	11.8855	0.0602787	1.29616	2.43627	5.74761	0.113065	0.0572611	6.72961	12.2962	46.8073	12.4311	3.11676	1.92527	3.86958	0.339573	41.7337	7.36045	19.2247	12.2387	0.959162	0.825499	0.568292	1.59413	0.106709	4.73928	4.82592	9.53914	43.8747
TCGA-B6-A0I8-01	high	0.0688285	0.0586102	0	0.500246	6.43932	0.327593	0.183498	1.49188	0.279061	85.412	1.30709	7.04143	0.0414562	23.5958	4.1801	0.0825037	0.193498	3.79689	0.0762022	8.33067	0	0.0427179	0.265981	0.323287	0	0.0201298	1.07733	5.24868	16.7633	34.5703	0.641374	1.08291	0.121821	0.119375	12.9143	16.5155	6.53127	0.75017	0.429149	0.100939	0.295328	0.360465	0.0750258	4.00508	0.271445	8.39364	56.2936
TCGA-BH-A0AV-01	high	0.105564	0.308202	0.141303	0.633279	42.9854	0.145797	0.670087	2.7137	2.07209	208.658	0.583067	19.8803	0.522286	280.067	14.2905	2.35	0.49967	15.008	0.438276	14.7329	0.0464298	0.389987	0.332183	1.51505	0.019353	0.0441054	1.18024	14.211	19.7028	76.1588	0.644087	7.3798	1.76831	0.0326946	9.49333	1.71482	0.935856	2.92474	0.873122	1.94899	0.428212	4.1094	0.452058	11.1534	2.70114	12.9176	59.1366
TCGA-E2-A156-01	high	0.129315	0.0734111	0	0.452525	7.0905	0.384675	0.287296	1.234	4.27207	99.9506	1.56854	5.85251	0.0649064	471.842	4.20961	0.129173	0.649183	6.57613	0	10.0206	0	0	0.0666299	0.168719	0	0	0.455875	6.85808	18.2924	27.2882	0.111575	0.648268	0.0635768	0.280352	23.5038	33.81	5.31604	3.73081	0.127981	0.276564	0.190393	0.264547	0.176198	4.24838	0.0708318	7.57057	159.965
TCGA-BH-A5IZ-01	low	0.164708	0.0311679	0.0342954	0.384254	6.89097	0.25859	0.304941	1.98339	1.0443	237.683	0.20811	9.21681	0.303128	292.408	8.88046	0.712954	0.238872	7.45152	0.253269	13.0733	0.0187814	0.132514	0.466766	66.1648	0.0821995	0.0267618	1.7613	18.5022	26.1933	15.7058	0.497397	2.24421	0.688311	0.0793522	18.0868	19.1536	8.92744	5.95458	0.516199	0.452906	1.62824	0.778737	0.0249359	2.92924	1.3232	20.4599	142.019
TCGA-A2-A04U-01	low	0.0564981	0.0481104	0.035292	0.19771	8.66435	0.140055	0.0627604	2.11804	0.523181	72.4843	0.428315	7.19524	0.141789	249.94	3.67839	14.5605	0.264722	4.28117	4.11793	4.59075	0.0193272	0.136364	1.63749	0.589714	0	0	1.07554	5.21465	15.951	14.2875	0.31686	1.26365	0.597205	0.285803	13.369	17.0443	2.47054	8.21039	0.181726	0.120832	0.285201	1.10958	0.102642	2.89557	5.41567	5.48339	262.577
TCGA-A7-A56D-01	low	0.0166087	0.014143	0	0	4.22612	0.0988126	0.442791	3.02264	1.72089	163.23	0.538272	12.8746	0	38.9456	8.56621	3.13561	0.400218	6.9471	2.11463	12.9743	0.0340896	0.773106	0.904978	4.74567	0.021314	0	9.99466	8.33541	258.596	9.97363	0.580378	2.90133	0.551176	0.14403	25.8872	41.5101	4.00532	15.5465	0.616406	0.875338	0.12576	0.353365	0.0905208	3.11673	3.24777	10.6602	26.4226
TCGA-B6-A0X4-01	high	0.221208	0.0209298	0	0.555763	4.42209	0.237623	0.163818	1.05545	1.56861	44.0626	0.139749	3.99681	0.11103	1095.71	1.3877	0.0736554	0.320813	2.38395	0.170074	3.26174	0.0252241	0.0508487	0.0759857	0.38482	0.0315419	0.107826	0.909802	2.38748	5.65793	14.4967	0.0318105	0.483385	0.126882	0.0532863	25.6504	16.1416	3.90008	1.65459	0.036488	0.0901137	0.0465272	0.653668	0.0669794	1.91858	0.242333	3.58538	2.64636
TCGA-AQ-A7U7-01	high	1.13564	5.00405	0.270242	1.48481	31.6902	4.78579	2.62314	66.9014	11.45	112.457	9.74698	56.1207	9.82582	184.906	92.5317	5.61795	4.70567	27.9378	19.4333	27.0262	0.0739971	13.1082	0.306503	22.5546	0.821214	0.289957	24.2497	36.861	137.742	63.8079	18.6871	14.4933	24.8855	1.60228	80.7535	15.4776	24.8224	18.3466	2.59574	5.60106	3.56016	1.56358	1.49824	8.24353	2.84362	43.9233	42.6622
TCGA-D8-A1XT-01	high	0.173342	0.658556	0.124938	0.247662	22.6533	0.862711	0.562853	2.64479	4.00458	224.033	1.0993	18.9461	1.52593	92.6791	20.5095	1.87803	4.25732	25.8929	2.54652	34.6495	0.0684204	2.48269	0.267945	12.091	0.154004	0.0584956	5.13311	25.2864	278.358	129.355	1.03543	9.36339	2.34034	0.289079	14.3698	2.13506	2.66045	5.27885	0.583946	1.16106	0.832955	5.93026	0.381532	10.7237	3.87824	11.5615	167.261
TCGA-BH-A1FJ-01	high	0.102194	0.0745903	0	0.518742	13.1518	0.206284	0.275693	1.015	1.61132	77.0882	1.03759	14.9585	0.241813	540.716	4.83416	1.18123	0.747559	4.49876	0.282855	6.98008	0.0299648	0.286926	0.124117	0.76191	0.00936752	0	0.864636	5.053	60.7612	41.1043	0.0944728	1.36803	0.409121	0.0949519	24.4071	46.0752	3.10783	2.38676	0.173383	0.140503	0.119756	2.89105	0.179028	4.13244	0.863635	4.86405	1.16054
TCGA-A2-A0ET-01	high	0.170966	0.606603	0	0.264624	9.42925	0.879415	0.712186	4.04953	2.21431	50.5317	0.947776	7.46767	1.65189	41.0614	17.5444	0.640422	1.24451	12.8831	1.69565	14.3746	0.0146213	1.47374	0.203711	4.92598	0.0731339	0.020834	5.01757	9.81468	56.9308	27.2041	0.921957	1.10431	2.20643	0.401541	14.5569	1.12411	2.71956	1.50715	0.359558	0.404821	1.27657	0.314781	1.3977	1.99957	0.444821	11.2227	0.286726
TCGA-AR-A0TR-01	high	0.152293	1.28387	0.0570787	1.05767	3.3467	1.04197	0.422934	7.72311	1.16632	40.7065	1.36813	7.50158	2.68304	637.56	18.3123	0.593293	0.336398	4.78529	1.20134	6.3354	0.0156292	1.08698	0.76508	2.7818	0.0488596	0.0445403	1.46569	6.73344	14.2504	11.738	0.82783	1.16281	1.98791	0.429221	41.4226	4.24096	3.81623	1.58663	0.327823	0.474604	0.586189	0.473564	0.0415014	0.396261	0.300306	10.0592	56.0112
TCGA-A8-A095-01	high	0.441245	0.861066	0.0689067	0.890825	9.59257	0.998108	0.735229	7.18062	1.39421	111.349	2.34157	12.8585	1.60567	195.815	15.6825	0.991713	0.830673	8.56321	1.01774	16.4039	0.0377359	1.21714	0.696269	8.0838	0.0707813	0.0806551	1.06943	11.3618	44.6966	85.1848	1.38009	2.48851	2.4812	0.71746	20.038	12.2448	4.69369	2.56372	0.491283	1.39025	1.02089	1.1434	0.225457	3.13118	0.483382	9.50469	14.8186
TCGA-A2-A25E-01	high	0.118646	0.719853	0	0.53895	16.6958	1.14705	0.39539	2.94168	1.40305	80.4989	3.77774	11.9881	1.63022	114.056	16.8373	0.355548	1.07212	10.2192	2.40137	12.5346	0.0152202	2.22444	0.85395	3.483	0.057097	0.0867492	1.74103	9.63713	18.2427	35.0168	0.844553	1.93877	2.97491	0.0964587	14.19	11.0132	2.5164	1.21232	0.462353	0.604916	0.262028	0.442966	0.666852	9.58879	0.731116	6.05755	9.31225
TCGA-A8-A08S-01	high	0.837435	0.475407	0.680043	0.349409	8.771	0.498227	0.32559	2.08345	2.93424	80.1719	0.722157	9.36497	0.420331	64.0334	7.68853	0.418259	1.72367	8.27762	0.733995	11.1133	0.0286475	0.591935	0.728143	3.58743	0.0268671	0.0612299	5.13687	8.54748	69.1266	23.4758	0.523853	2.84183	1.3278	0.272332	13.0132	9.87875	2.01735	1.54359	0.424761	0.543702	0.642909	7.7265	0.380349	8.74891	0.366963	6.80835	92.75
TCGA-AR-A0TS-01	low	0.427455	14.4338	0.308092	1.43388	54.7003	4.12035	3.0499	51.369	3.72788	150.089	13.9375	42.8271	16.735	381.495	133.815	4.63117	2.29447	17.9394	7.30351	20.3786	0.185595	9.42145	0.609918	27.1562	0.400867	0.216373	7.07671	30.1406	75.5613	50.824	4.51091	9.71904	20.8297	3.77816	28.4266	4.3112	10.6804	5.6128	1.69626	5.34202	3.43378	3.41044	0.784039	4.08333	1.40483	41.5568	157.079
TCGA-BH-A0BR-01	high	0.0969201	0.70977	0	0.266113	35.8713	0.70636	0.387586	5.54922	4.19154	172.114	5.77518	27.4507	1.63453	234.548	16.4754	6.15737	1.12881	16.2747	2.4948	32.182	0	1.74443	0.801513	10.7991	0.0373133	0	2.00904	27.9187	49.4922	82.3922	1.70594	6.00985	4.3457	0.29417	24.3798	41.1142	2.72558	8.88571	1.8129	2.01656	1.35767	1.30862	0.686704	11.1419	4.87346	17.0448	104.431
TCGA-A8-A0A6-01	low	0.311832	2.61744	0.208702	2.03256	17.8901	2.81597	1.60827	22.8187	5.97033	60.9409	4.71114	32.2814	3.99117	362.232	57.2701	1.93569	1.94564	23.1116	4.96281	26.5817	0.0685756	5.6448	0.0172149	38.8255	0.228671	0.195428	5.58291	22.4689	47.6529	53.1912	3.28631	9.50832	10.5127	0.917493	26.6822	6.61614	7.03366	4.71247	1.02505	2.41926	2.31901	1.85001	1.4264	6.11165	1.20784	18.5331	3222.13
TCGA-B6-A401-01	low	1.06042	0.468642	0	0.520314	12.7651	0.648861	0.387683	9.68917	1.64277	71.4501	1.77827	16.2118	1.77867	245.33	19.008	1.52855	0.889498	6.84874	3.12083	13.5431	0.0826531	1.43014	0.165991	3.16992	0.129194	0.0785152	3.39289	10.5208	44.0612	22.4274	2.36266	1.98768	3.69235	0.931233	53.7806	96.5329	15.4262	14.3072	1.35504	1.80859	1.10956	0.58216	0.164606	4.42399	2.58071	14.8422	182.223
TCGA-E2-A1B5-01	low	0.124282	9.60713	0.0258779	0.591037	37.2849	3.91271	2.20892	62.5178	4.54128	30.7025	14.8709	42.9487	29.9634	200.452	196.748	3.26918	1.27557	13.9659	8.02648	15.4792	0.141717	7.81347	0.026682	45.4931	0.487335	0.12116	7.74037	21.6931	65.4933	42.0597	6.23739	5.70321	26.6102	4.52064	33.1734	7.05004	6.51934	6.6843	2.26527	4.06297	4.13892	6.55404	0.959597	3.96328	0.862287	34.6474	3.75178
TCGA-A7-A26I-01	high	0.889409	0.160654	0.454562	3.19947	9.97518	0.801741	0.389209	3.96808	4.87688	48.827	1.08802	11.9567	0.487001	257.038	6.00449	0.807668	7.84757	14.8951	5.70674	25.9245	0.387232	2.17457	0.697823	1.16043	0.0345873	0	1.02615	22.8397	18.2574	181.341	0.453463	14.6233	2.96153	0	7.33068	2.37669	12.1948	1.59835	0.500136	1.44516	0.782298	6.20842	0.367232	8.5853	1.28436	8.74376	128.387
TCGA-S3-AA15-01	low	0.646651	4.56459	0.350786	0.535949	16.7297	1.29084	1.45555	65.8366	2.84924	64.6912	2.68981	32.7766	3.25425	133.691	43.3649	2.85575	0.922634	13.9436	5.88756	18.6107	0.0523918	1.44341	0.243316	19.4939	0.283895	0.199076	7.12691	22.2867	41.3557	37.0365	6.98163	6.24066	6.81441	2.066	32.1918	8.88528	7.51251	8.97356	1.79364	1.64555	2.40525	0.445606	0.115933	1.81137	0.866861	42.9843	55.0692
TCGA-AR-A1AW-01	low	0.860684	18.2987	0.211528	1.51544	25.0045	6.57912	2.99364	60.1561	17.7234	32.461	15.8523	69.9234	16.1256	251.644	114.304	4.56649	5.04329	39.7015	23.5294	35.3901	0.10136	18.4627	0.179933	44.2554	0.416457	0.103164	34.4106	42.5422	82.9226	22.9969	17.1288	25.4965	39.9981	2.99776	39.0121	7.85828	10.6956	7.71171	5.91729	9.75764	4.84328	11.3035	1.6149	10.947	1.36794	35.9693	2.24325
TCGA-E9-A5FL-01	low	0.0482424	0.232789	0	0.0519445	8.57622	0.562071	0.285811	0.887832	0.965906	45.557	0.42973	9.24115	0.242141	159.987	3.92611	8.62592	0.258331	6.09265	1.09047	7.12852	0.016503	0.731898	0.068357	2.09809	0.0309548	0	2.60207	7.49592	92.0914	25.0354	0.520305	1.00458	2.0279	0.348629	13.2767	32.2421	13.0488	6.62404	1.42041	0.70749	0.791459	0.236862	0.24102	1.81313	17.0439	9.54254	4.54695
TCGA-A8-A092-01	high	0.361914	0.228285	0	0.530409	5.78791	0.548265	0.178679	2.3024	1.83169	72.1005	0.693544	9.39599	0.383492	139.152	13.4792	0.803373	1.37275	16.3733	1.48402	20.6394	0	1.24789	0.756271	2.93811	0.051605	0	2.99119	16.9714	31.7276	46.0513	0.780667	4.17137	1.52232	0.174361	8.48113	28.6486	1.73735	1.84766	0.497477	0.595875	0.363695	4.91948	0.219167	3.76252	0.638766	4.60673	41.8669
TCGA-D8-A13Z-01	high	0.131904	1.258	0.0494368	0.372819	18.7818	0.941704	1.17219	7.95681	5.54603	172.018	2.09243	28.9044	2.12521	354.408	18.4369	1.73922	2.91359	18.151	3.88818	22.0605	0	3.56113	0.259962	16.5214	0.0677089	0.212174	5.62188	21.1187	75.0286	97.9467	2.47535	6.69894	5.58356	0.686317	12.7138	3.82621	3.82337	5.09514	0.949706	2.27293	1.41492	4.36606	0.359451	5.10652	2.31922	14.5541	42.6324
TCGA-AR-A24O-01	high	0.146944	0.945417	0.122386	0.725178	27.7803	2.00345	1.39653	8.01273	3.06469	116.448	3.53692	25.6993	3.17147	357.64	28.6014	0.733915	1.08194	18.2445	2.03358	21.9129	0	2.66844	0.164046	6.92325	0.0942867	0	1.93396	17.2449	66.9204	113.781	1.16221	5.93094	5.2377	0.212382	17.8894	4.50877	4.96344	3.95156	0.908932	1.51896	0.947816	1.46298	1.5795	8.79258	1.8244	25.9223	64.6324
TCGA-AO-A0JD-01	low	0.148712	1.16785	0.247717	0.65384	5.47851	1.06907	0.752555	4.66274	3.3745	114.63	1.64411	9.91296	0.771304	244.375	17.3471	0.495163	1.32722	9.91645	2.69832	14.9761	0.0169574	3.31585	0.134093	11.7279	0.0424093	0.0483253	3.68727	9.61173	67.6383	19.9602	1.43281	2.73353	4.81329	0.322405	13.1959	16.0281	1.36287	2.75434	0.441536	0.757258	0.542166	0.865361	0.517825	4.45569	0.0814565	6.75859	769.19
TCGA-BH-A0HF-01	low	0.294459	0.329101	0.068976	0.22293	17.4306	0.807502	0.429315	7.11257	3.02612	109.414	1.76841	16.1256	0.831357	287.588	35.7775	0.992711	1.29346	14.5963	0.61126	33.5164	0.0188869	0.837622	0.369821	8.6202	0	0.0538242	0.778547	16.3972	53.7158	65.1535	1.07184	3.12973	2.40226	0.319192	22.3776	5.68014	2.28415	4.95561	1.54363	1.18923	0.940626	0.745461	1.42933	5.76079	2.69152	22.497	176.891
TCGA-PE-A5DD-01	high	0.789123	0.41352	0	0.326801	19.2941	0.707236	0.921543	11.8333	1.79267	125.546	1.53011	20.5084	3.96082	105.798	14.5733	3.57748	0.690731	4.49749	1.70812	9.46472	0	1.08836	1.31363	6.23031	0.0129831	0	6.76218	12.1428	51.84	50.56	2.77586	1.63856	3.2828	0.438669	58.7558	5.5407	18.1354	14.4967	0.705893	0.500744	1.09801	0.380823	0.744383	4.11611	1.29672	19.4687	26.4686
TCGA-AR-A0U2-01	high	0.157608	3.1912	0.0656338	1.4849	7.85417	1.56279	0.739213	11.2083	2.45875	145.616	3.61436	15.6483	2.5578	78.0552	19.3468	0.62974	0.879132	13.4644	5.88912	16.0368	0.0179718	3.87649	2.13848	14.5315	0.202258	0.0512161	4.87091	15.0161	25.5873	36.2237	3.30901	6.86782	7.59371	0.303725	9.04204	10.8911	3.10889	2.89104	0.753916	2.19901	0.640898	0.379748	0.286331	9.43065	2.87764	13.6003	5.4274
TCGA-AC-A3HN-01	high	0.660507	0.9705	0.12135	0.386974	22.9848	2.64866	1.23725	12.0762	3.74374	137.57	3.07068	30.0159	1.93065	154.076	27.4304	1.7853	1.26133	14.9954	2.47341	25.695	0	1.43345	1.42638	10.6286	0.199442	0.0757547	3.46535	24.5965	68.0807	78.6518	3.33558	6.56246	5.148	0.53348	38.4239	12.5628	6.216	9.44499	2.27833	1.03276	1.96948	1.17107	0.670569	6.52522	1.4046	32.2906	243.974
TCGA-AN-A0AL-01	high	0.171235	1.81604	0	0.301705	23.746	0.706179	0.726272	13.3374	1.84669	149.663	1.97376	25.6576	3.07065	188.554	25.9155	0.839685	1.40667	13.6202	3.42535	14.2555	0.095853	1.67464	0.800079	135.409	0.0299653	0.0455272	5.87742	12.4878	82.4459	52.8437	3.20337	4.44816	5.39559	1.41744	17.0063	9.89809	1.41847	8.35845	1.52522	1.59091	0.746516	2.36296	0.42421	11.243	1.1511	19.2744	398.228
TCGA-B6-A0RL-01	high	0.443723	0.100759	0.0277175	0.501663	0.969395	0.0879967	0.147871	0.967832	1.16605	76.8054	0.252291	1.63458	0.0222716	332.267	2.75351	0.797826	0.252458	2.73469	0.184222	4.07877	0.0303582	0.0917977	0.668742	2.6438	0.18981	0	2.47154	2.44407	17.3878	2.3598	0.995416	0.256665	0.0654461	0.0961985	29.0453	13.1802	6.28565	0.66379	0.0988083	0.0813417	0.177325	0.018155	0.0201531	1.06125	2.18743	1.63976	396.817
TCGA-C8-A274-01	high	0.109671	0.155649	0.0456714	0.373944	5.01119	0.362491	0.257191	1.47015	1.32665	94.1481	0.893781	7.73383	0.238537	199.416	6.78702	0.474722	1.72512	7.33778	0.691423	9.89766	0.0250113	0.504198	0.470905	2.06686	0	0.0178194	1.31453	8.57822	50.963	18.4158	0.362735	2.03001	0.916628	0.0528369	17.6221	1.13113	3.23542	2.34377	0.117586	0.35183	0.376768	1.3013	0.0664145	2.12339	1.1614	8.9945	11.2564
TCGA-A2-A0CP-01	low	0.271937	0.347348	0.0849337	0.292806	12.6974	0.269645	0.226559	5.65336	1.63341	94.2267	0.502506	11.3413	0.989568	177.006	9.82066	0.611187	0.182023	5.26601	0.533145	6.84641	0.0465128	0.257852	0.253961	1.62617	0	0	1.19833	6.74288	25.3462	44.4721	0.733226	3.22461	0.835601	0.294778	21.7698	11.3065	5.57177	3.59587	0.672833	0.280409	0.285985	2.41998	0.494036	4.05601	0.707526	14.7831	234.21
TCGA-BH-A0H5-01	low	0.797931	21.0636	0.175918	2.2869	20.1266	3.96767	4.53615	99.9782	14.2023	41.8318	14.2066	56.0216	14.4652	368.488	176.049	3.37577	2.04215	29.4019	18.6427	35.1053	0.160565	9.88842	0.0725537	81.6736	0.522033	0.160153	22.3548	39.6623	84.6236	41.3657	18.7709	14.5163	36.726	5.49499	53.8026	13.3249	7.69365	13.993	3.42593	5.57849	3.77125	5.56928	2.64344	9.2645	1.20836	58.1437	297.065
TCGA-A2-A0EW-01	low	0.246751	1.03559	0.033029	0.711663	19.9775	1.7695	0.861462	10.3076	4.06263	73.6192	2.56544	21.0085	2.30894	146.432	27.4057	0.422539	0.690154	13.3555	1.63424	17.3182	0.0904394	1.11212	0.919493	4.89811	0.0791641	0.0257735	1.75218	22.3351	54.2772	92.1405	1.61957	10.6232	3.65241	0.649587	23.7995	3.51749	3.79354	3.10747	1.07277	0.581575	0.622797	0.786037	0.576362	2.80718	1.24538	32.9503	420.894
TCGA-D8-A145-01	high	0.618324	2.20484	0.0362101	0.717789	23.1431	1.3364	0.922967	26.1172	1.8425	84.291	2.19728	19.0662	2.15307	170.132	26.9788	0.347426	0.329811	6.24717	0.828967	11.2935	0.11898	0.839471	0.866177	2.64712	0.0743903	0.169535	3.26968	13.9691	19.1671	67.5079	2.45077	4.18016	2.26572	0.963497	29.0984	6.18796	8.12049	3.56161	0.932266	0.78813	1.25583	0.861742	1.00046	2.74236	0.571532	25.7287	35.6787
TCGA-A7-A13G-01	high	0.71068	0.288832	0.575093	11.6609	6.91203	1.45343	0.412668	3.76518	1.95247	26.3569	0.936724	16.7279	1.02148	436.338	5.66872	0.338817	2.2866	7.53929	0.424702	13.0279	0.0994554	0.350858	0.0811423	0.695429	0.176185	0.0236191	1.24699	11.4062	7.59228	40.7654	0.292658	6.40915	1.73907	0.140068	21.2492	3.48583	10.1629	0.776649	0.0959118	0.466341	0.978406	0.892154	0.286099	3.68049	0.504286	5.84317	234.999
TCGA-AN-A0XS-01	low	0.237895	1.73457	0.0557261	0.396234	20.7126	1.07256	0.990987	25.5694	2.52297	102.023	2.59534	20.1874	2.57469	278.209	29.5174	4.85665	0.47771	11.5821	2.2017	16.8486	0.152588	1.70718	0.361983	8.94301	0.0572421	0	3.12923	20.5849	31.0652	48.1701	4.6376	4.90224	7.41232	0.35458	26.5209	18.7701	8.67794	10.9624	1.14778	1.3083	1.41667	7.35489	0.729323	9.09732	2.36995	22.9991	232.725
TCGA-D8-A27V-01	high	0.337386	0.687774	0.0766367	1.5687	10.6949	1.83238	0.794992	3.24045	4.96655	72.4347	1.26724	13.1711	2.21685	455.08	12.7927	0.183827	0.349013	7.25133	0.594254	7.00512	0.0314768	1.04698	0.470157	2.53445	0.0328006	0.029901	1.81653	6.1013	23.4181	52.4066	0.582206	5.76006	2.78216	0.199486	14.7521	10.629	5.30857	1.27818	0.25802	0.42638	0.5419	5.92327	0.668662	1.87826	0.252003	16.4112	299.384
TCGA-D8-A27F-01	high	0.700826	0.315281	0	0.651384	31.6923	0.570359	0.455352	1.35196	1.67787	162.047	0.736802	10.7095	0.617244	545.673	13.3576	1.94167	0.663825	9.45878	0.274495	9.63266	0	0.205171	0.408796	5.41728	0.0509078	0.0580093	0.881038	9.52998	13.6279	45.1216	0.239593	5.64476	1.29696	0.0860027	9.2253	1.99457	1.49575	4.09048	0.657612	3.80571	0.617437	1.19567	0.25224	3.79509	1.02125	10.4624	262.257
TCGA-AN-A0AS-01	high	0.305833	0.199152	0	0.435842	10.4499	0.428126	0.159874	0.919677	1.25619	150.033	4.14267	15.4792	0.108357	173.974	12.5729	4.79811	1.15602	15.1589	1.09546	31.8151	0.0369251	0.521055	0.0764735	5.96193	0.0230868	0.0789221	14.0414	23.1091	26.7918	97.5384	0.582085	2.10204	1.18078	0	16.4726	19.0789	2.33175	3.28717	0.240364	0.989369	0.942194	2.95165	0.049025	6.28385	4.67083	16.3335	13.1787
TCGA-AO-A0J5-01	high	0.203632	0.173401	0.0477001	0.606389	20.8861	0.700397	0.636195	4.08588	1.05113	125.081	1.69329	16.9384	0.364117	210.452	12.2738	0.49581	0.932822	9.45107	0.422714	18.3149	0	0.250133	0.127874	0.963101	0.0163326	0.0558329	1.18448	12.9167	20.5192	79.8186	0.510621	3.97535	0.37543	0.386288	18.1021	22.9187	1.5796	3.03945	0.595152	0.711587	0.642456	0.385339	0.277459	3.55235	1.40121	15.6246	111.75
TCGA-D8-A1Y0-01	low	0.468834	2.30326	0.4055	0.815467	19.4964	4.52368	1.69594	14.577	6.78751	77.6137	5.28353	20.8768	2.96865	250.123	35.5687	0.756518	1.54495	19.7975	5.10743	24.0202	0.012337	5.13565	0.692187	8.7363	0.161984	0.0703165	6.68744	17.2808	81.8566	53.1158	2.69161	9.73504	11.4452	0.547307	18.3275	3.57081	3.78671	3.29483	1.46339	2.82076	2.51837	7.62379	3.68544	9.91455	1.52106	18.6583	19.6085
TCGA-BH-A0EI-01	high	0.14916	0.111139	0	0.436648	12.819	0.388245	0.165692	1.41066	1.98787	134.98	1.63257	8.71305	0.0280752	630.448	4.09694	0.223494	0.205922	6.89461	0.567666	14.6703	0.0191345	0.327869	0.086462	724.953	0.346943	0	0.433814	8.88895	13.8098	64.4986	0.0965233	2.56681	0.536251	0.121266	22.3712	16.9177	4.93576	3.22751	0.262951	0.102538	0.223533	0.648433	0.076214	16.671	0.490211	10.4114	4.76543
TCGA-BH-A0DI-01	low	0.90896	0.75884	0.100198	0.30225	23.7058	1.10012	1.04931	11.6988	2.74325	181.797	2.03686	25.5774	2.14697	261.199	27.4139	1.44206	0.966313	11.9207	1.67723	22.4609	0.0365814	0.645258	0.413246	9.41775	0.0343079	0.10425	2.31846	17.9988	56.2169	83.5488	2.32974	5.52579	3.77223	0.425034	26.9543	2.68838	2.29605	6.02753	1.13772	1.60093	1.15835	2.35539	0.38855	8.62839	1.90366	26.7786	325.631
TCGA-D8-A1XM-01	low	0.342636	1.78562	0.102735	0.708347	13.7205	2.80293	1.44633	9.47262	4.03383	112.862	5.80551	16.0768	2.66222	256.742	35.8459	1.68392	3.05489	27.6389	3.67963	32.2223	0.0140653	3.0197	0.0741488	11.1403	0.0879412	0	2.60907	26.3581	78.5365	121.936	2.05761	7.61061	8.00499	0.326846	20.3309	12.1495	2.54079	3.44886	1.49545	2.37425	2.16202	2.29351	2.57706	14.4589	1.03598	19.9286	448.322
TCGA-BH-A0DZ-01	low	0.0669484	0.114018	0	0.0270323	11.7439	0.721929	0.706505	5.61286	4.87584	123.267	1.46552	32.6071	0.504047	262.303	19.3591	1.10344	1.04189	18.6688	0.972834	17.7059	0	0.865646	0.698533	28.0827	0.0429575	0	3.3278	10.6143	62.2922	52.0053	1.08308	6.62203	2.14769	0	16.8965	8.85558	1.10439	2.25342	0.248468	1.54943	0.232343	1.60244	0.182441	19.3464	2.58529	9.35581	11.284
TCGA-A2-A3Y0-01	high	0.525455	0.775574	0	0.28289	5.042	0.677336	1.27116	15.2098	7.02252	56.1041	1.45398	23.1358	1.63519	197.805	20.847	2.72937	1.18412	7.24367	7.98288	14.8913	0.0119834	4.85556	0.234644	28.1999	0.0824166	0.119526	22.3028	13.2588	37.0774	19.2381	10.5031	3.41766	9.42069	2.78466	37.8116	18.0468	24.7748	11.6224	1.98481	1.86228	1.76832	0.955516	0.079551	0.837821	1.65015	16.9243	2.6202
TCGA-BH-A0C1-01	high	0.259788	1.4453	0.45438	0.783228	9.79311	1.17207	1.13509	9.95162	3.69304	149.915	1.69374	16.105	4.82459	140.297	23.5737	1.86842	0.991179	10.5165	2.85223	10.5627	0.0710957	1.68402	0.153935	19.3654	0.0777901	0.126631	2.7475	14.1934	55.5568	58.994	1.18799	7.81407	4.22764	0.300382	15.5909	3.49663	5.50992	3.38665	0.79704	1.93669	0.557346	8.36878	0.424769	18.8722	0.455354	15.0675	34.9595
TCGA-BH-A0EB-01	low	0.0847344	0.962064	0.026465	0.353544	15.5354	1.45985	1.03539	15.4209	3.06439	93.2279	2.11181	29.0739	1.8926	149.975	37.5614	0.804095	1.91422	25.5833	2.59938	38.3731	0	1.85525	0.90594	8.1442	0.10874	0.123909	2.30011	25.1732	75.0816	46.4232	1.24288	5.97964	6.69672	0.336789	17.0629	4.58816	1.80825	1.83348	0.92247	2.28468	1.40797	0.814728	0.346365	9.20875	0.719403	22.9905	94.3448
TCGA-E2-A15T-01	high	0.080092	0.368289	0.120072	0.840825	11.4249	0.476503	0.32029	3.21	2.22499	92.0114	0.828803	6.72696	0.458284	111.958	6.64851	0.144008	0.369911	3.83562	0.509867	6.76919	0	0.165695	0.445692	1.14948	0.0102782	0	0.491289	5.54425	10.1473	25.7206	0.601213	1.07481	0.968669	0.312549	16.3666	7.09995	2.55434	3.38903	0.285359	0.403761	0.303227	1.57951	0.982165	3.95321	0.421154	5.65471	0.193423
TCGA-C8-A1HI-01	low	0.0845974	0.405214	0.17835	0.23911	21.0232	0.605542	0.446378	4.02198	1.6991	67.5643	0.505053	24.3245	0.382155	367.293	12.1345	1.52109	0.849389	7.3506	0.175613	10.8683	0.0542617	0.251585	0.310573	2.19372	0.00678525	0.0618542	1.61046	7.08402	23.0882	30.1817	0.424268	2.48341	0.803242	0.275109	16.863	4.36807	1.55336	0.593223	0.266874	0.232622	0.393682	1.1033	0.172902	2.66811	1.56391	12.5626	2.83045
TCGA-A2-A0EM-01	low	0.16374	0.153374	0.0306844	0.740483	15.9922	0.608851	0.418344	1.64063	2.77844	89.2239	0.530664	14.6573	0.172589	582.312	13.0425	0.392545	0.312362	8.93338	0.385223	13.5923	0.0168039	0.220185	0.525189	0.790449	0	0	0.709999	7.4315	29.377	40.0466	0.2543	1.79955	0.603763	0	14.0873	15.883	2.43097	1.10227	0.279539	0.667861	0.196307	1.01162	0.312345	10.4704	0.645755	12.1528	21.2875
TCGA-3C-AALJ-01	high	0.179083	1.46397	0.0671194	0.376011	8.6073	0.665903	0.517225	11.8648	1.39838	112.938	2.52521	17.19	3.66737	57.3359	22.7906	1.60998	0.791147	8.323	3.66797	15.9784	0.036757	1.40786	0.166092	9.01903	0.183854	0	2.61369	15.0761	81.8822	36.2522	3.52297	3.19051	5.81098	0.54355	37.8159	33.8284	8.04662	11.9407	1.09001	1.44447	0.610204	0.498251	0.195208	9.4323	3.94331	13.8141	0.0720811
TCGA-E9-A1RG-01	low	0.11317	0.192737	0	0.221949	4.69549	0.348671	0.448976	6.44654	1.11675	114.07	0.965187	33.2323	0.65729	41.5728	11.0521	0.678274	0.892779	9.22885	1.70042	12.0663	0	0.836166	0.162438	2.80544	0.0103736	0.0236415	2.80411	10.0181	31.1365	10.7236	1.54837	1.83292	2.15801	0.24535	23.4316	102.76	6.24827	19.6678	0.552014	0.48901	0.428458	0.363814	0.154199	2.67693	1.35489	11.6502	6.5398
TCGA-A8-A0A7-01	low	0.425178	4.6409	0	0.842781	13.9415	3.69854	4.1935	70.0543	7.12955	48.7662	8.68092	44.1809	6.24703	161.691	144.956	3.97685	2.39319	31.1897	6.15156	33.7353	0.0925573	8.91607	0.816551	46.9511	0.132274	0.339134	21.8974	34.5678	64.8648	40.0635	8.88782	16.6195	20.6186	1.22904	27.3641	11.4514	3.45123	5.88551	3.26116	4.10377	3.52836	1.9663	1.47465	5.21148	3.42984	32.8229	44.1449
TCGA-E2-A1B0-01	high	0.127521	0.803563	0	0.425654	24.1667	0.638557	0.689392	7.44039	5.17667	162.578	2.36853	17.8509	0.512051	283.716	15.7228	0.76429	1.90347	17.4363	3.63546	22.9879	0.0348986	2.20727	0.351527	15.44	0.0818242	0.397818	3.06596	15.2867	42.1576	87.0684	0.869221	7.26811	7.17233	0.239603	7.04084	13.4943	1.78306	2.64348	0.990723	1.76105	0.498886	0.779156	0.752935	5.758	1.50875	10.3377	281.061
TCGA-BH-A28O-01	low	0.824177	1.13695	0.278007	1.10485	27.6864	0.858094	0.732423	13.9544	2.73515	83.1516	0.909102	25.5292	2.68062	182.479	16.299	0.83974	0.198601	4.97954	2.30399	7.55528	0.0338327	0.613823	0.598772	3.78513	0.0211534	0	1.93505	11.9534	42.9266	70.9531	3.88269	5.41569	1.67754	0.929139	51.1298	17.9401	11.8736	7.82033	1.34587	0.377713	0.894491	1.11281	0.112298	1.46864	0.406297	39.2512	154.836
TCGA-B6-A0RE-01	high	0.130631	0.0973329	0	0.26373	7.30257	0.340017	0.725551	3.47256	1.77771	108.232	0.557055	13.4053	0.073763	316.888	4.75911	1.61479	0.918108	7.67144	1.0395	8.74459	0.0167576	1.03033	2.46726	7.69097	0.0104774	0	2.71129	7.10109	24.7625	28.0268	0.464933	2.9469	1.51729	0.247806	18.7733	4.3198	7.14454	2.27697	0.242408	0.695955	0.23698	1.089	0.20024	3.36034	5.95677	9.84221	144.248
TCGA-A7-A13F-01	high	0.764689	0.0591967	0	0.182452	9.33574	0.374815	0.154445	1.59921	0.848171	125.735	1.14625	156.862	0.41871	490.17	7.63766	0.0520808	0.383888	9.63989	0.288618	19.7102	0	0.0179772	0.15447	0.249426	0	0	0.533028	12.7679	33.9597	70.9285	0.134957	1.52803	0.320416	0	9.10765	43.5167	0.600686	2.06133	0.309602	0.119472	0.252224	0.305763	0.260482	3.0969	0.371259	11.388	82.683
TCGA-C8-A1HE-01	high	0.124617	0.26529	0	0.603809	10.1853	0.509711	0.539873	2.82851	1.18827	81.4783	1.17618	8.95168	0.825637	238.056	14.4519	0.709536	1.50143	10.6264	0.586359	17.6046	0.0255777	0.464054	0.149286	1.72345	0.0239881	0	1.02799	11.5343	53.409	31.5388	0.645129	1.6579	1.42446	0.1621	26.1623	6.44885	2.38851	1.59789	0.286746	0.234154	0.448205	1.69277	0.526368	2.75119	0.430028	9.97621	138.412
TCGA-BH-A1EY-01	low	0.067045	1.73178	0.0418801	0.433141	13.2687	2.67582	0.670286	12.6129	4.22847	101.315	4.20594	19.1585	4.77853	205.993	32.2265	2.87978	1.279	19.3054	7.67019	29.5103	0.252286	5.22449	0.112272	18.1365	0.143398	0.0653608	3.61623	27.1229	43.9836	48.785	3.12378	7.31672	11.4214	0.242254	20.4487	19.0333	8.54942	7.52223	2.62098	3.68714	1.19864	1.73733	1.82704	28.9514	0.918093	17.8258	77.7637
TCGA-AC-A3TN-01	high	0.126268	0.15531	0	0.147288	7.33813	0.156505	0.109094	3.67215	1.58008	81.0974	0.167518	11.5622	0.570395	131.944	5.73748	1.72377	0.140864	2.53729	0.446568	6.27213	0	0.203174	0.0759034	0.951856	0.0180044	0.041032	0.667702	6.34405	50.6752	11.5443	0.926044	1.13614	0.413859	0.304163	79.0172	118.314	8.97093	8.1853	0.239518	0.2379	0.212466	0.126287	0.076465	1.38276	0.876064	10.6176	236.411
TCGA-BH-A0DK-01	low	0.768266	4.3614	0.0564592	0.340622	21.14	1.45637	0.987291	30.2491	2.64664	90.3788	4.59945	19.9536	6.442	119.703	57.7886	1.03828	1.16461	14.2153	5.96234	17.1836	0.0463787	3.83325	0.320175	15.468	0.0869927	0.308398	6.53198	16.0622	70.6641	83.8598	4.09423	5.40242	14.2642	0.457221	15.8371	8.7744	2.14182	11.4205	1.8785	2.29203	1.02658	2.02162	2.15518	8.64688	0.668355	22.159	6.71509
TCGA-A2-A04R-01	high	1.81519	0.0537636	0	1.41488	9.59455	0.152599	0.070135	1.12967	1.35103	95.6084	0.682067	8.1487	0.166373	336.404	3.20339	0.141902	0.316959	2.96622	0.32766	7.69527	0	0.0653091	0.445275	0.51485	0	0	0.600959	3.78898	14.0624	29.3166	0.102142	0.967796	0.151324	0.06844	8.40369	20.1826	0.334772	2.32752	0.21089	0.122974	0.139437	0.355198	0.129041	8.72424	0.622495	3.39848	3.12893
TCGA-E2-A1B4-01	low	0.0226406	0.154235	0.0212139	0.283395	9.64522	0.101024	0.1006	3.24076	2.96634	48.8647	0.244586	10.902	0.102275	279.865	5.0613	3.93515	0.17049	3.32827	1.09664	6.24348	0	0.620618	1.35176	1.00435	0.00726369	0	0.646505	5.11888	28.4261	17.2818	0.483485	1.03459	1.46931	0	38.7391	9.29959	5.75341	3.57443	0.361316	0.57068	0.264294	0.217691	0.123396	2.99013	1.09752	6.48643	538.673
TCGA-D8-A1XO-01	high	0.258297	0.415462	0.0268912	0.788004	14.0706	1.72881	0.526033	7.18908	4.48206	85.9241	1.6318	13.7516	1.1236	567.896	21.6779	1.24707	1.59926	21.3849	1.05252	27.9839	0	0.860925	0.46581	4.02534	0.0368303	0	1.19893	17.2874	31.1921	45.7958	1.48576	5.97633	2.8467	0.279992	21.1023	4.69536	9.49121	2.57601	0.52192	1.0588	1.04129	2.57161	0.66478	14.9803	0.778149	16.026	683.713
TCGA-AN-A0FD-01	low	0.294609	0.132814	0.162379	0.0699744	8.90835	0.734612	0.500521	6.05973	2.35512	103.768	0.31531	25.4173	0.495806	553.622	8.54152	1.60992	0.487197	5.83054	0.791444	9.98204	0.017785	0.878382	0.0937579	12.6394	0	0	6.23154	6.10461	56.1089	27.5927	2.82604	4.15004	2.93946	0.788992	23.1223	5.5096	1.38854	4.36093	0.347313	1.31046	0.44834	0.163083	0.188903	11.3276	2.27818	8.62545	128.398
TCGA-A8-A099-01	low	2.07351	0.411548	0	0.327341	18.7931	0.556521	0.363685	2.61413	2.49328	67.8373	0.975073	10.1407	1.36158	441.032	11.3239	2.3827	0.860927	8.64756	1.16508	11.3717	0	0.967599	0.385582	4.78013	0.0400141	0	1.23662	10.0349	26.4505	36.1502	0.54479	3.30058	2.75935	0.236597	12.8617	13.3139	1.05321	2.82368	0.53232	0.771648	0.639432	2.5579	1.12585	12.1819	0.717321	12.7628	19.092
TCGA-GM-A5PV-01	low	0.145633	0.702739	0	0.196012	11.0006	0.601692	0.503301	4.50005	2.87941	41.6945	0.745236	12.4668	2.14418	244.999	19.2843	0.339439	0.194962	7.12807	0.403088	9.91449	0	0.585837	0.462736	6.58704	0.0519143	0	1.42042	8.53653	29.8847	13.9245	1.23561	1.60991	0.930797	0.28065	38.373	12.1665	3.30487	3.37166	0.48044	0.430118	0.275682	0.648827	0.132288	0.66345	0.265901	16.8441	350.435
TCGA-E9-A1R0-01	high	0.257908	1.41655	0	0.333241	13.0091	1.0645	0.84516	14.6085	2.6626	95.2987	1.99432	22.4354	1.78642	312.316	28.7489	1.70033	0.466109	6.63164	1.71323	10.7411	0.039702	0.760328	0.0896997	6.04015	0.148939	0.113143	1.50019	12.8285	37.5592	84.2038	1.7691	3.80418	5.29704	0.167743	30.8789	19.2419	5.8246	5.5186	1.76122	0.726913	1.00085	1.59868	0.931245	5.27703	0.762851	24.3564	9.29085
TCGA-A8-A0A9-01	low	0.151021	0.24551	0	1.24175	9.12168	0.439034	0.411774	3.78999	5.41179	132.201	1.03821	14.6524	1.36442	200.723	15.0629	1.60455	1.91606	11.0414	0.816999	23.1554	0.0422689	0.724277	0.031833	7.63082	0.0176187	0.0803057	3.09274	15.6736	32.7259	31.4323	0.639672	3.81189	2.12621	0.267882	30.4476	34.4407	2.53439	3.38881	0.478964	1.22693	0.996251	0.75272	0.318013	6.66824	0.970095	7.45011	43.0061
TCGA-C8-A8HQ-01	low	0.478446	0.962984	0.217356	0.421497	18.6693	1.04587	0.998533	11.8588	4.4958	157.424	1.59099	24.6749	0.545783	233.035	21.7253	4.77922	2.15442	15.4539	5.3171	21.3689	0.0595162	3.26939	0.75077	33.4252	0.102332	0.106006	8.15738	17.9277	45.8966	39.2764	3.0961	6.30655	7.5379	0.440052	30.867	69.4434	5.86528	12.0374	1.18378	2.69101	0.57635	2.49739	0.809945	17.9704	3.8119	14.6691	3.50136
TCGA-GI-A2C8-01	high	1.94094	0.37215	0.0481756	0.633194	23.6878	1.70153	0.471194	3.96891	3.32959	79.8255	1.20589	21.0441	0.716139	2122.03	18.3196	0.962985	0.864687	17.8698	0.9428	24.3165	0.0395741	0.797767	0.0844435	1.32489	0.0247431	0.0563895	1.94397	19.8839	66.9596	62.7133	0.632163	4.62466	3.09025	0.0836011	15.4476	3.69878	2.4334	3.25517	0.486592	1.31365	0.616417	2.96093	0.753104	7.38837	0.92937	22.508	447.784
TCGA-B6-A408-01	low	1.24715	0.873198	0.051936	0.548333	13.4451	0.979007	0.631119	20.6568	2.82997	64.1652	2.70247	22.0961	1.50234	366.559	29.4975	4.94161	2.81046	19.0547	10.3749	19.4718	0.0426631	6.50762	1.15668	6.81608	0.195613	0.121582	13.4976	15.99	78.1277	21.4576	4.91402	5.80322	10.117	0.660929	87.0803	81.8079	13.4868	25.4977	2.64344	2.445	0.988055	6.41244	0.264336	8.7736	2.84634	19.1871	232.472
TCGA-AR-A24X-01	high	0.472876	0.984312	0.0984619	0.44552	22.3835	1.13315	0.437742	9.07866	3.17569	73.8248	1.94182	8.46102	2.13614	406.406	20.2844	1.65325	1.10783	7.06031	1.41791	9.76659	0	1.52178	0.28426	2.94775	0.0168568	0.0768329	1.47255	9.59145	16.6421	53.2175	1.19002	3.64704	3.81666	0.056955	17.6019	6.58417	4.97341	1.7264	0.1755	0.541788	0.480728	4.4715	0.608522	7.70556	2.1153	8.26227	252.641
TCGA-D8-A13Y-01	high	0.0907869	0.061847	0	0.278599	4.27016	0.243059	0.302549	0.742579	0.790713	138.381	1.13563	57.7911	0.300751	139.769	3.62961	0.4353	0.328152	3.15536	0.0502565	6.61356	0.260878	0.0563462	0.406971	0.118452	0	0.0531038	7.2972	6.18321	10.593	42.8121	3.38397	1.07129	0	0.0787299	14.1622	22.0372	6.8891	0.756674	0.0943435	0.0832137	0.12603	5.57184	0.197923	4.78174	1.16364	3.01949	0.62121
TCGA-D8-A1XA-01	high	0.102506	0.226948	0	0.761569	4.9531	0.853794	0.318829	4.23409	1.6932	103.839	2.51781	8.73896	0.740885	162.529	11.2308	0.860106	2.1819	9.69375	1.19162	16.6904	0	0.784641	0.0950698	1.28392	0.0131546	0.179876	2.23324	15.3361	39.9339	24.851	0.82253	3.79475	2.10153	0.177785	62.9329	76.5486	1.44938	2.4316	0.395651	0.610708	0.659744	0.436181	0.335206	5.43131	2.69507	11.1489	12.8521
TCGA-D8-A27E-01	high	0.0995599	0.28613	0.0233216	0.211051	10.0437	0.906999	0.580625	2.26488	1.59782	51.6386	0.509469	14.2839	0.356049	685.561	8.54561	0.484823	1.16206	11.5803	0.930032	12.3454	0	0.93974	0.702151	2.93894	0.0319414	0.0727942	1.23721	9.28181	18.7414	22.4893	1.01472	2.64909	1.79884	0.107922	21.8781	7.42216	2.24846	1.63565	0.378738	0.376427	0.40049	0.330973	2.25527	5.38708	0.593054	12.1196	140.857
TCGA-D8-A1XV-01	high	0.0613343	0.0522286	0	0.321951	4.079	0.262275	0.204398	0.783869	0.702281	20.0874	0.435917	4.16379	0.207801	367.097	3.79048	0.0459503	0.246328	3.31531	0.233424	5.5273	0	0.0793056	0.231095	0.880265	0.0098388	0	0.340551	5.09321	4.59404	15.8196	0.0198451	0.656342	0.316624	0	7.89755	3.66507	1.45744	0.491537	0.0796713	0.105409	0.183833	0.363878	0.355177	1.74097	0.0251968	3.39093	6.32607
TCGA-A2-A25F-01	low	0.648813	15.1554	0.104815	1.17438	37.7652	12.0627	4.21253	45.1771	24.9871	63.7002	32.8767	109.497	25.7212	548.935	170.954	6.8386	7.72733	70.412	21.5187	74.0357	0.149242	33.8345	0.203176	102.181	0.68189	0.392595	18.6334	79.1911	104.379	96.2879	7.55741	43.3661	46.4783	3.15277	36.9934	14.044	8.43578	12.766	7.83004	18.3995	8.18797	5.01634	2.81978	10.5225	3.29038	49.2412	4.16486
TCGA-S3-A6ZF-01	high	0.974031	2.35231	0.149615	0.39974	11.3682	0.890616	0.51439	6.95476	3.23701	90.7253	2.47854	13.9659	2.11586	91.8688	23.9515	0.526358	2.8377	13.003	4.22071	20.078	0.196644	2.22981	0.660252	10.4792	0.153686	0.210149	2.87086	20.7875	55.5005	36.6094	2.45924	3.41743	4.92222	0.484649	26.0175	7.26275	6.72311	3.83899	0.699287	1.20745	0.79597	0.901585	0.630947	9.30409	0.68221	11.3761	55.5295
TCGA-C8-A26X-01	low	0.260101	1.19804	0.0221555	0.229141	15.8773	1.52108	1.36585	25.5779	4.34963	117.938	1.99648	30.1072	1.65563	258.495	25.672	2.55092	0.795323	14.8835	3.68138	20.2739	0.0242664	2.55597	0.420329	62.3803	0.0606887	0.501371	8.94015	17.0282	41.8102	36.895	3.70293	6.37367	7.45465	0.64079	17.751	10.3983	1.82028	9.26638	1.19349	2.38404	1.3279	0.764294	1.04709	4.64232	4.0021	21.5026	8.92251
TCGA-C8-A27A-01	high	0.112697	0.170606	0.0469312	0.48538	11.6023	1.32234	0.153007	4.50652	2.19059	107.609	1.3029	11.723	0.452523	25.2562	6.99335	1.57602	2.25046	9.62765	2.28745	10.0293	0	1.46365	0.222592	2.71203	0.0160693	0	7.97231	6.61987	20.7055	54.2145	0.486184	2.66545	1.41287	0.108589	11.4172	5.78261	8.73461	1.18414	0.158007	0.476308	0.229136	1.77267	0.767773	3.97887	0.57614	5.34829	1.20961
TCGA-BH-A1EX-01	high	0.0762779	0.649537	0.224624	0.580787	18.9189	1.96921	0.956267	7.13034	2.80629	88.6506	2.93677	18.5626	1.67364	333.909	17.9248	2.743	1.49889	16.0409	3.39307	27.3113	0.0335489	2.16417	0.766399	4.20833	0.0349598	0.0637386	1.77476	26.103	31.8243	48.735	1.43851	5.89972	5.22343	0.259866	19.0444	2.88275	5.41835	2.11334	0.89781	1.88271	0.990125	5.22978	1.24719	12.0716	1.70108	10.2177	134.343
TCGA-A7-A0DB-01	low	0.154642	0.500399	0.0869386	1.14892	6.29981	1.64456	0.274852	0.727304	1.92741	22.454	1.7849	4.34576	0.349285	80.7386	11.3267	0.278051	0.947125	10.2494	0.342419	26.2564	0.0793513	0.38391	0.095616	1.21059	0.0595358	0	0.179904	11.8703	7.21473	49.7694	0.100071	3.04132	0.536004	0.0335262	7.97478	1.36368	0.765299	0.495725	0.49358	0.233875	0.312252	1.29708	0.294991	3.59697	0.254115	6.64112	225.586
TCGA-BH-A0W5-01	low	0.872698	9.45812	0.0892043	0.97384	21.0845	3.56365	2.00936	48.961	6.09971	78.6661	12.7207	37.2754	16.8442	329.394	115.808	3.75642	1.25857	16.5603	6.91706	19.4439	0.309393	8.43636	0.87684	13.0218	0.549786	0.162421	3.32266	22.9155	51.1501	39.9217	8.56345	6.51651	26.0594	0.6536	36.5871	17.0116	12.352	9.10473	2.11999	3.90497	4.29522	11.4846	0.691837	8.88273	2.73774	30.1825	108.955
TCGA-AR-A24M-01	low	0.156752	0.200221	0.024479	0.337562	20.6144	1.03944	0.232168	2.45742	1.65751	78.1239	0.713005	19.3855	0.334381	257.559	10.2454	1.13521	1.07546	13.818	0.632715	21.392	0.0268112	0.121608	0.989395	0.818069	0	0	0.373005	13.7095	38.6545	76.2667	0.202873	3.08281	0.250465	0	13.7162	4.3348	1.18003	3.01492	0.135744	0.407082	0.436851	0.748245	0.71194	8.60011	0.515162	13.9025	93.8635
TCGA-JL-A3YX-01	high	3.70888	0.107424	0	0.458438	9.71097	0.365886	0.182176	2.19267	0.99454	71.1996	0.796176	8.82301	0.303932	240.471	5.21676	1.02072	0.202658	2.43442	0.314251	4.89174	0.0388394	0.0782955	0.780006	0.477322	0.00809458	0	2.42821	4.65509	16.0273	18.842	0.457156	1.45942	0.288403	0.273497	24.5622	18.3555	13.9528	3.0532	0.346464	0.202351	0.302486	3.70599	0.275022	5.29168	1.55474	7.97922	553.869
TCGA-A8-A0A4-01	high	0.267818	0.350858	0.270245	1.04812	16.2822	0.612834	0.778085	4.63392	2.92345	89.6581	1.27677	10.9934	1.24084	259.914	6.25583	0.370419	0.22753	5.68233	0.313616	7.21291	0.147996	0.383583	1.09865	1.50523	0.0925322	0.210881	3.74752	8.28057	22.9154	50.8649	0.293292	3.98013	1.12427	0.357308	28.6264	6.7409	2.73493	1.81611	0.412877	0.254919	0.701967	1.89655	0.392986	1.02335	0.406237	27.8521	68.6584
TCGA-E9-A3HO-01	low	0.312796	0.379049	0.0676352	0.398332	8.36423	0.393665	0.441016	6.17479	1.81561	49.3784	1.09446	11.776	1.17751	153.676	14.6864	0.144209	0.205346	3.95038	1.4152	4.38198	0.0123465	1.46846	0.0604386	6.63967	0.0540363	0.0703705	4.82222	5.03711	43.1161	23.022	2.07086	1.58664	3.8594	0.312987	21.9619	3.62939	9.0535	4.76286	0.705466	0.419029	0.918545	0.462701	0.163923	2.24814	0.237231	7.70071	2.67539
TCGA-EW-A2FV-01	low	0.104224	0.98612	0.0868055	0.879073	18.8556	1.31766	0.784704	7.5066	3.39968	49.2751	3.6675	19.3797	2.92951	79.1376	31.7547	0.86758	1.05807	10.4131	2.53216	12.9701	0.023769	2.74315	0.519117	10.2894	0.0965976	0.23708	3.27006	11.7983	49.0624	52.9934	1.78354	5.11767	6.166	0.326381	16.7021	3.38608	4.14812	3.47095	0.954131	1.41172	0.796485	1.33142	0.962512	2.83056	0.970502	18.2239	46.5297
TCGA-BH-A0EA-01	high	0.994579	0.630269	0.0433445	0.821857	23.8389	1.03207	0.74511	5.91209	2.06659	98.5821	0.762762	25.5615	1.95038	360.75	15.3178	2.01008	0.534131	10.4225	0.416125	11.0805	0.023737	0.239255	0.0893827	2.5953	0.11873	0.0676462	1.61449	15.2365	35.1166	81.5406	1.31715	3.79965	1.48399	0.20058	25.1645	12.2916	11.9916	3.89263	1.75118	0.64661	0.802713	1.55203	0.630309	3.93923	2.12844	34.6039	212.029
TCGA-A2-A0YT-01	high	0.313649	0.333856	0	0.242735	11.7227	0.660888	0.566173	2.13788	1.58959	67.3478	2.18459	8.78941	0.629715	105.53	13.4608	0.0783264	1.19405	11.8174	0.596837	10.0245	0	0.500178	0.217162	2.93277	0.0503133	0.0955531	6.70338	9.70322	21.3801	40.6252	0.38902	3.6134	1.06015	0.113331	6.44532	6.39908	3.22348	2.36698	0.436522	0.179678	0.255636	0.486585	0.836918	2.88521	2.94208	10.8816	77.8373
TCGA-E2-A15E-01	high	0.188145	0.140186	0.308506	0.493797	27.0197	0.472229	0.261249	2.16409	1.5539	115.206	0.401157	13.8122	0.283305	161.614	5.88548	0	0.165291	4.22951	0.5533	9.38511	0.0482712	0.145963	0.627097	1.96381	0.0150904	0	1.11927	6.44637	14.5263	38.0472	0.304378	1.95894	0.572346	0.050987	25.0275	12.0068	4.17516	1.39472	0.453875	0.194007	0.460035	2.63656	0.256357	3.59742	0.115938	10.4292	162.201
TCGA-E9-A1R7-01	high	0.0623187	0.265334	1.16783	0.767469	7.52812	0.486625	0.207678	1.62476	0.584879	79.2556	0.86811	4.52578	0.53957	1238.55	3.75622	0.0466878	0.234638	1.77871	0.431219	2.93264	0.0319775	0.370661	0.108371	0.813085	0.00999671	0	0.313063	2.27872	9.41769	26.2046	0.181473	0.829089	0.723838	0	14.1052	28.0196	1.84798	0.824052	1.02922	0.192781	0.226106	0.325097	0.191053	3.26758	2.76493	3.74534	0.86224
TCGA-BH-A0BD-01	high	0.360126	0.858653	0.0269946	1.33778	12.7918	1.11413	0.624066	11.4584	4.30462	117.293	2.48988	12.6219	1.71357	374.695	24.7727	0.906523	1.86575	14.2629	2.85075	23.5361	0	2.3394	0.367402	30.8607	0.083187	0.0631943	4.49424	16.5578	102.201	57.2488	2.05078	5.93266	5.55595	0.405989	19.8497	32.2251	4.07361	3.2324	1.28309	1.74285	1.72701	1.39684	1.37393	7.58713	1.06519	13.5324	140.994
TCGA-AN-A0AM-01	high	0.0751123	0.501029	0	0.272958	8.30138	0.502736	0.653596	7.01408	3.92893	101.362	0.854145	18.3609	1.03677	475.434	10.9459	0.862846	1.3072	13.0908	4.01936	14.775	0.0256948	2.44744	0.251563	33.1569	0.0883591	0.128145	10.8301	10.7485	59.3842	19.6761	4.19634	4.61993	5.49312	0.62423	21.5891	46.2784	3.17633	4.69525	0.548242	1.42283	1.21649	0.804164	0.119402	4.54051	1.43999	12.1037	12.3702
TCGA-B6-A0RG-01	high	0.833521	0.109197	0.0801024	0.466003	9.00879	0.778815	0.0712238	0.961468	1.17142	149.027	0.0607593	5.70238	0.257456	587.984	4.69624	0.0640468	0.193128	3.5413	0.47324	5.37074	0.131601	0.287399	0.132146	2.53753	0	0	0.474669	3.53163	20.2051	25.1217	0.248946	1.5824	0.45708	0.231675	10.5131	6.2988	0.889796	1.64428	0.269688	0.352611	0.0539435	0.174891	0.32033	1.68515	1.96672	3.62895	74.6902
TCGA-S3-AA10-01	low	0.390871	2.89428	0.095541	0.919503	15.4843	1.8452	1.83117	46.3576	13.7423	64.1222	5.15019	48.8845	3.5058	172.501	62.7562	4.32882	5.13596	30.7345	18.5093	36.1001	0.0697624	11.3737	0.814348	693.902	0.545223	0.149107	36.9888	28.139	72.6118	22.4262	15.4622	12.0321	21.4687	2.83696	41.7869	18.6144	11.2804	16.3978	1.94262	5.03908	1.95166	2.46842	0.254713	2.76032	4.38437	58.4455	35.3128
TCGA-BH-A0DL-01	high	0.123566	1.4731	0.0210508	0.181429	10.6537	3.09931	2.47071	13.5754	16.8346	61.5657	1.97996	43.6272	2.55413	474.454	33.1853	52.615	2.50385	27.806	11.0842	30.6601	0.0230564	5.84471	0.351619	71.1267	0.353183	0	10.2883	32.0761	49.5161	34.4596	4.87036	11.0981	7.7291	0.97414	47.3977	12.3823	13.8626	5.23939	1.36744	5.10691	1.21207	1.25474	0.413258	2.38256	41.6249	31.5272	50.3796
TCGA-GM-A2DF-01	low	0.159947	1.13152	0.0230567	0.198717	9.8822	0.603898	0.997718	22.8695	1.94919	33.7404	1.79786	20.5512	3.09393	342.092	25.2893	3.65017	0.531192	10.9516	3.8822	14.0001	0.03788	1.99813	0.285277	9.08589	0.118419	0.0179918	3.37018	30.2216	35.1221	18.1133	3.0255	5.13837	3.75643	0.426786	20.9571	48.6525	8.04117	9.60384	2.0457	2.62761	1.4906	0.578916	0.2347	3.30807	3.69987	18.4431	87.2458
TCGA-C8-A131-01	low	0.189195	0.308789	0.0295455	0.203714	13.5143	0.340027	0.718066	2.6114	1.75198	108.867	0.654398	8.43812	1.42443	283.108	7.24154	4.48846	0.538217	6.57879	0.894586	6.21747	0.0323604	0.831743	0.840796	2.83874	0.0303493	0.0230553	2.18434	9.33846	25.6547	50.1548	0.775396	3.33783	1.65105	0.273448	9.81342	17.3424	3.98793	3.08298	0.4213	0.852614	0.935154	0.845054	0.0214823	2.93378	2.17625	8.09556	39.5828
TCGA-B6-A409-01	high	0.239453	0.265961	0	0.168149	8.83031	0.325183	0.231299	4.7687	0.852032	83.0557	0.958953	18.8198	0.799508	59.1166	10.1038	0.623975	0.491291	5.30139	1.095	8.68153	0.0106843	0.743073	0.631647	4.89003	0.0467615	0.0304484	1.94888	6.05026	47.3186	23.0123	0.754555	1.52961	1.20541	0.180567	25.6394	64.4826	6.81239	7.75938	1.65374	0.257648	1.34014	1.00954	0.28371	1.14102	1.40284	12.7873	196.919
TCGA-A2-A0SY-01	low	1.68584	1.2908	0.026548	0.171606	14.0367	1.55925	0.629478	14.774	2.69108	96.4254	3.02864	19.0334	3.45577	295.612	36.9659	2.3774	0.753866	11.9801	0.882248	18.28	0.0145387	1.11371	0.684324	7.0977	0.0363603	0	1.76795	16.3945	28.566	62.3246	2.01685	6.35895	5.14016	0.368559	26.7085	6.04908	5.35275	6.51678	1.10413	1.09074	0.876036	3.9531	2.20052	9.11477	1.25709	21.459	115.382
TCGA-AO-A12A-01	high	0.474818	0.664251	0.349563	1.27358	31.425	1.75295	1.13024	9.98669	7.35927	84.6211	1.74517	22.4085	1.58315	535.445	22.0209	1.47371	0.715102	10.8967	1.19687	13.2789	0.104418	0.964766	0.12451	5.31004	0.0435239	0.0991908	1.70378	10.7353	61.5044	109.744	1.77773	3.33506	4.25197	0.808814	27.1073	11.2941	10.3903	3.53342	0.792995	1.04917	1.41244	1.33909	0.623857	4.75999	1.0589	18.0777	502.427
TCGA-A2-A0CY-01	low	0.215537	0.0244718	0.215419	0.313304	3.04687	0.128232	0.0319236	0.440738	0.172619	61.9797	0.155229	2.24586	0.0432734	56.7991	0.570084	0.430601	0.0432813	1.37918	0.0198856	1.73106	0	0.312133	0.438672	0.749907	0.0368798	0.0420244	1.74762	1.63641	54.5774	28.0584	0.204566	0.299218	0.0741771	0.0623041	9.30413	21.1741	10.8359	2.83281	0.170652	0.0329262	0.362674	2.46924	0.0783145	1.3369	5.3363	5.65939	10.4683
TCGA-AN-A0G0-01	high	0.223998	0.336606	0	0.297938	9.90584	1.27387	0.702567	3.42183	1.54332	187.475	0.449507	10.9212	0.476176	495.5	7.90175	1.34251	0.635018	9.42531	1.03939	11.2355	0.0135223	0.722372	0.717954	8.49258	0.0169092	0.0385361	2.31325	11.0483	13.0124	20.7465	2.04638	3.0944	1.67134	0.457058	103.153	2.4156	1.00399	2.78773	0.792211	0.857482	0.814794	0.808669	0.10772	2.24406	0.692862	6.65039	337.063
TCGA-A2-A3XT-01	low	0.346887	0.825051	0	0.396047	11.8057	1.52115	1.32875	5.9437	2.90987	102.408	2.21037	24.4745	2.62969	418.919	35.0634	2.07904	2.43801	24.0498	3.22801	37.5117	0.441925	2.1653	2.04775	43.1678	0.237931	0.0174917	3.01084	29.3348	70.7299	29.4276	1.56359	5.63209	2.35529	1.14104	37.1035	68.2854	11.5386	19.9391	1.64257	2.26403	2.42283	1.248	0.211878	2.95203	1.25798	16.6392	72.6759
TCGA-AQ-A1H2-01	low	0.244523	0.0936996	0.0687344	0.11848	4.55647	1.08199	0.230882	1.97504	1.34023	70.3054	0.799426	6.87159	0.276148	278.875	10.2796	0.476298	1.64492	14.5513	0.896758	17.3985	0	0.366757	0.137016	2.53632	0.00784492	0.0178785	9.91756	10.743	84.6366	19.7452	0.870289	2.16405	1.34344	0.0795184	38.0655	51.0131	2.82358	1.50891	0.245027	0.420236	0.192866	0.295139	0.316516	3.71139	0.502264	13.6043	77.3341
TCGA-E2-A1L8-01	low	0.45907	0.538832	0.0930038	0.410803	15.1316	0.710485	0.427259	5.8607	3.03692	53.0578	0.945307	12.6148	0.448384	207.636	10.6023	1.1898	0.585498	7.75953	1.71707	13.1372	0	1.09091	0.0479469	6.53998	0.27068	0	2.49316	7.86149	32.1804	42.2685	0.562026	2.85638	2.48879	0.0268989	13.4429	11.3155	1.83231	3.04265	0.478897	1.04057	0.540199	0.781777	1.03124	11.8764	1.18252	9.19427	33.3846
TCGA-C8-A26V-01	high	0.250258	0.150949	0	0.362092	6.41879	0.752203	0.416996	2.36679	2.75586	110.475	0.486162	10.4537	0.580952	288.72	6.61921	0.46872	1.0993	11.357	1.39977	10.9819	0.0214024	1.20805	0.261923	33.3728	0.0267631	0.304965	5.67942	8.21946	179.431	43.9388	1.80839	3.64308	2.82987	0.0904261	55.9995	25.7951	2.77677	2.25628	0.294118	1.1947	0.671126	5.27754	0.26995	3.76556	0.736796	8.98656	309.197
TCGA-E2-A1AZ-01	low	0.320988	4.28224	0.133672	1.26728	22.5503	2.73193	1.34703	16.8468	10.149	97.1583	6.46885	76.634	5.263	245.641	39.511	15.818	4.76263	22.1249	12.8824	24.4706	0.0366018	11.1415	0.758039	21.8706	0.183077	0.156462	10.0711	17.6405	56.9062	127.027	3.64657	9.69614	18.2273	0.850541	13.7599	8.19376	13.4478	4.57318	2.40906	4.80546	2.47551	2.81636	3.54749	15.8884	1.34796	18.3965	42.4917
TCGA-GM-A2DA-01	low	0.140513	0.789705	0	0.272332	22.2467	1.90184	0.655566	14.1364	2.0467	60.1322	2.84417	19.7878	4.1893	67.0031	31.7331	4.04233	0.507887	6.36005	5.25035	7.59099	0.144202	3.5174	0.325799	4.9499	0.108192	0.123285	6.92502	9.2718	23.9011	33.856	3.30977	2.86097	5.57493	0.548333	40.188	6.58672	9.73524	6.84655	0.646648	0.798507	1.95059	1.66724	0.268038	1.81696	3.83288	10.9536	5.42942
TCGA-A2-A0T6-01	high	0.649942	1.91073	0	0.687323	35.6571	3.99338	1.89091	12.7207	4.79858	107.648	5.13841	22.9897	3.63505	293.79	41.9376	2.36505	1.55373	18.6211	2.61273	33.2508	0.0794056	3.44155	0.209303	8.7424	0.129082	0.0226291	1.58751	26.2103	33.515	84.3542	2.74383	7.08933	8.22816	0.704533	23.9507	4.52479	2.80802	4.663	1.45878	2.19851	1.88456	8.96547	4.99719	27.014	2.97518	23.7926	414.826
TCGA-BH-A0HI-01	high	0.180516	0.139742	0	0.198786	19.5076	0.500371	0.473966	2.28187	1.87285	95.7521	0.811768	16.115	0.593055	190.506	11.5441	0.590132	0.724977	7.85901	0.817587	17.6693	0	0.645054	0.152201	2.05547	0.0105298	0.0239974	0.659516	9.93993	38.1225	59.3643	0.594691	1.86051	1.45226	0.249045	27.1611	63.1026	1.54691	5.62884	0.60905	0.669351	0.507394	0.61101	0.536644	8.9022	1.18653	14.1046	162.836
TCGA-A2-A3XW-01	low	0.144641	0.513198	0	0.155741	5.88618	3.79172	0.937258	7.04913	1.05885	65.614	0.986876	54.0818	1.41568	232.004	13.7945	0.577929	0.314653	9.88856	1.65141	11.1288	0.0494795	1.05979	0.242212	3.09809	0.0464045	0.0705037	4.15573	9.79721	69.4404	14.3697	3.93116	2.16135	2.45336	0.731685	39.1784	77.0048	26.5491	7.65046	1.15414	0.364582	0.540001	0.399465	0.114963	0.636753	1.80241	39.983	0.824756
TCGA-E9-A22E-01	low	0.0258484	0.451226	0	0.229615	45.2099	0.480575	0.358919	8.37768	3.34781	148.354	2.15309	28.3824	0.642214	166.994	19.189	8.09461	0.739655	11.1645	2.46827	17.1147	0.0265271	1.25667	0.149833	27.6545	0	0.0755974	5.19407	12.72	39.8574	74.1059	1.43851	7.40107	6.71948	0.280196	13.7287	4.19889	1.45179	4.2466	0.767459	1.85392	1.5087	1.05231	1.19747	32.5991	5.05456	18.5966	5.01994
TCGA-A2-A04W-01	high	0.087398	0.0297692	0.0327563	0.112926	9.68164	0.129992	0.155336	2.60924	0.905562	112.95	0.556557	7.50616	0.500088	51.7531	6.4548	1.57144	0.473854	5.22746	0.604757	7.69925	0	0.470105	0.0945676	2.44024	0.0224316	0	0.776427	5.99144	49.0835	46.7591	0.588188	0.889752	0.850781	0.113687	14.8699	27.5019	1.27696	2.77363	0.454109	0.833118	0.198532	14.5182	0.142901	2.85291	3.93508	10.4338	107.433
TCGA-D8-A3Z5-01	high	0.510559	0.127871	0.253263	0.958002	16.4803	0.39086	0.784	17.564	1.11619	83.3424	0.520819	21.8108	0.723566	99.1178	5.54521	0.135	0.211079	2.10887	0.332504	3.90074	0.0616428	0.326194	0.121862	1.99841	0.0289059	0.0439177	3.06509	8.04766	29.4086	30.5029	1.30212	1.84144	0.863781	0.0976663	81.3685	28.0172	13.5298	4.66929	1.46016	0.0481733	0.530618	0.915457	0.163685	0.319681	1.85067	27.4338	120.52
TCGA-B6-A400-01	low	0.605059	0.354222	0.0236222	0.325746	17.1227	1.18117	0.504093	6.72755	5.11079	219.745	1.86346	35.0257	1.46153	155.043	10.31	5.13737	3.68298	17.6517	8.98407	18.9704	0	4.82446	0.540707	18.2228	0.226471	0	5.19925	13.8559	50.1488	35.0278	3.29548	6.06645	6.48864	0.409925	53.6495	74.8857	10.1792	29.8818	1.72161	2.46098	0.962429	3.98677	0.360685	4.72103	3.68704	10.6576	115.705
TCGA-A1-A0SH-01	low	0.221373	0.0269297	0.0296319	0.357542	20.1784	0.928988	0.298605	3.84772	1.34157	149.717	2.24764	14.554	0.714297	350.258	10.0616	2.27448	0.746181	9.55356	0.481425	17.5461	0.0162275	0.278058	0.360522	1.67109	0.010146	0.0693682	0.551862	12.3847	14.0458	128.243	0.55255	3.47564	1.03784	0.239967	8.57118	1.68794	1.10548	2.50908	0.539902	2.26096	0.399101	1.0028	0.0646354	8.93928	2.88417	10.7488	300.149
TCGA-A8-A0AD-01	low	0.0629288	0.0893107	0	0.237153	14.5297	0.982777	0.209712	2.10177	1.70094	95.4423	0.966059	15.5317	0.252685	275.675	16.9324	6.97745	2.27458	27.9114	0.696705	40.7285	0	0.672636	0.0567426	1.2042	0.0269189	0.030674	0.776455	20.6214	24.7147	35.5352	0.380073	2.23255	1.48505	0.0454763	20.9198	13.289	1.84548	3.69831	0.29583	0.845966	0.185303	1.5191	0.600205	9.3612	4.58439	16.8171	0.506578
TCGA-AQ-A04H-01	high	0.670137	0.396973	0	0.317645	16.6998	0.628377	0.453122	2.83002	0.962556	142.004	1.23419	11.7299	0.658094	117.126	7.02471	0.218283	0.321794	5.57843	1.12902	6.96531	0	1.29597	1.69455	1.55861	0.0373908	0.213033	0.647105	8.68577	11.7246	55.6136	0.697619	2.3932	1.63302	0.189502	24.8051	26.5048	1.47624	4.50656	0.281151	0.273736	0.294159	1.02522	0.555797	2.68787	0.383025	9.18048	2.34548
TCGA-AN-A04C-01	high	0.108662	0.444146	0	0.175502	9.37004	0.250511	0.18106	4.19953	0.758751	81.5797	0.98235	10.6534	1.25988	300.474	8.55587	0.0651259	0.370943	4.67687	1.27822	7.4146	0	0.584484	0.138572	2.86383	0.0278893	0	1.41352	7.78888	21.6913	18.0038	1.05475	1.26965	2.62041	0.141347	10.6902	11.9525	3.23505	1.65457	0.459742	0.423291	0.438819	1.52051	0.48859	1.80779	0.249982	6.97441	50.7673
TCGA-AN-A03X-01	low	0.0244109	0	0	0.157705	12.5169	1.08923	0.976197	2.7454	0.568176	140.95	0.346988	5.39547	0.110272	302.155	18.6247	1.24359	2.05879	11.1478	0.304043	16.2663	0	0.378761	0.613168	1.14658	0	0	0.619604	9.08951	31.6568	43.9312	0.726645	1.86386	1.06213	0	9.07252	11.7262	0.671141	2.19106	0.489224	0.145435	0.215644	0.249694	0.399132	12.0488	2.36667	10.4263	81.9193
TCGA-A2-A3XZ-01	low	0.623076	3.76226	0.318444	0.651832	12.393	2.83287	1.46293	39.0336	3.70003	100.149	5.37843	31.97	7.86821	81.6841	58.9479	2.37641	1.2654	12.2756	8.83841	14.8739	0.0581305	6.60625	0.180586	10.6421	0.218071	0.0621229	5.64611	17.3364	69.4879	26.3936	10.08	3.9645	13.315	2.79374	41.7306	17.2853	14.6388	22.2659	2.47011	1.57053	3.10059	1.92358	0.55955	4.20936	1.21002	25.3666	65.9745
TCGA-AC-A8OQ-01	low	0.528468	1.28797	0.102448	0.382619	14.0512	1.81598	0.931173	31.2266	2.91433	91.4235	3.63679	38.3215	2.00311	128.617	21.5227	3.22194	1.22587	9.9606	8.07012	14.8872	0.0935076	3.71345	0.288727	24.3941	0.198778	0	10.6578	18.6472	38.2343	39.4323	6.08487	4.36391	7.47201	0.474088	33.0201	19.4527	15.4599	10.9238	2.4618	2.24654	2.5642	0.656127	0.148979	4.41109	3.05438	24.8281	127.405
TCGA-BH-A1EV-01	high	0.134129	0.0142771	0.0314193	0.33849	13.488	0.299248	0.446989	1.06281	1.18331	129.312	0.686367	8.49681	0.201969	72.2719	4.50279	0.854137	1.53188	6.69111	0.39445	11.2984	0	0.034686	0.213811	1.53126	0	0	12.8024	9.64991	20.5055	30.9922	0.238692	2.69608	0.247289	0.0363488	24.1166	4.12422	1.90969	3.46662	0.0622249	0.115257	0.158691	6.74329	0.251292	6.54373	0.743873	5.08713	53.0086
TCGA-B6-A0IB-01	high	0.316586	0.0754839	0.0237309	0.102264	4.55669	0.0659228	0.0422011	1.16526	0.494416	89.1297	0.288006	5.67789	0.209752	85.6779	2.84056	0.265641	0.0635727	1.16429	0.227826	2.63399	0.0129959	0.0916937	0.29362	1.17308	0	0.0555539	2.69195	2.47429	20.5947	23.0961	0.196673	0.351599	0.354876	0.0549083	19.3877	27.0065	2.48687	1.98911	0.140995	0.110267	0.223736	0.45077	0.0862727	1.22813	0.353755	5.7191	10.7293
TCGA-AR-A1AX-01	high	1.60808	8.70726	0.131022	1.01631	33.2672	4.84859	2.17465	43.9985	6.75873	101.243	11.2998	36.6744	10.7385	319.671	83.6435	3.4047	2.91325	19.885	10.0629	13.3253	0.251133	10.2697	1.12803	29.6014	0.370112	0.255601	10.3336	22.7064	97.2123	50.1645	12.51	9.24105	27.0309	3.06946	31.1889	10.0189	9.81723	6.89188	2.27049	4.89444	4.49994	2.68186	0.381059	3.62462	1.26379	31.8004	293.006
TCGA-BH-A1FB-01	high	0.760459	5.2538	0.0806649	0.822681	31.0884	5.38862	3.21961	24.3229	7.21793	79.77	8.67209	30.5583	4.64515	511.435	60.1662	1.20394	1.59909	19.1211	10.3851	21.3233	0.02945	6.84213	0.0720819	26.1151	0.303818	0.314727	2.98941	22.6602	47.842	71.8131	3.30545	10.3744	16.3059	0.9021	26.7371	7.02562	4.80145	4.69151	1.26738	5.8984	2.75233	9.66893	1.17302	10.7363	2.122	29.3527	333.503
TCGA-E2-A574-01	low	0.015475	0.0395328	0	0.16246	1.82961	0.184135	0	0.221508	0.139428	69.2641	0.105585	11.5805	0	62.8312	0.732029	0.324619	0.0932248	0.90683	0.920891	1.4856	0	0.0160074	0.209306	48.316	0.198591	0	1.27657	0.976204	5.38422	2.29621	0.0200282	0.304344	0.079886	0.134198	12.8661	0.574583	4.38834	1.56262	0.367571	0.0425524	0.029294	2.78592	0	1.00053	0.991738	3.84659	142.528
TCGA-A8-A07I-01	high	0.25669	0.837898	0	0.570052	25.263	0.890846	0.475237	9.62301	6.4243	156.428	1.7149	12.4953	0.805247	371.685	18.9644	1.47435	4.72499	27.9876	4.79571	32.5141	0	4.00495	0.545576	13.7034	0.0960783	0.0312803	7.62391	24.4085	54.8605	66.7739	1.60571	7.52292	4.76406	0.139125	14.0433	5.21218	3.86472	4.9714	1.11144	1.78419	1.26877	4.60361	0.699507	19.0756	1.15996	11.2333	157.732
TCGA-EW-A423-01	low	0.309654	0.273449	0.042984	0.648312	5.18796	0.707909	0.649733	4.43236	0.72332	61.0199	0.802064	13.5254	1.50243	51.7684	18.533	1.61531	0.529689	12.3404	0.936429	13.9999	0.0353094	0.43894	0.620475	3.83064	0.0220767	0	5.13066	15.5579	98.1051	17.8604	1.02417	1.47272	1.42936	0.348095	39.5344	4.84381	16.1982	6.45213	0.442667	0.231264	1.223	0.370702	0.0781332	3.60805	0.395762	15.5854	22.0421
TCGA-A2-A3XY-01	high	0.506115	1.48336	0.0220569	0.446736	42.655	0.822801	0.732184	15.3795	5.66469	280.665	4.59757	34.9718	3.65098	142.637	39.028	1.58723	4.18344	19.9307	11.2556	19.3307	0.0483166	9.93485	1.35999	18.9348	0.324749	0.10327	12.8464	19.5281	82.2346	49.9142	4.82893	6.44061	10.9456	1.96484	45.5838	42.8828	14.4696	23.9966	1.45901	3.78669	0.712982	3.05801	0.481121	3.74001	4.35176	25.9053	124.418
TCGA-AC-A7VC-01	high	0.324368	0.258949	0	0.081858	16.8303	4.44761	0.675603	0.746193	0.502308	320.73	0.449545	42.5684	0.0305267	174.644	6.40361	2.61235	0.549581	9.68829	0.168337	8.56714	0	0.041941	0.227195	2.75087	0	0.0296456	4.50254	7.35636	22.0336	69.9325	0.419807	0.891224	0.313964	0	23.4773	1.88183	8.12178	29.6019	0.331056	3.289	0.0767532	1.12809	0.138115	4.0761	0.899465	16.6555	0.815991
TCGA-E2-A2P6-01	low	0.275612	0.12245	0.0224561	0.841905	13.3361	0.54361	0.239605	2.40136	1.6285	64.5227	0.306601	13.2241	0.775891	416.829	10.441	0.502741	0.613608	9.0924	0.580428	12.6542	0.0368934	0.260304	0.338047	1.9856	0.015378	0.0350464	3.29507	13.9078	51.7268	25.1998	0.480777	1.64969	0.759997	0.649483	68.6308	36.5956	5.41254	6.03092	0.382472	0.214179	0.45368	0.235341	0.195932	1.18105	0.47259	10.4881	192.375
TCGA-A2-A04Y-01	low	0.0790687	0.546123	0.0164636	0.333451	13.537	0.568418	0.624588	5.85652	1.49736	31.7974	2.26282	12.275	0.952479	60.2205	19.5459	0.868803	1.93177	21.3917	2.58971	15.8179	0.00901608	1.95385	0.526231	5.37592	0.0225487	0.128471	5.63989	13.1293	37.9928	26.6686	1.228	2.50024	5.93471	0.152373	37.4478	40.9585	10.1655	1.81649	0.586901	1.09917	0.543269	0.571536	0.64641	3.01327	2.30985	10.3652	138.793
TCGA-BH-A0E9-01	high	0.312812	1.80541	0.293101	0.617499	29.3235	1.13731	1.10037	10.6609	4.21455	86.5696	1.60072	17.6142	3.76821	343.722	28.5868	0.937409	0.523458	7.02326	1.53922	11.1876	0.0356695	0.826912	0.685006	4.69353	0.12266	0.0508257	1.13952	10.3128	35.1033	62.3889	2.09173	4.90553	2.57602	0.414439	24.6286	8.79164	4.09539	1.72697	0.890064	0.334505	0.789533	1.25855	0.260469	2.46644	0.456913	33.047	111.41
TCGA-AC-A2BK-01	high	0.218023	0.071406	0	0.352132	2.52165	1.52162	0.316709	1.78329	1.67474	51.2161	2.09784	4.79242	0.101014	1974.57	2.91743	0.502579	1.66703	4.2361	0.464193	4.34073	0.0172114	0.399004	0.479594	1.92557	0.0538057	0	1.61406	2.98663	4.78895	76.0129	0.868221	3.29832	1.05128	0.0363593	7.26835	0.856217	4.75586	1.9623	7.59363	0.34587	0.0846595	0.789118	0.411324	3.61001	3.4173	3.14123	5.14714
TCGA-OL-A5RV-01	low	0.415253	0.930538	0.204782	0.970721	38.0855	0.47135	0.606947	6.16734	1.41122	115.818	1.34206	12.5597	1.11892	219.679	10.2718	0.523955	0.307211	4.43836	1.20984	9.42097	0.0224293	0.972115	1.23309	1.42576	0.112188	0	1.10948	9.46786	26.0577	30.8233	1.64058	1.87101	0.870352	0.42644	52.812	10.7522	11.2623	3.85331	0.551567	0.250404	0.441302	1.99411	0.297791	3.41201	0.215482	24.0129	262.233
TCGA-D8-A27P-01	high	0.453738	0.151191	0.184846	0.828425	14.8565	0.572174	0.416373	3.14653	1.99963	86.6029	0.987075	10.6517	0.356467	358.642	5.68951	2.18738	0.316918	5.54102	0.163809	10.7133	0	0.34691	0.350686	0.463305	0.0126583	0	0.625919	6.53075	22.3076	53.6723	0.280854	1.71168	0.640136	0.085539	24.7233	10.2548	4.18412	1.89719	0.351438	0.397806	0.373444	2.20356	0.10752	3.07985	1.45879	10.4865	575.701
TCGA-GM-A3XN-01	low	0.274259	1.54138	0.0256977	0.564773	26.2754	0.591487	0.426521	14.8336	1.65766	105.428	1.69972	27.9495	4.33622	109.22	21.6156	2.0136	0.771025	7.38457	2.58095	18.4947	0.042219	1.41847	0.895572	7.425	0.131984	0.0401054	8.87568	16.7498	79.9409	59.2758	2.87513	2.71276	3.28667	0.683778	57.7549	12.6017	13.4972	16.3746	1.49627	1.02438	0.61435	0.813549	1.75635	5.89269	1.21682	25.2445	86.7247
TCGA-A7-A0DC-01	high	1.40632	0.462686	0.119791	5.73004	5.7915	0.499157	0.106513	3.59463	1.17589	28.8635	0.981332	6.66075	3.60956	839.985	3.12139	0.478903	1.60454	5.06989	1.10581	8.18223	0.0328011	0.066123	0.333487	0.708922	0.0205084	0	0.845068	6.76243	5.6445	46.3701	0.41366	3.51269	0.989973	0.138586	13.6052	3.48604	4.72011	1.02458	0.0711728	0.161126	0.82688	0.483859	0.653244	2.24289	0.367648	4.94212	13.2185
TCGA-E9-A5FK-01	low	0.234667	3.34379	0.117269	0.265309	11.8819	1.25652	1.56406	50.6728	3.60609	63.9888	4.26964	35.2947	7.91517	219.109	94.4869	6.42282	0.45552	11.1118	6.23536	12.3978	0.192662	5.56684	0.157187	22.1466	0.250957	0.16014	13.2033	16.4191	147.268	18.8401	12.9179	4.25317	13.6024	3.12036	55.619	19.1688	11.7362	25.376	3.40242	1.63469	2.0829	0.768115	0.40501	2.80009	2.26227	43.0588	307.966
TCGA-E9-A1RC-01	high	0.124116	0.0422759	0.116295	0.210484	5.774	0.193835	0.0827238	0.939051	0.838702	101.581	1.28437	5.0751	0	268.794	2.17802	0.595104	0.398774	4.27612	0.0171766	8.77281	0.0382125	0.0256772	0.733841	0.599166	0.0477835	0.0181497	1.20763	5.25204	12.1264	58.604	0.112444	0.875876	0.0823782	0.0538164	13.2321	4.08995	1.79394	1.59148	0.0737019	0.193396	0.321099	0.365633	0.456608	6.4589	2.05992	5.22878	54.865
TCGA-A8-A0A1-01	low	0.331382	0.976794	0.0477693	0.823414	12.4155	2.71086	1.2176	10.7377	12.2299	79.9362	4.76839	52.8003	4.06867	404.34	56.7514	2.13889	2.63616	28.2527	9.24264	38.9381	0	6.72382	0.0689551	35.3205	0.327125	0	4.93351	33.6549	54.715	57.8031	1.38563	24.9188	9.09856	0.386848	46.2878	8.51824	5.04601	5.06628	0.605475	4.57945	2.05884	3.40007	0.798851	5.04482	2.30383	23.3816	182.245
TCGA-A7-A5ZX-01	low	0.586679	0.354541	0.177326	0.611324	31.7874	0.703712	0.399433	6.38532	2.84189	114.768	0.624105	22.4088	0.398959	197.379	8.43253	0.510419	0.266021	4.70372	1.25716	10.3131	0.0388441	0.0587287	0.46806	1.01237	0.0121433	0	0.800606	8.27241	30.296	49.8161	0.318415	4.24742	0.195393	0.164118	44.9524	18.6651	8.38457	6.67335	0.309045	0.312236	0.179125	1.93582	0.773593	5.43159	0.186592	21.732	549.27
TCGA-OL-A5DA-01	low	0.35605	0.72429	0.111205	0.81467	13.2693	0.661969	0.681164	10.7997	2.71786	118.052	0.832264	14.9274	0.446777	427.874	14.7599	1.36336	0.734835	5.55586	1.23186	13.0691	0.0202999	1.24813	0.145236	10.6587	0.0507689	0	6.58975	8.00586	38.1305	21.7785	3.02087	3.4783	3.95321	0.514608	43.2957	33.4174	12.5549	5.67511	0.660712	0.897461	0.461814	1.22208	0.350376	5.61472	0.942624	9.93751	81.1695
TCGA-BH-A0BC-01	low	0.983445	0.76031	0.0484986	0.292595	24.8111	0.981574	0.66122	17.014	2.15688	146.688	2.26609	34.8728	1.36394	307.982	39.3137	1.00822	1.49411	19.5324	2.72201	38.9846	0.0398395	3.27939	0.0650074	7.31041	0.107939	0.07569	5.74785	20.364	97.1621	72.9087	1.92595	4.89518	8.46452	0.364701	22.1826	39.608	1.82967	11.988	1.33509	1.88584	0.93899	1.40833	0.705259	6.44822	1.65857	30.081	24.1669
TCGA-AN-A0FN-01	low	0.261328	1.8271	0.0773244	0.499824	54.3523	2.98677	2.2154	35.9718	4.44057	144.374	6.52994	45.7959	7.82862	246.944	86.5539	4.28658	1.49144	19.4271	4.68249	30.2008	0.0423457	3.75601	0.91952	11.3055	0.079428	0.14079	2.57469	24.0253	67.0933	133.577	5.37589	7.62171	15.8944	0.954199	20.0582	5.13878	5.20765	5.44517	2.01122	3.10757	3.10701	1.5757	2.17392	14.9983	4.85929	33.3938	118.624
TCGA-AR-A0TV-01	low	0.411395	1.34938	0	0.442966	12.2186	1.25778	1.28635	10.9049	5.22816	61.5526	2.0792	21.0725	2.36316	327.608	32.3879	1.5068	2.01938	14.4245	4.5336	21.3961	0.0625477	3.12069	0.700688	18.6473	0.117321	0.245093	7.52544	18.1178	31.6475	16.4782	7.17807	7.05083	8.51739	0.462466	30.8227	114.421	3.18375	5.47048	1.14229	2.40911	1.15373	1.13462	0.871961	2.06638	0.9264	12.8113	2.06983
TCGA-E9-A226-01	high	0.321167	0.402186	0	0.671285	23.016	0.730586	0.524655	1.89295	4.7235	184.033	2.15908	10.2304	0.0853423	196.54	9.57097	1.41536	4.24893	8.93295	5.07216	19.6656	0	4.51424	0.72277	4.38752	0.0121222	0	1.99803	7.57247	91.3438	48.6045	0.391213	5.11426	2.78647	0	6.17109	0.832986	5.25349	0.908418	0.364599	1.21214	0.214576	18.1031	0.180191	24.489	1.9558	7.83768	54.2174
TCGA-A2-A0D0-01	high	0.0610385	0.441802	0	0.24646	2.82388	0.374493	0.932306	5.3046	2.07377	120.208	0.832924	78.1765	0.758262	241.722	13.3657	3.52111	0.903952	9.97506	2.47081	11.3029	0.0156603	2.13092	0.306641	17.2417	0.0391654	0.223144	16.9939	14.9504	29.0536	36.5191	4.32513	2.75393	5.04155	0.297744	15.2872	49.8242	7.47982	1.93221	0.826851	1.41266	1.1362	0.73049	0.145544	1.34756	2.68305	13.7387	98.5332
TCGA-AN-A0XU-01	high	0.205079	0.497032	0.0886873	0.789844	9.54857	0.809492	1.82248	4.90321	5.09311	158.548	0.654772	27.9439	1.56777	388.573	14.4673	1.70186	1.26712	13.3086	2.83811	14.9661	0.0161895	1.30544	0.420639	51.3324	0.111344	0.230685	10.1438	17.2081	56.2869	52.0253	5.47171	5.45674	6.34039	0.718213	12.6998	13.3254	6.14641	1.79522	0.339575	2.3641	1.57275	1.7298	0.0214946	2.45036	1.6072	10.2817	94.2117
TCGA-AC-A23E-01	low	0.508071	0.175396	0.154396	0.277227	20.876	1.22544	0.366088	1.15124	1.91767	133.915	7.85437	20.5301	0.640982	274.377	8.31858	0.370349	1.42007	19.6034	0.228041	29.6087	0	0.241469	0.0902099	1.32578	0.00881093	0.0200801	0.885875	20.6438	46.5943	77.5029	0.142175	5.7983	0.243039	0.11908	12.6439	6.1501	1.2081	1.65069	0.244621	0.409051	0.329256	1.09557	0.467751	23.3214	0.744626	13.1242	152.822
TCGA-D8-A3Z6-01	high	0.703983	0.179841	0	0.523025	18.2025	0.387418	0.375366	3.77158	0.877421	124.738	0.440296	13.137	0.339214	162.491	4.98443	1.01263	0.777507	5.29179	1.38344	7.8316	0	0.742767	0.0707324	1.02872	0.0271027	0.020589	1.51884	8.71676	60.3436	42.7265	0.437335	0.993589	0.768362	0.33577	46.2807	46.5596	10.0867	17.6249	0.209018	0.354892	0.257642	0.264993	0.0767369	1.74292	1.15681	11.0579	49.6011
TCGA-OL-A66P-01	low	0.386883	1.19108	0.0557699	0.264364	8.05062	1.12874	3.43812	71.4438	1.43006	59.1375	1.6921	25.1132	0.784216	55.2882	48.364	2.31876	0.836651	13.5757	7.02215	20.5451	0.0305417	2.10871	0.299015	17.5506	0.13367	2.54586	22.8818	13.0501	49.2493	12.0641	14.1548	4.23474	8.96542	0.838758	37.6981	17.1274	3.78716	15.1686	1.51317	1.93672	0.281679	0.207	0.527148	4.52877	1.39375	30.8748	4.11762
TCGA-A1-A0SK-01	high	0.284014	0.147797	0.0295686	0.611619	19.1011	0.129076	0.0525824	1.83909	0.592345	100.776	0.188398	3.33802	0.023759	556.809	2.69663	14.8944	0.49111	2.13619	0.0655085	3.66805	0	0.0652856	0.518285	0.679358	0.0404973	0	2.28616	3.09176	5.40666	16.176	0.898527	1.20475	0.477082	0.410492	4.68733	10.6918	20.2279	3.26242	0.128831	0.607419	0.00995621	0.949007	0.171992	1.69197	1.40011	2.50422	6.54141
TCGA-EW-A1J5-01	high	2.5488	3.63516	0.0470579	2.22053	16.1515	2.58646	1.50631	19.2557	7.47567	86.1431	6.01093	23.2715	3.04387	482.781	54.8908	2.4833	6.70657	35.8238	11.9547	37.7674	0.244821	12.611	0.844251	14.1046	0.402817	0.0183604	19.3738	28.6888	138.656	46.2839	5.02121	11.1118	18.4169	1.03438	50.3699	39.5677	10.4053	3.78338	1.50978	3.42372	2.17078	1.86993	2.05292	9.93939	1.25855	20.3813	194.187
TCGA-A8-A07U-01	high	0.510199	2.93829	0.050321	0.487912	11.0082	1.89712	2.08803	28.1959	19.8188	106.613	4.82463	41.2917	4.85209	259.382	45.1752	4.18442	3.76106	25.5296	11.1113	31.6671	0.0826729	12.9022	1.86785	146.096	0.32737	0.0589006	39.9293	25.7388	96.9201	42.686	5.10875	16.3402	17.882	1.83381	17.6118	8.59939	4.81987	2.99126	3.33858	4.57179	2.55005	2.97193	3.09169	12.7247	1.54439	28.1873	115.337
TCGA-A7-A13E-01	low	0.0950992	0.161962	0	0.322551	6.91725	0.480919	0.042256	2.25577	1.19956	88.7906	1.15713	7.59705	0.315036	159.041	3.94713	1.76691	0.935734	5.9379	1.00023	9.27273	0.0390385	0.590226	0.301352	1.68746	0	0.0834393	3.90237	8.68544	15.2906	42.4835	0.443089	3.1465	1.1642	0.0824696	17.1953	6.00272	5.035	3.62774	0.225885	0.470698	0.25203	0.785983	0.336901	5.57874	1.00013	5.07176	193.952
TCGA-GM-A3NY-01	low	0.0332638	0.31158	0.041557	0.67156	14.862	0.247376	0.295606	3.33295	1.02398	44.18	0.718698	11.5535	1.60282	53.2692	6.73395	0.76423	0.100194	3.8873	1.0281	4.64389	0.0568954	0.539063	0.0642725	2.57507	0.0213438	0.113499	2.57984	5.9361	46.8006	26.7109	0.602714	0.820948	0.923999	0.0721156	48.4601	35.0711	17.8814	4.69178	0.543195	0.208342	0.615688	0.616985	0.120863	1.97581	0.874569	6.57325	110.144
TCGA-D8-A1J8-01	low	0.0559093	2.89225	0	0.541799	23.5667	2.85853	2.12714	10.5466	21.7131	76.1312	3.91003	37.6683	3.36748	423.52	45.387	2.21996	4.75744	33.3558	8.25965	41.6492	0.0286887	8.0966	0.0972254	207.13	0.107623	0.286151	20.3849	33.888	33.6613	50.4779	3.87123	25.0473	9.78211	0.242422	11.3782	2.49757	2.152	2.01627	0.726245	6.83487	1.99324	5.5816	0.438031	16.7185	2.04417	9.41166	44.3601
TCGA-D8-A27G-01	low	0.235588	1.29145	0.0551858	0.606425	19.9441	2.10243	0.801459	9.36384	2.73067	113.134	3.06412	18.9224	2.35018	615.986	23.6366	2.95634	0.591348	13.8649	2.79167	18.8471	0.0604435	3.21371	0.199152	9.49027	0.103926	0.0215316	4.32911	16.5631	25.5246	53.0384	3.7732	4.30962	6.79752	0.351142	25.6294	18.4514	5.52872	4.62565	0.830631	1.63977	1.2357	1.03018	0.802502	5.08504	1.88725	12.0968	778.717
TCGA-B6-A0I6-01	high	0.985034	0.262124	0	0.447452	9.65231	0.549413	0.29635	2.14013	1.04775	169.962	2.00691	10.5944	0.432613	455.807	6.2629	1.29144	1.35989	9.0399	2.84001	12.0715	0.0210604	0.78542	2.65667	1.95457	0.0263353	0	3.21212	9.03896	14.2982	40.7786	0.451513	1.37696	1.04424	0.222452	20.7566	6.00044	4.65876	5.06539	0.411277	0.968699	0.310776	2.67846	0.111847	3.99663	0.977935	8.57351	232.951
TCGA-AO-A12D-01	high	0.0969536	1.60992	0.0302814	0.665511	18.6894	1.73046	0.6821	22.4689	5.24124	74.186	3.41779	24.2356	2.91981	139.925	23.5725	1.35586	1.42773	15.0363	7.8269	18.3565	0	5.48248	0.849247	68.9411	0.051842	0.236295	6.32316	19.963	89.4439	45.1504	5.793	8.87955	15.4678	0.700647	13.31	6.03727	7.4002	5.87924	1.2594	3.31026	1.24394	0.733872	0.286225	10.817	2.25701	21.0353	246.745
TCGA-EW-A6SB-01	low	0.20887	1.85484	0.0279584	0.156626	5.42595	1.1539	1.85617	64.9813	2.65482	28.2287	2.26491	24.1194	3.4821	124.85	37.245	5.58861	1.00363	11.6217	8.775	11.9635	0	4.73781	0.345926	27.5243	0.248898	0.109084	28.4488	9.92788	34.4617	3.21307	13.8252	4.72916	13.379	2.55525	26.3047	19.1805	8.4498	9.20645	1.63897	2.26318	1.23324	1.17812	0.223611	1.65865	1.3729	25.9331	48.3405
TCGA-E9-A249-01	low	0.0704077	0.249813	0	0.483295	7.07265	0.38398	0.247671	3.14341	6.7137	54.6513	0.847351	7.79954	0.901157	442.172	9.65147	0.632976	0.624446	6.88831	1.21798	13.0544	0.0361282	0.983206	0.25848	3.03146	0.0301181	0.0171598	1.71265	7.87417	41.9109	30.6868	0.577117	1.33039	1.70482	0.610572	18.4562	19.0893	3.53967	2.35105	0.148074	0.392585	1.17732	1.30594	0.591593	2.97928	0.501354	5.27909	204.29
TCGA-EW-A1PE-01	high	0.301676	1.05202	0.215365	0.777266	14.2706	1.58114	1.11705	11.7207	13.0942	107.863	2.71176	27.4879	1.86029	218.395	27.7518	2.45382	5.46652	25.1384	4.15506	30.0831	0.0147427	4.88887	0.0499629	28.3394	0.0645237	0.168056	23.2148	25.9033	173.726	52.4077	1.74768	12.0322	4.62962	0.43602	33.6972	6.60069	6.2855	5.96354	0.682437	1.19822	1.35063	0.752344	1.5659	12.788	2.00652	15.5406	310.14
TCGA-A8-A07W-01	high	0.126229	0.214978	0	0.637105	18.3712	0.516307	0.385605	4.5816	2.00213	148.725	1.68662	16.0176	0.498941	83.2267	11.87	1.37123	2.24961	17.4881	2.53301	24.9933	0	1.12618	0.41463	3.74677	0	0.0230734	3.00373	20.9025	25.5778	36.0511	1.0619	4.36266	3.19995	0.0684156	8.1572	19.9557	2.39215	3.71765	0.866685	1.33054	0.448031	2.73728	0.0644974	8.94508	2.87802	11.8582	24.324
TCGA-GM-A3NW-01	low	0.496146	0.475299	0	0.363103	7.4719	0.576522	0.189454	5.10441	1.3853	33.9462	1.03142	10.1584	1.79768	555.718	12.0187	0.51109	0.264641	4.91877	1.22305	9.79159	0.0318233	0.513216	0.26363	5.96759	0.119382	0	1.77094	7.62547	37.6935	28.6097	1.90631	2.45734	1.66938	0.672274	34.3451	39.3262	4.45762	6.23757	0.529393	0.305541	0.410899	0.215687	0.14788	2.35941	0.254778	16.1938	233.804
TCGA-E9-A1NC-01	low	0.0847634	0.962393	0.0794221	0.159719	14.4696	0.567332	0.878814	20.2216	3.63822	103.834	1.33339	31.3365	1.48907	159.013	27.8735	1.4394	0.921977	13.9593	4.82907	14.2801	0	2.67423	0.818901	87.0732	0.154101	0.103293	6.75329	16.9088	48.7806	15.8433	3.82133	5.26257	5.88637	0.735064	22.8097	14.8839	4.17261	11.1858	1.99238	1.90347	1.20342	1.39881	0.0577472	3.93204	0.928579	34.2832	227.861
TCGA-AO-A0JM-01	low	0	0.838053	0	0.155076	21.4083	0.196364	0.426633	3.82857	2.18075	232.446	0.818887	12.4301	0.93976	63.2132	13.0031	14.8901	2.21728	15.8124	3.12262	22.863	0.0246342	2.38366	0.0185522	7.51642	0	0.0351014	2.28478	13.1457	46.1453	50.4452	0.994131	4.85965	3.3811	0.0520402	9.16823	17.2682	1.60274	6.1558	0.87305	1.58411	0.499831	1.94461	0.228946	14.7815	6.07442	5.65848	1.85986
TCGA-B6-A0IQ-01	low	0.0531668	0.552338	0.378606	0.343481	9.83882	1.00429	0.496102	11.3719	1.68457	71.1345	0.979435	16.1664	1.02473	83.7473	9.29738	1.97564	0.416375	4.20063	3.04614	5.7345	0.0327376	1.3969	2.14087	6.64543	0.0545832	0.0621974	4.92565	3.58541	38.5662	45.4594	2.27073	1.69759	4.63447	0.507165	13.9071	4.39231	12.738	5.52202	1.06553	1.29139	0.785024	2.83663	0.391189	2.09603	0.454303	7.56327	59.3092
TCGA-E9-A228-01	low	1.84018	0.399851	0.142694	0.491932	15.8525	0.519087	0.620291	1.19374	1.05767	128.369	1.19782	9.93781	0.343974	67.689	16.4993	0.608495	0.203874	10.9116	0.158068	23.8409	0.0911686	0.170657	0.387437	0.264929	0.00814311	0.0371162	0.563716	14.9842	35.0233	43.5474	0.394197	1.74712	0.30885	0.0550273	19.7317	30.4813	3.32966	2.03411	0.480421	0.59906	1.24122	0.747719	0.311255	1.77113	1.12613	9.64876	14.5453
TCGA-EW-A1P0-01	high	1.88289	0.847751	0	0.594233	12.3211	1.15884	0.649113	5.22212	1.9337	60.4425	1.8335	11.0363	1.85755	48.3102	15.6538	3.11309	1.43416	13.4258	1.79707	16.0714	0.133264	2.10438	0.100362	4.88505	0.0555474	0.0316481	2.95267	12.0094	22.1908	62.0423	1.40051	2.52878	4.88392	0.281522	30.5183	15.0168	7.37832	4.75235	0.674707	1.32908	0.491625	0.451606	1.97575	9.55608	1.28029	7.22332	47.6278
TCGA-A2-A25C-01	high	0.159477	0.882706	0.0426936	0.597937	22.6025	1.3639	0.442883	5.26427	3.76322	149.444	3.00523	16.7611	2.22984	86.5852	18.7207	1.2289	2.19594	10.6573	1.56068	15.9852	0.0584515	1.66142	0.140865	4.31008	0.0730918	0.0666303	1.54205	10.995	83.3104	76.7395	0.973026	4.65189	3.09983	0.37044	13.4627	1.42747	3.71347	1.40586	0.50732	0.605577	0.991917	1.06731	1.05543	6.68235	1.34773	8.38148	2.28102
TCGA-AR-A2LR-01	high	0.185793	0.395527	0.609301	6.39539	20.0563	2.21073	0.515967	1.61465	1.22061	162.672	4.92538	10.9997	0.559527	215.908	7.51297	8.28195	1.70221	9.5969	0.546385	13.3334	0.0715019	0.504487	0.152571	3.09071	0.0596073	0.0679223	1.81757	15.7524	28.9344	49.325	0.751435	4.54059	1.04475	0.302098	6.88427	29.7496	4.43312	3.08959	1.36185	0.393807	0.659447	1.63438	4.05044	13.2576	2.09896	16.8305	81.9097
TCGA-B6-A1KN-01	high	0.609028	0.484038	0.0253623	0.39346	23.8801	0.452923	0.255579	4.8431	4.20691	102.014	1.60828	13.3971	1.56919	88.7032	15.0553	0.811149	1.52192	5.75671	2.86567	12.6105	0	2.00194	0.339955	7.85783	0.0955249	0.039582	2.51917	8.22026	46.8748	39.1379	1.086	2.70867	2.02611	0.234732	10.1471	2.98367	3.22129	2.45124	0.431971	0.4962	0.520933	3.10097	0.221288	3.82028	0.956303	8.14179	146.114
TCGA-A7-A6VY-01	high	0.606385	0.608159	0.176765	0.130584	7.42906	1.53325	0.568816	18.9301	5.80745	102.113	1.99971	62.7164	1.70442	322.784	16.6349	2.58441	2.00238	21.8922	11.0027	23.0442	0.0829742	5.72886	0.31765	128.362	0.0778175	0	16.2038	15.3687	39.3782	39.6136	5.77265	11.7386	6.39977	0.49664	37.3968	27.5183	15.3591	12.2678	2.15048	2.73578	1.10537	2.24396	0.128525	4.26056	7.83865	32.7875	147.161
TCGA-C8-A1HL-01	low	0.0385141	0.295167	0.0721744	0.373227	29.8454	0.515559	0.470613	1.41759	0.549428	99.7246	2.15698	13.8635	0.753918	80.7244	9.1975	0.346247	0.48337	9.0082	0.772853	14.7169	0.0197627	0.298794	0.178601	1.206	0	0	1.446	13.0401	36.5461	65.0753	0.174461	1.9159	0.710071	0.041749	13.274	7.06072	3.0254	4.47549	0.285878	0.308887	0.267325	0.480623	0.655967	10.8108	0.411372	9.97789	0.271284
TCGA-B6-A0WV-01	high	0.170283	0.103573	0.0911728	0.432183	5.34575	0.144727	0.162134	1.54203	1.51596	76.4945	0.373445	3.91733	0.146519	616.076	1.59616	0.510288	0.219819	1.4255	0.403983	4.6935	0	0.176141	0.0188012	0.444343	0.0156089	0.071145	0.823269	2.34936	8.59203	20.8313	0.220385	0.78798	0.197336	0.105477	11.3716	3.66934	1.26119	1.01374	0.270847	0.222969	0.0767484	0.218968	0	4.94856	0.239842	2.24267	40.1442
TCGA-E2-A159-01	high	0.334285	2.28964	0.0544731	0.446011	9.99271	1.65374	1.75982	21.5173	8.05348	122.472	3.96662	63.9275	3.72048	440.01	37.104	3.7457	2.83101	26.6522	12.4506	32.748	0.0447473	7.29158	0.836871	79.417	0.205169	1.72154	15.7094	26.2074	69.7874	41.1107	9.80027	15.1495	13.3552	0.378118	19.1491	24.554	9.25918	7.38467	1.96346	3.12395	2.61373	0.999041	0.217838	6.53207	2.29278	22.1173	73.8563
TCGA-AR-A1AT-01	low	0.0885426	3.86413	0.0414816	0.411143	14.2518	1.33341	1.52453	17.5171	5.23529	111.734	3.46111	27.5382	4.26642	252.256	42.0868	1.52569	1.13348	18.9204	4.90142	23.5002	0.0454337	4.39626	0.564571	25.7039	0.113627	0.194216	6.6486	24.1091	321.156	34.0397	5.64377	9.01404	8.61923	1.15176	20.2399	6.36966	4.46877	6.91846	2.61246	1.98834	1.35485	1.98345	0.180966	2.23403	0.654736	20.7431	190.911
TCGA-BH-A6R8-01	high	0.458336	0.650486	0.0286303	0.27143	4.8299	0.409026	0.54308	7.56028	6.26315	71.4183	1.00765	13.0972	0.966213	277.299	22.4971	1.83133	2.14753	17.3036	5.62411	16.7086	0.015679	4.29855	1.14537	8.03314	0.156849	0.156388	11.6175	14.9682	88.6879	11.8891	2.94618	3.42886	4.40536	0.264978	46.6827	22.9387	8.10082	11.6561	1.20207	1.61039	0.70374	0.181278	0.228985	5.05939	0.853578	10.6261	139.882
TCGA-D8-A1Y1-01	low	0.490848	0.183502	0	0.232032	16.8468	0.525293	0.678243	2.47255	1.72585	127.357	1.32736	20.7531	0.721082	289.607	16.953	1.18392	1.16596	16.9461	0.563315	33.6453	0	0.346746	0.495028	1.7963	0	0.0175068	2.29172	25.3834	33.3652	56.6059	0.573292	4.57048	1.20073	0.0259549	17.9595	27.6432	4.45763	3.37721	0.391	1.16316	0.551459	14.8811	0.179435	25.5056	1.18037	13.2096	110.023
TCGA-BH-A0EE-01	high	0.0770134	0.721381	0	0.346502	3.85986	0.310913	0.562183	3.66704	8.90482	61.8772	0.663078	6.51354	1.25905	97.2043	10.4423	0.560483	0.463946	4.12392	2.17728	5.0117	0.056454	1.53636	0.0892834	229.657	0.204722	0	5.44545	3.38416	45.9832	40.019	0.797384	2.291	3.2373	1.31186	15.5918	9.8295	6.04963	0.652458	0.416485	0.756313	0.985788	0.261085	0.134916	1.04964	7.81005	10.0016	263.516
TCGA-AC-A3OD-01	low	0.636974	2.90189	0.179051	2.54624	5.81194	2.06062	1.48591	9.50834	4.56734	28.4599	5.17903	9.0507	6.90583	300.891	32.1726	1.1453	3.22971	14.7054	5.55357	14.598	0.032685	4.28278	0.0615382	8.89249	0.347408	0.046573	4.71563	14.5793	29.158	44.3542	0.412195	8.84277	7.21062	0.345238	4.71017	0.221725	2.15156	0.102095	0.378245	1.54718	4.20015	4.05263	1.38865	1.2807	0.523352	6.83873	38.4254
TCGA-BH-A0HB-01	low	0.0970092	1.00506	0	0.261134	8.20728	0.769534	0.718411	10.3152	2.62212	57.3196	2.22468	15.6218	2.19111	329.945	32.0731	0.629869	0.487004	11.9412	2.30467	14.1063	0.165927	1.67244	0.518588	8.3958	0.0414974	0.0236431	5.8651	13.0064	40.3012	16.9289	2.46919	4.58261	6.06906	0.420629	17.2682	8.0293	1.91779	4.56097	1.0801	1.47454	1.30587	0.985672	1.38789	4.85706	1.06273	9.75479	73.2118
TCGA-A2-A1FW-01	high	0.0876442	0.485112	0.0273738	0.825739	9.4799	1.04287	0.373208	5.25708	1.54642	69.7701	2.08466	7.79482	1.27574	37.2485	11.3455	0.262645	0.821314	7.71864	1.25335	10.2011	0	0.604397	0.327403	3.583	0.0187457	0	4.49557	9.69583	16.1326	30.5417	0.737306	4.59648	1.43273	0.0633371	21.3307	0.406776	1.45726	0.678973	0.33612	0.287861	0.165909	0.316761	0.497582	3.93899	0.576083	9.4012	1.89613
TCGA-E2-A14Z-01	low	1.16262	3.19507	0.0660219	0.426765	18.2461	1.92574	1.66328	17.8304	5.42271	80.762	4.76752	22.8048	4.93366	230.005	44.4865	3.32568	2.12239	21.7487	9.41004	27.0077	0.054234	5.12026	0.993872	30.3609	0.169545	0.128797	8.10408	23.5916	57.2192	42.3374	5.35764	6.80654	13.6923	0.916564	32.2251	7.76695	9.78311	10.0232	1.66058	2.51071	2.23418	2.24151	1.56013	12.0698	1.64995	19.3545	516.826
TCGA-EW-A1PF-01	high	0.280444	1.1519	0.154572	0.399661	26.9029	1.38632	0.87961	8.56823	2.39052	152.176	3.45172	18.0488	1.49042	194.034	16.8155	3.46052	1.55695	9.80036	1.75791	15.3866	0.237018	1.56991	0.255	3.76663	0.0635108	0.0241235	1.74469	13.6851	35.3369	65.7995	1.47319	4.06501	4.0512	0.643764	20.4619	2.52664	5.59814	6.16078	0.832659	1.08868	1.15544	2.10589	0.921581	9.22211	2.98189	16.8643	9.84371
TCGA-BH-A1FU-01	high	0.362013	1.84962	0.113067	0.373553	33.6514	1.37603	1.00535	12.2554	2.83889	168.14	4.28819	25.1475	4.75459	254.434	36.3669	0.723234	0.686564	9.00168	2.05965	10.373	0.0412799	2.26761	0.83938	6.50761	0.064524	0.02941	1.31875	11.5643	33.309	96.9177	2.29058	5.21177	7.60872	0.610432	9.0654	5.74063	2.66994	5.38333	1.2092	1.96324	1.70053	2.74019	0.794699	5.61361	1.68548	17.6379	138.648
TCGA-A8-A07C-01	low	0.256049	1.80659	0	0.689247	21.9211	1.22412	1.70658	10.5464	4.86112	75.4701	3.41776	18.9994	1.15666	506.456	22.7917	0.840383	2.14236	20.1783	8.03194	23.4102	0.0375389	6.4575	1.28632	20.3943	0.101706	0.213958	5.64804	15.0972	14.6229	35.4126	2.36705	9.9726	8.28144	0.370074	7.65976	3.16902	3.30435	2.71645	1.30325	1.68754	1.07711	1.12246	0.614693	6.72959	0.981753	8.2314	227.554
TCGA-E9-A5UO-01	high	0.0985121	0.0503322	0	0.715986	5.59567	0.337003	0.109431	0.926632	1.39054	65.6846	0.840178	10.3581	0.0296675	213.779	1.68362	0	0.138474	1.49296	0	2.52191	0	0	1.03548	0.257062	0	0.0864337	0.791813	2.76073	19.7689	22.7922	0.101998	0.36469	0.0145299	0	47.3814	3.88634	1.81079	7.13692	0.102371	0	0.0124321	0.483677	0.0268455	0.41944	0.129503	7.20814	0.0793024
TCGA-S3-AA11-01	high	1.73087	0.0387869	0	0.809237	9.45351	0.220181	0.126495	2.93394	1.53897	104.954	0.492067	9.31253	0.377228	245.09	5.31713	0.818986	0.640262	3.6586	0.378217	8.91691	0	0.353372	0.677679	0.950863	0.0292266	0	2.57723	6.25528	24.6323	15.6678	0.677937	1.02754	0.806183	0.09875	61.4911	17.8108	20.0011	3.90586	0.355002	0.28181	0.359267	0.605687	0.062063	3.12454	0.374242	6.6444	105.074
TCGA-BH-A0C0-01	low	0.485444	3.98494	0	0.360661	13.2006	3.53795	2.00601	35.6562	13.8358	67.6301	4.6039	63.0902	4.5905	416.055	70.3718	2.50215	3.87973	32.5472	11.6358	42.0703	0.0797104	10.7258	0.810412	89.3304	0.348864	0.596294	39.6758	34.2979	102.381	22.1649	15.7571	18.1732	21.3081	1.81019	32.6129	16.8979	8.34352	13.414	2.92588	6.1937	2.62204	4.2187	1.1906	6.73656	19.2406	23.476	221.535
TCGA-E2-A14R-01	low	0.0894556	0.926797	0.0279396	0.132441	10.1357	0.654176	0.480293	15.3655	6.72773	44.731	1.6276	25.1153	1.0327	312.174	27.3234	4.19981	1.52688	13.7077	5.52969	18.3682	0.0765037	2.60636	0.236224	208.2	0.0765324	0.0218021	11.1164	14.2742	46.9223	13.3707	2.54707	5.74362	5.93735	0.549493	18.2341	26.7447	5.99638	8.50724	1.08453	2.30948	0.282231	1.84835	0.609439	3.00942	1.24948	12.9796	74.4273
TCGA-AC-A62Y-01	low	0.391011	0.318485	0	0.260848	15.9268	0.986148	0.264387	2.29438	2.10612	73.5176	0.850618	44.044	0.998359	322.421	27.0571	1.57931	1.55329	22.4837	1.50574	38.2731	0	1.23098	0.0131393	3.41586	0.0763586	0	6.49065	20.7369	70.4272	34.4224	1.03412	2.22241	1.21612	0.294855	45.6716	24.5783	4.40695	5.69495	0.479519	0.895985	0.471998	1.09901	0.34746	2.90876	2.29075	17.8455	6.17554
TCGA-EW-A1J6-01	low	0.129469	1.07308	0.0323496	0.306691	9.07338	1.3223	0.287639	3.22988	1.90529	34.6842	1.22198	21.9527	0.779808	118.081	17.7674	0.439713	1.00527	10.1594	3.84628	11.8604	0.0442895	1.93743	0	8.18705	0.0886123	0.0252434	5.52269	6.67836	28.1881	14.5618	1.01655	2.96563	4.79305	0.2994	8.68018	14.9823	4.33928	2.55935	0.301116	0.739705	0.381241	0.395529	0.505704	1.91916	0.468049	3.68657	53.7009
TCGA-BH-A204-01	high	0.0408025	0.130294	0.0191157	0.148276	25.1429	0.144134	0.147306	0.31288	1.71558	84.5071	0.637984	7.60127	0.245758	145.413	3.37771	1.1616	0.880794	5.88478	0.0988175	11.5399	0.0104685	0.0633094	1.00519	0.585594	0.00654524	0.0149166	0.507042	8.26276	6.42603	34.6323	0.0396058	1.62851	0.105317	0.0221148	4.19781	4.56863	2.07534	0.915582	0.0530011	0.0888223	0.135168	0.626041	0.667145	4.8177	0.586673	3.95212	0.153966
TCGA-OL-A5RW-01	low	0.0338222	0.100803	0.253528	0.0682833	2.95564	0.377294	0.206641	2.62812	4.48213	93.2178	0.67307	14.8979	0.101858	53.7803	9.52213	1.16559	1.52814	10.5933	1.91909	13.9109	0.0867756	1.36445	0.627373	30.0515	0.0217021	0	12.4123	10.0071	89.447	33.2424	0.984908	3.16936	0.947824	0.329968	36.5692	31.3953	18.0399	6.42396	0.414235	0.457263	0.437505	0.961771	0.599098	2.10676	5.00203	17.1892	137.156
TCGA-EW-A1OY-01	low	0.736044	0.406555	0.0745582	0.176713	5.57313	0.310676	0.353569	4.71868	1.2397	146.479	0.938795	26.036	0.868683	168.501	9.0156	0.476911	1.25832	9.48662	1.04615	12.2448	0	0.679058	0.0845625	4.25661	0.0510577	0	2.69297	9.75053	22.0402	21.7173	0.566417	1.56493	1.46705	0.129384	8.92841	41.1322	0.87509	3.28414	0.324852	0.784048	0.276154	1.4081	0.0271053	3.7017	0.719162	7.1386	27.9644
TCGA-AC-A8OS-01	high	0.443287	0.783991	0.0639007	0.743496	18.7116	1.77511	1.21212	10.0407	2.75225	71.9412	1.90972	20.6724	2.23353	102.078	18.5237	0.40874	0.462195	8.01	2.50108	13.6717	0.139977	1.39325	0.441438	3.84836	0.185977	0.0747955	2.75882	16.0853	35.5174	54.8635	2.16247	3.6884	3.4074	0.517484	70.0425	3.24435	18.5893	4.59096	1.43005	0.820433	1.14037	0.725488	0.371693	2.24499	0.616363	24.9503	608.27
TCGA-LL-A5YP-01	low	0.35704	0.523614	0	0.0320366	30.4871	0.781819	0.683058	9.61286	2.81478	144.084	2.26689	26.7749	0.448019	377.265	11.7439	7.78683	1.73266	14.7499	2.90977	18.314	0.0203564	1.70299	0.298945	5.84885	0	0.116024	2.53834	21.6925	28.4247	40.4488	2.51583	6.65468	3.78866	0.559042	22.3202	11.3696	7.07396	15.2605	1.9582	1.46356	0.600776	1.24983	0.810808	13.8412	5.50849	25.1154	211.691
TCGA-A2-A0YK-01	high	0.400072	7.43813	0.0937155	0.915395	30.2912	5.2191	2.94426	40.9724	6.12031	58.8476	9.16524	39.9763	9.41281	353.397	88.164	2.04812	1.38917	15.0062	10.2428	17.7601	0.102644	7.67321	1.27548	19.5743	0.459933	0.195011	7.88051	22.1573	59.1266	70.4438	8.47873	10.4137	20.0381	1.04805	32.81	5.10626	7.42459	7.85519	2.05398	3.90382	3.30281	2.78274	1.49907	3.53562	2.43792	44.762	110.07
TCGA-GM-A2DL-01	low	0.140741	0.284635	0	0.14207	19.7145	0.68033	0.293138	2.12247	2.33798	140.695	1.12031	21.9141	0.635773	136.282	8.37568	2.05608	1.90767	17.2235	1.58253	24.2571	0	0.891695	0.0679849	2.75441	0	0.025726	1.48847	17.1968	30.5741	54.9008	0.409839	4.64034	1.37524	0.114421	31.0293	20.0453	3.28904	5.10377	0.966323	1.19325	0.566144	23.005	0.0719123	4.45268	4.65433	10.3473	75.9441
TCGA-AO-A0JF-01	low	0.663015	0.693632	0	0.321253	29.4808	2.88799	1.05215	6.70133	2.41792	95.5598	3.82361	24.9125	1.2836	309.572	37.3757	3.17898	0.76079	18.1248	0.44567	28.5977	0.0388813	1.1953	0.212293	6.74739	0.0729299	0.110805	1.46251	20.1774	34.3528	137.247	1.54457	4.6898	3.70206	0.574963	22.1323	17.54	3.46716	5.64743	1.49046	0.868154	1.42242	1.0851	2.73598	9.84299	1.74319	23.9082	575.206
TCGA-BH-A0HQ-01	high	0.0802854	0.0683663	0	0.470053	9.64691	0.462726	0.200664	3.57072	2.12487	113.693	0.684728	15.2102	0.755575	289.893	7.01371	0.902221	0.302285	5.59697	0.027777	11.5611	0	0.0830475	0.0775638	1.51887	0.0128788	0.0293507	0.445775	8.25801	32.6423	38.3995	0.285746	1.71828	0.399652	0.304601	24.9603	6.14827	3.15333	3.21706	0.327763	0.671492	0.721902	1.74099	0.164089	2.80115	0.62666	13.234	312.162
TCGA-AR-A254-01	high	0.156192	1.50396	0	0.514237	12.1978	0.768421	0.960945	8.6726	6.82886	88.2218	3.09459	28.7752	2.93083	255.486	31.8823	2.23229	3.59485	38.5048	5.88609	38.1871	0.0123302	2.62233	1.10967	21.1624	0.100221	0.193263	6.07382	34.8107	48.8124	84.8243	1.75713	17.3466	5.68842	0.208382	13.7515	12.5746	2.50105	2.46494	0.793716	3.11103	2.22131	1.97617	0.22919	18.9561	1.48074	15.5564	38.2644
TCGA-B6-A0I2-01	low	0.215557	1.00956	0.0252468	0.31551	22.0054	1.77338	3.17271	21.7911	5.37125	43.2357	1.54734	22.8224	2.73866	157.49	33.3244	2.82609	0.973924	10.6443	6.09678	18.6013	0.0691304	2.63388	0.109331	163.419	0.28527	0.0985043	34.9796	13.8536	101.857	9.45008	11.9787	8.08901	9.74662	0.613365	32.6675	6.84683	8.20176	4.44829	1.31001	3.3341	2.64381	1.19616	0.183567	3.18677	1.12905	17.3886	83.1154
TCGA-AR-A24H-01	low	0.982244	1.32969	0.0235987	0.661014	7.80032	1.48905	0.587524	6.64361	3.65909	53.9903	4.07406	10.2786	1.53593	116.096	23.943	0.717008	1.7069	16.8708	5.12368	22.2938	0.0387706	3.68639	1.22633	6.76924	0.0969628	0	8.82995	17.9336	30.7586	42.4379	2.02096	3.93345	7.90308	0.300313	10.6399	2.89309	3.76888	3.49183	0.925381	1.80639	0.961473	1.09231	1.20109	5.87805	0.517329	8.55291	6.71595
TCGA-AC-A4ZE-01	high	1.25651	0.137176	0.0301881	1.40497	10.5373	1.28186	0.232631	5.03992	1.39094	70.9081	1.76774	13.0977	1.60095	249.935	9.09514	0.337921	0.226438	4.13402	0.66881	6.76204	0	0.883158	0.0311261	8.26004	0.0310093	0.0471134	2.23184	12.0596	19.2065	49.9716	3.41922	1.47226	1.69883	0.244471	58.079	14.0934	9.14898	8.80458	0.57395	0.236245	0.335438	0.217506	0.109747	0.39375	0.158827	16.3646	36.4397
TCGA-D8-A27I-01	high	0.506323	1.71327	0.174785	0.860808	27.5169	2.92316	1.62813	17.3557	3.39142	138.833	4.4016	29.4292	5.05598	407.101	43.2461	0.758652	0.468232	13.7986	2.39716	16.5284	0.0546965	1.84688	1.67344	8.98777	0.128243	0.0779374	2.31104	16.2899	42.9759	83.2607	2.60394	6.59739	5.57146	1.15547	28.7444	3.86506	5.87177	3.63057	1.45386	1.34952	1.48814	1.91898	0.562805	7.3856	1.11665	30.461	330.872
TCGA-A8-A09X-01	high	0.338507	2.39773	0	0.497024	19.4176	1.30448	0.888791	17.4307	4.66728	37.3772	4.61922	26.794	3.47534	140.623	38.1534	1.06052	2.4718	20.5515	4.13101	30.8602	0.0315813	6.19134	0.0535143	18.65	0.167839	0.0675007	7.30652	30.27	48.5735	54.0359	3.18622	8.70439	12.1074	0.333581	11.2393	3.82059	6.9015	6.16548	1.56468	3.08859	2.37869	1.77533	2.03362	6.80603	1.71931	14.5623	116.756
TCGA-OL-A6VR-01	high	0.214941	0.378264	0.0268529	0.243008	8.71024	0.234443	0.238765	3.72128	1.60307	49.8966	0.179243	5.13537	0.517846	313.856	5.16031	0.472353	0.143873	2.77969	0.356952	4.5989	0	0.0592896	0.675571	1.40219	0.00919448	0	0.591034	2.9358	13.2825	16.19	0.389456	1.11068	0.317024	0.062132	39.4356	16.9923	3.51193	2.73312	0.276543	0.722375	0.0994599	2.36275	0.0780982	0.644006	0.21192	12.1738	295.042
TCGA-A2-A0D3-01	low	0.460131	2.2023	0.059467	0.743162	7.07543	0.601782	0.229128	12.1343	3.16886	45.5383	1.65994	9.54389	1.29014	662.554	16.0279	0.760761	0.50978	5.99545	1.5151	7.88475	0.0162832	1.36223	1.55127	4.18169	0.0814464	0.069606	1.77872	8.26411	28.4527	66.0389	3.01864	2.34951	3.01887	0.343985	22.69	31.4444	7.32863	2.54311	0.435758	0.632622	0.610717	0.402494	0.86476	3.64051	0.49538	10.369	687.263
TCGA-S3-AA14-01	high	0.429295	0.446799	0.0446938	0.78966	18.2671	0.62078	0.370906	4.48675	1.37884	94.3148	1.04415	8.39665	2.04701	180.103	6.84191	0.714709	0.814165	4.04819	2.83852	7.47479	0.024476	0.394724	0.884785	1.46251	0.0459096	0	0.882818	6.80356	16.9104	80.3514	1.08035	2.09692	0.668359	0.206824	16.4704	3.92956	10.1729	3.24927	0.389464	0.207673	0.49662	4.16674	0.194979	5.96114	0.391909	7.18074	46.5578
TCGA-B6-A40C-01	low	3.19481	0.24141	0.0204334	0.889347	15.5259	0.551407	0.423933	7.40245	1.30989	86.2045	1.72351	10.9484	0.558235	379.771	12.612	1.89518	1.5108	13.3961	1.84097	20.5145	0.0111901	1.24068	0.547777	1.89211	0.0139928	0.0797241	3.82856	16.4716	41.9134	42.4922	1.19952	1.5894	2.49276	0.236393	66.4594	90.4345	22.9806	9.12285	0.955037	0.349798	0.887552	1.48561	0.252568	3.5507	1.21839	12.3492	136.875
TCGA-E2-A15K-06	low	0.0835692	0.028465	0	0.472408	3.54406	0.310744	0.185664	2.87088	0.690203	44.2263	0.256584	4.43305	0.125837	169.902	4.48874	0	0.0503439	6.50136	0.254436	9.34402	0	0.0518666	0.251897	0.0872276	0	0	2.72218	7.80968	22.8498	24.1395	0.194684	0.290036	0.20954	0	35.3366	62.2908	6.49896	1.2323	0.223311	0.191495	0.137103	1.20358	0.592109	0.513958	0.0823947	8.12376	2.33775
TCGA-E9-A1RD-01	high	0.134421	0.114465	0.0229001	0.740129	14.809	0.527093	0.339363	2.07401	2.73418	63.6298	0.708702	13.254	0.368014	289.424	10.7593	0.87888	1.54594	10.6673	1.08234	16.1362	0.0125409	0.492979	0.0944465	2.12052	0.023523	0.0178696	2.19706	10.0213	51.5469	55.3009	0.205602	2.57294	0.829093	0.0264929	20.1783	8.73426	2.87976	1.5865	0.154199	0.420026	0.508914	0.73998	0.0999026	7.76595	0.461852	9.89689	214.303
TCGA-A7-A6VX-01	high	25.9864	0.102923	0.0377502	0.715784	9.34553	0.374527	0.33566	4.11923	4.32574	115.378	1.93568	11.3856	0.181999	338.307	7.80775	1.14698	1.75964	7.7137	1.56118	15.452	0.165387	0.916852	0.147908	4.88863	0.0646287	0	2.85483	10.571	77.8942	40.4979	1.17322	2.81985	1.85699	0.131019	32.3827	65.3998	6.58282	4.16513	0.598105	1.39404	0.597422	2.86003	0.576405	11.579	1.25789	8.38073	1347.86
TCGA-C8-A8HR-01	high	2.1497	1.19313	0.179843	0.418501	27.108	2.04119	2.00419	11.4605	3.6316	124.723	2.25902	31.7873	2.05201	296.546	36.7862	3.22102	0.982833	15.1841	3.90469	16.6918	0.0393954	2.68031	1.43153	19.7585	0.270945	0.11227	7.10473	21.2371	92.2454	71.2539	3.40323	5.92866	5.80345	1.49803	40.9376	6.32486	11.8507	18.0277	2.5217	1.22269	1.80457	1.42928	1.54299	3.29916	2.6809	36.5661	56.203
TCGA-EW-A1PB-01	high	0.144674	1.94873	0.123234	0.488571	22.3782	1.43781	5.7125	12.452	58.0845	75.2155	1.68256	232.123	8.23857	259.481	63.1984	24.0421	4.97839	49.6313	5.27843	46.1966	0.05399	5.19698	0.564161	1560.13	0.987375	0.153862	103.432	58.4663	201.565	47.9628	27.8479	21.0581	7.62364	2.53772	50.4373	8.66798	8.01718	7.86301	0.986006	2.08553	3.61835	8.00728	0.501774	4.93618	8.55844	57.0807	58.2314
TCGA-GM-A2DD-01	low	0.207815	3.23253	0	0.49228	12.7479	2.38004	0.877229	18.0179	4.03604	78.1167	4.91543	34.4278	7.88569	108.414	67.249	2.1174	1.43276	18.6728	11.2355	18.9071	0.22749	5.38846	0.0214155	37.544	0.222242	0.0202595	8.2639	19.7378	70.4429	105.487	3.78338	5.6097	10.7382	0.961155	23.0551	11.6707	5.30003	12.5908	0.976947	2.59053	1.32005	0.73691	0.54744	2.67633	3.25555	22.158	8.64341
TCGA-A1-A0SE-01	high	0.393879	0.281739	0.118099	0.508927	12.0673	0.84361	0.71756	7.57095	1.69159	135.134	1.1108	13.3323	1.20991	342.623	17.1415	0.991488	0.284738	4.2342	0.436076	6.82106	0.0646753	0.391133	0.286156	3.24786	0.0707652	0.0691172	0.883117	4.53841	28.4606	51.9809	0.652505	3.33548	1.56855	0.375727	14.2944	22.3757	2.41335	3.48485	0.678284	0.570416	0.626311	2.90082	0.171737	3.93794	0.414233	13.1368	104.888
TCGA-LL-A73Y-01	high	0.453332	3.26748	0.0910214	0.902154	20.4944	2.4081	0.989175	14.7657	3.73194	102.206	4.39104	27.5802	5.07088	182.488	30.1655	1.21295	0.796534	12.1375	13.1973	12.8152	0.116309	4.01939	0.281549	9.0622	0.249327	0.0710268	2.6883	14.7506	33.9838	46.5262	3.35266	5.01971	8.15496	0.737114	29.5452	8.6415	11.6243	12.9232	3.1967	2.53762	1.56306	3.25256	0.529447	6.48499	0.984379	26.8579	116.257
TCGA-A2-A0CM-01	low	0.408602	1.93107	0.114856	0.428959	22.553	1.6257	1.40706	20.5122	18.3612	80.8721	3.5313	33.2542	2.27648	276.56	43.2708	3.24482	4.71788	34.0788	11.79	38.322	0.083866	8.68565	0.994772	183.95	0.209744	0.358504	19.23	26.5626	66.4155	48.95	5.31468	9.43035	13.9365	0.132876	28.4804	6.54261	9.19575	7.62972	1.27383	6.68513	3.27439	2.76683	0.250533	5.41247	3.76002	17.1302	15.8706
TCGA-E2-A14T-01	high	0.0559014	0.142807	0.0628545	0.460463	6.91095	0.349211	0.198712	3.1778	0.856229	89.6602	1.80535	43.5274	0.555555	174.496	12.5564	0.971618	0.370438	10.2115	0.402286	25.2122	0.0114738	0.323818	0.103692	0.729357	0	0	1.40708	15.7846	33.8112	32.4874	0.318336	1.65557	1.40991	0.169671	17.2177	7.31651	4.79521	1.95327	0.962656	0.578992	0.903003	0.622123	0.396076	3.32338	1.96579	7.60653	2.86879
TCGA-E9-A1N8-01	low	0.203984	0.0965006	0	0.45758	4.39817	0.37082	0.0755314	2.36366	2.3484	178.74	0.515472	56.6439	0.409541	490.036	3.80437	4.6865	0.364103	4.53406	0.627327	4.88496	0.0697801	0.422005	0.13138	3.90343	0.014543	0	2.44497	9.59081	7.96548	25.6289	1.34935	3.74952	1.20345	0.147412	16.4683	9.88814	9.08003	3.85073	0.706585	0.571293	0.357537	1.70631	0.216175	1.80494	2.23464	4.77417	175.771
TCGA-AN-A0AT-01	low	0.616489	0.921166	0.0217978	0.253621	8.83441	0.761234	0.581452	5.99391	2.42791	135.611	1.62695	17.4091	1.19102	185.089	14.9983	1.42915	0.735766	7.7094	2.26975	9.71056	0.0835609	1.64839	3.02965	8.98439	0.0671724	0.068038	3.49371	8.94808	14.5736	16.329	3.20656	3.92932	5.01819	0.453919	11.5856	11.418	2.4579	4.32534	1.20012	2.21761	1.01287	5.10662	0.396225	1.61417	0.66899	7.39117	35.4181
TCGA-A8-A08Z-01	low	3.7729	0.442125	0.162163	1.31377	27.9127	1.06828	0.59598	3.96366	7.34184	147.815	2.98162	20.1374	2.24119	349.426	24.719	1.81523	1.7898	28.2221	0.838293	58.3628	0	1.23526	0.20733	2.05484	0	0.0253082	1.29956	46.9361	44.5689	110.82	0.828765	6.48707	2.53988	0.33769	24.9611	20.6034	4.21447	3.27328	0.539546	2.30016	1.81282	8.36991	0.306559	22.243	1.59261	15.8142	396.245
TCGA-AR-A24N-01	high	0.0674387	0.333075	0.075827	0.490145	13.3813	0.441345	0.464465	8.19135	1.8836	60.1141	0.897254	10.5831	0.406191	201.745	10.0849	0.565865	1.93653	10.0296	1.54927	11.3107	0.0138419	0.878962	0.526433	2.23491	0.0432721	0.0394468	0.955727	8.08677	22.6226	30.8859	0.576055	2.49657	1.90978	0.555584	21.5864	51.676	4.79955	1.44843	0.2603	0.531593	0.646814	1.03197	0.367554	11.5493	1.01953	8.46813	100.474
TCGA-BH-A0B6-01	low	1.40102	4.35714	0.0285378	1.50034	14.2863	3.23899	5.48092	76.9466	11.1023	68.6412	6.68443	47.2429	5.64096	144.135	120.882	2.9663	1.34552	23.1559	4.80509	18.2742	0.109398	6.45849	1.44769	75.1443	0.136799	1.15798	26.091	20.9729	112.713	34.3975	17.5806	10.8523	20.4058	6.57002	47.227	21.3097	3.57677	17.6229	2.71287	4.49453	3.49772	1.35831	2.2617	6.43588	2.02695	43.9665	8.15221
TCGA-EW-A1PA-01	high	1.02658	0.95823	0.0739916	0.717422	21.6918	1.01304	0.350882	9.00231	1.97142	88.2689	2.16639	19.4176	1.5458	334.712	18.587	1.00574	0.951437	5.22586	2.07641	7.78528	0.0202603	1.10274	1.30457	5.1773	0.088672	0.057738	2.35932	8.49719	24.1103	42.0394	2.274	2.8777	4.6152	0.128401	47.4256	42.1482	5.44326	3.67054	0.908535	0.913803	1.15851	0.541189	1.02218	5.46365	0.227085	10.8512	494.329
TCGA-AR-A24Q-01	low	0.285349	1.1938	0.0232494	0.310587	19.3716	1.69767	0.675299	21.7161	2.99945	93.7793	3.00503	15.5912	2.46595	434.654	20.6542	1.07818	0.847046	11.7075	2.47241	13.6501	0.0254645	1.9635	0.0958874	12.8039	0.0318425	0.072569	3.60829	13.658	17.5389	39.8362	1.87865	6.50177	7.28289	0.242074	13.458	13.2725	2.63133	3.57935	0.506491	2.3198	0.95507	1.51777	0.101427	3.77592	1.01934	12.9797	104.005
TCGA-BH-A8FY-01	low	0.264532	0.0346554	0.0381327	0.230057	7.97582	0.484252	0.384269	0.332878	2.09312	39.6088	0.0347094	7.96717	0.0306405	305.788	3.13612	0.487832	0.081723	8.20305	0.168965	14.8234	0.0208829	0.105244	0.212315	0.451338	0.0130567	0.0297562	1.44188	10.6781	31.3411	19.9903	0.0526715	0.682681	0.105045	0.132347	54.928	69.9346	8.88735	4.23995	0.18125	0.0186512	0.166919	4.46256	0.720876	0.946615	0.334377	15.9814	671.075
TCGA-E9-A2JS-01	high	1.23516	0.198671	0.0514366	0.265989	8.18347	0.316393	0.259167	2.5257	2.31846	85.8025	1.18608	9.3601	0.227318	531.312	7.93696	0.740282	1.70864	8.45817	1.89928	12.7487	0	0.993728	0.482618	2.59636	0.017612	0.0401376	3.3238	11.3696	31.2303	18.8957	0.710477	2.76257	2.07479	0	11.1543	30.574	2.2747	4.2894	0.417661	0.490586	0.415669	0.516597	0.392691	8.68923	0.87952	6.44631	35.0768
TCGA-AN-A0AR-01	low	0.170281	0.113929	3.30498	0.0589334	2.46965	0.407039	0.0810663	2.61148	0.37442	81.2901	0.746881	3.66765	0.311349	59.9709	4.56571	1.05701	0.18318	3.74804	0.504973	6.77688	0.0748936	0.352278	0.18801	0.491945	0.00780434	0	1.94238	5.561	13.6253	50.867	0.456506	0.7739	1.03152	0.052738	13.2485	4.45961	2.25482	3.29463	0.225703	0.22854	0.214893	1.00525	0.232016	0.930241	0.359759	4.54206	416.736
TCGA-AO-A0JB-01	low	0	0.106963	0.058848	0.101438	5.85163	0.116768	0.191859	2.63277	0.247569	44.5194	0.258897	5.85017	0.449214	37.9976	6.13359	0.188211	0.126118	2.7127	0.173835	2.76345	0.0644547	0.0649664	0.46721	1.20867	0.0100748	0	1.06277	3.45356	15.3819	8.99789	0.568994	0.417784	0.277902	0.170202	10.4899	54.5824	2.02276	3.1458	0.512805	0.107937	0.158521	0.359759	0.021394	0.705668	0.309615	5.89095	10.3961
TCGA-A8-A06P-01	low	0.341469	0.266543	0	0.448102	18.2661	0.444401	0.331902	6.66246	1.49557	107.85	3.61607	14.8252	0.364208	402.558	12.1146	2.81403	0.871403	14.4325	0.866366	23.6618	0.0146014	0.353217	0.159448	0.798225	0.0182586	0	0.692177	14.6941	22.4264	53.3349	0.607665	3.39072	1.29059	0.0925374	21.6548	8.05622	4.60468	3.9908	0.84487	0.665091	0.457864	4.00509	0.387723	6.24858	1.87039	16.4543	359.037
TCGA-E2-A15E-06	high	0.0667296	2.07404	0	0.417631	5.46688	1.46395	0.611539	13.2358	0.751532	90.2204	2.32389	12.9054	3.0144	121.831	39.7118	0.249962	0.435493	7.41616	1.68535	11.0065	0	1.39776	0.470614	5.78973	0.107043	0.04879	0.776303	10.0301	10.5533	19.6633	0.712498	1.38956	2.90344	0.868014	48.1317	8.71051	6.09361	1.22998	0.421016	0.76454	0.694751	1.56307	0.0909225	1.34167	0.16448	8.89694	18.3982
TCGA-E9-A1NG-01	low	0.0421985	0.395271	0.0790788	0.181747	44.7756	2.70933	0.750012	3.07765	6.06213	173.887	5.97429	34.7986	1.12257	344.226	6.95435	4.21523	3.47424	33.1414	1.03172	34.2354	0	0.611104	0.733824	6.34993	0.0270767	0.0411384	1.77028	29.4625	43.0207	103.141	0.418711	10.561	2.98752	0.0914858	17.6009	8.81336	1.71266	11.2502	0.689097	1.25705	0.683428	1.53088	0.709136	49.11	2.42698	29.7276	94.2946
TCGA-BH-A18T-01	high	0.0706693	0.349031	0.0264865	0.262519	7.2291	0.693731	0.753622	5.31788	2.07996	158.661	1.65546	82.0933	0.489497	147.965	8.02305	1.39772	0.894027	6.2118	3.38389	10.6287	0	1.43277	0.944908	2.87676	0.018138	0.0206682	4.43953	10.0996	30.5984	22.6288	1.18901	2.74698	2.58496	0.091926	9.24268	2.62393	14.9107	1.90293	0.681922	0.842065	0.588615	1.9257	0.192581	2.17311	1.32385	4.79976	35.2853
TCGA-E2-A15R-01	high	0.480847	0.062994	0.55452	0.388311	6.33787	0.412612	0.27392	0.781564	0.934979	99.7412	0.56783	4.63273	0.167088	238.647	3.61227	0.147791	0.334238	3.66233	0.204754	6.10379	0	0.0382608	1.36267	0.257383	0.00791118	0	0.234712	4.35002	9.2187	26.1803	0.287228	1.18388	0.181851	0.02673	22.9196	43.4327	0.881347	0.750946	0.201338	0.135611	0.155596	0.282498	0.268791	7.29106	0.263383	4.31648	2.87831
TCGA-AO-A0JJ-01	low	0.332812	2.19975	0.0593982	0.268765	18.6559	3.85402	1.91893	26.6711	3.36748	65.5473	4.32526	25.496	3.88982	426.795	63.0217	2.08967	0.350068	22.2248	1.55721	23.4181	0.048793	2.13115	0.159234	9.34623	0.10169	0.0695255	2.98346	21.7556	53.0521	61.2372	3.85611	7.9021	9.58377	0.27487	27.5858	29.091	2.10392	6.47743	1.08225	1.61241	1.55002	3.20974	1.16607	3.38638	2.10944	32.7355	11.8807
TCGA-E2-A15L-01	high	0.131816	0.070154	0.0926322	0.385876	10.7356	0.122536	0.512492	3.06605	1.81858	119.48	0.42158	10.4313	0.545835	137.689	3.67084	0.790028	0.727913	8.4735	1.07173	17.1205	0	0.153395	0.350206	1.78432	0.0105725	0	0.26139	10.5413	16.5181	42.6284	0.21325	1.42963	0.486048	0.142888	23.69	30.0158	3.44288	2.58813	0.195685	0.196333	0.0831753	0.579777	0.0449014	15.1742	1.43501	6.87416	8.60501
TCGA-AR-A1AJ-01	high	0.202007	7.47494	0.447385	0.697019	22.5145	7.96213	2.91717	37.8901	17.98	101.547	10.9532	80.2814	9.18065	310.578	76.9784	8.14482	6.95129	51.2837	23.1019	51.299	0.150772	23.4982	1.49031	130.152	0.424205	0.295399	39.6597	49.7629	249.546	87.7959	10.6241	29.297	32.1512	0.676831	30.8317	25.7403	10.4586	13.8637	6.92467	7.34734	5.38833	5.47755	2.50223	12.2643	6.66912	48.8731	79.0906
TCGA-BH-A0BA-01	high	0.245848	1.45149	0.0614283	0.423543	18.8512	1.82832	0.946739	13.9756	2.32581	37.3322	2.28314	15.6031	5.92308	139.13	23.3592	0.736735	0.362032	6.88868	1.79189	7.82085	0.0168202	0.762918	0.443359	5.73096	0.0315497	0.0479344	1.68138	9.50653	26.7558	63.4521	2.31213	4.20933	2.57452	0.675127	17.115	5.70517	4.5834	4.20318	0.875928	0.315476	0.837697	1.23389	0.424308	2.76551	0.53865	17.8835	62.5059
TCGA-AN-A04D-01	high	0.148757	0.0779521	0	0.730016	6.61737	0.0850979	0.152534	0.912551	0.773237	157.449	0.696156	6.57584	0.0861517	519.92	1.85086	0.891561	0.149357	2.38159	0.205866	3.65093	0	0.106528	0.300694	0.298593	0.0146846	0.016733	1.3312	2.20385	12.5974	12.0929	0.281383	0.582465	7.53575	0.0496157	5.71702	1.54015	3.87411	2.14586	0.0934299	0.110127	0.0866444	1.53565	0.576882	0.875167	0.714526	3.09804	89.0865
TCGA-BH-A0AU-01	high	0.584599	1.12007	0.195629	1.60176	8.53233	1.39743	0.487047	15.8819	2.69629	130.912	2.07744	13.9101	1.82343	185.338	21.4094	1.06364	0.691773	9.78781	2.77384	14.3055	0.0214267	2.67801	0.185571	11.6045	0.0803804	0.305311	3.268	12.3549	32.6893	34.6413	2.72918	6.11091	7.89877	0.0905288	18.8354	7.36455	2.62412	2.34251	1.2553	1.73189	1.15934	3.75016	0.540513	18.7504	0.583245	10.55	6.74392
TCGA-A2-A25D-01	low	1.20678	1.92298	0.0223908	0.231575	20.7598	1.19069	0.995451	17.1027	4.82644	57.5219	4.36826	22.7306	3.79621	279.277	48.3704	2.90026	2.51928	21.7173	5.80395	24.369	0.0367861	5.846	0.152371	27.7488	0.199333	0.227139	14.1655	16.2086	66.2315	33.0797	4.37627	6.13727	14.0279	0.751211	25.584	5.49003	4.44885	8.98178	0.984443	2.33817	0.784092	0.655083	1.10705	2.8357	2.47388	18.3009	726.996
TCGA-AO-A126-01	low	0.0544314	0.139052	0	0.186815	18.7642	0.566714	0.226742	4.53563	0.960407	75.793	1.1451	15.8334	0.819617	433.516	11.4206	0.611683	0.355233	7.63045	1.92088	9.04202	0	0.492661	1.05173	2.3791	0	0.218889	3.35325	10.4378	26.2435	36.5412	1.49699	2.7392	3.54247	0.17701	26.3112	23.9681	4.67126	10.2075	0.535336	0.636109	0.480845	0.640284	0.407911	6.44838	1.7218	20.4219	14.7473
TCGA-A8-A09Q-01	high	1.14341	1.94732	0.0465808	0.4115	12.1705	2.5972	0.593654	12.402	3.71393	64.3125	6.35278	27.4896	2.80715	542.27	30.9886	2.12292	2.52066	21.8364	4.85034	27.7342	0	3.3554	0.475479	8.51315	0.103671	0.0363484	3.18089	30.2088	30.3786	43.3461	3.5709	7.95103	8.18478	0.404167	14.8562	24.3998	4.00276	3.84462	1.2823	2.20997	1.06655	3.06122	0.795909	8.2413	0.919026	12.2556	7.42859
TCGA-EW-A1J1-01	high	0.216152	1.06106	0.0476545	0.913846	9.10136	1.91952	0.847449	10.5039	6.1671	109.067	2.13267	15.4367	1.11045	921.948	20.0811	1.06688	2.75749	14.4392	3.09694	16.6101	0	2.22274	0.16706	11.3803	0.0815848	0.0557794	6.65634	13.1741	31.3917	31.872	2.55066	5.25126	7.28574	0.137828	32.5313	16.73	5.38347	3.91286	0.537955	2.41825	0.850439	0.489016	0.363816	4.37103	1.06557	8.50219	1.48414
TCGA-E2-A15D-01	high	1.46788	0.79939	0	1.10269	25.6855	1.33281	0.777367	6.45688	1.78133	84.9035	1.63039	18.3778	2.236	644.871	18.3097	3.12008	0.359882	6.20813	0.944844	11.1486	0.140132	1.12996	2.48665	3.02864	0.0219038	0	1.53437	15.8268	25.9589	110.737	1.65677	2.01408	1.7874	0.0740078	26.9438	36.0837	9.31833	2.98195	0.481432	0.696182	1.42165	1.271	0.744206	4.44111	1.31823	13.694	422.472
TCGA-LL-A5YO-01	low	0.782674	5.86827	0.10732	1.10995	15.3572	2.93869	3.03239	71.6297	6.43548	64.2589	7.26129	62.1144	8.91087	143.975	127.121	4.91973	1.725	25.8446	15.9303	26.1954	0.137136	12.5587	0.715569	114.396	0.857421	0.0279151	21.4206	28.9227	71.6516	18.4427	21.2227	7.75156	25.5374	6.99424	64.0375	39.2937	20.3788	37.1448	3.8683	5.46788	3.08364	0.734192	0.780316	4.87673	3.51331	35.4766	187.902
TCGA-LL-A5YL-01	low	0.0907302	0.296165	0	0.0366349	5.48012	1.0571	0.554327	9.24553	1.08996	105.311	0.937168	16.8548	1.16127	146.433	30.8509	1.85793	0.4403	8.80016	1.25563	11.6562	0.0155187	0.531827	0.204527	3.49214	0.116434	0.0663383	3.75827	7.5638	45.3455	16.1426	2.19195	2.20423	2.15229	0.98351	16.0533	15.5456	5.97491	8.4588	1.04387	0.346507	0.448462	2.23972	0.123624	2.02692	1.49092	15.4586	32.5476
TCGA-A8-A08X-01	high	0.424559	0.642719	0.0294671	0.253967	12.0033	0.760106	0.419216	34.4369	2.37306	91.1536	1.17121	12.9339	1.75213	244.932	17.8279	1.79062	0.757819	10.1995	2.63311	13.8079	0	2.2121	0.0789952	14.0945	0.0302688	0.0459883	2.16191	14.4402	38.3385	62.5802	1.89264	4.5114	3.52526	0.409084	11.577	16.2017	1.79104	5.44391	0.665289	1.39083	1.24026	0.566164	0.557058	3.45912	2.37719	19.3227	59.1138
TCGA-LL-A440-01	low	0.298988	0.715307	0.0800423	1.21875	21.9928	1.84234	1.37596	7.71509	3.54904	188.1	5.28614	27.3779	2.78702	304.705	25.4189	1.32264	0.714751	21.4045	4.35449	50.0224	0.0876683	1.54638	0.489675	3.73378	0.146169	0.0624595	2.43933	30.362	99.3863	85.9808	2.41389	4.08481	3.20241	0.555603	62.2897	19.89	12.0452	7.9414	3.44519	1.12882	3.36894	1.29905	0.368588	3.0759	3.53276	49.139	103.252
TCGA-D8-A27M-01	high	0.456491	3.85187	0.259228	0.904849	19.768	3.81662	2.36641	32.8123	17.023	73.8398	5.14383	54.7726	3.41604	412.617	53.6785	3.23339	3.95834	30.7334	11.4097	30.3611	0.0993739	7.98441	0.65217	473.37	0.213024	0.161827	9.84585	31.5613	47.7041	74.2403	4.08192	20.644	14.9451	0.719758	43.3087	8.50681	5.58527	6.40765	2.52589	5.1097	2.91536	10.8612	0.603144	19.0109	0.954706	29.5013	178.407
TCGA-AR-A24W-01	high	0.258299	0.498558	0.0968091	0.653585	53.2657	0.781174	0.497344	5.17617	2.7539	57.0689	1.41968	11.9076	0.777882	774.569	9.6172	0.258016	0.363078	7.42894	0.333633	6.36935	0.0176721	0.44531	0.425887	2.31412	0.0331476	0	1.67548	5.143	14.464	53.1772	0.222865	5.09984	1.29531	0.186663	12.9328	8.67149	1.81259	0.938411	0.626309	0.836525	0.423763	1.16252	0.539649	2.74264	2.32032	18.5883	1832.17
TCGA-D8-A1JU-01	high	0.310763	0.674799	0.116472	0.552109	29.7327	4.11373	1.62248	5.7827	3.0916	123.75	3.39251	31.7677	1.5676	488.795	20.4382	6.14637	0.686438	17.2687	1.8278	22.1556	0.0159461	0.884	0.77459	3.0004	0.0498503	0.0908869	2.07057	21.0003	33.0788	120.584	1.64901	8.19689	1.35214	0.437924	26.2368	2.23559	3.80817	3.83533	0.899611	1.18921	1.55892	0.97905	0.656316	6.41974	2.60436	30.5175	586.965
TCGA-E2-A1BD-01	high	0.121497	0.0517299	0	0.588694	12.4389	0.36142	0.22494	2.15317	1.50518	68.2033	0.218755	10.5658	0.503106	258.59	6.81332	1.09228	0.39646	3.96902	0.126106	6.62278	0.0311718	0.16757	0.49299	1.69088	0.0324828	0.0148056	2.13087	5.14348	32.2559	29.3685	0.31449	1.58126	0.4256	0.0878014	24.2965	5.85041	9.02699	3.52149	0.27055	0.185604	2.05716	6.69439	0.220728	1.7483	0.449211	10.7521	190.598
TCGA-C8-A12Q-01	high	0.168317	0.62109	0.0262851	0.226542	17.665	0.980528	0.747892	5.59295	2.94878	111.367	2.23303	20.9043	1.4362	142.215	17.1869	0.67253	3.01376	14.2139	1.61114	25.1221	0.043184	1.30581	0.249337	4.50193	0.0270002	0.0410221	1.49826	18.503	43.3673	60.2458	1.10736	4.05668	3.09285	0.3345	12.3652	12.4015	6.80922	4.76611	0.645503	6.34461	1.02667	1.41178	0.324898	4.28	0.783658	9.10913	48.863
TCGA-BH-A18F-01	high	0.504487	2.04485	0.0756316	0.374809	18.1011	1.6958	0.896647	14.6074	2.83328	113.541	2.4783	20.1984	4.4971	160.195	27.8365	1.63275	0.790176	8.5834	1.53597	12.9528	0.0207093	1.75339	0.280734	10.6367	0.181275	0.0590177	3.56407	12.9776	58.9875	60.7021	1.95876	4.29549	6.23542	0.699981	21.0204	6.41553	9.68531	7.50378	1.75249	1.45195	0.80219	15.8111	2.41961	10.3899	1.49219	19.8519	74.3796
TCGA-A2-A0D1-01	high	0.334958	0.203736	0.0298906	0.296259	10.0235	0.0948958	0.177183	2.38097	0.886217	145.199	0.181381	6.6732	0.240177	35.4713	2.75033	0.238993	0.368339	3.2714	1.45688	4.69879	0.0163692	0.544471	1.70739	2.24756	0.0204691	0	2.41227	3.20556	12.2344	23.8381	0.350938	0.645838	0.98808	0	4.9435	1.55461	3.01961	3.11898	0.153913	0.438595	0.201293	0.221888	0.0651995	5.37014	0.366945	4.2905	0.802505
TCGA-BH-A1FD-01	high	0.0519103	0.12156	0	0.440165	12.208	0.443954	0.14416	1.83106	5.84632	120.389	1.03303	15.0386	0.390827	93.413	12.357	2.06118	3.88293	23.7716	2.42458	27.1399	0.0133183	1.77198	2.14645	6.97604	0.0249812	0	6.65664	17.3078	32.4281	28.3051	0.403103	5.38981	2.67975	0.0562705	15.8132	7.31817	1.09079	3.80652	0.433478	2.48011	1.07273	2.89384	0.247557	6.53855	0.597109	7.54204	28.6247
TCGA-A2-A0YM-01	low	0.226484	0.475721	1.16009	0.170705	9.95412	1.29131	0.821851	4.66211	4.64801	92.5052	1.49377	19.5468	1.40961	272.817	26.8646	8.4612	2.91069	28.0692	4.15822	22.5951	0.0309907	4.18572	6.78591	110.556	0.116259	0.0220794	9.45337	17.4228	65.561	31.9065	1.81735	9.15296	4.78802	0.196405	13.6019	5.01053	6.298	6.55839	2.74582	4.5324	1.22903	5.87504	0.514325	2.25006	2.48112	18.977	152.222
TCGA-E9-A5UP-01	high	1.42034	0.0942447	0	0.610741	2.56014	0.164614	0.184414	2.11226	1.74505	38.9458	2.28637	41.382	0.111102	540.434	5.40428	0.221109	0.703775	9.48605	0.433969	11.3714	0	0.248047	0.891032	8.27897	0.28406	0.0269738	2.32149	9.40162	86.0582	10.9482	0.525212	1.04564	0.707369	0.359915	40.3626	74.5677	4.08613	1.12348	0.287528	0.177526	0.372458	0.762266	0.0754005	0.261794	0.757779	8.00773	322.075
TCGA-C8-A1HF-01	low	0.0927616	1.97476	0.0434582	0.412006	17.3151	1.25035	3.23298	16.7395	5.44121	68.1586	2.80193	17.4823	3.52688	120.641	30.132	2.25859	2.20034	24.8711	6.4508	23.7251	0.0118996	5.5053	0.246447	25.31	0.0297603	0	16.9352	25.8599	92.4736	38.5526	6.97818	8.88016	13.8271	0.729009	28.9285	5.0856	6.59446	5.74274	1.0242	2.5454	1.82181	2.43852	0.0631961	7.05801	2.45793	10.9537	4.32871
TCGA-EW-A1P1-01	low	0.221317	0.84807	0.207371	0.482559	51.2234	0.954615	0.93422	7.78399	4.88539	148.16	6.30438	31.0972	2.33278	292.469	26.443	0.862189	1.66657	23.1208	3.06283	24.8708	0.0454255	2.99899	0.0342103	20.4728	0.0568032	0	3.37051	21.1148	52.1714	156.868	2.3774	8.0907	8.79721	0.623755	18.2582	6.31715	3.45963	7.27194	3.10482	1.52141	1.85734	1.74766	1.11575	4.6243	4.7278	34.105	59.4833
TCGA-A7-A4SB-01	low	0.18432	0.215814	0.302234	1.76758	15.8408	0.376956	0.102375	3.39214	1.33202	73.8494	0.537101	11.5671	0.138772	357.633	3.58606	0.276177	0.23133	2.09504	0.542051	13.7264	0.0472898	0.0714979	0.543118	0.480971	0	0.134767	2.38796	4.7204	18.9881	38.0346	1.99787	1.41268	0.458762	0.0999007	50.5039	15.3984	16.4697	4.68995	0.632768	0.0527951	0.421606	0.292232	0.0941793	1.59864	0.227161	11.4943	106.647
TCGA-BH-A0E2-01	low	0.624577	0.623027	0.0334411	0.547614	17.8647	0.78299	0.872212	5.36408	3.05485	136.367	1.31902	16.7912	0.698638	184.253	15.5486	2.62035	1.11086	5.93173	0.839665	12.8484	0.0183136	1.14446	0.351699	8.00929	0	0.0521904	2.24587	7.10295	22.8912	52.2937	1.29335	4.74822	3.93488	0.270815	13.058	25.2196	3.2241	4.80518	0.56957	1.15313	0.821992	0.825052	0.680814	11.7909	1.7301	8.12173	14.1857
TCGA-AR-A0TU-01	low	0.0706383	0.806029	0	0.136907	6.00951	1.618	1.58505	7.56888	5.77041	68.9608	1.93588	23.0849	2.27623	160.56	23.261	6.30815	1.91493	15.3728	5.12249	20.3305	0.0289972	3.43422	0.0873521	576.002	0.235691	0.0619775	12.7599	15.0086	46.1754	17.6509	4.24199	5.29542	7.67856	0.6432	14.6892	4.91772	4.92738	4.70995	1.02768	1.72224	1.07865	2.63007	0.423492	2.00507	4.85197	8.31759	120.281
TCGA-E9-A295-01	low	0.507607	0.548623	0.0731725	0.252259	16.3585	1.33576	0.628933	5.86856	1.49518	86.3062	1.15446	14.6408	1.05832	177.44	10.4866	2.9838	0.17642	4.31982	0.945653	5.60435	0.0601079	0.686632	2.22566	8.07479	0.0501087	0	3.96438	4.63207	15.318	39.0494	1.76874	2.34895	3.12433	0.253958	19.9729	21.1579	2.3311	4.97547	0.768053	0.545791	0.492767	0.60709	1.19707	5.43395	1.47575	16.3472	3.51653
TCGA-LD-A7W6-01	low	0.621643	0.545395	0.0706026	0.912748	17.6722	1.00866	0.732398	12.1338	3.63495	68.0314	1.42452	16.2382	2.24086	246.277	19.8053	0.677413	0.870031	6.01425	2.03344	9.16619	0.0193323	1.61732	0.626049	5.8987	0.0725233	0.110187	7.11238	9.51716	65.3269	40.622	2.29174	3.94449	3.34801	0.367559	56.712	61.3757	8.81934	5.13285	0.852939	0.423024	0.843942	1.31027	1.46303	2.51016	0.340504	19.0705	121.372
TCGA-E2-A1LK-01	high	0.177444	0.0188876	0	0.250768	3.56304	0.0659807	3.07987	0.544267	0.832681	71.9518	0.100891	4.7274	0.801573	227.549	11.3046	2.06053	1.18031	9.43453	0.245567	10.2917	0.0682886	0.229436	0.145714	6.33771	0.0426964	0	3.16683	10.525	21.5928	13.2886	0.143533	1.71922	0.539793	0	13.4635	37.5233	4.33843	15.5358	0.246958	1.08767	0.0979706	2.5229	2.38754	0.54215	15.2352	23.7748	45.7096
TCGA-AO-A0J7-01	high	0.0918145	0.0130306	0	0.222436	4.34603	0.182082	0.0849927	1.50197	0.631918	75.4072	0.548139	4.97674	0	95.1391	3.66603	1.46742	0.384105	3.07667	0.423545	6.16417	0.0157042	0.28492	0.68005	0.938373	0.00981881	0	4.15923	4.54468	13.297	13.3247	0.415901	1.04447	0.406261	0	11.7583	29.9712	1.63479	1.6433	0.159019	0.329609	0.0965577	0.525925	0.0417006	3.40248	1.40815	4.03584	4.0189
TCGA-AO-A03U-01	high	0.140293	0.159287	0	1.51059	8.66904	3.4343	3.63634	2.39064	3.31806	86.8964	3.85543	57.292	0.598542	896.39	23.4594	0.455453	1.17383	31.1718	0.728076	51.5508	0	0.423266	0.420166	23.9939	0.0300064	3.11149	1.44664	30.8316	64.6104	135.626	0.786809	2.97552	2.37099	5.57614	24.3641	9.92974	2.18572	2.84827	0.78969	1.61809	1.60082	2.76004	0.764625	6.96888	0.74924	78.5788	338.338
TCGA-E9-A1RB-01	low	0.153332	0.149221	0.0820973	0.362629	7.02339	0.285076	0.279824	1.5901	1.25816	113.703	0.871815	6.98561	0.346327	158.61	9.77681	0.951807	0.989687	8.21064	1.28835	13.1428	0.0674393	0.566456	0.0761835	2.70075	0.0491929	0	1.65638	11.1461	29.7153	47.0625	0.35437	2.12863	1.3327	0.0949779	13.8877	16.3679	2.25408	1.94855	0.219498	0.898463	6.1714	0.976893	0.0447692	3.31607	0.971854	8.00103	30.726
TCGA-A2-A0SU-01	low	0.153837	0.99886	0.25225	0.698803	14.3577	1.07255	1.21758	6.0555	1.09729	97.3529	2.28511	17.5475	1.85315	495.579	26.0566	1.21014	0.154458	6.74165	1.38383	9.84554	0.0592034	1.39238	0.0297244	6.12177	0.0246774	0	0.976181	5.76468	23.6197	42.6478	0.721737	4.02655	3.70128	0.583653	16.7419	10.4421	1.31417	5.70196	0.713675	0.643331	0.291211	0.574351	0.864641	6.07996	1.10596	19.4673	80.65
TCGA-E9-A1R2-01	high	0.505008	0.72919	0.205733	0.851108	12.7823	0.7348	0.85367	8.3511	2.57177	131.976	1.93505	13.4499	1.38861	197.423	21.1415	0.460589	0.837729	10.0271	2.67401	13.8251	0.0450668	1.99868	0.178186	10.3704	0.154975	0.0642159	2.76336	9.96535	48.2097	39.7702	8.66725	3.30217	6.18552	0.42842	29.4229	105.015	9.43453	4.46948	0.961575	1.02639	1.08067	1.76979	0.508595	6.05934	4.40182	9.62158	36.8531
TCGA-BH-A42U-01	low	0.198496	0.944564	0.0218809	0.405456	44.0254	0.903072	1.3619	19.2202	2.09526	61.2677	1.81241	34.5454	4.20205	95.1911	39.661	1.57456	0.269637	8.69436	2.19761	7.7695	0	1.29234	0.631704	10.6792	0.119873	0.0853719	5.44579	9.05391	54.3003	30.2136	4.89619	3.98483	4.15042	1.77197	47.8179	23.3296	11.5384	13.8677	2.76474	0.556516	0.876751	0.48729	0.604559	1.0035	3.28096	50.1369	65.408
TCGA-E9-A54Y-01	low	0.0147742	0.0880656	0	0.0835168	0.740471	0.0109873	0.0328235	1.81265	0.321691	50.315	0.142805	3.73199	0.222466	24.285	5.34303	0.929753	0.0890028	2.74655	0.306693	4.53306	0	0.275084	0.0799308	0.173485	16.0779	0	3.20315	4.70945	18.5106	2.94129	0.49715	0.444387	0.261491	0.0320302	36.2137	378.645	8.18191	4.09668	0.12063	0.148959	0.0279673	0.0664937	0	0.384418	0.0242776	1.16379	8.02793
TCGA-XX-A899-01	low	0.391451	6.06356	0.139728	1.39996	15.7865	2.67548	1.34593	25.3859	3.51294	112.013	5.27811	38.5815	6.73645	407.749	59.2778	5.9212	1.62827	19.662	6.83619	22.0529	0.0765199	2.37167	0.994078	11.528	0.299018	0.163551	4.12026	27.108	65.2492	71.2377	6.56204	6.9654	8.56424	2.2631	42.2507	16.7406	13.1931	11.204	2.06161	1.47791	3.32868	1.38808	0.330183	4.73261	2.51174	37.644	70.4704
TCGA-A2-A0CU-01	high	0.166428	0.463812	0.0567057	1.13629	14.5826	0.461322	0.235295	3.31038	2.34012	63.6381	1.0495	13.0898	0.546772	177.163	7.29553	0.952135	0.349391	3.95914	0.607213	7.53287	0.0621083	0.359958	0.543751	1.36207	0.0291242	0.0663739	0.736057	6.63877	15.2075	34.6954	0.450373	1.17272	1.67366	0.164006	16.0036	1.79063	7.0953	1.45502	0.696284	0.291222	0.420062	1.00903	3.8138	5.64263	2.66023	10.3731	0.13702
TCGA-E2-A14U-01	high	0.234158	0.137084	0.0548508	0.449103	29.4337	0.370046	0.812852	2.72327	1.72515	53.6959	0.291238	12.5923	1.23407	413.028	9.62505	0.306996	0.14694	4.05143	0.850646	7.60326	0	0.28763	0.118766	1.62303	0.018781	0.0428018	1.36205	5.8252	21.4478	12.689	0.947046	1.33753	0.723114	0.444196	53.1591	17.5243	8.79456	1.82965	0.586603	0.0603635	0.360148	0.880221	0.0199408	0.519265	0.480974	28.1458	369.471
TCGA-BH-A0GZ-01	low	0.102058	0.186228	0.109288	0.105965	12.4972	0.45539	0.259131	2.35524	0.77722	61.7266	0.348167	10.1969	0.900105	103.432	5.96237	0.830132	0.117108	2.81351	0.443895	6.01026	0.029925	0.301626	0.118318	1.00819	0.00935507	0	0.724712	4.67188	18.8049	39.144	0.415128	1.39995	0.591361	0.0948257	13.0498	47.9763	1.70646	5.0476	0.324661	0.247225	0.404788	0.805317	0.158924	6.52955	0.790613	7.95418	42.5748
TCGA-E9-A1NH-01	low	0.104185	0.230666	0.0390479	0.471156	24.4481	0.650833	0.370345	5.24082	4.00509	123.535	1.13735	16.2839	0.972651	281.733	10.7152	1.87327	0.899606	10.1262	0.605568	19.6309	0.0213841	0.646615	0.281829	3.12644	0.0267401	0	1.52056	12.5512	41.5034	99.4233	0.916905	2.67573	1.47519	0.0903485	24.8003	3.72329	8.3477	10.0861	0.433065	0.735304	1.02555	1.39818	0.425871	16.1008	1.88321	14.3224	72.7563
TCGA-A8-A079-01	low	0.398026	0.295202	0.0721829	0.279954	2.64004	0.19097	0.128364	4.8309	0.838701	139.635	1.30675	6.95283	0.212669	170.225	6.8769	0.538671	0.799266	10.5335	0.799598	15.4195	0	0.30547	0.853417	1.44067	0.016477	0.0375511	1.72454	12.1565	23.3968	16.5134	0.465285	1.20315	0.994218	0.083508	11.4015	9.71337	1.57339	1.02897	0.343094	0.31775	0.396984	0.420266	0.104967	1.03261	0.316478	6.52535	46.5631
TCGA-B6-A0IO-01	high	0.223436	0.232545	0.0697854	0.190461	4.08376	0.350792	0.482614	3.75666	0.922684	124.766	0.472874	8.1329	1.3084	185.56	11.4028	5.13339	0.324043	3.68718	0.738683	7.39528	0.114651	0.84745	0.0383754	8.4865	0.0716838	0	1.77228	5.50214	21.1691	11.3169	0.642615	1.30679	1.34567	0.215291	28.4389	2.93821	2.82775	2.16865	0.414623	0.659902	0.454292	0.863403	0.118394	2.85792	8.48545	6.49693	16.6126
TCGA-BH-A0DG-01	low	0.408719	1.13492	0.0666025	0.789282	22.0148	0.991162	1.00674	11.4827	1.92131	127.289	2.31379	23.3139	3.47858	103.819	30.2348	1.86385	2.05185	15.3508	2.97572	25.4388	0.036474	2.66536	0.137344	6.30643	0.615729	0.285846	4.6045	22.5094	72.0397	68.2843	1.58693	5.20119	4.27225	0.57789	31.1144	6.51563	2.33118	4.92749	1.20033	1.2949	0.95311	1.87586	0.508474	6.4733	1.89807	19.5972	13.9297
TCGA-A2-A04Q-01	high	0.271605	3.53232	0.0231355	0.927195	15.6593	2.97472	3.66166	41.3765	14.0339	61.8302	5.35587	44.4004	6.32056	231.616	72.2087	3.84763	2.50389	30.7842	11.6864	37.3798	0.126698	7.75165	0.558192	146.854	0.411924	0.848507	28.2156	23.6121	116.096	39.5835	11.4244	13.9824	26.5215	3.55978	26.6571	11.0014	7.66134	6.39146	3.69301	8.9282	3.18614	2.81355	0.235503	3.99104	1.54181	32.0994	113.918
TCGA-D8-A140-01	high	0.5373	1.10439	0.0694404	0.493748	13.2622	1.88767	0.576274	38.9468	3.75596	111.232	2.94963	12.8703	1.25543	567.99	19.3097	1.94327	2.39971	10.9881	4.53839	12.5029	0.0380281	4.06299	0.980895	4.76215	0.0356648	0.0270933	6.54463	11.8739	32.3944	39.3501	1.65455	4.9727	5.75232	0.0803352	32.2019	45.0161	2.11033	5.73138	0.742632	1.79161	0.935268	1.0537	0.959301	6.22322	0.730688	13.0161	0.689807
TCGA-BH-A0BP-01	low	0.355855	0.416659	0.0416789	0.646589	25.1808	0.512744	0.247061	3.00163	1.46951	167.889	1.47955	15.6254	0.569329	103.841	7.94154	1.53294	0.803906	7.6401	0.70793	22.3561	0.0456498	0.667177	0.421145	2.46655	0	0.227663	1.15257	22.6097	44.3389	65.1652	1.35289	2.21277	2.05024	0	14.4012	2.78708	3.07488	4.20647	1.22165	0.550413	0.940274	0.591495	1.93948	8.50514	3.25271	19.8295	85.8049
TCGA-D8-A1XR-01	high	0.446312	0.10557	0.0929308	0.840985	13.0166	0.50709	0.578412	1.77458	1.18216	75.7303	0.958662	7.90743	0.392028	113.157	3.36738	0.780191	0.759304	8.76802	0.257358	12.2284	0	0.153889	0.0574911	0.857294	0.0397745	0	1.67829	8.74812	17.3847	81.3451	0.256725	0.975282	0.49371	0.107511	26.8647	55.8136	5.95032	3.73574	0.285272	0.261358	0.367672	2.00363	0.489876	8.71942	1.26308	10.8653	1.87126
TCGA-AR-A0TX-01	high	0.417784	4.33501	0.0289969	1.02465	15.9877	2.85382	2.68142	23.4142	9.18973	64.2782	5.12038	36.3504	4.10074	195.607	40.1396	1.5302	1.69342	19.2292	7.73046	25.4566	0.174678	5.15389	0.167429	33.5938	0.357429	0.113136	13.7791	29.6979	106.654	47.093	7.06927	10.6331	17.1054	1.8115	16.3571	10.6647	6.94044	6.91951	4.26111	3.47477	3.38801	1.27886	1.60234	12.908	0.711948	20.3055	5.04476
TCGA-A1-A0SG-01	high	0.184567	3.62911	0.0943292	0.501344	10.2854	0.411777	0.428688	10.293	1.73851	102.877	1.00171	15.7085	1.94542	434.73	33.7452	1.05591	0.606476	10.0358	0.99848	11.9702	0.0344387	0.364478	0.324201	2.82403	0.0430646	0.073608	0.922751	9.75087	33.4056	30.5161	1.1075	2.62048	1.70759	0.254634	23.2825	7.12549	5.44345	3.11962	0.423449	0.722822	0.349383	1.20826	0.22862	5.6226	0.634149	13.3148	559.611
TCGA-AO-A12F-01	low	0.0646104	0.341114	0	0.146094	19.6951	0.211418	0.157898	1.66469	1.04784	62.4238	0.999222	11.7305	0.194578	173.415	3.49013	0.154895	0.389227	6.6584	0.590141	6.51881	0	0.1203	4.33945	1.0453	0.0331659	0	0.204995	7.85582	14.4757	64.7711	0.267586	4.36516	0.771898	0.0840447	4.93555	0.779665	2.05044	4.12162	0.728965	0.219117	0.146768	0.338374	0.0528209	2.80189	0.594555	9.33446	121.044
TCGA-E2-A152-01	high	0.285241	0.151809	0	0.100777	16.9766	0.768964	0.534696	3.97355	1.94087	143.615	2.36177	15.7896	0.563732	329.263	10.2286	2.51093	2.82812	12.9145	1.7517	21.5273	0	0.682314	2.8935	1.58168	0.0114391	0.0260696	1.64033	13.7143	37.937	61.6212	0.484532	4.4342	1.90635	0.270549	19.648	1.86169	2.0446	4.5433	0.502847	1.07847	0.359972	2.48732	0.0971637	12.5806	3.07598	6.75107	90.4665
TCGA-EW-A1P6-01	high	0.0907402	0.463614	0	0.311431	12.594	0.438631	0.352793	7.23643	1.51589	90.2278	0.799691	10.028	0.78565	292.289	11.9771	0.543845	0.523862	6.41749	0.533701	8.41215	0	0.234655	0.131496	0.651149	0.0145559	0	0.935673	8.39624	11.0221	20.4918	0.381676	2.2832	1.17106	0.196724	13.3468	12.7396	2.9759	1.81799	0.437798	0.5718	0.61551	13.0314	0.216367	4.79359	0.596433	7.59779	406.752
TCGA-E2-A1LI-01	high	0.0986507	1.19474	0.123246	0.628476	14.6075	0.782555	0.511397	6.43279	2.60065	53.3488	1.38357	15.1593	1.86508	176.959	23.0987	0.985426	0.759375	10.4211	2.41193	10.5021	0.0562449	2.40372	0.338868	20.5652	0.0773658	0.0480863	6.15562	8.51781	36.9528	16.4021	1.29095	5.13567	4.38934	0.308928	13.1377	3.76462	10.9179	4.56787	0.781069	3.56663	2.3101	1.37235	1.55326	1.24453	0.450297	14.8958	121.746
TCGA-AN-A0FX-01	high	0.387194	0.525096	0.725591	0.382165	10.1545	0.575897	0.669061	2.84444	1.18439	110.4	0.937677	15.6445	0.971714	265.228	8.31542	0.128923	0.35996	4.08584	0.75415	7.39633	0.103019	0.53402	0.0443341	4.58404	0.046008	0.0629113	1.41048	6.58864	16.4427	41.8972	1.13216	3.41757	1.31138	0.341991	14.9105	3.22804	6.12811	4.06837	0.936717	0.236597	0.588173	2.07708	0.527571	4.43239	1.55529	14.8608	187.361
TCGA-AO-A1KP-01	high	0.142747	0.0552523	0.145912	0.775496	9.6059	0.241269	0.0576616	0.849151	2.09484	35.1367	0.184462	3.74925	0.410351	104.867	2.47526	0.466661	0.325735	1.79624	0.862037	3.11449	0	0.214776	0.0852525	8.27945	0.0249802	0	2.59392	1.6445	7.33134	11.0705	0.386291	0.735625	0.411515	0	10.2135	6.53487	2.70137	0.603192	0.0577946	0.26168	0.0491307	1.3858	0.0884092	5.5253	0.91695	1.90057	41.9167
TCGA-E9-A1N4-01	low	0.446644	1.54036	0.0418499	0.315604	28.8859	1.88501	0.843455	5.43423	6.34651	156.574	2.99663	24.5391	2.32029	196.025	37.0763	0.702693	1.24444	16.708	1.01989	48.3847	0.0114593	0.820068	0.0690405	7.47371	0.0644826	0.081642	2.24375	16.363	56.0974	70.2109	2.50011	7.8669	3.05504	0.580991	37.8739	2.92807	3.41203	3.7584	0.837112	29.8749	1.14846	3.84679	0.821575	6.37421	0.403669	12.6789	204.617
TCGA-B6-A402-01	low	0.210989	0.0479109	0	0.295335	8.33318	0.376581	0.171875	1.61071	0.781518	49.4674	0.311906	6.04026	0.190622	70.7044	5.10837	1.64392	0.395437	3.76602	0.428254	5.95735	0.216529	0.160049	1.37522	2.34908	0	0	1.82976	5.82646	12.0372	13.8379	0.236659	1.31807	0.508285	0.0914845	15.4842	7.89927	13.0381	3.78757	0.281899	0.728433	1.17158	1.49633	0.153325	2.04067	1.01701	5.12141	214.559
TCGA-BH-A0B5-01	low	1.10487	0.561471	0.0333952	0.820291	13.4889	1.64334	0.772034	10.8592	5.78019	124.682	2.14806	17.6121	2.87121	142.584	23.6307	2.45654	2.03974	16.0783	4.41451	21.5691	0.0182884	4.1107	1.10874	5.7197	0.0800419	0.0260593	8.53765	18.8422	76.6114	54.004	2.51396	6.0405	4.17917	0.309077	44.5974	5.78963	6.7753	3.51324	0.740746	1.42106	0.944553	6.07366	0.291376	5.80306	1.31776	14.1727	184.071
TCGA-EW-A1J2-01	high	0.228675	0.757267	0.0476145	1.05671	27.0689	0.906991	0.747951	6.57243	5.01729	124.716	3.27216	21.8219	2.27643	444.044	20.7815	1.52283	1.91332	19.9079	2.8482	35.8705	0.0260754	1.48496	0.171829	3.67973	0.0326065	0.0557326	2.45876	26.4395	56.145	100.186	2.31833	5.95231	3.08236	0.853815	30.911	12.9129	6.00765	3.17653	0.83926	1.18191	0.617253	3.84127	0.10386	6.32065	1.41957	23.5356	299.506
TCGA-E9-A244-01	low	0.100277	0.352235	0	0.617469	9.40732	0.466089	0.3481	3.63966	1.19524	94.689	1.05479	7.71783	14.1936	87.512	10.2712	0.676131	0.427899	4.6098	1.37041	8.69464	0.0385914	1.05024	0.828308	5.13523	0.0804288	0.183297	4.73261	5.52104	13.9206	18.9665	0.438014	3.48024	1.84878	0.1087	3.2965	0.639938	1.8905	2.10953	0.232602	0.338927	0.482469	0.87186	0.256187	3.35042	0.597328	6.42891	509.895
TCGA-GM-A2DO-01	low	0.41556	21.5859	0.389374	1.0627	30.2178	2.26632	3.61603	65.4312	9.15236	26.5479	12.6803	85.8907	18.8765	264.918	148.331	6.22658	2.05142	25.8212	14.1379	22.6847	0.781864	9.20611	0.240884	31.4018	0.977697	0	24.6117	38.9933	118.146	12.371	17.7932	10.3762	27.8369	3.22833	85.1059	36.9669	26.278	14.9865	3.59867	9.71283	3.67104	0.510082	0.0943702	4.25955	1.70717	33.0981	25.8213
TCGA-C8-A12N-01	low	1.66768	0.260834	0	0.261103	14.2366	1.29084	0.321356	2.81858	3.37309	93.7753	1.00626	19.5047	0.076872	487.889	13.1393	1.37688	2.35784	17.5541	1.57787	22.0221	0.122247	1.21458	0.315653	4.99558	0.316653	0	2.14167	11.9983	45.6319	60.6484	0.506553	3.83889	2.25892	0.110679	27.9025	10.7018	4.45136	5.86418	0.631563	2.05108	1.32074	1.42733	0.115933	15.0411	0.894825	8.72792	160.054
TCGA-AN-A0FT-01	low	0.0862369	0.100972	0	0.243744	21.86	0.264547	0.21554	1.87362	0.696048	32.3411	0.729358	13.5297	0.551878	88.8582	8.25739	2.55197	0.378809	6.91583	0.208853	10.0238	0	0.278762	0.324923	1.05483	0	0.0157632	3.92176	9.9293	25.9603	24.5491	0.530149	0.81059	0.707515	0.0467401	9.61382	5.42832	3.92055	3.64559	0.504086	0.187728	0.319689	0.661575	0.146878	2.12486	2.67474	7.41571	25.3928
TCGA-A8-A09W-01	low	0.159726	0.453378	0	0.200648	17.7669	0.897488	0.414004	2.86695	1.05269	46.3172	2.49242	12.1042	1.9241	63.3386	16.8175	1.48914	1.30079	10.7585	0.515777	18.8748	0	0.569096	0.308623	3.17228	0.113876	0	0.78832	12.1466	26.976	51.5616	0.183753	3.67512	1.80615	0.153904	7.73712	1.48265	0.836464	1.19472	0.144906	0.585609	0.604719	2.80289	0.338543	2.84064	1.07904	8.55361	194.798
TCGA-A8-A07B-01	high	2.27041	0.0272303	0	1.05877	9.98603	0.856121	0.248654	1.70012	1.56062	66.4567	1.58182	7.62326	0	461.991	7.27057	0.479139	2.8575	10.8879	2.12421	14.1454	0	1.29003	0.753805	13.5596	0	0	3.44958	7.65835	16.1271	38.4204	0.993273	2.18265	3.01855	0	5.92182	5.12033	1.08013	3.17776	0.522191	0.89396	0.403555	9.96979	0.827851	7.46319	0.578017	4.96322	201.142
TCGA-BH-A18M-01	high	0.256076	0.685328	0.0685541	0.605616	15.7726	1.57792	1.03625	4.07687	3.10375	119.911	2.13199	14.3232	1.4322	330.497	17.2769	0.49332	1.37737	10.6262	0.556894	15.3904	0.0187714	0.737897	0.537201	4.22407	0.0469461	0.160485	1.87643	10.3438	63.1905	67.5286	0.781206	3.7454	1.26798	0.277585	17.7126	4.79647	4.12368	1.49518	1.39842	0.570021	0.611707	2.54451	1.04675	14.3355	1.59301	16.7776	510.587
TCGA-A2-A04P-01	low	0.226692	1.06171	0	0.155607	16.5909	0.665917	0.289592	10.4299	2.13608	41.6049	1.32759	13.0989	2.11636	131.155	21.222	1.05296	1.28598	10.9021	3.1686	8.85433	0.139587	2.41526	0.297851	39.5888	0.174549	0.099449	3.64418	11.5099	53.4485	18.221	1.80436	3.23883	5.48344	0.319453	11.3478	2.91966	2.88479	4.03313	0.782439	0.986966	0.507799	3.83064	1.11197	1.89465	0.8754	10.6877	86.2369
TCGA-D8-A1XB-01	high	2.05836	0.101906	0.0448524	1.10172	16.9786	1.05017	0.212699	3.81749	2.39008	132.064	3.0075	16.3617	0.360399	572.894	4.63834	4.44693	1.12946	6.74675	1.55679	12.5698	0	0.940799	0.84168	0.936832	0	0	0.784701	9.71379	15.4774	66.5088	0.495626	3.12886	2.1181	0.0518895	21.7307	18.6067	4.90711	4.52676	0.426378	1.2724	0.498383	7.93218	0.35873	11.0399	2.16315	8.86814	607.665
TCGA-B6-A0X5-01	low	0	0.124979	0	0.457162	6.57452	0.405409	0.0931634	0.600236	5.44688	60.2593	0.774886	6.19003	0.252572	263.763	3.96727	0.314159	0.357876	2.96571	0.145082	7.97235	0	0.260259	0.275483	0.519763	0.0134534	0	1.75178	5.64173	26.5642	53.5716	3.20204	1.33408	0.355635	0	16.0569	97.4579	2.93168	1.04178	0.0933783	0.0960894	0.27783	0.857864	0.0571368	2.56243	0.344537	8.27021	0.253176
TCGA-AQ-A04J-01	high	0.277188	8.66451	0.216434	1.1472	26.4639	1.20248	1.1675	24.6324	2.35868	105.538	6.68499	29.0831	7.39116	316.111	54.2459	1.21137	1.61186	14.061	5.94587	14.9899	0.13038	3.11813	1.03992	17.0429	0.363126	0	3.8232	17.5889	55.8723	64.9448	3.18386	5.94576	24.5215	1.37715	16.0559	8.01376	5.41626	2.83228	2.12606	3.15465	1.61787	4.69242	1.14878	4.48948	0.436508	30.9929	183.251
TCGA-Z7-A8R6-01	low	0.674747	0.218886	0	0.181632	6.95764	0.238951	0.231999	3.41653	1.97821	108.056	0.73989	9.08014	0.556392	63.0158	9.65881	0.625865	0.709731	7.69374	1.55632	11.5066	0	0.864143	0.0434583	2.82972	0.0309252	0.0234928	6.23559	9.87439	33.6226	22.5081	0.8109	2.11876	1.23216	0.278637	27.4473	16.3666	5.50226	5.79371	0.453144	0.478572	0.446037	0.690186	0.197009	3.67347	0.475189	5.72755	24.7338
TCGA-AC-A3W6-01	low	0.714357	1.0037	0.0669343	0.331708	31.3048	1.55392	1.52756	13.7676	2.74883	208.984	2.48778	40.911	6.83047	90.292	37.0621	3.47868	0.753103	12.0892	3.4107	19.3801	0.0366557	2.54932	1.86338	13.7476	0.43545	0.104462	7.44169	27.0282	80.0873	60.0018	4.39157	5.76427	5.47887	1.54872	69.9456	10.278	18.6021	24.9033	2.06795	1.19495	2.62566	1.00106	4.03939	14.1658	2.69989	42.568	1.20403
TCGA-E9-A1N5-01	low	1.24125	0.697604	0.0465214	0.701666	23.3848	0.867709	1.04791	11.1172	3.33642	134.139	2.01844	23.3982	1.30834	440.119	23.2592	4.46361	1.22134	16.5038	1.75214	20.818	0.0254768	1.66914	0.105527	8.12983	0.047787	0.181511	8.32279	20.2475	43.3396	58.8451	2.89163	5.45668	5.45567	0.376742	32.4841	15.5545	5.77224	7.56007	1.0319	1.46765	1.80142	6.71392	1.11624	11.4507	3.67142	19.8158	2.22324
TCGA-B6-A0IM-01	high	0.910018	0.174629	0	0.310517	10.7229	0.428934	0.541037	1.57254	1.39539	194.748	0.59758	11.0687	0.578994	452.77	7.54944	1.99729	0.244509	5.16692	0.425708	15.1996	0	0.397744	0.624087	9.79957	0.00822414	0	0.447327	8.97265	40.293	47.4386	0.315178	2.29831	0.803439	0.0555749	21.9142	70.1355	4.46024	2.25978	0.523257	0.745997	0.485255	5.00818	0.34928	15.4419	2.29573	6.4691	77.0871
TCGA-C8-A273-01	high	0.0905938	0.17633	0.0242529	0.209027	11.5092	0.789225	0.258776	3.09632	1.15634	151.62	0.757928	7.04915	0.467706	103.828	10.9802	1.00837	1.15648	10.9444	2.04181	12.1807	0	0.803234	0.330086	1.95874	0.0249127	0.0757012	2.14892	8.98055	39.9008	32.7845	0.519246	2.18594	1.20258	0.028058	28.5687	41.476	2.82623	3.07004	0.403469	0.551601	0.432816	0.402438	0.193975	3.08173	1.91401	9.40924	5.00079
TCGA-A2-A4S1-01	low	0.0290771	0.173322	0.0544896	0.422665	7.73502	4.36806	1.1951	2.02157	0.764111	326.659	5.20777	18.3623	0.612971	171.73	10.56	17.5143	0.846639	28.6727	0.845044	27.3393	0.0298405	0.270697	0.337097	4.89393	0.0932867	0.08504	5.90434	50.4989	85.2009	59.8217	0.865545	6.59313	1.22227	0.693426	50.7992	10.1215	7.035	8.52873	0.474826	0.652963	0.348603	1.72506	0.039619	2.15509	5.97259	54.5296	0.0585177
TCGA-A2-A4S2-01	low	1.18827	1.79184	0	1.05956	10.7849	1.76739	0.879989	11.8454	12.788	119.414	2.4773	21.2614	3.24307	538.237	34.2247	2.74487	3.7532	19.184	4.38526	23.5558	0	3.53383	0.210466	19.7349	0.190614	0.144803	25.2652	20.3983	232.036	40.6136	3.33211	7.73258	5.27613	2.25414	66.1717	11.4897	15.9655	10.3165	1.23115	1.53162	1.2809	0.627989	2.22624	13.6049	2.35942	27.604	198.661
TCGA-OL-A5D8-01	high	2.2428	0.428067	0.0362323	1.07734	11.852	0.301952	0.193298	10.0817	3.46951	111.273	1.04435	11.5993	0.407588	230.432	12.1553	0.579399	0.931802	7.01285	3.45169	8.64365	0.0198421	1.41998	0.216677	4.49025	0.06203	0.0848196	3.57841	9.39038	115.108	31.9355	2.85265	2.59463	4.34885	0.335335	48.6349	78.1149	27.1558	12.2099	0.789325	1.16963	0.2074	0.648681	1.05377	8.94865	1.84273	7.96477	4.16345
TCGA-D8-A27T-01	high	1.04561	1.05813	0.0283978	0.624114	16.4168	1.82567	1.07734	9.42008	5.64339	162.604	3.29135	21.8428	3.58246	292.466	37.9922	2.3614	1.71929	15.831	2.74727	21.3365	0.0311033	2.2729	0.609028	10.8348	0.0680641	0.132958	4.85605	17.1477	92.4545	56.5733	1.49055	5.6625	5.29714	0.624211	24.5354	11.7103	5.65428	3.74045	0.944846	1.52092	1.87415	2.20107	0.970445	10.6699	2.04191	17.4367	225.602
TCGA-E2-A15S-01	high	6.97052	0.166421	0.097664	0.589213	6.3961	0.125963	0.318409	1.51861	0.958684	84.6946	0.555601	5.55383	0.33352	27.4055	4.11545	1.52273	0.104653	2.35631	0.252435	5.02767	0	0.0673863	1.29902	2.53288	0.0334403	0.0190526	1.21259	3.43309	8.9748	27.187	0.151763	0.617988	0.230603	0.112987	11	52.2465	5.01499	2.19272	0.174078	0.125393	0.172646	0.43713	0.142021	1.13003	0.942033	5.68655	21.0685
TCGA-B6-A1KC-01	high	0.467703	0.189651	0	0.58453	13.1801	1.04346	0.136071	0.637585	1.01168	35.4649	0.544514	6.36424	0.150912	434.651	5.4036	0.133483	0.335422	6.43552	0.339041	8.53131	0.0228563	0.287972	0.344265	0.610221	0.0285811	0.0162841	0.506417	6.57714	13.0421	27.5564	0.057649	0.82449	0.492735	0	3.90241	0.826937	1.83697	1.37434	0.0743916	0.622618	0.154586	0.523966	1.21384	3.40674	0.14639	4.4249	4.23564
TCGA-GI-A2C9-01	high	0.434037	0.357678	0	0.305282	13.099	1.90547	1.05761	2.31905	3.25885	84.8966	3.0649	12.5775	0.31624	602.724	7.56318	5.2447	2.50227	15.6596	1.86014	14.9566	0.186795	1.43381	0.817005	5.86392	0.0808549	0	3.71671	11.6149	34.2231	30.7526	0.779192	5.70155	1.62109	0.364253	18.771	31.0942	4.80628	2.33389	2.10971	1.26408	0.521247	5.57395	0.28616	2.31831	4.57847	8.61893	407.108
TCGA-BH-A0BG-01	low	0.255352	2.35926	0.0239262	0.381491	11.8464	1.27233	1.26227	20.7296	7.5827	66.9744	3.6297	33.1785	3.86427	271	44.7514	3.36696	1.75622	17.9692	6.18426	19.8634	0.0786171	5.28275	0.286168	211.093	0.0983083	0.392077	11.0319	13.9558	85.087	28.6252	5.50257	8.27147	13.8505	1.71616	38.0108	8.08863	2.23654	6.30294	1.13724	3.19481	1.94157	4.4821	0.191362	4.81199	1.04902	22.1707	237.96
TCGA-A7-A6VW-01	low	0.153702	0.170149	0.0288034	0.111711	3.45667	0.0800137	0.375625	1.79149	1.92723	144.682	0.139827	8.54162	0.231441	79.249	12.8293	10.2714	1.01853	13.619	0.255253	17.0121	0.0473213	0.206687	0.950348	25.6088	0.0493116	0.0224762	8.48536	11.9354	156.004	10.1951	0.736025	2.25823	0.283375	1.36622	18.4321	3.78084	6.90619	3.30117	0.376491	0.514215	0.640104	1.06909	0.0837707	1.96328	6.33951	39.0844	270.645
TCGA-AQ-A04L-01	low	0.122866	0.11625	0	0.132294	8.12286	0.253813	0.166814	1.84243	1.52726	100.834	0.908163	7.04779	0.185008	132.239	5.24957	1.14549	0.849824	7.18609	1.22803	11.1912	0.0140102	0.423642	1.1237	1.01527	0	0	1.37161	7.78879	15.449	38.9831	0.123679	1.76885	1.32893	1.45024	17.451	4.27685	1.59785	3.39158	0.182398	0.444209	0.180898	1.0892	0.241815	5.92021	1.90681	6.96998	18.6962
TCGA-AR-A24Z-01	low	0.0582983	0.268074	0.0436998	1.24289	8.10632	1.03186	0.310849	1.5259	2.42495	115.235	1.63084	8.32036	0.28091	357.638	10.1236	0.209644	3.81639	13.9713	0.968159	17.5581	0.0119658	0.988986	0.0540692	1.58211	0.0149629	0.0341003	5.85732	11.0589	57.9214	33.5821	0.633791	4.51872	1.8745	0.227502	15.5643	12.0677	2.01498	1.08392	0.337529	0.486261	0.456147	0.605863	0.524267	6.89499	0.900504	4.14323	441.144
TCGA-A2-A04X-01	low	0.421647	1.76447	0	0.184845	13.4537	0.985507	0.762794	27.4919	5.4814	45.1702	2.1645	24.6873	3.77316	74.2748	41.0309	1.73287	1.48777	15.0198	6.40208	19.4227	0.0370901	4.05	0.423648	108.69	0.20098	0.0176166	16.9454	14.9033	74.9396	32.4452	5.26997	5.64444	10.5368	0.835771	27.6855	7.716	3.59606	3.66874	1.63641	2.03175	1.59634	10.7848	1.1162	4.94886	1.64309	12.6107	22.0264
TCGA-OL-A66N-01	low	0.0449459	1.30129	0	0.133087	9.76152	0.389963	0.882057	23.3751	1.41735	123.894	0.851843	17.4559	1.12798	203.435	25.7878	1.21221	0.105297	6.28181	1.4099	9.50386	0.0307507	0.232461	1.40688	2.77572	0.0865188	0	2.75701	11.1489	36.9495	29.6594	2.48193	2.51317	2.1103	1.46163	37.1662	13.5593	7.0495	11.1662	0.956375	0.322707	0.103989	0.790758	0.0816547	1.77193	0.418523	32.7209	79.7803
TCGA-E2-A15K-01	low	0.433157	2.21311	0.0705848	0.33459	10.7943	1.96079	1.08786	24.8392	3.23811	94.5427	4.18683	20.0696	5.50149	197.574	37.3591	2.03173	0.945447	13.3955	3.57065	15.8108	0.0193274	2.47407	0.23289	6.14293	0.0362525	0.275398	11.353	17.6102	75.8176	34.5498	3.04676	3.74741	10.4581	0.612443	38.0245	67.8284	11.051	5.79564	1.07639	2.30447	2.36482	1.00172	0.487555	6.19213	1.0522	16.2196	41.5588
TCGA-LL-A6FP-01	low	0.0742781	0.0105418	0	0.0199946	2.35457	0.230163	0.178774	0.379718	0.427568	39.6705	0.0774271	4.71025	0.0186411	31.2875	2.2102	0.185492	0.0870076	2.17634	0.0171324	4.03141	0	0.0384168	1.02378	0.0646082	0.0158869	0	4.17657	2.50178	7.23317	3.92722	0.0480664	0.257791	0.0547776	0.134195	37.3892	13.5311	2.09079	2.12313	0.147025	0.0170205	0.0234346	0.0810428	0	0.380681	0.0610285	5.25146	4.40981
TCGA-B6-A0RU-01	low	0.250138	0.397604	0.0937502	0.188533	25.4163	0.942514	0.22229	2.62566	0.976608	106.204	1.2326	10.0833	1.75771	150.029	12.5959	0.499727	0.435322	4.68382	0.692338	6.95285	0.119796	0.655484	0.476873	4.26444	0.107001	0.0975416	5.07925	5.2784	17.0105	58.5478	0.431647	2.85519	1.95536	0.216918	10.6691	3.13455	1.02175	2.48573	0.705543	0.305696	0.936493	1.91725	0.908867	1.94597	0.822074	21.6984	453.902
TCGA-BH-A0W7-01	low	0.101672	2.12115	0.12702	0.301054	19.0763	1.70125	1.33647	32.1903	5.92889	128.89	4.87518	22.3652	5.15421	110.132	61.4631	6.24597	2.9774	23.0785	5.46405	28.3565	0.104341	4.27691	0.713771	12.8895	0.228332	0.0991178	11.0037	23.5927	104.799	27.9419	5.13188	7.54736	15.4583	1.46949	25.5619	11.4431	7.88014	11.9776	1.45904	2.86561	2.14918	4.30552	0.554132	8.13679	5.65259	22.1084	42.7816
TCGA-PE-A5DC-01	low	0.819669	0.246346	0.120473	0.350433	11.587	0.29881	0.249947	4.20667	1.27912	118.431	0.520875	13.4228	0.62922	151.677	7.33289	1.68571	0.40342	2.63057	0.600539	5.27916	0.0494818	0.349123	0.229801	2.15985	0.0412503	0.117512	3.99444	4.99752	51.2169	41.0797	0.894433	1.17137	0.912643	0.696875	26.487	3.65508	29.29	11.0254	0.930515	0.250431	0.385371	0.447159	0.328482	1.97688	3.38049	13.1103	50.0051
TCGA-AC-A8OP-01	low	10.1251	0.879792	0.0860509	0.927053	13.602	1.7416	0.892651	5.96246	1.53423	109.083	2.55864	16.3839	2.2126	359.149	12.5424	0.756833	0.507147	5.89201	2.09708	8.31944	0.0471246	1.40121	0.150832	3.53477	0.235712	0	2.06396	11.1638	29.0686	41.5328	0.980589	2.41707	2.38739	0.248879	38.207	16.8898	9.45053	4.59997	0.954357	0.578717	0.550519	0.422726	0.844653	3.7111	1.2073	13.1154	400.676
TCGA-AC-A2FO-01	low	1.49763	3.82588	0.133644	0.907066	23.7599	4.3357	2.05973	33.322	3.97575	74.091	5.9201	27.0781	7.9197	304.362	60.7233	1.17542	0.501225	16.0498	3.03487	16.0419	0.0731882	2.41595	0.0688983	11.2354	0.1144	0.182501	2.67752	22.3944	38.1279	59.3288	4.1996	7.1984	10.0058	1.15959	29.6119	29.6652	6.58242	4.11501	1.00577	1.22563	1.60875	1.56108	1.19035	3.51441	0.791027	33.966	40.6709
TCGA-BH-A0H3-01	high	1.95214	0.959554	0.0594838	1.10224	30.1658	2.40781	0.934401	8.17836	3.00292	133.199	1.99429	21.223	2.96339	376.397	21.3362	2.52073	0.318702	10.2785	1.62535	12.2338	0.0488633	1.05069	0.202396	3.83085	0.0814694	0.0696256	1.10782	11.0751	39.9789	82.3431	0.985957	4.33314	3.25381	0.378491	21.8494	15.7635	2.91732	2.46752	1.23696	1.43289	1.16169	4.2079	0.324376	4.65517	1.0432	21.7903	656.538
TCGA-BH-A18K-01	low	0.245911	0.28331	0	0.385492	18.1248	0.355001	0.144618	1.65645	1.02093	94.043	0.468807	30.1225	0.304943	64.3292	8.93964	4.29151	0.595474	9.29509	0.380358	12.7704	0	0.239408	0.10621	2.13268	0.0556903	0	2.34067	8.82634	33.1081	51.1907	0.262101	2.29263	0.725405	0.250886	18.5283	1.64485	3.45434	4.45157	0.332852	0.894962	0.483762	2.37925	0.0985489	7.27673	4.11223	9.95972	30.2761
TCGA-A8-A075-01	high	0.412015	0.987571	0	0.308079	10.5701	1.08945	0.881464	9.67322	4.33091	126.757	1.84807	23.8267	1.79228	117.838	16.2998	3.33824	2.08371	17.4219	2.13295	24.545	0.031321	2.55714	0.353821	13.678	0.117498	0.156203	4.5834	24.3639	19.0788	33.8578	3.19945	6.07285	3.31981	0.827077	13.9137	7.25948	3.30842	3.37529	0.464402	1.22385	1.47322	1.62958	0.0623768	2.76735	1.60484	11.6642	104.815
TCGA-B6-A0RT-01	low	1.24537	13.6076	0.157335	2.66683	31.4694	7.82554	6.24867	83.0076	13.0698	41.7281	19.6197	55.45	18.6472	256.614	214.954	11.28	5.1983	35.3441	25.2521	39.6413	0.201045	34.3912	1.49787	107.132	1.09539	0.879875	46.8681	35.7304	114.166	34.1257	24.5754	14.375	59.5014	7.64482	60.6618	42.084	22.7532	25.1643	7.29135	8.56117	10.6749	7.47718	1.54436	11.5185	5.42655	46.3679	39.1296
TCGA-A8-A07G-01	high	0.171	0.558185	0.0267041	0.471815	16.683	0.58286	0.585691	5.88608	1.46579	105.028	2.74666	55.5461	1.18015	375.845	16.6129	1.79353	1.07306	9.45905	0.690228	15.6247	0.0292483	0.899156	0.330407	2.02656	0	0.125028	1.26594	9.06087	37.2477	49.8386	0.793039	4.38512	2.32247	0.216257	11.5269	7.57273	1.57833	1.11916	0.370206	1.02531	1.27682	1.23022	0.174747	6.84256	1.19423	10.2771	677.02
TCGA-C8-A1HK-01	low	0.0437395	0.540067	0	0.247255	10.2865	1.0409	0.437289	7.87076	1.49425	119.102	1.74085	6.52564	0.98793	57.0062	14.4834	0.655374	0.592867	7.68937	2.11861	10.2917	0	2.30746	0.152124	6.33453	0.0280655	0	4.649	7.03231	22.2702	23.6616	0.594394	2.47945	2.66115	0	7.91715	1.31953	1.83819	2.69909	0.373364	0.771749	0.482991	1.68223	0.297986	1.96578	0.53906	5.49993	9.44078
TCGA-E2-A1IH-01	low	0.179214	4.25122	0.0239887	0.723626	53.8595	3.11299	1.40777	24.684	4.94981	90.1383	5.93915	27.8086	7.99932	431.028	82.568	10.0506	2.31348	18.9732	6.90904	31.0838	0.210194	4.91256	0.380905	25.6872	0.0903514	0.112315	4.30517	24.49	38.5551	69.7672	2.93243	8.21905	13.9811	0.471791	15.6062	8.94154	2.85578	4.98577	1.27324	4.6874	3.52174	2.03217	3.76747	24.9606	4.6698	20.6899	113.07
TCGA-E9-A1NF-01	low	0.21533	0.330053	0.0403523	0.347783	31.159	0.896767	0.621914	3.69866	2.4898	178.255	1.8977	21.0773	0.875448	202.266	10.9746	2.12944	1.57826	12.0526	2.11579	18.1181	0.176787	1.13597	0.274601	2.6128	0	0.125953	3.07439	14.7496	47.4494	71.805	0.668848	9.44125	3.0013	0.186733	19.2181	14.841	2.80786	6.28144	0.511465	1.20395	0.774474	1.04842	0.322738	25.5522	1.48613	15.228	15.059
TCGA-BH-A0B0-01	low	0.431256	1.31356	0	0.656342	14.5587	0.863467	0.994963	15.195	6.42612	101.333	2.87642	21.4992	2.74736	163.458	43.3819	5.96469	0.71611	10.9431	3.90229	19.8261	0.340446	2.71087	2.45495	17.6158	0.106429	0	2.77165	18.5748	58.6577	60.7348	2.06084	3.26209	9.43101	0.647278	40.2407	13.2795	4.36485	8.72003	2.30231	2.53132	1.81065	2.38885	0.429405	5.38822	4.44274	34.745	143.555
TCGA-EW-A1OZ-01	low	0.888826	0.746059	0.0237948	0.0820316	9.08896	0.481587	0.324413	4.43991	1.1631	89.1593	0.952978	8.45957	0.669187	120.475	12.4197	0.799067	2.42226	17.6268	3.81318	19.9694	0	1.48418	0.760559	5.43388	0.105916	0.0185678	3.23635	22.8744	31.784	29.5429	1.19964	4.02489	3.2493	0.330336	6.37655	26.9614	1.71557	7.06205	0.706872	0.628469	0.248374	4.41073	0.17301	7.54878	1.08499	8.69065	56.6144
TCGA-A7-A3RF-01	high	0.241179	0.0456386	0.0251091	0.129844	8.81612	0.308898	0.133956	0.93155	0.774632	92.8157	0.419006	5.77494	0.181581	66.0329	1.98324	0.32122	0.2287	2.7887	0.0741714	3.92192	0	0.0138598	0.21747	1.2412	0.00859738	0.0195934	1.45957	4.59269	13.5029	26.519	0.0520235	0.604528	0.0889307	0.0871455	32.1188	1.83451	3.14703	9.53526	0.37793	0.159655	0.126819	0.224769	0.620724	2.9264	0.242193	9.67885	0.067413
TCGA-BH-A0BJ-01	high	0.741088	0.513659	0.0968916	0.361866	14.1528	1.10227	0.823231	10.7488	1.73398	125.259	1.86185	20.1622	1.32353	688.206	27.0615	0.723061	0.501821	10.5696	0.548578	19.5947	0	0.338724	0.113223	3.1256	0.055293	0.0756075	1.18477	10.7758	46.8207	88.7683	1.27141	3.21005	2.58012	0.485737	29.2343	7.23906	2.7212	5.801	0.793147	0.371228	1.09837	0.832086	1.08022	9.07746	0.396489	18.0309	254.014
TCGA-AR-A0TW-01	low	0.245834	0.96528	0.0255937	0.386021	3.9315	1.14772	1.30473	16.142	2.54308	48.537	2.18206	18.5864	1.00769	327.141	18.4437	1.47339	1.34383	16.241	5.14101	20.8879	0	2.26037	0.232223	38.4716	0.05258	0.679033	8.62311	17.1014	25.5712	16.1804	4.17151	7.55236	5.66042	0.799449	17.6428	21.6785	0.418405	2.9552	1.16581	1.82766	0.241299	0.586738	0.930449	14.4514	1.03236	12.2962	119.288
TCGA-BH-A1FN-01	high	1.9375	0.174691	0	1.15968	9.2273	0.305128	0.0506414	2.28391	5.44238	111.372	0.596173	14.5746	0.411876	301.292	9.25212	0.27323	1.76224	18.1015	1.3249	18.2997	0.0935707	1.06103	0.0792773	8.80305	0	0.0333324	3.85712	14.4428	39.1332	62.5027	0.531016	7.64728	1.39522	0	8.75013	5.55412	2.32771	2.99585	0.55834	1.3058	0.345193	3.55331	0.248466	6.25446	1.12369	13.4466	323.155
TCGA-AN-A0XL-01	low	0.178802	0.334966	0.033507	0.77972	37.3852	1.32971	0.774619	2.37654	2.28223	87.7715	0.803137	21.2562	0.511548	114.502	8.62174	1.50029	0.269285	7.62346	0.593872	11.7126	0.0183497	0.462384	0.248747	1.56302	0.0344185	0.0261466	1.24806	14.7429	20.0142	96.4182	0.717373	2.87522	0.89665	0.038764	22.1434	19.7921	5.77267	3.63964	1.22101	0.229441	0.394882	0.936411	0.706517	2.49535	2.87939	22.264	35.3003
TCGA-E2-A1LB-01	high	0.0867943	0.0886907	0	0.140183	14.0764	3.80829	0.366376	3.58511	0.508304	55.3661	2.30955	12.4969	0.575049	38.7589	7.92006	2.28886	0.505439	4.36705	0.67265	10.4235	0	0.430946	0.201245	1.17772	0.06683	0	0.477325	16.1059	18.9426	36.8356	0.404394	1.30533	0.704087	0.0752676	10.4029	1.89331	1.96357	4.1178	0.347893	0.373905	0.142394	28.9068	0.141914	2.81952	1.99674	4.44653	0.733631
TCGA-BH-A0H7-01	low	0.10425	0.299609	0.0488403	0.115758	7.18428	0.474863	0.46322	4.23684	1.16431	114.103	1.17807	10.266	0.569042	73.257	14.496	0.546712	0.405599	6.68831	0.721365	10.7561	0.0133734	0.673978	0.141002	2.15927	0.033446	0.0190558	1.33683	6.33629	25.6696	39.4782	0.455366	3.2563	2.99835	0.169509	11.689	9.22333	1.97563	2.04689	0.396579	2.21565	0.230234	0.42654	0.159801	12.5866	1.9058	7.24627	67.8582
TCGA-A2-A1FX-01	low	0.696075	0.189676	0.0521771	0.415969	21.5583	0.828252	0.433008	3.95695	1.52608	88.8932	2.24008	14.484	0.377329	238.628	22.2842	7.30079	3.35465	18.1163	1.34863	24.0433	0	1.18084	0.511085	3.01517	0.107193	0.0203577	3.10662	16.1574	51.3239	50.4058	1.2252	2.96339	2.44346	0.090545	32.0379	7.91507	22.298	4.01644	0.702677	0.657151	0.658832	0.563905	1.72616	4.47851	1.1667	18.4963	5.67346
TCGA-E2-A15J-01	high	0.122083	0.0129949	0.0285976	0.665477	6.0599	0.215629	0.169519	1.52905	0.882256	74.454	0.442514	6.67365	0.114894	470.496	4.84357	0.457311	1.11851	5.07259	0.274548	9.57995	0.0156611	0.110498	0.0353835	0.816334	0.00979186	0.0223156	0.516459	6.45754	28.559	46.8349	0.335758	1.14753	0.180065	0.0661688	32.9506	84.107	4.06377	2.4215	0.124601	0.251774	0.12518	1.14262	0.103965	3.62176	0.451378	4.30971	285.726
TCGA-A2-A0T3-01	high	0.579854	0.266902	0.0587368	0.961842	12.8694	0.233095	0.452629	2.40347	1.43554	84.0253	0.730671	9.8968	0.802338	245.083	8.13077	0.798383	0.44058	2.85008	0.347014	7.19794	0.0321664	0.324218	0.357316	11.3482	0.0603347	0	1.2928	4.41815	12.5715	35.0561	0.669333	1.48667	1.14418	0.271809	4.75637	17.9658	7.3002	1.45689	0.639795	0.25856	0.474663	0.782279	0.170828	7.19162	4.99598	6.24559	22.2038
TCGA-BH-A209-01	low	0.36259	7.02428	0.106169	0.77778	14.911	2.67965	2.74393	28.6844	8.57558	53.1644	7.69237	40.9476	8.4115	249.599	84.6876	1.96942	4.07285	32.4324	11.9176	35.8217	0.0465137	11.6153	1.28297	93.566	0.770673	0.0994166	26.6034	29.8059	103.209	30.3795	5.19134	12.0597	19.3613	1.8424	20.2037	4.73304	5.85671	2.21568	1.96808	4.72032	5.63402	1.35837	0.632997	4.77082	0.800637	17.6395	56.0739
TCGA-GM-A2D9-01	low	0.152874	0.455626	0	0.658425	16.5682	0.587397	0.339638	2.70924	1.16695	48.0681	0.492553	12.0677	0.46039	184.219	9.71985	2.97779	0.153492	6.25544	0.634696	9.40029	0	0.210845	0.118154	2.59296	0.0163487	0	3.1797	8.80452	57.4207	38.802	1.64879	1.09061	1.27772	0.0552383	36.7313	65.2763	9.42687	7.18752	0.643019	0.373659	0.385853	1.37608	0.138866	4.78132	2.13529	12.4436	193.416
TCGA-A2-A0T7-01	high	0.706221	0.56299	0.366058	0.570313	19.0783	1.16215	1.10164	4.79322	2.86559	142.532	2.35799	19.2152	2.39834	154.357	23.0433	1.12572	1.41814	9.76161	1.76755	16.815	0.0154205	0.963663	0.859384	2.58782	0.0578486	0.0439456	2.00232	15.5351	45.6922	75.4565	1.30295	4.91943	2.01677	0.586371	16.6183	11.5418	4.9338	3.49215	0.713812	0.88833	0.976578	8.01688	0.184263	4.00448	2.04938	15.352	128.096
TCGA-D8-A1XS-01	low	0.14536	0.668412	0	0.809966	21.3517	0.918862	0.775064	5.49891	2.56478	82.8084	1.53726	14.4578	0.963072	438.723	17.3455	1.48105	1.48866	17.3886	2.59504	25.6244	0.0149177	1.9998	0.443767	4.74136	0.0466352	0	1.56807	19.3294	19.4127	59.3515	0.827768	5.80161	5.31703	0.157569	12.1788	6.00437	1.55291	2.30655	0.463953	1.41895	1.32079	0.951589	0.257478	9.26068	1.02711	8.77003	25.2606
TCGA-AR-A2LL-01	low	0.16012	0.409047	0	0.336196	7.058	0.702563	0.426884	5.206	1.70716	96.2686	1.19264	9.37861	0.988535	180.668	21.5013	0.527819	0.932448	16.76	1.1966	29.5375	0	0.513451	0.0247508	1.23259	0.0513708	0.0702442	1.01606	20.881	44.2451	30.2164	0.538805	3.07496	1.54689	0.104142	18.4708	2.67536	7.09396	3.07972	0.677458	0.579717	0.646627	10.076	0.436344	3.11839	0.815663	9.66993	39.2976
TCGA-B6-A0IP-01	high	0.241531	0.822694	0.0476445	0.708339	9.37717	0.567227	0.663696	9.64392	2.88247	89.7836	1.43834	14.0687	1.22507	531.227	24.7518	2.55235	0.421195	5.04754	0.721295	8.24347	0.0652297	0.749523	1.27234	2.98545	0.0326271	0	1.29066	6.47921	28.4253	22.8834	1.39846	1.6177	3.16868	0.165359	34.0939	30.4145	3.68475	2.4654	0.45292	0.728235	0.946517	3.10512	0.0866048	3.43796	1.27424	11.4822	807.332
TCGA-A1-A0SD-01	high	1.35825	0.550766	0.121206	0.352565	40.4584	0.745556	0.592745	5.62097	3.42365	101.718	1.63649	21.5458	1.55827	204.119	16.5809	2.71353	1.93196	10.619	1.16363	13.7119	0.0331885	1.42171	1.24348	10.9493	0.0311259	0.0472906	2.46254	10.462	36.0003	66.0521	1.02544	6.07953	2.96923	0.175279	16.646	3.90245	2.45144	3.86163	0.516097	0.785506	0.561166	1.36287	2.73197	12.6984	0.903406	16.2658	49.691
TCGA-EW-A424-01	low	0.947257	0.0560158	0.0246547	0.393106	13.864	0.28374	0.336136	4.60036	1.15574	98.6071	0.157089	11.6732	0.158485	411.155	4.81818	0.709665	0.211351	3.3098	0.309524	4.90345	0.0135018	0.068045	1.19477	0.326142	0.00844179	0	4.21597	4.75194	19.674	26.0208	0.544875	1.06541	0.16494	0.142614	29.3634	12.2123	8.66048	4.30178	0.253904	0.114559	0.0664129	3.3482	0.304745	2.31327	0.670192	12.0447	202.379
TCGA-3C-AALI-01	low	1.05386	1.19654	0.0877733	0.813225	11.4967	0.7489	1.04059	16.6172	4.44864	118.803	2.14381	24.1435	2.64479	178.694	25.6941	1.7545	1.19919	11.594	4.44017	11.9465	0.0480679	2.42248	0.235302	62.0884	0.375671	0.0684923	16.7183	15.5839	50.9469	24.4555	5.12233	5.14764	4.99125	0.660039	29.4246	12.9345	10.8538	10.6979	1.66879	1.85677	1.16741	0.689901	0.0638192	7.84774	1.03905	14.8127	34.7591
TCGA-B6-A0I1-01	high	0.160411	0.00975688	0	0.28684	2.51792	0.0681682	0.127279	0.773178	0.395732	78.6116	0.0912061	2.65913	0.138025	54.425	1.50362	0.377697	0.241587	2.24582	0.317136	2.31854	0.129346	0.0711127	1.00511	43.8017	0.0882238	0	1.47838	2.21956	34.8824	30.4002	0.0889749	0.556724	1.04778	0.0496812	6.79286	64.9578	5.47232	2.0936	3.17231	0.084017	1.44598	0.304722	0.296627	0.605295	1.9393	20.8859	204.938
TCGA-AC-A2QJ-01	low	0.0975426	0.106793	0	0.011253	1.46842	3.7721	0.773959	4.10316	0.334799	254.633	3.85847	58.7388	0.67144	89.1942	10.2915	0.626372	0.251836	37.5902	1.06064	20.1184	0	0.245039	0.064619	1.50901	0.00894118	0	7.16229	41.6336	129.606	27.1712	1.47884	1.69266	0.493264	0.241681	67.9175	9.28069	12.3143	40.582	0.79643	1.36025	0.0527563	0.621452	0.0949333	1.14266	1.00751	43.6541	5.46849
TCGA-AR-A5QQ-01	low	0.332343	2.21934	0.0655581	0.155381	12.0037	2.22441	1.45729	22.963	30.2983	215.02	3.92844	45.2615	2.00174	725.964	35.5794	24.5839	4.23252	25.9257	18.3974	25.221	0.053853	9.08295	0.432609	35.739	0.112236	0.230207	12.339	19.3051	65.3621	37.2803	8.39881	23.5948	11.0291	1.17558	36.5876	29.7942	12.8472	24.952	2.37599	3.45503	1.73284	0.522445	0.548167	4.48232	29.5767	28.4756	9.6982
TCGA-BH-A8G0-01	high	1.12151	4.13227	0.565837	0.557344	26.414	2.21343	1.38957	21.9629	3.99977	90.835	3.49491	39.3278	6.17043	510.26	55.4544	2.06821	0.736256	18.936	3.55187	22.5926	0.0442676	1.4055	0.800119	3.9114	0.138388	0.157693	2.3494	29.9318	60.9985	64.717	4.07535	7.78467	4.83522	1.96384	59.6744	19.6696	11.8763	6.98288	1.809	1.15645	1.44256	1.18247	0.293868	3.38408	2.091	36.1427	789.945
TCGA-D8-A1XQ-01	low	0.388972	1.15929	0	0.397881	16.1625	1.12816	0.993798	21.7141	11.1758	110.881	2.44015	33.2431	2.34282	245.545	33.5749	2.09815	2.68173	27.9157	8.18223	29.3972	0.0133062	3.78213	0.651364	76.5818	0.0665559	0	8.30978	29.2205	44.0068	34.437	4.31262	14.3847	7.99367	0.168657	25.8533	10.5911	5.34711	7.21123	1.39549	3.61279	1.01449	8.40306	0.830324	12.3496	1.1079	20.124	293.592
TCGA-D8-A73U-01	low	0.910941	2.5807	0	1.01857	21.5221	3.77808	6.90823	56.7775	13.0741	70.9064	6.3149	44.9702	8.07178	192.585	81.3438	5.51215	3.06045	29.5223	7.17609	36.1079	0.0898903	6.21543	0.0541576	51.5636	0.494582	2.02375	17.6933	49.5333	84.0998	52.8512	8.77423	15.4834	13.397	1.25331	71.438	19.9605	15.2334	11.484	1.22229	2.89022	5.77011	2.73084	0.238693	5.75983	3.28166	43.3195	1.92141
TCGA-C8-A26Y-01	high	0.177509	0.41316	0.510059	0.372706	8.53164	0.52804	2.11645	2.92802	5.07345	36.5217	1.06311	30.3225	0.74841	26.324	10.5999	1.63129	0.499032	6.24119	2.6531	9.03278	0.0242893	1.35876	0.731699	3.13432	0.0227798	0.03461	2.09009	9.4867	47.6723	17.8182	0.980213	1.82082	9.58239	0.0769675	18.3461	8.3759	5.20571	3.24346	0.395278	1.05214	0.896061	1.84476	0.11287	2.00611	1.05009	9.86038	10.479
TCGA-AC-A8OR-01	high	0.459288	0.0205843	0.135899	0.214732	3.01331	0.48538	0.322229	0.988602	1.07083	77.8626	3.17493	9.27375	0.327593	426.499	4.75836	0.144879	0.509683	7.42459	0.0669069	12.8999	0	0.0750141	0.504438	0.283852	0	0.0353487	2.32644	16.2206	23.0653	39.0506	0.250284	1.2025	0.0891341	0.157221	41.9052	19.6337	7.21569	6.62537	0.1256	0.110783	0	1.65171	0.164685	0.533674	0.238333	22.2574	3.04052
TCGA-D8-A27K-01	low	0.264107	1.33533	0.123732	1.09307	17.7976	2.1237	0.916815	14.1765	2.87532	96.3524	2.96577	15.0107	3.87745	422.227	26.1957	1.13771	0.94468	12.8082	1.85035	18.27	0.0338802	2.23677	0.554961	9.23921	0.0635492	0.0241381	1.641	14.5227	34.6767	43.3503	2.77725	4.22024	4.00496	0.465222	28.9761	8.50385	8.77832	2.53988	0.673882	1.23307	2.24978	1.41829	0.404842	4.36005	1.6546	15.892	809.4
TCGA-EW-A1IY-01	low	0.147801	4.09612	0	0.542535	34.4138	3.07767	2.13438	14.1499	11.642	128.387	7.01323	20.4069	6.6969	245.599	57.6959	3.38228	3.19729	25.9561	8.12598	26.5441	0.620516	10.0766	0.0571163	64.9342	0.258645	1.23785	5.85466	21.3402	70.2778	85.2992	1.93027	11.1141	14.2391	0.466081	12.7091	7.82638	4.60187	2.5628	0.748009	4.59373	2.17894	3.75483	1.1717	9.40772	5.71856	11.1878	17.198
TCGA-BH-A18V-01	high	0.507247	0.975351	0.18398	0.303919	31.0583	0.681446	0.508941	7.19376	5.58993	181.191	2.25145	28.7263	0.911633	328.579	26.2919	3.38339	2.41504	28.3358	5.7744	31.0623	0.0671697	3.65596	0.246607	65.5837	0.230982	0.143566	8.42764	27.2028	49.6279	120.035	2.09654	9.25659	8.20556	0.425692	24.3781	4.89834	21.1182	3.82907	1.05666	3.23204	2.77739	13.6709	0.133771	3.40603	1.04863	26.4659	245.774
TCGA-BH-A0B9-01	low	0.276415	1.41227	0.0167095	0.410437	12.9599	1.62462	1.97108	18.4518	3.32062	48.0532	2.82894	57.7306	2.47046	70.7101	52.1115	4.80969	1.45032	17.2338	6.89795	25.0168	0.12811	6.38257	0.0620232	49.9434	0.286067	0.0651946	15.2297	12.4393	37.5887	12.8657	6.3586	4.60065	11.0669	2.82234	29.6763	9.2493	19.9551	7.6889	1.72743	2.40689	1.9017	1.01421	0.643913	3.17075	1.0403	14.3492	269.834
TCGA-A2-A0T2-01	high	0.161893	0.114882	0.0505637	0.337738	10.2465	0.401321	0.554497	2.95182	1.07372	105.797	0.728719	54.3769	0.121887	101.404	8.58455	0.808577	0.853367	9.62317	2.16577	10.1326	0.0692264	1.04664	0.0990563	4.77016	0	0.0394565	4.92249	7.38833	24.5247	50.0834	0.977788	2.85616	2.4475	0.263236	10.193	4.97789	4.32383	5.94649	0.440615	0.556455	0.629947	0.965981	0.459556	6.16965	0.886763	17.2081	346.146
TCGA-AR-A1AS-01	low	0.233434	0	0	0.154236	4.11803	0.0789093	0.188588	0.216971	0.796672	148.627	1.53238	10.118	0.0319546	342.245	3.72396	0.76313	0.894892	8.01883	0.234948	15.4791	0.043557	0.0878056	0.401838	0.221503	0.0136167	0	1.41394	12.226	28.7697	47.0651	0	2.45503	0.20345	0.0460075	12.6903	18.9598	4.83429	1.7347	0.126015	0.194511	0.120515	0.720667	0	1.8071	0.871794	4.81679	97.4168
TCGA-E9-A1R4-01	low	1.94586	1.64104	0.0701247	0.3173	11.4452	2.90811	1.14312	13.8499	8.31643	74.5361	3.93613	30.6024	4.3387	223.46	38.7716	1.626	4.997	33.535	7.66441	34.955	0.0384029	6.32872	0.997791	20.1395	0.144065	0.164161	8.94408	34.385	77.066	35.8912	5.44843	12.6841	9.23094	0.527324	31.1718	11.4192	15.7262	6.83746	1.09715	3.34414	2.3376	4.21042	0.280429	6.68286	0.491926	17.5113	111.532
TCGA-E2-A107-01	low	0.0748652	0.522756	0.0561181	0.145099	7.73528	0.34519	0.199592	4.07213	0.820673	65.6947	0.647014	9.21917	1.84878	134.727	10.3044	0.269219	0.135301	3.64581	0.393707	7.4689	0	0.433669	0.0173586	2.07078	0.0192149	0	1.28267	6.13532	38.1773	18.8394	0.833277	1.43772	0.960663	0.162307	25.9372	17.9987	6.49249	2.3279	0.522358	0.164688	0.22675	0.263429	0.081606	1.07433	0.123022	22.7852	21.3645
TCGA-A2-A0T0-01	high	0.157889	0.358531	0.0246567	0.223133	7.89639	0.322903	0.496938	4.43931	2.04493	70.1919	1.72812	27.4612	1.28779	478.566	7.66956	1.97145	0.96437	9.94352	2.20326	12.6188	0	0.871047	3.31006	20.8405	0.0253275	0.173163	3.47881	11.7156	43.9753	31.5922	1.54961	4.33812	2.99828	0.171151	7.66507	11.2057	2.28416	4.745	0.429719	1.29041	0.50644	1.51812	0.0717107	8.20605	3.56744	16.4754	19.608
TCGA-BH-A0W4-01	high	0.481865	0.127343	0.031138	0.254949	18.3426	0.469566	0.313782	2.00465	1.98364	158.257	0.519613	9.47004	0.925742	463.352	5.78093	0.896282	0.300296	4.78453	0.436908	10.603	0	0.154689	0.687058	2.66655	0.0319851	0.0242979	0.702921	7.27235	22.5117	94.5246	0.301069	2.17215	0.355359	0.180117	27.6935	4.47288	6.99608	3.06272	0.357673	0.441669	0.188724	2.39986	0.0452803	8.2014	0.955646	11.0721	487.536
TCGA-W8-A86G-01	high	0.285237	0.225541	0.0381804	0.641675	26.3924	0.25758	0.565808	2.33306	1.6827	62.1068	0.289606	18.4632	0.245431	266.716	3.01568	0.427387	0.184107	2.1614	0.169176	5.8102	0.0627271	0.12645	2.49586	0.345572	0.013073	0.0893802	2.06856	4.4017	24.4168	23.9483	0.369162	1.43778	0.300504	0.220854	88.0235	22.9782	18.9813	5.45352	0.438567	0.214757	0.192839	1.53384	0.388649	2.68275	0.401755	17.6301	189.905
TCGA-A8-A097-01	high	0.181516	0.540989	0.085039	0.531368	11.78	0.83525	0.504088	3.8741	2.26576	116.283	3.58641	16.245	0.837051	170.611	13.9529	1.49587	1.54911	14.9121	2.08812	21.2801	0.0116426	1.10309	0.920655	3.71523	0.00727937	0	1.72773	13.9648	25.6966	41.8834	0.70477	3.89795	2.95333	0.147572	14.8959	4.18595	2.97649	2.36385	0.227363	1.13343	0.594155	5.83001	0.262782	9.65168	1.9015	9.25418	47.4093
TCGA-A2-A0CZ-01	low	0.142326	1.0773	0.0592701	0.344809	18.5547	1.04669	0.632407	13.517	1.8404	154.472	2.21191	18.4504	3.14324	242.849	24.0588	2.4169	0.650993	9.26698	2.03533	16.2829	0.064917	1.17778	1.6928	8.04683	0.0405884	0.0462503	2.22441	9.60512	29.7757	54.4702	2.2923	3.82361	4.31506	0.4457	24.8926	15.8536	2.57144	4.33432	0.950798	1.44224	0.92801	1.527	0.129284	8.55369	2.0789	23.0592	76.0637
TCGA-A2-A3XV-01	low	0.0301659	0.111313	0	0.0324809	3.02379	0.0822573	0.223397	0.822461	0.196294	32.1746	0.297296	8.54074	0.317963	88.8109	4.89466	1.38611	0.100959	2.28584	0.556628	4.93065	0	0.176821	0.0738299	0.41982	0	0	0.404109	4.4795	16.1675	7.21225	0.624666	0.6049	0.266956	0.544995	17.5025	2.38012	1.34279	15.5527	0.208985	0.0967735	0.0697935	0.719977	0.109607	0.729407	0.69398	4.33587	0.101182
TCGA-A2-A0ST-01	low	0.618715	7.63306	0.0848382	1.03585	21.1385	4.88183	5.07927	70.6338	15.1374	55.2133	9.30094	104.042	12.7022	436.011	131.233	4.38656	3.78788	33.1615	17.313	31.8146	0.0774342	14.0488	0.618153	195.63	0.571292	0.154471	28.5999	25.8039	135.81	31.0467	13.5153	20.6876	32.6408	2.09384	45.6448	22.4825	10.562	12.1421	4.03246	9.14974	5.50379	4.89009	0.801907	2.79616	2.33097	46.5535	180.413
TCGA-EW-A3E8-01	low	1.81698	2.36324	0.0466435	0.271353	22.1027	1.65667	1.00919	29.9017	4.78415	78.5725	4.96028	31.1811	5.34077	296.943	59.4209	3.3192	1.91178	15.6669	9.3176	21.8565	0.229893	4.09369	0.283748	19.1601	0.359343	0.0363974	6.50196	19.1404	60.3579	40.4464	8.27888	6.46441	13.5189	1.86167	111.152	66.9154	17.3328	24.3355	2.0415	2.39546	1.30356	1.89929	1.05134	6.09363	2.39268	27.1221	121.071
TCGA-A7-A4SD-01	low	0.506178	2.37067	0.0395235	0.374703	33.6089	1.97628	0.726282	15.8708	8.91534	102.517	2.39835	23.0084	2.25482	128.863	16.0593	3.98178	3.23991	14.2769	9.19415	22.1726	0.0216445	5.78133	0.220059	191.109	0.230059	0.123366	27.7926	22.4059	116.15	33.149	8.89857	7.29538	8.18125	2.01188	33.958	15.5151	20.2951	5.47633	1.5655	3.52798	8.99633	1.69135	0.20116	6.38572	1.17834	27.5169	61.97
TCGA-3C-AAAU-01	high	0.548977	0.160695	0.096447	1.32999	5.48964	0.293439	0.457369	3.78868	1.55857	141.489	0.585256	24.674	0.826638	466.348	6.20424	0.359872	0.654542	4.07324	0.237418	7.47577	0.0352119	0.0887288	0.97455	0.716262	0.0220157	0.0250869	0.762032	6.69442	17.5601	25.3201	0.399657	0.873256	0.442807	0.223158	52.431	70.9039	7.04804	4.6745	0.674902	0.14152	0.292277	0.603653	0.0467505	3.73336	0.676577	4.67473	0.0690512
TCGA-LL-A6FQ-01	low	0.0433186	0.0614792	0	0.0699644	2.09687	0.139599	0.4812	1.53538	0.368612	135.147	0.40229	7.61407	0.086971	76.9986	6.32369	1.81739	0.449432	6.34614	0.459611	12.1632	0	0.209108	0.0837003	1.26225	0.0185303	0	2.35176	6.10211	82.7049	11.8949	2.24257	0.935462	0.276865	0.313047	51.5396	459.904	4.24216	5.57767	0.514464	0.383816	0.0182226	0.183147	0.0590237	1.17267	0.830468	7.16156	12.8298
TCGA-LL-A8F5-01	low	0.792411	0.568227	0.0260519	0.0785862	6.80677	0.609978	0.617714	22.7987	2.6721	57.6621	0.758818	64.7463	0.669864	169.789	10.3946	1.62475	0.530407	6.12392	3.67467	8.13836	0.0856018	2.08513	0.402921	18.2107	0.0356808	0.0609873	12.0562	8.14885	25.1617	17.4465	4.04827	2.52499	3.4755	0.210975	19.4514	34.8096	7.48047	12.2106	0.567543	0.936558	0.385971	0.77357	0.151537	1.2167	1.1879	16.9048	15.6256
TCGA-AC-A3W5-01	low	0.652197	1.42229	0.0298097	0.436764	21.7713	1.31312	0.830509	17.9553	3.61889	143.1	2.63195	33.0497	2.65876	120.589	32.0652	4.0519	2.17212	15.3324	5.56961	32.7277	0.0163249	3.89972	1.5368	16.0432	0.193931	0.0465229	5.53491	23.9856	76.2128	48.9088	4.96161	5.55759	8.03577	1.82779	27.8828	18.9371	7.94721	14.3034	3.08174	3.03999	1.84688	1.00231	0.758604	12.3668	5.5677	22.1741	85.1076
TCGA-D8-A27L-01	high	0.727796	1.33304	0.0772002	0.720809	26.5589	3.02282	1.08304	15.135	4.85616	133.907	3.95071	26.1673	2.12977	237.599	22.0019	6.6253	1.68207	15.192	4.00983	18.7272	0.295944	3.30964	0.217571	4.99869	0.158601	0.281128	1.91702	17.394	43.5189	60.0864	2.3815	6.16383	9.84334	0.297708	28.6174	8.63586	11.6067	7.90153	1.75317	3.51164	1.81095	24.8449	1.53426	8.04469	3.45245	20.0393	350.062
TCGA-E2-A1IJ-01	high	0.268924	1.145	0.302374	0.499494	28.2007	2.07993	1.40404	15.6724	2.76623	112.329	2.82873	27.5969	4.7378	215.618	36.1528	3.38474	1.40405	13.8298	3.72168	23.6653	0	1.78033	1.57963	8.38582	0.0690222	0.157301	2.73037	20.4624	44.1372	59.9429	3.34128	4.16888	6.78263	0.816234	31.0565	18.6596	8.93579	7.67242	1.37734	2.21842	3.08836	1.18833	0.512992	8.35435	2.20954	27.7427	452.209
TCGA-E9-A229-01	low	0.194373	0.768469	0	0.98665	20.5899	1.56941	0.678597	7.75051	3.25237	157.375	2.35242	25.6674	1.777	116.383	25.3805	4.78466	4.01467	26.4555	2.78602	31.0604	0	3.41802	0.219975	7.13709	0.0178171	0.0203025	3.39187	20.2835	93.306	68.8424	1.99453	8.99457	6.69619	0.300999	22.1221	8.98906	6.63092	3.20444	0.824439	3.63953	1.14764	1.17588	0.378347	16.6503	2.12174	11.9248	18.9441
TCGA-A2-A0CL-01	low	4.32199	11.9798	0.163953	0.960878	34.3598	4.02097	1.7688	53.2056	12.6255	83.2591	19.9078	55.195	10.5129	291.805	159.937	6.44966	6.72876	55.4586	25.3538	43.7572	0.179574	28.978	2.29229	76.5715	1.08907	0.255876	33.884	42.6385	107.587	59.0412	13.9275	18.3603	43.9386	4.43843	39.5709	14.2933	13.9651	18.314	5.66283	9.34231	3.32338	2.19075	3.64779	11.603	2.73157	54.1228	63.8794
TCGA-A2-A0YG-01	high	0.180802	0.377903	0.0308016	0.199102	10.1812	0.721189	0.383426	2.48715	1.38219	180.245	1.36444	8.90066	1.08899	58.2587	7.42401	0.689579	0.709625	7.57257	1.66052	11.4166	0	0.884106	0.793969	4.78226	0.0105465	0.0240355	0.938694	8.50593	35.6268	39.6874	0.531817	3.19452	1.9273	0.213805	14.9443	25.7846	2.44026	3.55653	0.317209	0.670413	0.44597	1.23068	0.111978	4.5748	1.05336	5.99414	18.2594
TCGA-AQ-A0Y5-01	high	0.433772	0.0527678	0.0290313	0.112595	15.4492	0.944722	0.17209	0.696926	1.81454	97.4054	2.15804	14.4058	0.513201	304.893	6.61908	0.278548	0.684394	13.7425	0.964774	14.0848	0	0.496771	1.34701	2.08189	0.0198807	0	0.95028	12.2202	13.3527	123.828	0.18045	5.50208	0.525538	0.134345	9.50318	3.66696	1.6672	2.6817	0.471464	1.37736	0.185731	1.3818	0.0422169	9.96737	1.96018	9.98854	202.996
TCGA-BH-A0DS-01	high	0.511656	0.68259	0	0.261688	11.1123	0.621497	0.928334	6.97504	1.1781	69.7457	1.86187	15.6172	1.30975	182.646	22.2775	1.02219	0.428101	9.85644	1.39257	24.5113	0.297551	0.582185	0.283405	3.71613	0.0109435	0	1.64141	17.7664	47.3673	43.3073	1.16989	2.22957	2.57841	0.369754	20.8366	45.6735	4.64888	5.8773	1.02542	0.797257	1.19456	5.36621	0.278863	3.92669	1.70958	11.0065	119.481
TCGA-AC-A3TM-01	low	0.266927	0.11365	0	0.0718528	3.60182	0.408045	0.247094	12.5843	1.28043	109.754	0.430012	13.9535	0.714548	135.9	14.4822	3.19962	0.163781	4.86935	1.12874	9.28139	0	0.613579	0.320916	1.91546	0.0285457	0.0433703	3.52876	8.31989	67.7258	12.4092	2.47583	0.789156	1.15923	1.28599	64.0871	154.17	13.2331	14.3562	0.473314	0.394176	0.318146	0.794833	0.0202056	1.2394	1.90071	15.5491	174.468
TCGA-AR-A255-01	high	1.04057	1.55065	0.121875	1.313	26.8076	1.88626	0.993358	7.14809	5.24925	131.85	4.0121	20.7919	1.88514	216.228	29.6976	1.55915	4.27703	24.2299	6.14276	33.2064	0.0834291	5.02867	0.188493	8.99446	0.208651	0.0713272	4.86629	18.8521	128.039	68.1711	1.47299	9.98782	8.4892	0.140996	13.8001	8.11208	3.67829	5.21199	1.01375	2.19069	1.2106	3.04013	0.908296	12.0505	1.54961	12.6177	60.1251
TCGA-B6-A0WY-01	low	0.44183	0.700577	0.0856528	0.332195	30.9549	0.883767	0.287712	6.72931	3.40887	167.506	0.987534	26.4586	1.8353	221.112	14.9022	0.77616	0.979009	10.0671	1.18074	14.6835	0	1.32381	1.19519	9.00477	0.00977588	0.155954	4.41496	9.73003	90.1956	73.2984	1.41971	5.0409	2.69656	0.495456	19.7499	6.2226	2.81247	6.17817	0.983868	0.795983	0.874833	2.20047	0.456701	2.94313	0.876248	21.1844	69.755
TCGA-BH-A1ET-01	high	0.10612	0.542195	0.0198867	0.411351	15.6833	1.82304	0.88412	5.01269	2.21504	68.3805	1.24296	11.3927	0.942783	164.128	16.8086	0.381615	1.38513	14.4315	1.43924	13.8031	0.0435627	0.955011	0.287064	5.10908	0.0408553	0.0155182	1.07743	10.3377	33.5752	62.0081	0.727923	3.03236	1.96433	0.092027	17.3525	11.0819	2.13403	1.37774	0.393849	0.622516	0.763361	0.620897	0.549458	4.98691	0.627773	10.8547	61.6356
TCGA-AR-A24K-01	high	0.755248	0.0818521	0.025733	0.964759	4.14701	0.183817	0.167792	1.4882	1.28877	66.9634	0.281073	9.06193	0.20677	776.66	2.82876	0.658403	0.386042	3.73204	0.266051	6.17768	0	0.340901	0.143276	0.179161	0.017622	0	0.363067	4.08588	7.40786	32.8819	0.0888603	0.937268	0.749377	0	19.3722	28.4246	5.92191	0.704303	0.0917339	0.641902	0.173294	4.13513	0.187102	4.22258	0.812327	3.06074	639.549
TCGA-B6-A0IJ-01	low	0.210975	1.86498	0.075307	0.308296	13.1044	1.15059	1.31688	20.1325	4.59375	57.6761	2.66759	27.5664	2.75324	239.465	49.8998	5.7202	1.13983	22.422	5.38062	27.6951	0.0618614	3.59566	1.59953	120.985	0.238513	0.205676	13.3345	32.3664	55.9716	62.4043	8.19151	5.63688	11.8098	0.762319	31.9703	20.3996	5.12965	6.11897	1.59583	7.66599	0.95089	3.55149	0.0958214	1.79815	0.66035	22.2288	35.2611
TCGA-D8-A1JN-01	high	0.221588	0.528335	0	0.536834	5.49596	0.543809	0.393838	5.21079	2.0963	46.9772	1.2347	5.45743	1.80178	293.092	14.1	0.464825	0.422717	5.52981	1.04264	8.38384	0.0454812	1.10021	1.8068	2.94893	0.0284364	0.0324032	3.06999	7.59532	18.3203	14.0383	1.14714	1.71754	2.48389	0.14412	36.5184	0.617063	5.62226	1.34962	0.509881	0.974898	0.685124	0.235724	0.0301925	2.53338	0.436947	7.87407	51.6406
TCGA-A7-A26F-01	high	0.765373	0.60601	0.0754888	6.3001	8.61072	1.24823	0.566805	3.13014	7.91418	35.933	4.16088	8.11923	2.56781	541.822	11.1054	0.965728	5.63539	13.5122	6.67117	17.9835	0.0413405	4.40299	0.0726456	17.7295	0.577261	0	2.30056	16.911	28.8807	80.7397	0.990568	13.0952	3.3173	0.203776	8.29733	2.7421	11.6131	1.52806	1.13622	3.18149	5.82079	2.79092	0.164662	1.52457	2.42713	7.80357	78.421
TCGA-A2-A4RW-01	low	12.3453	0.717928	0.0564262	1.14285	13.5046	1.83619	1.27102	12.499	1.65036	163.34	1.90034	19.8706	1.45087	541.974	19.757	0.631627	0.332552	6.75364	1.58347	10.3722	0.0309011	1.37044	1.12868	6.56072	0.251165	0.0440311	5.92312	14.2711	38.0429	81.0237	2.96171	4.18007	4.81858	0.71807	36.1475	8.87408	13.1509	8.15618	1.05045	1.20054	1.29197	0.923982	0.574378	9.63896	0.494788	21.6453	89.8357
TCGA-E2-A14O-01	low	0.0130598	0.122331	0.0244737	0.116012	3.62519	0.0679863	0.203103	1.57561	0.578531	49.6164	0.586617	5.46387	0.255647	79.5611	6.93509	0.665321	0.472051	3.3251	0.560284	9.47682	0	0.135091	0.0908432	2.74335	0	0.0190976	1.57457	6.39393	27.0454	10.4607	0.270438	0.92162	0.972748	0.141568	16.4592	13.8805	2.30825	1.549	0.310204	0.323201	0.782866	0.272516	0.106768	5.04568	0.686734	3.69585	5.74282
TCGA-AN-A0FL-01	high	0.0667141	0.0908956	0.0250041	0.0969757	4.06384	0.257993	0.207504	0.245556	0.571032	33.8014	0.599329	5.16097	0.180822	378.4	2.93188	0.0799692	0.214347	1.53681	0.203119	3.13949	0	0.0828112	0.175311	6.91124	0.0171229	0.0195115	0.437451	2.19736	44.2315	18.8178	0.103612	0.83354	0.295196	0.115708	17.0304	0.340598	1.98094	1.56118	0.475389	0.0794937	0.143128	4.27459	0.072721	0.568104	0.109628	9.98094	114.996
TCGA-AO-A03V-01	high	0.222434	0.331471	0.0694726	0.284411	8.45647	0.592755	0.452996	5.79925	0.779374	212.904	0.853681	13.0519	1.08854	110.161	11.0594	0.388833	0.390831	4.25122	0.564355	6.94344	0.0570686	0.920348	0.107447	3.16818	0.107044	0	2.19562	5.39125	47.1483	47.4386	0.863642	1.32953	1.55836	0.160745	26.0786	4.94675	3.77123	5.13983	0.756735	0.280334	0.526332	1.58508	0.176795	6.00688	1.40114	10.8698	4.17807
TCGA-E2-A106-01	high	0.146907	0.0555988	0.0305889	0.237271	9.8801	0.121391	0.181322	1.63552	0.355415	132.679	0.482607	8.58147	0.172052	331.576	3.56182	0.293492	0.0655556	1.83059	0.135538	3.21083	0.0167516	0.151961	0.258623	0.638909	0.031421	0	0.638736	2.433	26.1304	27.9104	0.401388	0.41544	0.325017	0.0707761	22.1462	3.2955	2.69266	3.55813	0.169625	0.127172	0.133897	0.193679	0.133445	1.69887	0.563276	5.20983	0.427052
TCGA-AO-A0J2-01	low	0.0313338	0.818249	0.0782916	0.345819	8.05349	0.248558	1.58951	4.76274	13.5589	64.3279	0.623551	11.114	1.36827	155.947	13.2124	1.22068	0.692127	7.68229	4.42306	12.1698	0.0535942	1.9231	0.286572	43.4302	0.033509	0.504021	7.90906	8.80442	95.3649	37.5643	2.85224	3.61284	5.86164	1.90208	22.0351	5.28386	4.26637	2.82919	0.550442	1.21582	0.527241	1.71365	0.0569252	1.68	1.18425	7.10602	43.3324
TCGA-AO-A1KR-01	low	0.0170074	0.17379	0.095614	0.206016	5.0051	0.0758882	0.623451	4.90361	0.689554	42.5617	0.16439	12.3781	0.665842	104.279	5.63161	0.917391	0.324444	1.95889	3.24807	3.64958	0.0174539	0.457405	0.611227	17.1306	0.0218256	0.0497404	7.05087	1.44315	172.979	8.00587	4.68843	0.62961	2.82203	0.884922	9.9079	22.4964	4.62249	4.87947	0.366096	0.420894	0.429263	0.194841	0	0.697311	4.13619	5.87482	38.7454
TCGA-BH-A0HN-01	low	0.0745505	0	0	0.105357	2.92207	0.388092	0.289848	0.914664	0.503768	49.8313	0.0953726	4.79618	0.0561283	168.123	5.432	0	0.205842	10.8839	0.309515	8.84081	0.019127	0.0192788	0.144047	0.38907	0	0	1.51775	7.54328	27.4122	31.244	0.144728	0.32342	0.137446	0.0404061	49.123	96.4922	5.56335	1.1949	0.0830047	0.0597903	0.176404	0.259271	0.0507894	0.455553	0.275635	8.13445	8.30809
TCGA-E2-A3DX-01	high	1.02648	3.01498	0	0.997132	15.562	1.52675	1.35509	35.622	2.34563	104.085	4.44916	29.6166	4.07694	661.435	69.1461	2.00613	0.985815	15.6466	6.6087	12.3773	0.0610686	3.70859	0.327687	8.42382	0.162274	0.369822	3.85467	21.4598	45.8782	66.257	9.80011	7.76182	11.7608	1.77387	39.9848	11.4615	5.90141	6.79562	0.960687	2.05897	1.33296	0.462594	0.36486	4.68017	0.708927	48.2368	1317.35
TCGA-E2-A10B-01	high	0.242578	0.461733	0.0267402	0.380267	17.8791	1.00812	0.744991	6.39007	2.28202	91.8453	2.24736	16.8283	1.33215	137.625	15.4595	2.52289	1.00288	9.76018	1.38232	15.3235	0.0146439	1.3727	0.110284	3.01602	0.0549353	0	4.18024	13.8606	58.8118	34.4145	1.36661	2.82282	4.4618	0.154678	17.066	16.5236	4.19214	4.48271	0.752005	0.954765	1.31456	2.95418	1.14711	11.881	1.45377	15.2366	5.4993
TCGA-A7-A0CJ-01	high	0.336513	0.229244	0	0.475568	4.86514	0.275284	0.31774	1.44504	3.53727	62.1187	0.497469	8.36758	0.836078	167.849	14.2239	0.756325	1.41906	9.65579	1.88611	12.3679	0	1.34015	0.201566	6.01506	0.0107962	0.0246045	6.51287	8.63215	44.808	22.1175	0.718616	3.09495	1.00508	0.693078	25.0461	2.49893	2.00899	3.04743	0.299739	0.408686	0.711334	2.6642	0.687774	4.09937	1.023	7.01962	18.861
TCGA-A8-A06O-01	high	1.20984	0.654624	0	1.01772	6.67259	1.22776	0.503977	6.54561	2.66835	75.6502	1.6624	8.91358	0.834969	168.352	15.1729	0.528725	0.695935	9.65146	2.05801	15.3128	0.0388002	1.78594	0.160714	3.3872	0.080864	0.0184289	1.71936	13.318	32.3877	27.6805	0.668731	2.95963	3.70827	0.191254	7.32557	25.5021	1.14836	2.60573	0.673519	0.669972	0.580505	1.04158	2.85047	6.01172	1.01474	7.99322	9.13053
TCGA-BH-A18N-01	high	0.230006	0.135595	0.0331558	0.571517	17.4167	0.407891	0.157231	1.5557	1.16901	82.9583	0.7746	13.296	0.0532828	1010.3	6.07456	0.742283	0.941503	8.97361	0.342794	11.4733	0	0.164714	0.656372	0.692524	0	0.0258725	0.729761	8.31648	15.001	46.5475	0.0915941	1.71934	0.404483	0.153431	24.9375	7.34939	2.00134	6.55075	0.131328	0.243254	0.133969	0.361952	0.144644	4.84075	1.33738	10.3339	6.69408
TCGA-D8-A73X-01	high	0.233204	0.212767	0.062431	0.860914	16.847	0.879532	0.610622	4.83677	3.86459	70.0107	1.12705	13.7802	0.777553	360.337	14.7679	1.64728	0.351217	7.70797	0.806835	14.1568	0	0.70645	0.167364	0.93453	0.0213765	0.0243584	1.7793	10.4056	25.2314	32.5965	1.16416	2.40881	1.10558	0.433356	52.2368	3.16974	10.7689	4.67227	0.506934	0.717591	0.9775	11.225	0.0680896	3.66436	0.793793	10.6817	660.74
TCGA-EW-A3U0-01	low	0.699622	4.84729	0.119188	0.654868	23.7237	2.54235	2.70243	47.4054	9.92086	232.994	7.63938	51.838	6.10537	557.614	75.4825	3.90724	2.3947	26.7159	13.1149	34.9138	0.16318	8.60207	0.952413	70.0998	0.826408	0.930064	24.8881	40.6899	103.94	39.5321	14.5699	12.4901	20.3565	4.6882	39.6902	18.6708	12.7401	19.1141	6.36151	5.37056	4.51492	2.843	2.03653	6.59452	2.06414	36.1835	143.263
TCGA-AN-A0FY-01	high	0.265155	0.365565	0	0.836117	8.40525	0.600962	0.280519	3.22738	1.87708	61.0653	0.883031	14.1931	0.760505	420.197	8.47752	0.302702	0.58316	7.01634	1.88718	12.2164	0	1.03181	0.297641	3.04768	0.0243053	0	3.53872	8.82503	23.4189	28.8725	0.473903	3.00907	2.04854	0.109496	19.4772	4.10214	16.1472	3.66304	0.656054	0.758043	0.493968	8.05916	0.20645	7.26759	0.995918	8.36941	161.701
TCGA-C8-A12O-01	high	0.112006	0.654017	0.0599702	0.258431	16.8615	0.690171	0.97759	8.7033	2.73914	127.902	4.13037	20.0071	1.08422	382.871	19.0691	7.00068	3.48619	24.9122	2.98941	30.7517	0.0492628	2.25098	1.29232	6.61788	0.0718686	0.0467966	2.89373	21.9472	29.5229	93.9349	0.931893	5.12751	4.40142	0.520344	14.4967	17.2291	2.58924	3.66742	0.653229	1.78926	1.44379	2.35029	0.10901	5.48805	4.2595	14.4527	74.386
TCGA-EW-A1OV-01	low	0.73872	5.75823	0.141984	0.917781	20.5933	2.01436	2.39868	49.9649	7.15354	53.1985	10.9421	47.9963	11.4087	166.009	100.498	4.76804	2.20609	18.0848	7.15628	17.6491	0.0971944	6.95559	0.32207	27.2589	0.303847	1.19104	14.9843	32.0503	56.2343	40.7315	13.2134	11.5919	23.4535	1.51941	23.2264	10.2417	9.92439	12.2653	4.20385	6.05916	3.98003	0.945496	2.89059	7.60186	1.96091	29.1338	14.2569
TCGA-A8-A08P-01	high	0.197275	3.22231	0	0.275173	16.9628	2.48072	2.15157	9.86487	9.25068	85.3486	3.85444	30.7487	6.40013	234.935	38.2854	3.17085	2.52091	43.6318	9.25758	42.9068	0.0368099	7.95842	0.533645	46.7278	0.138089	0	11.4371	45.0729	69.6937	63.6745	3.85299	14.9589	11.0964	1.04978	19.235	26.4274	4.67713	5.95021	1.97016	2.70406	2.99883	2.14263	0.0488722	7.70659	1.85661	16.3036	81.3343
TCGA-C8-A26Z-01	high	0.358397	0.140857	0.568299	0.63451	12.0459	0.440804	0.275623	2.70596	0.869376	114.643	1.05023	7.13809	0.269833	629.227	4.96408	0.330465	0.332163	3.71851	0.362455	6.16248	0	0.256657	0.442132	0.935216	0	0	0.714342	4.87109	12.9711	28.1992	0.303285	1.51495	0.518446	0.0298846	17.8778	12.0276	2.08983	1.19307	0.163709	0.195837	0.217449	0.281998	0.262949	7.17334	0.656887	4.71329	176.393
TCGA-E2-A1LG-01	low	0.129173	1.56994	0.044012	0.227595	63.0955	1.51081	0.195668	3.00157	3.2887	37.3616	0.380578	9.45509	1.23776	33.9701	6.77338	0.175952	1.53275	4.79321	1.54387	5.42663	0.0120513	0.753113	3.19926	118.924	0.0452093	0.017172	1.76354	5.45422	12.3604	8.50467	1.74778	1.75248	1.23839	0.432796	8.10959	3.35186	3.67133	1.22341	0.261493	0.635041	0.207474	0.163358	0	1.22219	0.289448	31.0188	31.2898
TCGA-AR-A0TY-01	high	0.0790313	0.583252	0.0246838	0.138281	7.58344	0.528966	0.131687	3.79775	0.771401	201.114	3.50497	21.2528	0.813191	26.9992	8.20056	0.197362	0.290951	3.67303	0.309889	6.08696	0.0135177	0.109	0.0407212	0.859282	0	0.038523	1.22589	6.08114	11.5961	37.9131	0.409138	0.975243	0.767392	0.142782	6.7757	80.6964	1.37614	1.83675	0.185764	0.21128	0.0914255	0.30719	0.233316	3.39611	0.129868	6.06402	4.78478
TCGA-AQ-A54N-01	low	0	0.0582907	0	0.11056	0.43985	0.254536	0.0253469	1.95966	0.462566	51.6135	0.363263	16.1387	0.206151	71.4216	5.5013	0.478648	0.389467	6.15533	0.757867	5.45478	0	0.212425	0.185172	2.82822	0.014641	0	7.93941	7.08237	25.6413	19.4866	1.89001	1.08228	1.16108	0	38.4406	3.91838	32.2632	3.07209	0.135495	0.219601	3.77225	0.429453	0.0621806	0.449779	0.637417	4.18059	163.96
TCGA-A7-A26E-01	low	0.12914	0.192444	0	0.425842	5.02026	1.41657	0.466225	0.748201	0.824171	9.55718	0.69143	5.45384	0.324094	73.9017	8.8184	0.419245	1.4803	8.78533	0.357438	14.5346	0	0.745838	0.0706987	0.730131	0.0138105	0	0.102433	6.39824	2.42057	29.6692	0.125353	3.31166	0.666655	0.0699935	5.20372	0.82413	0.42268	0.448472	0.175737	0.207143	0.156183	2.0915	0.586532	4.20021	0.212208	3.51644	125.605
TCGA-BH-A1FR-01	high	0.140754	0.759099	0	0.341	11.456	0.819961	0.781776	7.19549	1.54999	86.7193	1.52056	18.9255	1.9075	690.455	22.1583	1.5466	0.965701	10.8553	0.389583	19.827	0	0.800781	0.326358	3.79532	0.030105	0	3.10127	14.8247	40.6662	34.6562	1.27517	1.87259	2.09333	0.203435	30.3195	2.5042	4.14624	5.30165	0.417909	0.548304	1.24341	0.719872	0.383568	2.66353	0.848074	21.9558	4.1782
TCGA-A2-A0D2-01	high	0.642815	1.79268	0	0.428265	8.63262	0.513903	0.963987	10.2528	1.94263	184.835	1.68126	24.8639	1.74229	776.631	23.3698	0.818691	1.58125	14.5479	6.00481	18.1652	0.0329846	2.62648	1.31036	15.0755	0.185608	0.141	8.02209	13.6813	43.7144	29.7584	3.68138	4.55488	6.5301	1.04521	10.6124	8.27906	3.09282	2.83336	2.01592	2.34941	0.709824	3.00488	0.19707	2.11606	0.290483	18.3976	63.1148
TCGA-B6-A0IC-01	high	0.154327	0.0219026	0	0.321954	2.21465	0.162591	0.0571441	1.2623	0.646953	61.9948	0.219367	4.62927	0.0774607	72.7423	3.37539	0.115618	0.335724	5.08047	0.0533938	6.77827	0	0.013303	0.213703	0.234912	0.008252	0	0.544051	5.04716	19.0283	10.3789	0.0665781	0.29756	0.0663896	0	42.2734	24.5321	2.9903	1.07188	0.0477299	0.495087	0.105495	0.478835	0.0175232	0.588132	0.0845322	5.57551	14.8951
TCGA-D8-A1Y3-01	low	0.110836	0.320895	0	0.0626541	5.14193	0.478072	0.603291	4.98611	1.9473	89.1468	0.516753	10.9889	0.467302	208.776	37.5125	1.36178	1.81391	23.4825	3.12909	29.9908	0	2.05221	0.248422	6.91233	0.0782295	0.0324154	12.1322	22.4047	128.914	6.78978	1.62095	3.88514	3.14689	0.24029	23.5327	83.0775	2.30721	3.25097	0.510072	0.80256	0.258766	0.421742	0.453057	2.69164	2.96871	7.37258	14.9225
TCGA-AR-A2LQ-01	high	0.327095	1.09673	0.229863	0.396221	33.0765	1.04903	0.590445	8.15171	2.11822	122.766	2.73157	22.6573	0.861932	202.306	13.9755	0.183789	0.307889	13.0745	1.07509	17.1436	0.0419604	0.507523	0.339708	2.24053	0.10494	0.0298949	0.908078	19.2873	30.4813	119.208	1.03188	5.5815	0.78397	0.354569	15.7744	2.22974	2.02343	2.9818	2.35205	1.46157	0.49019	0.752803	0.612815	3.98142	0.739058	32.2788	278.37
TCGA-E9-A248-01	low	0.316573	5.78462	0.074156	0.76695	15.1544	3.21753	2.54955	41.6726	12.6372	44.5056	8.17483	29.3421	7.54756	454.572	71.152	2.095	1.96008	21.2298	7.30183	24.6803	0.0541474	7.95465	0.983789	33.4734	0.118492	0.347198	11.5927	22.6948	39.1604	45.2742	5.7019	11.75	17.1692	0.714922	20.1947	5.50981	7.30489	3.82669	1.56655	4.03813	3.22939	0.917478	0.71891	4.60736	0.780309	17.9869	45.8449
TCGA-B6-A0RI-01	high	0.295256	0.105862	0	0.715308	9.3661	0.300473	0.207147	1.23928	7.43229	154.784	1.14863	10.206	0.280794	356.08	7.70663	3.86517	0.998562	14.5073	0.537644	23.9423	0	0.369712	0.384334	1.23678	0.00997113	0	0.756002	15.034	34.6935	78.5862	0.362017	3.07416	0.458403	0.10107	23.6316	6.45507	7.38522	3.13833	0.311437	0.719298	0.421639	1.41151	0.127043	9.26305	1.91518	6.69172	26.5985
TCGA-AN-A0XP-01	low	0.0938615	0.159854	0	0.909581	15.2587	0.24431	0.243285	1.15159	6.47181	85.8731	0.364679	24.7469	0.306225	202.756	6.6839	1.73454	1.57067	6.2273	0.519586	13.2658	0	0.242727	0.0846345	7.85805	0.0100377	0	4.58285	8.22657	152.153	46.7229	0.283449	3.92718	0.553758	0.13566	21.2948	13.3231	2.54372	3.86136	0.1974	0.136217	0.266518	0.63366	0.298412	8.20247	1.69661	9.04578	7.13085
TCGA-GM-A2DB-01	low	0.0949897	1.82806	0	0.0920514	7.83704	0.296696	0.569799	8.04149	1.32656	62.1972	1.23141	14.0669	2.31714	147.202	19.7709	1.13863	0.515015	5.35523	2.7869	7.31309	0.077987	0.805714	0.0734158	171.898	0.158471	0.166686	2.63207	6.72399	63.5959	10.0033	2.28665	1.4066	4.16107	0.329498	30.6007	10.4045	9.83455	6.60768	8.68656	0.949019	0.791184	0.528567	0.0517713	1.91736	4.24568	7.14993	22.3092
TCGA-EW-A1IZ-01	low	1.55178	3.8541	0.0605833	1.38369	16.4523	3.04135	7.05674	54.1419	4.56337	41.0514	5.44092	50.1975	4.91669	177.597	92.3242	3.53613	1.62297	21.0677	11.1851	25.0567	0.0331777	7.79177	0.074959	47.7901	0.425248	3.64018	29.2503	20.7909	55.7013	20.0076	25.4393	9.01347	31.1011	5.64212	45.9512	106.87	19.5036	22.6959	2.75962	8.11918	2.73352	0.641529	0.572645	3.42846	2.76245	27.4466	18.9655
TCGA-A2-A04V-01	low	0.823761	0.226279	0.0248985	0.439912	15.35	0.424878	0.206628	1.3856	1.24697	83.6541	0.506145	10.593	0.620201	269.703	9.00177	3.78249	0.333502	8.59126	0.202261	12.2548	0	0.233641	0.960138	1.56016	0.0426264	0	2.65577	9.19734	20.5223	29.5474	0.275132	0.999097	0.783865	0.0864146	18.744	4.40908	1.54466	2.04439	0.404347	0.407968	0.360499	1.88092	0.181035	3.8447	1.24447	7.38819	19.934
TCGA-E2-A1II-01	low	0.239367	3.58741	0.0448566	0.695887	18.3337	3.54244	4.4405	41.8984	17.1634	57.7881	6.38303	66.3976	5.37045	136.033	84.9954	7.67525	4.13372	44.4746	16.795	51.9059	0.0982606	15.5246	0.138751	175.048	0.721872	0.560048	54.681	44.6983	82.8623	15.9551	12.4228	13.7627	30.5917	7.68036	25.9192	6.77681	7.74681	9.36129	2.3986	8.85276	3.26245	1.79225	1.23937	9.11585	3.10737	21.509	8.18934
TCGA-BH-A0C7-01	high	0.553194	0.873197	0.0252846	0.599279	8.32291	0.963276	0.359713	4.05575	2.33002	127.124	1.31951	10.033	1.74724	558.85	12.5591	0.687365	0.54188	7.29314	1.04566	10.8956	0.0138468	0.809491	0.703898	3.20393	0.0432875	0.0591912	1.69809	8.36833	89.3252	49.6747	0.820734	2.79403	2.34827	0.468026	13.1699	12.7749	3.07365	2.70325	9.17381	0.655452	0.519338	0.391955	0.404453	8.181	3.68047	8.92776	37.6351
TCGA-PE-A5DE-01	low	0.426761	7.97838	0	1.83282	24.555	3.07276	4.22348	59.8962	9.00095	74.3091	6.08824	44.5291	9.78517	187.533	96.2014	3.31347	1.92818	23.4402	8.26842	27.4223	0.159261	3.35096	0.0749627	79.3446	0.298726	1.13466	21.9721	26.2498	98.8184	37.1389	19.8335	8.77453	18.7689	4.28962	74.2905	23.6333	11.276	13.3073	2.41898	3.0404	3.08453	0.761936	1.03081	4.83321	1.17941	36.0389	1.6982
TCGA-BH-A1F6-01	high	0.236786	0.890544	0	0.286826	9.58531	1.05656	1.40283	8.15052	4.72609	90.7152	2.67019	20.1244	1.54504	330.687	30.0196	2.72005	4.33878	26.0167	3.11307	28.3028	0.0405005	2.32686	0.404141	28.0105	0.189917	0.115419	17.2375	22.1853	71.2893	28.1133	1.35351	7.80702	3.69615	0.85558	14.3754	2.65585	4.03005	4.9338	1.86011	1.60062	1.81783	2.94681	2.44663	8.44813	2.4967	26.7	21.4439
TCGA-D8-A1JJ-01	high	0.146089	0.398083	0	0.401116	15.9017	0.890879	0.389477	2.83793	2.39118	150.651	3.9455	13.7231	0.571943	126.591	10.2767	0.437788	2.0095	13.3135	1.53653	25.3267	0.029985	0.831135	0.101619	3.81211	0.0468692	0.0427259	2.58021	18.8392	33.7704	61.8985	0.605034	5.59411	2.20859	0.15836	16.5516	4.98354	2.24925	3.72304	0.477125	0.970796	0.903382	3.2098	0.418013	17.3587	2.76069	10.9792	19.7866
TCGA-E9-A1NI-01	low	0.0417211	0.142109	0	0.336921	12.0368	0.17065	0.0463455	2.00486	1.3	106.087	0.996313	12.6137	0.125646	142.978	8.78559	1.75037	1.36141	8.74664	0.837208	13.9005	0.321124	0.539457	0.120921	1.63303	0	0	2.58126	8.85056	48.9917	40.0453	0.458972	3.93368	1.2461	0.0452254	18.3363	32.5794	2.04832	3.61104	0.44904	0.917781	0.22377	1.05836	0	10.8392	2.46809	6.7798	181.677
TCGA-WT-AB41-01	low	0.669473	2.58574	0	0.135159	2.27377	0.622343	1.30144	62.6792	1.88496	51.8962	2.16154	22.9507	4.17633	169.238	63.228	9.7445	0.624163	12.3925	11.7466	16.2699	0.0981502	4.77335	0.498944	14.6307	0.260809	0	21.8478	18.1796	136.233	5.71649	8.20035	3.90013	9.13371	2.95465	46.8605	32.2369	8.39548	18.7399	1.59727	2.25727	0.558218	0.303264	0	1.43277	10.3724	32.4504	109.734
TCGA-AC-A2FK-01	high	0.46365	1.16565	0.62062	1.3194	32.3741	2.61069	1.96206	8.21679	3.81273	56.4019	2.63621	28.8267	3.15832	322.188	24.9983	0.132326	0.421186	7.40588	0.886091	10.473	0.0453166	0.822175	1.1177	5.67486	0.0850005	0	1.86802	10.8587	25.5866	80.4434	0.742943	4.13781	2.68656	0.23933	30.1822	10.4009	5.20301	3.29107	1.62243	0.849947	2.06186	5.23039	0.330915	0.940051	0.253963	36.3421	146.541
TCGA-LL-A442-01	high	0.19455	0.154623	0	0.450382	7.38387	0.694479	0.605119	1.06086	2.20083	71.023	0.789068	8.00635	0.0585899	473.373	8.86653	0.0777348	0.520894	22.3949	0.412836	26.7701	0	0.0804974	0.200486	0.6092	0.00832222	0	1.75578	21.041	35.805	41.5129	0.201434	1.06533	0.210429	0.196832	41.6157	79.4596	1.79314	5.5921	0.17329	0.0475523	0.163681	0.355549	0.565513	0.838572	0.191816	51.6812	0.261022
TCGA-GM-A2DI-01	low	0.623635	7.7998	0	0.881335	16.8302	3.53636	2.64114	39.612	9.24773	107.287	16.6212	43.9366	12.2077	249.651	98.6717	2.21927	2.23067	29.8896	11.0579	33.6029	0.360005	8.62809	0.451871	35.3946	0.350137	0.284986	9.56353	34.9452	88.1146	59.5394	15.6381	12.31	28.0545	4.3096	39.7494	13.7485	9.00161	9.30849	3.35606	5.18024	2.38566	3.42873	1.64636	10.7256	1.53718	55.5382	54.4386
TCGA-BH-A0C3-01	high	0.340864	1.40292	0	1.29987	18.544	2.22511	1.36733	10.4552	3.24176	114.989	4.10227	52.6186	6.84354	102.9	29.6478	0.73773	0.79856	12.5893	2.20139	15.8981	0.0388682	2.78155	0.190268	6.17684	0.121509	0.110767	2.26312	21.0586	42.444	113.885	1.44601	8.28105	4.53873	0.656879	18.2892	29.7509	3.8825	4.91707	1.5743	1.52744	1.85211	1.65809	0.774074	9.12298	1.24472	29.2703	1.02899
TCGA-B6-A0RH-01	high	0.124412	0.2793	0	0.164404	8.08134	0.117756	0.213584	3.16846	3.51566	124.51	0.82313	12.5528	0.255459	121.816	9.11251	1.35573	1.6693	5.99922	0.954789	9.64423	0.0928569	0.889144	0.62064	11.4954	0	0.115773	7.94248	6.0298	152.576	36.216	0.409862	2.69538	1.25947	0.0490405	18.4867	81.4952	3.73147	7.54126	0.268645	0.632368	0.506703	3.14212	0.47773	7.63359	3.56838	6.61919	121.491
TCGA-A7-A26H-01	high	1.04696	0.81315	0.12936	0.613202	11.9317	1.19785	1.13744	5.88149	2.45326	97.9811	3.48008	13.5865	1.45522	417.373	18.6092	0.482681	2.14857	15.6575	2.85003	21.0826	0.0590355	1.57091	0.208962	3.70768	0.0442932	0.050472	3.26093	17.367	43.6685	65.3155	3.36517	4.87139	4.53924	0.0997709	25.8184	64.2103	3.28062	9.53367	0.589247	1.51852	1.40837	4.9615	0.627046	9.6701	1.15324	9.47889	382.375
TCGA-A2-A0EY-01	high	0.395459	0.997296	0	1.01948	12.3338	1.41392	0.658937	8.55304	2.00992	97.8881	3.82244	13.5913	3.61865	58.8261	19.5655	1.18508	1.09954	8.77468	1.4945	14.8735	0.0468279	0.912528	0.0117555	4.88181	0.0780758	0	2.92765	16.3112	29.9479	26.46	1.79135	3.80072	3.57817	0.5276	11.433	1.906	5.90225	2.1697	1.07254	1.17106	1.53559	0.560087	0.207243	4.79705	2.92426	9.90439	17.6773
TCGA-A2-A0EX-01	high	0.334351	1.03396	0.0659542	0.184742	16.1469	1.20399	0.390959	8.74411	1.09664	77.6813	1.46081	17.0305	2.4908	286.089	29.323	0.685548	0.424043	5.84942	0.243534	8.61239	0.036119	0.455072	0.204011	2.06638	0.0338742	0.0257331	0.539718	6.22831	17.5331	38.2341	0.501053	2.66689	2.15427	0.38151	17.799	3.26694	1.21645	1.43847	0.496357	0.50808	0.688443	2.21761	0.215797	2.60852	0.520504	13.8413	517.89
TCGA-AR-A1AY-01	high	0.375141	0.175696	0	2.07519	8.77417	0.683513	0.541738	2.10954	2.36598	103.674	0.394599	30.7383	0.367171	345.547	9.58837	3.93466	1.18646	6.06431	0.259582	10.1332	0.0192495	0.174621	0.289939	2.81436	0.0481419	0.0548576	2.77723	22.5759	13.2995	31.4529	0.364139	4.88238	0.622471	0.0813301	6.64557	1.17525	4.24345	1.11237	0.40376	1.50433	0.828494	1.0514	0.204459	2.46983	1.01714	5.03452	72.685
TCGA-D8-A1JC-01	high	0.638869	0.924839	0	0.722291	12.5123	1.10227	0.950973	6.81934	5.42995	127.904	2.2376	16.3397	0.827316	206.76	19.5949	1.07212	2.00132	18.2798	4.33229	19.0969	0.0393386	3.93866	0.118505	17.4378	0.0491917	0.0373692	6.27017	15.1719	61.1837	37.7701	3.78694	7.43523	5.84219	0.47092	16.892	17.346	12.8373	4.58746	0.588023	2.51798	1.11262	0.998527	0.174098	4.78544	0.86085	11.899	59.5677
TCGA-JL-A3YW-01	low	0.224227	0.562206	0	0.181076	23.8049	0.648483	0.539673	6.59742	7.91266	147.226	2.62064	48.3015	1.93203	323.661	24.35	14.7827	3.51456	27.9028	8.58526	30.2134	0.0255682	4.27802	0.298462	20.3162	0.0159861	0.0182162	5.92853	29.4162	59.5184	60.8698	2.62793	9.71313	5.58548	0.621154	33.5538	14.8298	8.97318	26.8546	1.88628	3.41966	2.40526	2.4057	0.0848666	9.36039	16.6011	18.8257	8.07249
TCGA-A8-A07O-01	high	0.303907	0.393359	0	0.873701	9.17019	0.433938	0.459125	3.85293	1.69766	79.587	0.981474	12.3212	0.549139	246	19.7183	5.24575	1.06186	6.71823	0.740222	12.6425	0.0623772	1.50894	0.404	8.8819	0.288603	0	3.35552	14.0204	30.8671	50.5735	0.928246	4.66899	1.58678	0.263546	10.9354	36.8422	2.09125	53.601	19.454	3.45409	0.859102	2.87483	0.28158	1.09268	1.33837	11.356	152.218
TCGA-BH-A0B3-01	high	0.302081	0.722707	0.0269568	0.627294	6.32224	0.556281	0.814942	28.3264	7.25791	130.55	1.01418	31.6127	0.714792	269.298	21.1381	1.12079	1.77648	22.934	5.97221	23.5573	0.0147625	3.24378	0.0722655	58.9509	0.0553802	0.105176	10.3146	19.0481	63.383	59.4703	3.14632	11.1997	6.73629	0.96677	18.9708	18.7604	4.42949	6.57101	1.39874	1.85907	0.689835	2.14235	0.196	2.00754	1.89102	16.2497	324.669
TCGA-E9-A1N9-01	low	0.207116	1.02293	0.155252	0.786113	15.3845	0.970379	0.506161	6.94574	1.58618	96.3454	1.94307	14.0278	2.4326	191.87	21.5227	0.620669	0.665448	6.23589	2.14974	7.32949	0.0425109	1.34973	1.14455	4.16153	0.0398689	0.030287	1.81808	6.19742	20.4722	47.746	1.4475	2.85132	4.61279	0.269415	14.2101	5.38313	4.37652	2.88813	0.753306	1.177	0.88869	3.49138	0.761957	7.46307	0.442445	8.8463	21.6123
TCGA-E9-A1N6-01	high	0.305602	0.148704	0.0409064	0.564092	13.5212	0.324671	0.121241	2.45499	1.91757	185.402	0.732268	18.0583	0.230084	109.478	11.525	2.35492	1.46843	12.6813	1.63129	19.9489	0	1.15156	0.641097	1.99362	0.0140064	0.0319205	1.56984	17.2553	77.272	50.4937	0.734534	5.68192	2.25371	0.141973	9.02516	11.1443	5.33274	5.45802	0.567096	1.57061	0.592274	1.19679	0.0594853	16.0926	3.87394	8.64835	70.4423
TCGA-A8-A086-01	low	0.190969	0.174233	0	0.264374	8.50191	0.527502	0.348509	1.72936	2.24293	108.864	1.24868	12.4474	0	577.971	6.57744	0.940172	1.93109	12.1141	0.717344	16.8823	0.0139988	0.437408	0.664183	2.18906	0	0.019947	1.74558	10.2345	22.8431	38.4945	0.335428	4.49742	0.80476	0.0591454	13.5425	26.8747	2.71092	3.14832	0.162	0.462602	0.180751	0.435325	0.204446	10.9489	11.8126	8.46064	22.8674
TCGA-B6-A0WX-01	high	0.290084	1.62512	0.0858332	0.628801	23.1719	1.22626	0.610555	15.6724	1.59339	111.842	2.48272	18.5118	4.78184	105.245	41.4926	3.11118	1.05772	6.77178	3.90888	13.105	0	1.40556	0.277301	8.62534	0.137151	0	1.77616	9.33289	40.4844	41.8929	2.41069	3.24993	6.96953	0.628899	13.4103	35.2884	4.64135	7.58604	0.94061	2.07111	0.857408	5.84073	0.374451	3.84015	8.45478	20.2313	1186.75
TCGA-A8-A091-01	high	1.30486	0.434796	0.0637899	0.485641	11.4175	1.21511	0.894906	5.15086	0.911567	74.0448	1.07739	13.3099	0.751763	347.739	11.9468	1.15609	0.250634	7.32547	0.39257	13.0179	0	0.622062	1.14005	2.27985	0.0728058	0.0165924	1.69202	12.6813	16.9777	44.2232	0.881109	1.78522	1.17985	0.172196	34.7435	22.9871	17.6212	2.32788	0.370579	0.358805	1.08111	0.937785	0.742097	4.80428	0.410196	9.17627	2.80872
TCGA-A7-A0DA-01	high	0.419496	0.123178	0.0271077	0.712577	9.42492	0.22591	1.8479	1.95224	2.23735	243.887	0.904716	10.9848	0.26138	265.165	7.59318	8.14953	1.14738	6.83979	0.440414	10.8507	0.0296903	0.239409	5.45584	2.1893	0	0	1.28507	7.93806	23.6523	79.9417	0.0936074	5.62281	0.618727	0.0313607	16.975	44.8475	4.37474	3.19957	0.268429	0.61653	0.30121	4.93014	0.86723	7.48203	7.77283	7.01401	203.81
TCGA-AN-A0XR-01	low	0.118998	0.101332	0.483165	0.416423	5.42886	0.103246	0.0220313	1.74388	7.32641	117.927	0.439788	9.70662	0.0298641	47.7832	3.81325	1.60471	0.51774	4.38834	0.411708	9.10919	0.0203538	0.800099	0.421536	4.16612	0.0127259	0	4.7614	4.92697	113.283	21.7532	0.590375	2.13381	0.789814	0.171991	45.2979	5.52296	11.4976	4.38682	0.132493	0.245411	0.27532	1.76089	0.0810704	6.58351	1.17326	6.50371	1.63647
TCGA-BH-A0H0-01	high	0.595365	0.369671	0	0.641055	8.08148	1.08846	0.23423	3.22111	1.28517	21.6587	1.85476	8.34199	1.25135	701.937	7.41932	0.148678	0.373605	5.26331	0.789605	6.37391	0.0381874	0.936603	0.340317	3.39844	0.0318347	0	1.61349	7.04198	10.1023	26.274	0.802645	1.52101	1.60989	0.268905	26.7419	123.913	1.2374	2.78326	0.359061	0.358117	0.430459	0.25882	0.405608	0.596566	0.122291	7.55577	0.486759
TCGA-D8-A1X9-01	high	0.243	0.496617	0	0.284542	17.316	1.10235	0.377907	5.01865	4.73457	129.079	1.47836	18.6257	0.695217	256.391	17.817	2.94921	3.86709	27.3132	5.68331	31.7329	0.012469	3.64472	0.239457	20.8775	0.0311842	0.0177671	7.51711	21.6506	43.2663	126.724	1.17936	10.9074	7.01584	0.237069	21.0001	6.73869	1.49843	3.97272	0.532094	2.09366	0.850992	4.34979	0.297989	13.0862	2.67536	10.4498	253.212
TCGA-LL-A5YN-01	low	0.513618	3.71762	0.128334	0.248865	8.49272	1.33689	2.1871	63.5413	2.36524	90.4838	5.01322	35.1112	8.86827	84.6198	114.715	4.5662	1.44394	14.5473	11.2781	17.2415	0.316263	6.76508	0.363886	22.5387	0.6042	0.0250358	33.9681	16.8979	107.358	6.95224	12.9624	3.90185	17.1459	4.63966	59.2598	83.0363	17.3758	33.8349	2.5162	2.51079	2.10659	2.04544	0.233277	4.13073	1.3504	28.351	47.4277
TCGA-B6-A0WW-01	high	0.869246	0.169188	0.0930825	0.340954	10.4367	0.277046	0.413826	1.72669	3.11407	102.327	0.621324	14.037	0.747938	99.0453	8.52694	0.967528	0.847819	7.02587	0.859259	10.3316	0	0.616561	0.710214	11.5032	0.0159358	0.0363176	2.02248	6.96001	26.2941	40.687	0.739288	3.47652	1.15387	0	11.8494	6.28208	1.52171	4.37875	0.442432	1.02438	0.501478	1.42261	0.270718	10.7702	0.530542	6.78198	109.81
TCGA-BH-A1FH-01	high	0.243943	0.701079	0.485713	0.529431	34.4647	3.2428	1.45653	6.76531	3.13658	170.32	3.35482	30.1363	1.60704	303.762	15.3782	2.33015	0.489855	11.0447	0.611893	10.8196	0.0938804	0.346961	1.31388	1.59139	0.0586973	0.0445903	1.74145	12.0606	23.9113	118.427	0.769562	7.67259	1.24805	0.198324	20.2934	2.83048	2.89832	1.93053	2.24075	1.99837	0.942803	1.52834	1.86966	6.92432	1.62848	28.45	97.1286
TCGA-S3-A6ZG-01	low	0.298523	0.468271	0.0294433	2.09354	8.72264	1.01655	1.04719	7.87136	3.11434	61.7113	1.34894	11.3111	2.6734	81.1503	12.9225	1.27126	1.12003	11.1913	1.36985	16.3846	0.22574	1.04015	0.321797	3.5054	0.0403258	0.0689267	3.33995	12.2883	36.0712	25.3086	1.15907	3.5444	2.2942	1.05595	39.522	21.6577	16.2421	1.73762	0.419843	0.482437	1.1302	0.514279	0.192672	5.02963	1.47164	9.83693	4.71137
TCGA-EW-A1P8-01	high	0.111257	0.568439	0.0297847	0.256704	5.16762	1.0638	0.353111	8.67762	1.89742	159.376	2.02427	18.0667	0.765845	112.452	22.9433	2.57199	2.79265	28.9529	3.05741	29.8132	0	2.3017	1.16699	3.60825	0.0407933	0.0232419	5.9841	28.9342	62.3797	52.335	1.60448	5.11163	4.86429	0.137831	15.1152	5.16369	8.56478	5.8847	1.04998	2.81163	1.09316	4.37652	0.73631	6.62936	1.56705	25.5961	534.51
TCGA-BH-A1FE-06	low	0.0942109	0.200561	0.67677	0.849567	60.6971	0.899139	2.52912	0.610047	12.1548	145.995	3.04435	30.4167	0.189148	43.241	4.04923	0.141162	0.268008	8.63011	0.34768	7.27086	0.0161141	0.0487261	0.145628	3.76951	0.0201502	0.0918443	4.0353	9.10745	31.2337	144.321	0.508044	4.59574	0.301069	0.102124	14.6196	0.583005	2.57786	2.84388	2.56409	0.172704	4.67648	0.719536	0.577652	5.59596	2.29637	88.3299	0.0158
TCGA-A7-A3IZ-01	high	0.627507	0.14843	0	1.04165	7.12334	0.972217	0.34853	1.24751	1.46579	73.5498	0.624377	9.30144	0.262468	749.206	6.38356	0.574585	0.647541	6.95633	0.217104	12.911	0.0178884	0.0540913	0.175135	0.932432	0.0447378	0	1.97251	11.0152	19.1283	30.1856	0.225594	1.39139	0.385638	0.113369	31.45	0.52585	1.16385	3.35258	0.207012	0.207697	0.120986	0.499228	0.0712508	3.38094	0.28643	5.31929	22.749
TCGA-OL-A66I-01	low	0.744369	4.33384	0.0973206	0.405407	11.8574	2.53614	2.84599	64.7431	4.31515	101.402	6.30912	125.717	4.27489	169.996	100.484	20.8022	5.42281	41.7134	22.2799	63.0362	0.0888272	10.726	0.642206	126.278	0.966358	0.177199	55.9125	69.7345	103.562	24.857	23.3453	12.4965	24.5877	5.32924	64.2374	28.6827	10.8922	20.5322	3.23803	7.91758	1.21247	4.86588	0.660436	10.7283	4.21002	44.5546	11.9321
TCGA-LL-A5YM-01	low	0.0149785	0.140303	0	0.108864	4.69676	0.0891138	0.449246	3.27727	0.764742	93.3743	0.442856	11.1143	0.0451086	34.0155	5.25693	1.75057	0.180468	3.85901	0.20729	8.58533	0	0.154938	0.057883	1.07485	0	0	1.72669	8.60429	27.4656	10.1512	0.852967	0.658471	0.1436	0.162366	31.5233	94.0934	2.09436	9.65111	0.500313	0.123561	0.189028	0.0919273	0	0.566887	1.05837	8.37278	0.105505
TCGA-BH-A0DD-01	high	1.35575	0.62534	0.0352866	1.01881	8.00968	0.728176	0.355588	5.08254	4.82102	118.512	1.20981	10.5237	0.708839	250.542	12.4702	1.18498	1.03982	8.46592	2.97071	11.7321	0.0579727	1.92829	0.342001	26.4594	0.0724931	0	7.3484	9.89162	31.9633	41.7438	1.6328	4.79241	4.38809	0.0816457	24.1428	6.29233	2.21871	1.90138	0.684863	1.00103	0.736657	2.79665	0.307879	12.7534	0.835434	7.54813	29.4635
TCGA-C8-A3M8-01	high	0.231316	0.084418	0.0206419	0.462555	17.836	0.335859	0.256956	1.84698	0.587196	128.95	0.764077	15.8773	0.497588	133.454	4.20207	3.49895	0.254369	3.63917	0.259147	6.64532	0.0565214	0.0683642	0.455464	0.862295	0.0282713	0	0.617423	8.19073	26.4886	46.4457	0.242352	0.790067	0.479271	0.143283	23.2669	58.434	2.75155	7.69761	0.727676	0.126203	0.194613	1.06812	0.10506	4.22095	1.04983	8.11758	2.98158
TCGA-A8-A08G-01	high	0.148892	0.403414	0.0507307	0.776084	9.77584	1.26834	0.721723	5.50796	2.74397	95.6847	1.86244	13.2064	0.63183	263.503	16.2344	4.13736	2.28316	16.5748	3.65276	19.7078	0.152801	2.95427	0.22492	6.58725	0.0694811	0.0989669	4.72401	15.9967	59.0703	28.3763	1.61167	4.02435	3.97286	0.11738	37.5121	19.2549	4.18925	4.12205	0.743481	1.48878	0.683273	0.886099	0.239758	8.80477	2.1575	10.9939	8.10403
TCGA-AR-A2LK-01	high	0.813467	0.22646	0	0.265295	11.439	0.942341	0.903632	3.32682	1.51518	104.578	1.1563	12.2006	0.659562	151.804	12.222	1.78142	2.3246	14.7938	0.909275	23.4691	0.0160543	0.80909	0.175314	2.22475	0.0301132	0	1.63792	21.4572	27.4893	46.8976	1.01232	4.36153	2.41115	0.13566	14.7163	7.80508	1.4992	4.13717	0.557364	0.860319	0.819297	2.16981	0.234467	7.48707	1.07966	7.82264	9.27169
TCGA-LD-A9QF-01	low	0.415318	2.82928	0.0324289	0.670784	26.1527	1.81457	2.97956	30.3256	7.01617	93.9144	6.2774	39.6965	3.93466	200.269	73.9108	4.56349	1.84172	21.8723	14.441	35.8802	0.0532778	8.73533	0.488174	56.0613	0.710637	0.0759159	9.93776	32.7298	130.149	47.7487	9.54091	7.36719	16.6541	1.83832	64.5043	28.1507	12.2342	24.8242	5.56183	5.08357	7.77456	1.79841	2.82945	12.6484	6.96686	43.7112	29.7764
TCGA-BH-A1F2-01	low	0.0262619	0.324265	0	0.318119	38.2044	1.42572	0.218796	0.832373	1.27181	121.905	2.02328	10.9043	0.395446	101.438	7.05301	7.94864	1.3975	10.693	0.163549	22.0106	0.0269514	0.665553	0.142081	0.908008	0.0674039	0	1.34706	16.0682	20.7436	70.1363	0.186939	3.17488	0.551967	0	3.13247	0.213303	1.35123	0.904997	0.292401	0.559656	0.405994	7.14013	0.447289	4.80398	5.95535	8.428	144.154
TCGA-AR-A0TT-01	low	0.958053	5.78629	0.0997425	0.329531	27.7249	2.81036	2.02995	46.8	9.28467	67.9915	9.40161	49.5777	9.35029	441.188	70.5244	4.67868	3.50923	33.287	12.4484	38.1551	0.14566	8.73561	0.143979	41.5275	0.307368	0.103776	19.3077	53.9194	76.0232	36.5999	10.838	20.4428	23.5903	1.23084	28.9651	12.0221	13.63	13.2799	2.91037	5.82984	4.31006	1.75669	2.75583	18.7451	1.89501	29.9799	8.69424
TCGA-AC-A23C-01	high	0.318023	0.880131	0.173823	0.898875	14.9514	1.22195	0.883182	11.3533	3.14392	88.0395	2.10204	16.6943	2.51408	294.185	22.9498	1.11186	1.26392	11.4333	3.22752	17.3977	0.0679944	3.01551	0.297001	13.0703	0.127537	0.0387543	4.38643	15.6233	52.0069	42.9545	1.09759	5.74862	5.3649	0.201095	23.1501	12.9459	5.45433	2.06016	0.688504	1.17205	1.5552	2.33131	0.613873	5.14042	1.0234	10.5462	169.366
TCGA-A1-A0SF-01	low	1.09198	1.99256	0.0324815	0.615882	10.135	0.683179	0.55837	26.6887	2.06922	62.7749	2.53277	13.4908	2.97535	139.964	35.6267	0.571361	0.330655	6.44448	2.51867	8.80922	0	1.72121	0.187548	14.8126	0.111217	0	3.06132	8.55374	20.7571	36.4581	5.22684	5.67471	7.05592	0.751552	23.4941	23.5305	5.11944	4.02831	0.476031	0.937338	0.590599	1.9077	0.259787	3.36197	0.398751	22.8771	81.1893
TCGA-A2-A1G4-01	high	0.0371747	0.411525	0.371544	0.680469	9.02921	0.451553	0.412952	6.4614	1.79565	54.7496	5.07986	8.5492	0.671723	272.039	9.30309	0.334206	0.373248	7.3115	0.651658	12.8989	0.0127169	0.692167	0.292105	1.22873	0.0238532	0	0.94358	10.3142	18.8352	41.2581	0.849989	1.49089	1.97389	0	10.5176	1.86914	1.92732	1.11224	0.294332	0.545179	0.367495	3.05216	1.50269	3.42942	1.20138	9.31998	364.271
TCGA-BH-A0AW-01	low	0.349277	3.56908	0	0.519586	18.3796	2.22839	1.44986	31.7263	4.77563	46.8307	6.53261	27.194	7.39076	161.322	81.2084	1.9281	1.77189	19.2231	7.63216	28.5996	0.0754627	6.95966	0.412029	36.2649	0.12975	0.645164	8.72936	21.9512	51.2973	39.4022	6.13829	10.2506	18.3153	1.67387	19.35	10.6649	3.42237	10.4599	2.74267	3.69848	2.8651	0.707016	0.951815	6.16016	0.573947	17.9559	7.65815
TCGA-B6-A0IA-01	low	0.0233743	0	0	0.103818	2.22285	0.052149	0.0259651	0.262882	1.52685	27.8742	0.0996759	10.997	0	383.022	2.35406	0.175115	0.140812	2.10182	0	4.37787	0.011994	0.0120892	0.0135492	0.259224	0	0.0170903	0.222485	1.85945	38.8251	6.37672	0.136132	0.432656	0.0258566	0.0253376	15.5709	116.133	1.42299	0.955347	0.026025	0.321367	0.0663709	0.258218	0.0318486	0.691124	0.441711	1.01609	1.64643
TCGA-C8-A130-01	low	0.32029	0.343889	0	0.416092	14.4242	0.38318	0.541421	4.89783	1.02466	161.606	0.878878	15.5876	0.650037	92.3662	11.8148	0.751161	0.838911	5.54343	1.75374	10.4852	0.0142913	1.32524	0.629628	3.90635	0.0089354	0.122182	3.68192	8.72247	30.1843	59.8973	1.22556	2.15876	2.95767	0.301906	15.473	29.9569	4.84598	7.83438	0.506491	0.650964	1.00172	2.15943	0.151795	5.10569	0.594963	11.3107	5.2968
TCGA-BH-A0W3-01	high	0.10146	0.086397	0	0.389188	4.72652	0.622492	0.112706	1.81535	1.44739	74.7398	0.648987	9.13031	0.611103	207.484	10.9149	0.608091	1.01869	9.9946	0.73716	19.0028	0.0260309	0.550989	0.117624	0.628788	0.0162754	0	0.563342	12.6591	48.8285	15.6919	0.32828	1.76064	0.823054	0.0549908	38.9316	28.5481	1.85302	2.60193	0.376551	0.313862	0.368119	0.456637	0.414731	1.59996	0.458488	11.6774	40.9142
TCGA-E2-A10C-01	low	0.239578	0.979252	0.0299309	0.232168	12.6438	1.04526	0.372587	13.8478	1.71487	34.0498	2.35205	14.4739	3.31892	67.3627	27.7842	3.92478	0.449018	11.0861	4.44285	12.988	0.0819563	1.75127	0.160477	3.83435	0.122981	0	7.31416	14.926	78.4872	25.6311	3.10069	2.66075	5.85403	1.38508	20.4374	17.6798	11.0032	6.93759	0.723181	1.34684	1.20938	0.810332	0.1741	2.12829	2.07341	12.0874	21.2147
TCGA-AN-A04A-01	low	0.526922	0.186044	0	0.166056	16.5159	0.258055	0.285525	1.99727	1.14828	179.359	0.511506	10.8754	1.27723	228.866	8.72686	1.15539	0.516145	6.75201	0.640286	8.87829	0	0.225996	0.193691	2.56549	0.0164927	0	1.06017	6.20597	23.4755	53.706	0.449094	3.52367	0.663441	1.81106	7.66879	5.54725	0.565344	1.38013	0.381578	0.312162	0.68119	0.709873	0.122578	7.38714	1.4783	9.76358	6.91867
TCGA-E9-A227-01	low	0.133408	2.27205	0.0227276	0.773731	14.5416	0.965074	1.23945	9.54797	2.54058	68.5359	2.55142	21.062	3.79852	130.733	28.1115	0.690541	0.401841	10.3051	3.3904	14.0856	0.0497859	1.3298	0.506171	9.95311	0.140075	0.0709402	3.82231	12.8234	54.494	68.8524	1.86788	4.36351	4.30207	0.604749	21.9916	15.8735	6.1544	1.98277	1.36834	0.628074	1.43106	1.06688	0.396601	4.34143	0.57795	16.6301	2.37975
TCGA-AO-A0JG-01	low	0.453129	2.55952	0	1.23196	29.6401	2.26902	2.19798	22.2379	3.71974	95.195	5.63372	25.8254	4.41229	223.305	44.2986	2.39895	0.925082	9.73619	2.09031	10.6761	0.0620036	3.26541	0.0583692	17.7362	0.164759	0.287135	6.86893	11.9566	42.042	68.5642	5.12169	6.04591	13.4447	0.654919	23.1636	2.9443	5.70701	7.21439	1.19962	2.20818	1.93474	0.778675	1.29656	5.96658	0.744602	21.381	23.1021
TCGA-A2-A1G1-01	high	0.107168	1.36887	0.0223145	0.596194	15.6851	1.5497	1.30951	9.86139	10.3263	122.399	3.3378	26.4882	3.29915	904.427	26.3286	1.78418	4.16056	27.454	8.47024	32.2093	0.0611011	6.87302	1.54613	81.0361	0.0993266	0.0696507	8.2109	26.7294	34.7552	69.1739	1.387	11.723	8.39505	0.0516309	12.5569	2.04483	2.89966	2.72924	0.848507	4.22383	1.78073	2.09496	0.227145	10.9755	1.9567	12.0548	85.0604
TCGA-AR-A24U-01	high	0.174627	3.35152	0.100691	0.781041	20.4045	2.32761	0.954993	19.3101	6.48511	72.9749	8.00424	21.8436	3.1554	218.72	40.1959	2.214	2.88624	27.4014	8.4956	35.5765	0.0413567	8.51764	0.0726741	15.0024	0.232719	0.196431	6.70549	28.8934	61.3483	80.3028	2.50347	11.997	15.1269	0.611568	10.4513	3.42897	2.7435	3.44486	2.21352	4.38319	1.64436	49.2284	1.11648	11.3117	2.95784	21.3037	235.572
TCGA-AC-A2FG-01	low	0.356537	0.435168	0.244985	0.873368	33.2951	1.16666	0.963736	6.73168	2.14157	61.9392	1.06766	20.733	1.89693	569.816	13.8008	0.142459	0.14319	6.41198	0.230261	8.84771	0.0609831	0.221282	1.10684	1.06992	0.030503	0.017379	0.904973	9.18229	22.1995	54.0315	0.476822	4.22092	0.911505	0.360718	29.0315	15.9961	5.01326	1.75248	0.908618	0.250543	0.824903	0.413321	0.372446	1.33063	0.292939	21.4001	713.981
TCGA-A8-A06R-01	high	0.423114	0.68573	0	0.275555	19.1013	1.42105	0.606467	20.3462	3.26907	94.6121	1.17959	22.7766	1.52086	96.3323	14.8498	0.286312	1.89114	16.6031	4.51443	16.5071	0	2.73897	0.875561	20.3366	0	0	2.52612	13.9894	30.7116	60.4272	0.971559	4.98962	4.06649	0.147952	19.7292	9.59711	9.20983	7.10987	0.759832	1.38864	1.59329	3.84769	0.316153	11.1599	1.6597	13.9848	25.834
TCGA-AR-A0U4-01	low	1.11859	0.952522	0.215785	0.172694	20.8438	2.05521	2.9237	6.62654	6.44717	115.299	2.60013	149.278	1.65957	648.766	67.5476	9.90836	1.18917	44.774	4.78067	50.379	0.0168817	3.70943	3.39457	134.161	0.316651	0	5.18438	43.7118	96.0691	58.0296	3.38508	15.6429	5.48329	0.427955	55.9965	5.497	1.25341	7.96251	1.61174	14.0146	1.38051	13.4004	0.0224137	2.07523	3.29778	33.911	60.0365
TCGA-A8-A09M-01	low	1.84083	1.10789	0	0.279431	9.65832	1.45133	0.753371	12.6794	3.87622	201.383	2.03035	21.7421	1.85487	111.765	24.9218	4.23065	1.52863	14.795	3.8309	18.7584	0	3.23564	0.0802297	15.6927	0.0888097	0.0202397	8.75351	19.8576	41.1761	15.7023	5.26647	3.97098	7.60431	0.420094	26.7526	60.0306	4.34894	3.54947	1.4794	1.92197	1.25762	0.872101	1.09381	7.60643	1.61481	11.5972	3.78824
TCGA-D8-A27N-01	low	0.490192	0.278279	0.0510337	0.285897	16.5012	0.870861	1.02855	7.35069	1.88113	146.43	4.65296	21.5187	1.41473	187.962	18.887	2.20345	3.47254	21.3237	0.84798	40.6251	0	0.577482	0.568291	3.39324	0.017474	0	3.00975	28.5662	52.5082	54.8749	1.09261	5.13531	1.96817	0.501845	16.6179	16.684	1.70068	5.54345	0.677173	0.848681	1.0654	2.8246	0.296849	8.47086	3.75902	14.325	144.401
TCGA-E2-A1L9-01	low	0.0858062	0.334023	0.0229712	0.593943	26.4649	0.938954	0.340418	3.43401	4.81349	125.518	2.28605	23.7069	0.498363	351.429	20.8186	6.94269	3.12611	20.3358	2.30711	37.0567	0.0251598	1.47085	0.061581	5.91752	0	0.0717006	2.48909	23.1981	61.7878	119.612	0.444211	5.31786	2.97412	0.186027	16.0084	5.54699	10.1201	3.22216	0.536826	1.19658	0.959112	2.50268	0.300639	19.8135	3.72644	10.6	7.89419
TCGA-BH-A5J0-01	low	0.277237	0.680462	0	0.0921877	10.9818	0.909599	0.778973	14.5395	2.71827	127.773	1.86376	31.9	3.708	104.94	44.9921	6.69527	1.52277	22.5401	4.40095	32.0329	0.066945	2.10864	0.365522	10.7877	0.0627845	0.0238476	4.60504	27.1664	87.5183	20.1323	3.73583	5.1505	5.3278	0.459624	50.7533	14.608	8.50615	18.6108	1.67048	1.51719	1.39948	1.43458	0.911042	5.56771	2.43863	22.7519	10.9291
TCGA-BH-A0HX-01	high	0.215263	0.397161	0	0.420106	23.2836	0.70705	0.438392	4.07166	2.78802	97.8062	1.60132	13.4241	1.26954	119.775	14.3983	0.752595	0.648396	7.55773	0.744764	16.8496	0.0552288	0.835009	0.464457	3.93201	0.0575515	0.0262319	1.38494	11.2861	26.8096	47.7032	1.06797	2.55257	1.73301	0.155562	18.6631	18.1916	2.73371	5.2329	0.545925	0.633025	0.430129	2.08445	1.49097	8.10456	0.736936	12.372	5.79429
TCGA-E9-A22H-01	low	0.0504807	0.924207	0.189199	1.11087	12.7963	1.09809	0.700951	5.67739	9.61766	83.6993	2.56168	10.3009	0.703119	130.651	19.9123	0.567286	2.66094	13.0439	2.42767	19.3965	0.0259031	2.27146	0.0487695	5.7795	0.0161955	0.0369095	2.923	10.3847	73.3599	42.1895	0.637003	3.47478	3.57387	0.109442	20.1817	10.1917	3.55896	2.38688	0.3466	1.31869	1.07504	0.939771	0.739412	5.02509	0.394023	9.3152	142.331
TCGA-A7-A5ZV-01	high	0.048827	0.124735	1.23526	0.236583	4.70611	1.83374	4.23065	1.19812	1.17314	86.859	1.13824	3.70015	0.220568	164.114	4.65668	2.04849	11.8884	9.32373	0.506794	15.7855	0	0.101014	0.462284	16.5635	0	0	2.78852	33.2137	23.6594	70.7359	0.631934	2.23122	0.684158	0.370497	17.472	105.773	2.33966	2.66086	0.235578	0.324467	0.184858	1.17868	0.166323	1.80944	3.04892	56.0118	488.768
TCGA-OL-A66O-01	low	0.336303	0.0343651	0.0252089	0.16295	4.27	0.100041	0.149431	5.529	0.292905	128.409	0.198863	3.80155	0.0607677	102.266	5.85021	0.56437	0.108051	1.6989	1.0053	3.11456	0.0138053	0.333958	0.410677	0.315923	0.00863156	0.0393426	6.87159	2.08018	43.341	8.29708	0.626764	0.778118	0.81348	0.349968	48.24	89.2498	9.27786	10.9531	0.269597	0.240435	0	0.0495357	0.109975	3.33048	0.221051	5.58079	1.35362
TCGA-D8-A1JA-01	high	0.240416	0.35258	0.0250296	0.560875	15.1734	1.22175	0.370921	1.33828	6.02702	155.58	0.683476	8.98292	0.683802	343.995	9.57908	6.52414	2.93686	14.4122	1.10905	21.2823	0	1.35396	0.84648	16.9559	0	0	4.26596	15.0169	24.5616	128.684	0.311153	10.4917	1.76313	0	2.12131	0.557911	0.902301	0.877721	0.297421	6.4578	0.252836	5.6998	0.509566	22.305	4.23594	7.44268	29.4738
TCGA-AC-A2FM-01	high	0.974938	0.23921	0.0619324	0.373642	13.3785	0.700464	0.146847	2.46665	0.496275	97.4981	0.986517	12.3136	0.671815	38.9153	5.19431	0.693263	0.14932	3.30565	0.640313	4.07472	0	0.256393	2.86717	1.85413	0.0106029	0.0241639	1.22333	6.16216	12.9215	38.0778	0.641589	0.974945	0.609308	0.179123	22.7169	4.98506	2.12878	8.13103	0.95671	0.121168	0.333658	0.486791	0.585397	1.68074	1.05899	12.2452	33.1057
TCGA-D8-A4Z1-01	high	0.895842	0.947778	0.305233	0.745365	34.8516	2.03904	2.17121	13.5446	2.60894	77.2923	2.19178	28.8008	2.69788	330.403	19.0965	1.30161	0.21805	6.93913	1.57789	8.53365	0	1.29171	1.55261	2.55016	0.0522562	0.119092	3.6462	14.3212	30.4344	67.3916	2.77559	4.83641	2.58255	0.882806	57.6208	13.4184	15.1404	5.43888	1.51126	0.373233	1.21619	3.01003	0.406876	1.64814	0.936782	40.1384	362.817
TCGA-E2-A2P5-01	low	1.75197	0.391312	0	0.127565	12.623	0.437863	0.319043	5.46186	1.80062	81.3439	0.718523	15.3715	1.9245	87.048	10.8689	1.24799	0.302787	3.23549	1.15267	6.98762	0.029475	0.727871	1.30967	6.63268	0.046072	0.0209996	10.6616	6.51763	22.5723	29.805	2.10018	1.71116	2.68995	0.217933	20.3884	13.0301	8.64091	6.76702	0.788788	0.671289	0.335271	4.23044	0.37177	6.73708	1.08549	9.45176	37.166
TCGA-OL-A5RX-01	low	1.64976	0.839478	0.15081	0.584902	45.7637	0.807956	1.11745	7.69324	2.70395	90.7803	1.45279	19.3756	1.24209	306.74	21.8894	0.301455	0.343405	9.10653	1.11372	7.70678	0.0206473	1.35273	2.27802	1.57499	0.0258188	0.0882615	2.36184	8.05301	38.6947	59.1821	1.9529	2.51372	2.31459	0.697886	50.3756	22.177	12.2956	7.1911	1.59791	0.405697	0.723618	1.16068	0.137066	2.28432	0.595089	22.4574	626.639
TCGA-A7-A13H-01	low	0.836779	1.01053	0.142555	1.17948	15.2309	1.60665	1.19994	22.9285	6.92242	112.278	3.10551	40.497	4.65056	185.589	36.6578	3.0547	1.3748	16.386	3.66359	26.9488	0.0780682	2.54949	1.51688	11.0367	0.156195	0	5.39029	27.9516	82.6503	38.6749	5.63151	10.5781	5.21727	0.659682	71.1114	66.5874	14.5087	11.8513	1.94239	2.15451	1.44001	4.57531	0.2073	3.40685	1.67504	33.8582	405.068
TCGA-B6-A40B-01	low	0.555689	0.110045	0	0.187849	11.7581	0.192212	0.0861323	2.64255	1.28078	131.624	0.661297	12.1802	0.194592	151.993	4.87075	0.658351	1.06396	6.1105	0.983638	13.8656	0.185672	0.9491	0.0549337	1.39945	0.0746285	0.0377951	7.99538	8.39746	62.5509	22.7941	0.735914	1.86878	0.791013	0.336203	27.4881	10.8261	10.6184	11.3301	0.738609	1.39179	0.407718	1.92464	0.140866	4.36108	2.59075	9.14661	74.4207
TCGA-GM-A3XG-01	low	0.139386	0.142432	0.156723	0.213868	52.305	0.290245	0.139352	2.73622	1.04654	57.7593	0.237756	24.0083	0.335816	156.658	5.29608	0.375931	0.0139949	2.3659	0.559406	4.34229	0.0286092	0.259527	0.0592509	1.30939	0.00894373	0.0815309	1.2088	4.34974	15.0144	16.2801	0.595312	1.7254	0.472846	0.24175	39.5701	11.0947	9.66814	2.05537	0.382809	0.172475	0.158314	1.27177	0	0.626443	0.0916182	20.3815	121.112
TCGA-E2-A109-01	high	0.508085	0.928935	0.028004	0.205153	12.3099	0.744592	0.481401	10.2062	1.91863	121.172	1.72482	14.3207	1.2151	65.8949	11.5155	0.537383	0.885235	6.5979	2.37829	10.1265	0.0306721	1.57669	2.00387	10.0996	0.0383545	0.0218524	3.91948	10.7283	27.4279	31.9955	1.75999	3.16368	4.34206	0.226784	7.22589	37.3833	5.22372	5.29336	0.776454	0.9451	0.348888	0.385196	0.183253	4.43028	0.294673	8.93751	9.11248
TCGA-D8-A1JF-01	high	0.0327396	0.631926	0.020451	0.185073	11.6685	0.965796	0.509158	10.1537	1.41754	42.4595	1.84909	10.3893	1.67615	209.55	11.657	1.11193	0.767007	7.64104	1.17803	12.4179	0.0335992	1.87392	0.042173	4.88387	1.23944	0.0159586	0.72713	12.0019	11.3432	31.5641	0.437849	3.06791	2.82489	0.0946387	5.54365	1.26626	0.882982	0.892082	0.30782	1.15033	0.840115	4.45176	0.416354	6.38473	1.14771	6.73074	7.17087
TCGA-E9-A1RA-01	high	0.478003	0.513223	0	0.721679	9.13418	0.726419	0.69259	5.0147	1.65404	101.921	0.98078	12.6979	1.25177	188.613	19.123	1.49472	0.667733	7.30718	0.747801	15.6091	0.106642	0.945902	0.168657	2.65734	0.0666764	0.030391	2.21996	11.8921	40.8476	60.9894	0.968315	1.39449	2.39095	0.360454	35.6805	19.0986	7.98315	4.23048	0.524497	1.11437	0.983538	7.04924	0.11327	4.75212	0.92208	11.302	103.811
TCGA-BH-A0DO-01	high	0.220844	0.781164	0.0955054	0.919159	19.5174	0.682218	0.528388	5.38437	2.52549	64.728	0.849995	21.027	0.895308	217.518	13.065	0.458175	0.272906	3.72452	0.21159	7.099	0.0523023	0.298733	0.183816	0.531952	0.0109004	0	0.646793	7.17911	26.8517	48.0202	0.505687	1.86703	1.0273	0.257809	22.4258	3.39035	8.36707	1.55203	0.504387	0.373703	0.396617	0.70897	0.486088	1.51359	0.586225	16.3753	154.618
TCGA-A2-A4S0-01	high	0.204858	0.0654168	0	0.351548	7.66759	0.361828	0.398238	1.62325	1.28818	54.3688	0.393112	9.0154	0.192794	908.737	3.7512	0.0767376	0.514212	4.57934	0.318944	6.65186	0	0.132441	0	0.801847	0.0492927	0	1.27286	9.03465	17.3916	29.0751	0.132567	0.62211	0.283267	0.222065	46.038	78.7968	11.5864	4.63792	0.209082	0.0586779	0.0807903	0.366704	1.1863	3.49297	0.126237	11.8637	0.360743
TCGA-A8-A07J-01	low	0.112725	0.78712	0	0.382335	18.224	2.49818	0.75132	4.0108	1.99743	150.732	4.38398	26.8374	0.950541	288.886	46.8903	3.04025	2.71633	35.4429	1.27922	72.4625	0	0.559698	0.479179	5.29471	0	0.0329681	2.02671	39.1672	90.7225	94.5909	0.612749	5.76407	2.29442	0.342142	24.6153	13.2889	2.03663	4.33626	1.00407	0.785249	1.7071	3.19163	2.54966	6.4172	2.11168	30.9009	5.55808
TCGA-AN-A0AJ-01	low	0.155543	1.8764	0	0.50244	8.84515	1.25314	1.31028	16.1681	6.30642	73.2689	3.55228	29.9796	2.12744	163.741	39.7955	2.29175	2.14735	20.5214	5.99137	24.1672	0.199534	5.17545	0.365659	47.5219	0.0748534	0.170591	13.5029	19.5301	45.5541	25.5398	4.96561	10.1518	10.8112	0.309115	14.6773	16.1227	2.30113	7.77006	1.29887	3.54639	0.916041	9.71054	1.05968	17.2005	0.745487	10.2179	7.68232
TCGA-AO-A12G-01	low	0.220772	0.286942	0	0.178286	10.3183	0.371574	0.245243	3.20763	1.14288	75.9177	0.878685	10.915	0.804841	339.644	11.8087	0.417847	0.338328	5.01287	0.418094	6.38668	0	0.649046	0.0449028	1.986	0.0298229	0.0509747	0.700464	7.60887	17.2534	36.5691	0.466191	1.77439	1.57671	0.327485	11.2969	19.9268	1.06792	3.53857	0.482992	0.388737	0.183298	1.92544	0.395807	3.06918	0.534627	9.91907	85.9497
TCGA-AR-A2LM-01	high	2.11183	0.567887	0.0892671	0.47444	24.8539	2.26722	1.32288	6.75352	2.78972	143.955	1.74243	14.9658	1.74538	479.401	21.5642	1.57024	0.398563	10.9411	0.681206	17.2159	0	0.55844	0.509293	3.21112	0.0203768	0.0232193	1.49457	13.4026	25.7535	104.879	1.66457	3.94939	2.76351	0.240969	26.7807	18.866	5.4881	3.53756	0.518586	1.77557	0.791518	3.05994	0.346162	6.34748	1.04368	16.6862	505.582
TCGA-AR-A256-01	high	0.0290259	0.234809	0.0543938	0.996202	8.69125	0.53965	0.209581	1.98834	2.80044	88.8696	1.70811	12.8768	0.26224	183.655	10.8957	1.43521	2.91431	16.4079	2.45033	21.568	0.0446821	2.0867	0.190686	48.626	0.0651858	0.0424452	3.08512	13.2952	34.2499	34.955	0.48836	3.44187	3.85301	0	6.65368	1.24612	7.70664	3.53575	0.398583	2.3146	5.51289	13.8474	0.158197	4.90908	1.71708	25.8704	161.984
TCGA-BH-A0DE-01	low	0.188644	0.57562	0.0294595	0.418937	49.1928	1.16909	0.960454	6.23625	3.89506	93.0642	1.59101	23.8012	1.39661	196.356	19.5984	2.11992	1.46789	13.8499	1.47938	26.2031	0.0322662	1.15454	0.170099	5.86605	0.0806958	0	2.75988	20.8604	38.7982	64.7649	1.34282	4.72847	2.94468	0.374897	18.7509	7.66097	2.48211	4.88817	1.13186	0.979812	1.65655	0.739681	0.85679	4.89605	1.65327	18.0427	15.3441
TCGA-A2-A0T1-01	high	0.303168	2.12724	0.0227251	0.342755	23.1113	1.51509	1.98022	29.0624	5.63601	129.453	4.06805	43.8235	4.9485	268.206	38.7486	4.03378	1.7046	18.3169	6.74651	27.6204	0	5.03012	0.0843527	23.9229	0.0855924	0.248264	8.24658	26.4631	76.7564	44.4432	6.01109	8.26311	9.38126	1.18308	23.3616	24.5956	4.38192	16.9489	3.4925	3.10113	2.86947	0.560669	1.40448	7.41023	1.91301	23.2725	65.5765
TCGA-BH-A18U-01	high	0.227929	0.582272	0.142377	0.233149	12.5757	0.508518	0.33759	5.9658	3.45691	60.4498	0.777572	15.2814	0.480494	301.474	14.1209	1.09286	2.63939	16.12	3.59595	19.6644	0	2.29483	0.452149	20.5393	0.0390002	0.0666609	6.18711	15.6168	33.0965	31.792	1.53396	5.73073	3.46265	0.0658862	9.20397	1.76311	1.81432	2.53293	0.620342	1.44152	0.51776	1.4859	0.124226	13.3349	0.699145	7.83783	145.089
TCGA-AR-A5QM-01	low	0.467865	0.514608	0.0730639	0.488027	21.2194	1.40627	0.75793	7.61382	2.53217	142.544	2.30549	30.9002	1.409	147.562	19.6034	0.934705	0.861215	11.6009	2.13131	28.6223	0.0200062	1.59304	0.640341	5.23955	0.0875601	0	5.27799	19.6435	63.7847	43.1898	1.74088	2.41311	2.05583	0.633953	45.5147	14.9741	9.57088	11.5922	1.04184	1.07209	1.39	1.06881	1.06248	4.16548	2.27441	29.7111	17.4585
TCGA-GM-A2DH-01	high	1.91001	4.38903	0.0526369	0.952684	19.1132	2.93487	1.8565	29.2351	15.3742	113.934	7.54604	34.0126	5.01194	205.756	60.8841	2.69353	2.50996	18.3185	17.9005	20.8845	0.172955	13.4814	0.31478	45.1314	0.351447	0.657187	12.7885	16.8878	92.1507	28.5737	5.99821	8.70856	25.7271	1.52238	32.0313	18.4792	12.6428	10.8049	3.4401	5.75408	1.8344	7.13679	2.83211	14.916	2.6309	16.8237	175.406
TCGA-BH-A0HO-01	high	0.270278	0.198768	0	0.337318	14.0356	0.603001	0.327529	2.38655	1.68802	65.617	2.94076	17.2428	0.536471	292.985	16.722	0.736313	1.94892	17.6876	0.799088	29.508	0.0252158	0.635401	0.104446	2.75698	0.0315316	0.0538953	2.00091	19.8137	52.729	80.5402	0.890403	2.13188	1.4043	0.106538	22.5691	10.8621	1.16771	2.10695	0.446832	1.14857	0.50388	2.64398	0.334788	2.92537	0.282629	11.7204	1.11259
TCGA-A2-A0YF-01	low	0	0.225413	0.0248032	0.961965	15.4444	0.974463	0.632214	1.9216	2.3254	69.2414	1.80612	13.7286	0.717476	187.794	18.9849	0.634614	0.996678	16.729	0.402973	35.2659	0.21733	0.506566	0.112525	1.95137	0.00849264	0	1.18982	18.7972	45.2949	58.3207	0.205559	1.69962	0.946799	0.0286946	9.37869	0.52215	1.77788	2.01535	0.442097	1.41332	0.467691	1.30511	0.757436	3.30819	0.347989	18.9751	25.8243
TCGA-BH-A18J-01	low	0.315929	0.0384323	0.0563849	0.206534	14.3454	0.346831	0.48464	1.59968	1.71692	125.334	0.881043	10.8306	0.203879	84.0262	6.29008	0.721332	0.589093	9.86465	0.916077	13.7911	0.0154392	0.404607	0.854614	2.47319	0	0	1.87746	13.6643	32.067	62.5672	0.623061	3.44604	0.976325	0.0652314	13.1754	19.7251	3.20259	6.53464	0.368506	0.406784	0.237321	6.00149	0.286979	15.9543	0.889967	14.3699	106.407
TCGA-E2-A14N-01	high	0.0160726	3.05208	0.0602391	0.194693	5.24638	0.394444	0.357081	4.17397	3.64444	65.9048	2.59534	5.43021	4.74354	305.072	25.3841	2.45641	1.30713	9.82445	6.62844	9.71162	0.0494838	4.50552	0.0372666	18.5587	0.226886	0	7.29227	8.36244	109.64	24.8207	1.14409	6.80537	7.91779	0.243916	8.00947	1.86491	2.70186	2.00938	0.465276	1.19328	0.354961	2.40686	0.175198	1.59677	1.4262	6.92114	138.441
TCGA-A7-A426-01	high	0.2888	0.876775	0.0941222	0.598265	19.2831	0.924464	1.2414	9.42312	2.70575	109.59	0.849584	31.0044	2.89282	132.148	19.7544	0.564424	0.176501	4.49096	1.40755	6.64165	0.0386586	0.584483	0.543462	2.09699	0.120853	0.11017	4.40886	10.6618	42.4854	46.2987	3.2502	3.61704	1.4816	1.66056	88.8537	22.5825	21.6109	8.3723	1.45396	0.224427	0.71308	1.1508	0.205306	2.1088	0.515835	33.2483	91.3638
TCGA-AR-A0TZ-01	high	4.44642	0.162602	0.0255597	1.61913	10.7622	0.699888	0.303022	1.64553	1.45418	121.87	0.736728	8.16112	0.328605	46.1484	9.46978	0.572224	0.972301	10.7625	0.660648	11.7972	0	0.479692	1.05943	0.67623	0.0175034	0	0.822219	12.0381	14.8358	44.5878	0.51192	2.42996	1.34784	0.0887097	15.6022	4.49452	2.08925	3.03872	0.293597	1.14389	0.232372	1.44537	0.408854	12.7868	1.29994	7.24219	4.92713
TCGA-A8-A08F-01	high	1.05625	0.483031	0	0.789795	11.1357	1.17827	1.10814	6.91955	7.10812	92.6088	1.36794	19.1461	0.942504	242.311	35.4887	2.57911	2.17994	24.1496	4.6289	39.6357	0.0200737	2.73147	0.370383	27.3325	0.0753047	0.829492	7.81958	40.0309	55.0461	43.381	2.9872	12.5362	4.78908	0.805716	19.1175	32.0464	1.70552	5.39241	1.10343	3.50502	1.66622	0.616236	0.106607	10.3023	0.835694	14.2893	38.5579
TCGA-BH-A1FC-01	low	0.300185	1.48638	0.0416695	0.269351	12.2589	1.57923	1.45733	28.0089	4.40755	44.7118	2.92683	24.0822	2.79578	111.944	27.1275	1.96572	2.72374	20.2867	6.26223	23.5544	0	6.19876	3.59182	41.2981	0.114142	0.113806	20.0362	18.1668	38.0772	61.2099	9.26664	7.64006	14.2501	0.313347	20.4031	6.26952	4.68989	4.0095	0.998554	5.04432	1.55742	1.77409	0.969522	3.112	1.64426	16.2636	24.9816
TCGA-AR-A1AL-01	high	0.463253	1.15309	0.200336	0.964033	52.0915	2.9151	1.22712	7.39606	4.88287	92.0023	4.63981	22.4474	3.86339	351.618	28.6564	0.106787	0.322008	15.4454	1.20823	11.3864	0.0365705	0.847799	0.83313	3.99844	0.0571628	0.0260548	1.18715	10.4539	30.5734	86.7311	1.15299	4.10188	3.81053	0.618047	20.8169	1.73659	8.95751	1.79915	1.2035	0.530762	1.18049	0.765453	0.849699	4.43934	0.849072	27.6127	375.734
TCGA-BH-A0BM-01	low	0.289784	0.370144	0.038789	0.250732	19.9502	0.292473	0.620814	4.10561	1.74061	32.2585	1.02389	19.0843	2.43109	100.059	13.1394	0.248114	0.207824	4.80996	0.458327	6.13659	0.0424846	0.342575	0.311956	1.59336	0	0.0605366	0.809967	6.33225	18.0589	69.5143	0.562569	2.46643	1.28223	0.269249	20.8959	11.0958	4.60145	2.68728	0.676019	0.113833	0.600801	0.914649	0.197422	2.64391	0.748291	11.6791	232.277
TCGA-LD-A74U-01	low	0.479408	0.468715	0.099822	0.731282	17.5244	2.07314	0.769233	5.22835	2.57298	124.23	3.51327	27.0232	1.57745	125.965	19.7788	0.478883	0.837894	14.8539	1.10577	34.2918	0.0546662	0.863237	0.0548927	3.4518	0.0911445	0.0259648	3.73693	24.6816	74.3365	80.774	1.42477	4.04662	1.46657	0.500428	64.6782	17.0998	11.8556	5.77724	2.30643	0.650989	1.52373	1.0534	0.362899	3.416	1.25462	26.1704	195.285
TCGA-BH-A0HU-01	low	0.225721	0.248743	0	0.225172	6.82532	0.266608	0.457231	3.61106	1.0667	61.1886	0.505811	8.25917	0.819724	167.239	6.50374	1.03453	0.293288	3.05862	0.845259	5.56101	0	0.439504	0.2976	2.51193	0.0596375	0.0194162	2.79444	5.84832	26.925	18.2936	0.859219	1.29029	1.67441	0.143929	14.6762	3.45098	4.14072	2.46867	0.630759	0.438124	0.921599	1.28753	0.199007	2.26132	0.392733	4.78792	54.191
TCGA-E9-A243-01	low	0.219963	6.93036	0.117773	1.5289	16.2236	5.40404	5.64607	30.5374	10.6406	59.2449	7.81662	51.4951	6.0565	2594.78	83.3726	1.45958	2.74486	41.2805	9.29536	47.7485	0.137055	9.04433	0.0698235	87.4294	0.393173	2.10225	10.9586	41.1889	77.9052	46.9334	4.91076	20.3575	23.6081	1.58391	20.5236	4.52111	3.41872	2.74492	4.12843	6.89088	5.47747	2.1471	1.39151	8.65933	0.722904	19.8617	32.1493
TCGA-A2-A0EQ-01	low	0.587493	3.79476	0.0537047	0.694293	16.352	1.98207	2.18068	39.6732	7.3589	59.626	8.22054	54.384	7.63806	183.694	78.4744	3.99344	2.01417	16.3448	7.59499	23.2367	0.102937	5.76579	2.96248	51.7304	0.147109	0.146676	23.0953	19.6542	66.5241	23.6813	7.0286	6.44842	19.2324	1.18048	21.2561	6.25142	4.15344	5.78765	5.55201	4.77414	2.77577	0.973221	2.831	7.93127	1.45986	20.9107	16.3508
TCGA-A8-A09R-01	high	0.194042	0.610097	0.167829	0.807606	14.7126	1.03234	0.961682	6.31804	7.30697	131.474	1.24755	29.5742	1.14626	489.686	17.0141	1.47609	2.36788	21.4296	3.92478	30.836	0.0306364	3.07253	0.386465	56.5544	0.0478874	0.021827	7.5457	27.1811	51.6184	48.2534	4.42383	10.1017	5.01948	0.25888	26.6913	20.3326	2.90781	4.64126	0.79771	3.2356	1.00777	1.64282	0.244054	20.6193	2.15842	11.958	1.4569
TCGA-D8-A1JG-01	high	0.585134	2.09272	0.139558	0.171829	13.8771	2.04126	0.744535	17.7518	6.92548	57.7792	3.07894	25.7653	2.35489	281.487	21.5427	1.62596	2.08294	14.9408	6.05124	22.1387	0.0327544	5.39237	0.250787	35.4929	0.0750904	0.155573	7.36977	18.6252	64.3007	36.2486	5.39747	10.1662	8.3322	0.438231	19.2296	4.49331	5.02262	3.58092	1.73731	3.29108	1.7991	1.86739	0.463869	11.8528	1.64332	11.3663	6.94776
TCGA-B6-A0WT-01	high	0.367979	0.256377	0.125379	0.972536	14.1008	0.572196	0.185803	10.6028	2.71264	112.291	0.85592	12.8338	0.352606	452.985	7.09547	3.50868	1.34351	6.28653	2.54626	13.6644	0.034331	1.31493	0.76272	3.44806	0	0	1.48593	8.25437	26.8642	39.15	0.56284	3.98614	3.7252	0	19.0366	13.7406	8.48781	3.32433	0.422124	2.20767	0.337736	0.889669	0.182324	17.5931	2.69357	9.7597	50.1897
TCGA-B6-A0IN-01	low	0.11938	1.17753	0.149143	0.216914	15.0604	1.04317	0.497295	10.3952	1.02331	48.3721	2.7377	18.8787	4.31424	57.2368	32.9265	0.77512	0.339609	6.29205	1.4456	9.66276	0.0102095	1.18342	0.0384444	3.89394	0.0319168	0	0.946918	8.48048	35.6972	35.3167	1.6223	1.65729	3.35281	0.625468	14.2586	1.43135	1.73487	4.06605	0.723664	0.620056	1.12365	0.390757	1.55884	4.74561	1.22606	13.9605	0.810853
TCGA-EW-A6SC-01	low	1.03294	0.618972	0.0716928	0.587001	13.7415	1.35143	0.616214	5.2414	1.93889	138.224	2.20785	15.5527	2.24666	144.724	16.9296	1.54772	1.09473	15.693	1.56187	16.6711	0.0392616	1.20699	0.79095	2.67044	0.0490954	0.0559441	4.02583	13.4977	38.3863	42.5128	1.63394	2.52274	1.77744	0.539116	31.0448	52.1582	8.74516	4.87486	0.880308	1.48153	0.687993	0.86874	1.25105	26.2734	4.08627	15.2018	145.189
TCGA-AC-A6IX-06	low	0.776915	4.6744	0.167073	0.987387	15.8438	5.02949	2.03731	35.6279	2.84969	66.78	5.7281	31.388	9.16711	267.124	79.9352	3.09153	1.04859	15.982	4.17736	11.9032	0.130707	5.30932	0.516792	9.27247	0.302374	0.0372491	4.44506	18.7706	69.4917	39.1416	4.13741	4.50869	10.1064	2.40226	29.7363	6.857	11.8956	2.83753	1.125	2.60911	3.32714	5.93022	0.520616	2.04861	2.49053	30.9376	72.4357
TCGA-EW-A6SA-01	high	0.288809	0.0491865	0.0811831	0.349844	7.44159	0.150347	0.0962463	1.09255	0.238529	89.8265	0.156	6.38347	0.195697	42.29	1.5645	0.0865478	0.0869925	1.00669	0.0599531	2.13379	0	0.104561	0.29576	0.48986	0.0277972	0.0211166	0.35126	2.30557	5.11309	27.835	0.0934463	0.300703	0.234286	0.125227	42.9725	3.71969	7.41859	5.23085	0.310842	0.0992691	0.0364475	0.135892	0.137731	1.59403	0.0949167	2.54462	0.130777
TCGA-AO-A125-01	low	0.0569052	0	0	0.666335	2.02934	0.0528991	0.158031	0.727264	0.801108	31.1026	0.19413	4.7166	0	293.938	1.91034	0.0852643	0.157121	1.63857	0	2.89212	0.0145998	0	0.395829	0.482595	0	0	0.481461	2.34285	28.2362	25.7811	0.552362	0.460824	0.0419657	0.0308424	50.3577	46.5493	12.3262	3.14669	0.0316792	0.0977969	0.197488	0.221187	0.135688	0.471116	0.0935091	6.61586	87.1512
TCGA-E9-A1NA-01	high	3.43526	0.217582	0.0266016	0.103171	9.57732	0.548951	0.378449	4.67337	3.29337	175.45	1.07346	15.0378	0.299249	123.497	24.2604	7.10405	4.91714	21.7139	4.22369	38.9051	0.014568	2.21723	0.521135	3.18559	0.00910842	0	2.5672	33.9568	62.8721	31.3044	0.789994	8.11252	3.81055	0.123101	41.5583	72.9659	2.58699	3.77689	0.421468	0.969331	0.627002	1.04544	0.135392	8.33848	11.8031	7.74447	8.28474
TCGA-A8-A08T-01	high	4.96203	0.218332	0	0.682063	11.1836	0.549599	0.469109	4.84198	1.66463	72.145	1.23486	7.90532	0.613181	486.473	9.06767	1.22032	0.469434	7.80191	0.626173	12.9316	0.0154782	0.561638	0.0582836	3.60108	0.0580649	0	1.53128	10.1457	21.6395	67.734	0.683192	2.05888	1.84635	0.457771	27.1543	27.2299	4.20586	3.98869	0.279875	1.01607	0.609074	13.866	0.924759	11.3567	1.14005	8.43073	434.381
TCGA-BH-A0E7-01	high	0.211646	0.154479	0	0.476123	15.5616	0.55089	0.134346	1.11287	4.66511	78.443	0.636069	8.06708	0.0227637	372.282	3.16038	1.58561	0.44018	4.59744	0.2929	9.49028	0	0.156377	0.0350523	0.710072	0.0194004	0	0.255813	7.49422	16.0453	46.2137	0	1.53904	0.312164	0.0327747	21.8133	0.806886	6.38892	0.944995	0.213205	0.235561	0.162165	1.76284	0.144189	6.37709	0.67073	7.06563	361.5
TCGA-LL-A73Z-01	high	0.081855	1.46376	0.153394	0.277631	21.4593	1.27835	0.854722	9.80851	3.04835	78.917	1.61963	35.6157	2.2679	188.349	29.9523	0.883066	1.62727	11.297	3.3531	15.4542	0.268814	3.64086	0.752844	19.01	0.115549	0.0478793	6.28495	22.5738	81.0525	44.2961	3.05105	4.26131	4.61191	0.745335	30.359	8.47193	8.70616	8.94772	1.32453	0.787783	1.23961	2.53193	1.13762	4.1564	1.07606	24.9603	127.619
TCGA-A1-A0SO-01	high	0.32997	0.292691	0	0.099926	5.3536	0.368088	0.0305453	2.16478	0.650342	130.612	0.836445	19.4269	0.331241	215.855	4.65749	0.329609	0.276085	4.87571	1.1226	5.97828	0.0282195	0.910193	1.59392	3.6056	0	0	1.29411	4.48237	26.5515	12.1957	0.391469	1.92457	1.35866	0.0596142	2.88202	1.02098	1.50121	1.5646	0.285747	0.441065	0.11278	7.12729	0.243534	1.07321	2.84666	4.21171	16.6293
TCGA-BH-A201-01	high	0.230799	0.331653	0.054064	0.640693	28.6222	0.364737	0.368548	1.8583	8.9894	121.096	0.615129	17.9229	0.28237	643.731	8.80462	0.432275	1.04279	9.09425	0.219592	16.957	0	0.23874	0.206253	1.9197	0.0277674	0.0421878	0.961114	10.2512	35.335	75.0149	0.336046	5.3401	0.617	0.156366	16.0278	21.2565	2.30024	2.26581	1.54184	0.63464	0.91021	0.779065	0.275166	8.38241	0.877038	12.6506	204.112
TCGA-BH-A18G-01	low	0.0746014	0.0952892	0	0.436775	4.29023	0.319008	0.207176	1.67803	0.588131	66.6047	0.551418	6.24224	0.140416	293.599	5.54955	0.279449	0.692849	5.12535	0.619452	6.91599	0	0.270088	0.785591	14.3324	0	0	1.51879	5.43487	70.3634	12.6484	0.482756	3.1501	1.77427	0.808674	14.3548	3.7221	0.36626	1.19572	0.789083	0.470101	1.42396	1.77035	0.12706	4.30865	1.47106	10.5559	190.109
TCGA-D8-A141-01	low	1.02918	4.22015	0.0593432	0.792761	33.2077	3.88578	2.32168	32.0857	10.1406	157.035	6.74295	52.4696	5.86508	250.474	65.1379	6.07342	3.06821	24.9077	9.8386	31.6969	0.0324985	8.00898	0.195799	30.3471	0.406384	0.370459	8.99232	28.4001	57.872	58.3745	8.36082	11.9429	21.8705	1.71634	33.5569	17.3062	9.52728	16.1913	3.32602	5.50033	3.64668	4.78748	0.841385	19.3132	2.88804	26.2196	368.01
TCGA-A7-A0CG-01	high	0.16286	2.82911	0.122078	0.512923	21.7665	2.79778	1.61011	20.6807	3.37491	72.5987	5.01885	24.3748	6.69482	343.826	49.7276	1.0737	0.637718	12.7028	2.18623	17.7498	0.0167136	2.88072	0.302092	12.133	0.229899	0.0952614	1.84297	16.1742	43.2135	64.4137	1.55976	6.0479	5.60885	0.670849	18.5355	8.54133	3.32622	1.30517	1.34183	1.28376	2.06556	0.966201	0.42162	2.4398	0.535238	25.0873	225.447
TCGA-AN-A041-01	low	0.443194	0.231308	0.0803741	0.230906	17.0131	0.404019	0.635248	3.01113	1.39545	187.402	0.487723	13.8811	0.688879	74.1735	8.55172	4.1129	0.488046	6.03775	0.633127	11.5853	0.0293439	0.295769	0.265189	1.93992	0	0	0.39312	8.57171	31.3526	54.4703	0.222036	2.38166	0.864545	0.247958	16.2897	20.9014	2.83006	4.26214	0.488147	1.27764	0.523223	0.590796	0.311677	11.2161	2.02038	7.82475	2.54631
TCGA-EW-A1P4-01	high	0.251073	0.815109	0.235252	0.734989	9.01422	1.37705	3.66059	7.3802	7.49334	109.654	1.19557	22.7426	1.7249	204.273	23.5619	2.68041	1.7331	15.1092	5.03823	19.9529	0.0483123	2.66204	0.151601	184.203	0.130895	1.30797	9.89114	11.1692	33.7512	22.7733	9.07818	8.42332	11.2599	4.25253	14.55	24.8352	3.661	4.07453	1.96847	2.11431	3.26754	2.06096	0.149669	3.56336	2.91381	21.8742	35.5595
TCGA-BH-A0H6-01	high	0.152993	0.179135	0	0.463314	18.3342	0.256	0.169951	1.48602	3.69022	97.2263	1.09823	10.8089	0.201577	349.402	3.79368	0.802334	0.614443	6.85927	0.529324	10.2775	0	0.217603	2.07669	1.57195	0	0.111862	0.465189	7.39855	17.8445	38.838	0.618775	2.19029	0.930825	0.0414609	21.3353	17.1749	14.8123	4.65916	0.496833	0.701154	0.13274	16.4318	0.182403	4.4935	3.8025	6.12618	322.755
TCGA-D8-A1XU-01	low	0.138981	0.245799	0.14024	0.241736	13.8625	0.858659	0.368149	3.54149	1.52511	76.2323	0.759821	12.895	0.450744	274.736	6.88429	2.53095	1.19147	11.5142	1.37595	16.894	0.021943	0.696693	0.297458	1.52039	0.0480184	0.0469001	1.33417	11.6797	36.06	43.2386	0.968545	2.6962	1.92372	0.208598	12.8618	2.72901	2.77132	2.2276	0.34916	0.59774	0.627365	0.971065	0.145668	6.06918	1.82703	9.40693	57.5212
TCGA-A8-A09D-01	low	1.07982	0.529417	0	0.488859	19.5328	0.924717	0.636105	3.68012	1.73207	110.186	2.40004	14.8781	1.82306	115.162	24.9408	0.882524	1.80697	18.6625	1.49438	35.5553	0.0167906	1.30314	0.227611	4.01314	0.010498	0.023925	2.18021	28.4602	53.1154	67.2596	0.783469	4.56153	3.43871	0.319233	10.92	23.7296	4.03554	5.03492	0.837951	0.884775	1.07367	1.2518	1.8057	12.9905	1.15606	17.9283	1.77803
TCGA-BH-A8FZ-01	high	2.04554	1.61745	0.136903	0.471969	41.3089	2.2411	1.15643	14.3784	11.3268	99.2624	6.24102	35.6679	2.2551	284.106	37.6236	1.20409	2.07214	29.2659	6.59691	27.3484	0.0187433	4.49633	0.056463	6.69599	0.257817	0.053415	3.10983	21.6865	54.3505	70.452	5.03479	7.85993	7.83892	1.06908	39.095	15.9785	7.38858	15.4856	2.41308	3.21413	2.47774	1.85322	0.398165	2.24648	2.82111	27.8569	158.124
TCGA-E9-A3Q9-01	low	0.903807	0.247041	0.02091	0.243292	8.50327	0.987471	0.718904	4.6774	1.27342	34.1016	0.412377	23.6231	0.537653	180.178	13.6383	0.300939	0.63858	13.0209	0.787536	15.4376	0	0.438596	0.250093	2.54769	0	0	2.43096	14.5698	26.4503	32.3971	0.765381	1.94918	1.28368	0.338669	21.3449	16.1059	2.4805	2.03882	0.455527	0.0818187	0.647747	0.223703	0.319273	0.721425	0.311704	18.3797	0.505255
TCGA-BH-A18R-01	low	0.628156	0.967373	0	0.53965	8.69082	1.1629	0.668088	6.17644	2.34814	79.7215	2.18093	10.1281	1.58986	133.709	15.1528	0.320409	0.563597	6.87313	1.72013	8.5033	0.109728	1.63133	0.697246	3.69678	0.0600297	0	2.10608	7.40884	14.2204	23.4619	0.674598	3.1387	3.66653	0.637454	7.04693	2.23308	2.63515	1.13535	0.515862	0.882011	0.556596	0.689009	0.36421	5.17413	0.702783	8.40667	105.437
TCGA-BH-A0HK-01	low	2.69779	0.267125	0.117571	0.65865	11.9126	0.524901	0.191656	5.0996	1.64871	43.4826	0.695607	8.7412	0.991949	435.102	11.8473	2.20913	0.0787406	4.48469	0.347303	5.84582	0	0.29204	0.175776	4.8705	0	0.0229362	0.481057	7.19751	21.1123	65.0635	0.385695	2.19558	0.983196	3.12841	17.2965	22.7853	3.00629	2.43856	0.768393	0.265964	0.227632	0.494145	0.833481	1.45931	0.902088	14.4235	226.452
TCGA-A7-A0D9-01	high	0.391672	0.111175	0.279613	0.662718	9.25191	0.33289	0.165747	1.90692	0.952249	141.879	0.742322	7.65587	0.561688	120.607	4.98055	0.726595	0.280895	3.07156	0.490418	6.23165	0	0.250806	0.0792828	1.92242	0.0837723	0	0.236703	6.10145	12.3395	43.82	0.38622	1.4025	0.701481	0.0404353	21.2392	18.1784	8.3657	2.60079	0.30457	0.136762	0.329525	0.412081	0.482847	9.69116	0.674261	6.08347	14.9766
TCGA-AO-A03L-01	low	0.265687	0.878355	0.0292876	0.328146	13.2759	0.778721	0.920128	10.5781	2.71063	139.928	1.38623	14.6316	1.08253	83.8053	23.0851	1.12403	1.08273	13.3585	1.51401	13.5767	0.032078	1.79446	0.114751	5.77065	0.130366	0.0457081	4.01649	10.2865	70.4976	48.6483	1.92157	3.00133	3.56141	0.474357	18.8123	4.31589	6.43302	3.43181	0.812044	0.974095	0.700174	0.780127	0.362011	4.59638	1.12999	12.2562	9.65597
TCGA-E2-A1B1-01	low	0.107793	3.83849	0.0367275	0.743872	26.8614	3.18468	1.43689	11.1813	10.8009	90.4341	7.47723	28.8532	6.64005	268.432	47.9249	0.792879	2.50892	28.9496	6.11623	36.698	0.100567	4.74388	0.162835	23.9982	0.182345	0.0429894	4.98497	25.2684	78.0224	105.84	2.01654	12.3229	12.9069	0.616102	16.786	4.79824	3.71798	2.98424	2.66947	3.54786	2.75778	16.7554	2.14969	10.1449	1.32042	25.5245	147.14
TCGA-EW-A6SD-01	high	0.767265	1.22671	0.0293435	0.177031	10.7054	0.791852	0.521822	14.6968	3.90324	109.617	1.21972	21.7792	1.22606	129.44	16.9407	1.59541	2.4683	15.0768	3.57555	20.7797	0	2.62394	0.350962	22.3912	0.0602836	0.137386	7.91583	25.8745	47.244	46.7746	4.17472	5.57936	4.97701	0.882631	17.3984	4.28779	3.28415	7.12771	1.16228	2.32507	0.978163	1.87075	0.405373	3.85203	3.29352	11.9781	14.7637
TCGA-BH-A0DV-01	high	0.350208	0.640612	0.0243066	0.335185	53.1399	0.89708	0.590741	6.65726	2.0646	133.787	2.10183	34.4843	1.77731	193.593	22.5039	1.86573	0.247437	10.0776	0.125652	16.7489	0.0665561	0.0670845	1.59895	1.35385	0.0166453	0.0379345	1.166	13.9388	40.0348	145.909	1.1583	3.43623	0.956542	0.421803	19.7497	9.78245	2.2823	6.17449	0.827982	0.725209	0.548357	1.28959	2.05009	8.19183	2.06745	44.9254	415.424
TCGA-OL-A5S0-01	low	0.289279	0.936065	0.0361401	0.0934436	18.7365	0.788814	0.428457	7.92651	2.28781	134.2	1.44741	23.6573	1.21965	144.266	26.603	3.17858	0.890703	12.1974	5.57804	12.0159	0.0197916	3.01227	0.335368	12.1029	0.0371232	0.0282012	4.91544	16.2998	51.7309	23.0093	3.59418	4.97526	6.48534	0.878015	30.3814	33.2072	8.74106	20.2156	2.5051	1.79417	0.486757	1.69648	0.709483	5.97592	4.81694	18.9498	114.514
TCGA-A8-A0AB-01	high	0.296869	0.103416	0.10115	1.46022	5.72264	0.270952	0.119918	1.84874	0.344476	115.868	1.45009	5.64554	0.182871	386.687	3.2122	0	0.406455	3.19026	0.448191	7.30266	0.0138484	0.0279166	0.96471	0.123242	0.00865847	0.0197326	0.799189	5.05471	12.3896	26.6573	0.0873219	1.03032	0.129368	0.0585098	12.321	19.3836	2.44859	0.778623	0.280454	0.0865789	0.0766322	1.72811	0.128704	8.53303	0.088696	3.29907	59.7858
TCGA-OL-A6VQ-01	high	0.459537	1.13046	0	0.371101	38.5173	0.911329	0.510472	7.93508	3.91035	107.201	2.11929	20.2334	5.15126	267.404	22.2054	0.612044	1.07658	9.44052	2.82649	14.1285	0	1.10914	0.572214	5.72919	0.13105	0	1.35001	11.3447	40.7343	47.8331	2.18073	3.6623	2.52287	1.66045	33.1929	8.41275	7.7009	6.79263	0.757998	1.42741	0.354403	1.39971	0.765284	4.22721	2.85271	28.3331	660.475
TCGA-B6-A1KF-01	high	0.128653	0	0.0344417	0.0890522	13.4628	0.0956765	1.08205	0.18791	0.220789	143.81	0.240347	5.65813	0	171.4	0.897442	1.8726	0.0184531	1.29983	0.0508698	1.95466	0.113169	0.0190113	0.198867	0.0719382	0	0.0268759	0.291563	1.96994	30.229	122.532	0	1.46708	0.121985	0	0.980879	51.7776	1.3571	3.41713	0.600253	0.0252687	0.0695823	0.924934	0.175296	3.08665	6.61404	9.55508	161.766
TCGA-AO-A12E-01	low	0.0583005	0.367375	0.109254	0.423728	14.9545	0.884482	0.181335	2.28894	2.61765	65.6525	2.26735	13.2358	0.649629	150.779	15.3728	0.209652	1.4751	18.048	0.919786	27.5562	0.0239325	0.168858	0.405534	2.02335	0.0299269	0.0341016	1.40581	27.2349	67.8917	48.5419	0.875269	2.18526	0.171979	0.126395	22.4476	2.3541	4.37817	2.26136	0.995316	0.112218	0.698961	0.963692	0.571949	3.35569	1.14962	22.5471	32.1954
TCGA-C8-A26W-01	low	0.872957	0.900406	0.0691225	1.0922	14.5208	1.20697	0.764847	11.9674	3.45258	88.4191	2.43978	19.8576	2.33274	145.781	35.7409	1.03166	1.71593	15.5527	2.07589	20.355	0.025236	2.32743	0.660438	5.59858	0.110449	0.125856	7.33387	15.3887	144.086	72.8896	2.70517	4.45209	6.91833	0.399837	15.7169	3.39534	6.74144	4.43404	0.958263	1.48195	1.7456	3.70755	0.452325	3.09252	1.0102	13.2722	113.761
TCGA-3C-AALK-01	low	0.302887	0.315236	0.0946003	0.529963	20.4136	0.613183	0.69161	12.5248	1.90776	102.854	1.34902	15.7271	1.6723	113.407	15.0724	3.02555	0.827854	7.48046	3.07391	11.1019	0.0345377	0.626615	0.227593	2.59064	0.0647826	0.0492131	2.01097	7.90015	30.7812	38.2665	1.32846	2.35547	4.18196	0.218885	33.6716	26.7876	9.4642	8.03724	1.01171	2.22868	0.817571	3.86239	0.59612	5.91738	2.9863	13.8048	127.991
TCGA-C8-A12L-01	high	0.719824	0.481611	0	0.401373	7.48853	0.382371	0.514035	6.30826	11.1952	171.98	0.886766	9.82203	0.774211	643.053	6.22429	0.616316	1.27338	7.04756	2.01607	10.7268	0.0351773	1.24098	0.6027	10.6663	0.0439882	0.100249	3.40765	10.2757	19.2444	26.7302	2.43995	3.98527	3.10924	0.148626	10.7227	52.8174	2.70605	3.26894	0.559745	0.848286	0.519093	0.21037	0.116761	1.79728	1.18285	6.39019	69.0178
TCGA-A2-A0YC-01	low	0.150265	0.395503	0.0255993	0.562611	11.2002	1.02606	0.379365	3.68722	2.94364	84.0157	2.05827	15.5927	1.33703	421.526	13.5909	0.900603	1.76931	13.6361	0.907436	20.7896	0	0.932609	0.40648	3.27945	0.0788872	0.0399519	3.82852	15.3054	46.2087	49.5686	0.972387	2.74979	2.44801	0.444236	26.2811	32.2078	1.81349	4.00681	0.790898	0.500838	0.913688	0.676294	0.837587	6.1825	1.12237	11.5816	42.1036
TCGA-BH-A1EU-01	low	0.169792	6.6509	0.11932	1.3883	19.3381	8.49172	2.44016	19.1393	9.86406	83.8475	13.1717	38.7182	9.01234	425.109	83.5732	1.46285	2.63174	30.321	6.28565	39.981	0.108906	4.46768	0.0533118	15.2164	0.320032	0.155181	3.82711	32.4941	51.4676	119.45	3.09023	11.9944	14.3294	0.55216	22.2381	1.74847	5.0183	3.04462	1.82745	3.09312	3.38824	1.51967	2.22674	7.14565	2.73778	31.2264	181.991
TCGA-A8-A07Z-01	high	0.571901	0.206037	0.0412203	0.444079	4.60761	0.605251	0.68416	4.85771	3.05532	92.12	0.850447	13.9255	0.198729	196.151	14.1308	0.856912	0.684635	8.88946	0.608818	13.0839	0.0677212	1.04664	0.306008	3.27168	0	0.0964964	7.58377	7.95709	73.594	29.0779	1.22413	1.39957	1.91413	0.524563	21.0883	22.6638	3.50757	6.24027	0.39185	0.504034	0.485783	0.971978	0.149855	2.08121	0.722902	18.3407	6.83932
TCGA-A7-A13D-01	high	0.844348	0.16477	0	1.02279	5.22195	0.1439	0.0781613	0.50358	0.884897	49.7372	0.460075	4.22125	0.0794626	150.068	2.01316	1.15971	1.81914	5.11847	0.219095	7.01968	0.0180525	0.0181958	0.530222	1.42295	0.022574	0	0.29766	2.42554	3.66291	59.2475	0.113831	3.33741	0.337284	0.0762723	7.61223	13.7975	9.76928	2.42472	0.613676	0.354711	0.310789	2.47585	0.143808	5.50627	2.97728	5.39886	300.644
TCGA-A2-A0YD-01	low	0.978538	0.790165	0.0316164	0.967343	30.4626	1.43034	0.82462	9.55629	8.79117	155.845	3.02169	19.7638	1.37184	246.15	25.9763	5.30865	1.96498	19.2617	1.07403	26.5654	0	1.69282	0.123876	4.88675	0.0649531	0.0740139	2.42666	22.6326	79.3643	99.5555	2.1617	6.32382	4.35472	1.02415	31.4929	29.2072	7.51442	12.4121	1.37754	1.63918	1.41589	3.67237	3.24131	10.2563	5.32295	25.2507	267.64
TCGA-AO-A0JI-01	high	0.240304	1.07036	0.0346402	0.253769	8.05298	1.99329	0.16427	5.6698	4.70494	83.8731	1.56601	5.36973	1.11337	144.384	19.1806	0.166182	0.0927975	1.99833	0.434886	7.0808	0	0.305934	0.364309	2.99058	0.0237217	0.0270308	0.703783	7.16156	10.1831	18.0906	0.837329	2.33093	1.49952	0.120225	13.2766	30.7566	0.885746	1.48139	0.576271	0.372744	0.0933112	0.105884	0.0755597	1.71983	1.42763	10.0632	1.59964
TCGA-A8-A06Y-01	high	0.353301	0	0	0.213983	6.96937	0.0525486	0.156984	1.01142	0.450953	56.3009	0.291275	6.05191	0.0265997	656.621	2.04863	2.17042	0.372464	1.80262	0	3.32519	0	0.255819	0.27306	3.04233	0.0113348	0	0.747299	1.89342	11.9665	38.3645	0.0685879	0.572213	0.0390821	0.0765952	13.551	25.908	1.58191	2.83137	0.0131122	0.0566702	0.100319	1.22871	0.168487	2.85532	1.33529	3.57668	163.819
TCGA-A8-A09I-01	low	0.444587	0.757167	0.0163362	0.366069	10.5082	0.90113	0.677854	5.54379	6.83321	147.257	1.32835	20.4789	0.866346	132.372	16.8538	1.56741	4.46382	26.3609	4.89803	30.7673	0.0268388	4.60784	0.51205	26.5236	0.0671222	0.0382428	14.4654	20.9795	102.381	32.3498	3.0575	7.61409	5.4516	0.491379	10.9529	16.3658	1.32847	2.58488	0.621181	1.28642	0.704082	0.991553	0.641405	9.69153	1.34653	8.05199	9.71926
TCGA-A8-A0A2-01	high	0.626048	0.501119	0.0234639	0.859467	9.39704	0.921848	0.556351	14.5939	2.03062	63.3302	1.42383	11.9792	1.48945	340.297	15.4187	1.05061	1.00572	10.8541	1.80211	15.6497	0.0385491	1.11385	1.34029	3.75736	0.0160682	0.0366193	2.15846	13.5743	17.2937	32.446	1.6205	4.51936	3.01945	0.0542906	30.0788	9.12367	1.26879	1.54529	0.446108	0.734496	1.07449	0.891398	0.102363	6.17027	0.390925	11.9305	543.708
TCGA-AC-A2FE-01	low	1.30764	1.94245	0.136138	0.645328	16.2444	3.86825	2.55008	22.9065	4.46176	109.505	6.66667	30.6686	9.99821	359.831	58.1539	2.61241	1.64844	21.5055	4.9263	25.9682	0.0596432	6.29723	0.718684	22.9755	0.167809	0.084986	7.79063	26.7015	123.29	51.613	5.02074	4.77363	9.38623	0.566989	27.9153	9.94648	8.70828	15.5329	1.52063	1.83779	3.30963	4.89249	1.66294	9.29079	3.2709	30.7064	293.441
TCGA-A8-A08J-01	high	0.0404748	0.195307	0.0252829	0.239695	11.1485	0.682274	0.314727	4.46929	3.13011	88.8402	0.828472	13.1634	0.223469	118.606	11.7965	2.02152	2.19446	16.5209	1.25097	19.5676	0.083075	1.14437	0.370173	2.78124	0	0.0986451	3.63851	16.8711	32.2426	28.8677	0.907983	4.16735	1.85062	0.263246	15.7889	7.10709	0.985619	4.02216	0.430618	0.908913	0.587407	0.899779	0.202213	7.36133	0.975479	9.49394	5.78336
TCGA-BH-A1ES-06	high	0.707523	0.0472537	0	0.235268	2.53163	0.0619025	0.0924642	0.737571	0.458312	60.3322	0.102543	6.8773	0.104448	286.622	1.98991	1.12248	0.153219	2.73321	0.0575972	2.46776	0.128135	0.0430509	0.0643331	2.58836	0.0356065	0	0.660241	2.86552	64.8455	50.5205	0.359097	0.593823	0.184156	0.421071	39.9369	58.0455	2.72441	3.9135	0.12357	0.101726	3.42274	3.25244	0.226832	2.15488	8.54877	6.03063	28.0591
TCGA-5T-A9QA-01	high	4.87107	0.0210554	0	0.0798713	3.36825	0.0551653	0.0274669	1.06179	0.872557	42.9425	0.520176	5.50421	0.148929	187.607	3.50895	0.148195	0.521347	7.71941	0.239533	10.8679	0.558261	0.127885	0.296212	0.612956	0	0	2.61504	7.59193	14.7946	7.95894	0.192009	0.543497	0.0547043	0.107212	25.7567	106.842	2.54444	3.88389	0.036707	0.147314	0.0624087	0.263037	0	0.467903	1.17831	5.5402	61.5552
TCGA-A1-A0SQ-01	high	0.0170071	0.31861	0	0.453229	12.6546	0.746224	0.377844	2.12139	0.97047	47.5375	3.72291	10.2031	0.640224	260.126	8.38242	0.203862	0.392743	9.24444	0.305973	9.89214	0.0349073	0.175923	0.124873	1.33137	0.0218253	0.0248698	1.0792	8.99109	24.0876	63.5477	0.814411	1.574	0.602025	0.147485	16.6442	15.1158	2.76544	3.38014	0.441835	0.20265	0.279017	0.382717	0.718365	2.21259	0.586884	11.8487	1.36908
TCGA-AC-A3QP-01	low	0.0530029	0.349789	0	0.117708	11.0686	0.758781	0.868447	8.45384	0.656631	89.5429	0.730806	17.7818	0.458911	131.206	26.5283	0.992716	0.319301	12.3301	0.495123	24.2691	0	0.233012	0.158739	1.40037	0.025507	0.0193768	1.33132	20.2537	52.2272	24.2536	1.57775	1.60959	1.16286	0.746912	29.5144	3.44398	6.21408	7.70955	0.550793	0.230762	0.476586	0.406617	0.451369	3.64629	0.52258	24.7183	423.434
TCGA-D8-A1JB-01	low	0.949922	5.73418	0.197792	1.1592	30.546	3.95605	3.63462	41.2661	7.21148	93.2342	7.47746	32.7935	7.91473	366.48	74.3442	2.40383	1.27168	19.1735	6.31013	17.5829	0.173309	7.51146	0.424191	22.3915	0.257352	0.277818	8.5059	21.0351	43.9934	59.2576	5.98316	7.64372	21.3585	0.366119	28.993	4.70272	4.41082	5.81951	1.09682	4.03416	2.74391	1.94331	0.690302	3.89473	1.1447	30.0909	422.597
TCGA-BH-A18S-01	high	0.322947	0.0375003	0	0.189671	7.48926	0.742341	0.146758	1.92109	1.28953	40.4407	0.709443	5.37667	0.287351	535.717	10.2143	0.0879799	0.383205	7.29694	0.0609451	10.1271	0.0301297	0.106291	0.623999	0.30644	0.00941905	0.021466	0.403647	9.47322	17.5793	18.19	0.398969	0.849108	0.768615	0.159124	20.0012	47.8616	0.634211	1.247	0.108961	0.114366	0.222303	0.144147	0.120009	2.16439	0.578924	7.44327	451.141
TCGA-A2-A0CW-01	high	0.14651	0.623795	0.0249596	0.258142	11.1771	0.356585	0.399475	4.63002	3.7401	114.901	1.07536	32.3616	1.32367	49.9803	17.9664	0.518875	2.03267	9.91765	2.65428	16.1333	0	1.66705	0.895583	14.6668	0.102554	0.0194767	6.95858	9.48759	86.2343	19.7817	1.84446	3.91375	3.14316	0.837392	13.5915	4.35808	6.54954	4.56846	0.622838	1.056	0.798407	0.517705	0.653324	2.03733	0.328297	6.4271	3.67224
TCGA-A8-A09K-01	low	0.448611	1.62355	0.105086	1.72082	2.97866	1.51521	1.76494	13.9894	3.74721	66.3559	3.62413	12.1583	1.74507	1007.57	25.6707	0.78421	0.487957	9.15942	3.18181	10.837	0.0575488	3.42234	0.0866808	9.31622	0.131932	0	6.16784	10.7271	16.7516	14.1113	3.07237	4.56275	8.43631	0.243146	37.2595	20.7777	14.5511	2.72636	0.776976	2.3986	1.9933	0.726553	0.152814	1.13484	0.614315	7.79832	1.09092
TCGA-E9-A22G-01	high	0.0923404	0.245724	0.0865217	0.242353	5.81471	0.214599	0.294904	2.21865	3.31057	72.9563	0.564405	7.12518	0.695221	403.753	8.64807	0.691794	0.93872	4.71141	1.82102	5.46438	0.225067	1.51634	5.14743	39.1103	0.562878	0.0337578	3.93077	4.52345	21.9765	11.4521	0.627425	5.32794	2.80053	0.150145	9.38135	5.33037	5.26793	2.79358	0.505492	0.751159	0.327749	5.25632	0.0471819	1.30144	0.322443	3.73119	94.7645
TCGA-E2-A573-01	high	0.365724	1.96336	0.0297981	0.25682	17.7168	1.65554	1.18346	19.7042	5.9575	63.3955	2.38682	23.5978	1.91548	259.685	43.7722	2.00134	1.13353	17.3346	6.90979	17.2105	0.0489557	6.59569	0.534598	65.455	0.255073	0.325534	15.7574	15.9783	104.097	33.3353	7.94372	6.93509	11.574	0.896305	24.2423	16.8265	14.3643	15.4702	2.33696	4.05175	3.16055	6.3433	0.693311	2.06869	1.54163	22.4995	205.03
TCGA-AR-A0TP-01	high	1.07277	0.0900643	0	1.80586	8.46596	0.337099	0.0671368	0.741516	0.601261	173.497	0.953592	18.01	0.113758	563.592	1.7292	2.44505	0.364091	3.63324	0.230013	3.93913	0.0155062	0.0312586	0.134295	0.21685	0	0	0.367533	3.70293	4.97827	56.3024	0.0195551	2.27236	0.0334282	0.0327571	10.9785	43.3732	2.5993	4.23809	0.201875	0.207736	0.0858062	1.95354	1.83228	1.6917	1.46488	9.00142	875.808
TCGA-AO-A1KT-01	low	0.292523	0.259926	0.214505	0.0616249	19.1558	0.643173	0.324947	3.06884	3.40909	130.192	0.903926	18.0514	0.134058	175.557	11.1399	2.13435	1.92823	17.6044	1.23208	25.5326	0	0.789358	0.501321	55.9715	0.408039	0.0371967	2.25976	17.4165	23.3883	24.5038	0.362132	2.928	1.70705	0.08272	13.8127	2.71533	1.6085	3.4451	0.462583	0.775222	0.930931	0.603636	0.519884	8.66429	3.07222	11.4211	260.45
TCGA-BH-A203-01	low	0.156166	1.26937	0.0532092	0.527381	11.5671	0.897427	0.536197	10.9735	2.70748	98.6241	2.35704	14.9723	1.92397	147.008	21.0353	1.87194	1.43968	15.19	7.28915	18.1453	0	4.21469	0.252368	20.1715	0.136642	0.103802	4.29417	17.4915	35.7992	29.5712	1.0657	3.59685	6.79486	0.338566	15.7379	4.84299	4.2824	3.00366	0.832495	1.76972	1.11082	0.743513	0.4836	4.94769	1.18978	8.15954	22.6999
TCGA-B6-A0RM-01	high	0.143479	0.217206	0	0.37335	4.83502	0.403098	0.1948	2.93392	1.86727	46.2203	0.734212	4.75691	0.984217	646.556	8.48999	0.286644	0.144058	3.86567	0.419188	6.48187	0	0.428755	0.591425	0.9984	0	0.0233125	0.623831	5.33094	14.105	13.0289	0.536451	1.01436	1.01108	0.0345623	20.0405	11.8755	2.89281	1.83976	0.343166	0.263021	0.553268	5.28343	0.130331	0.779335	1.04787	5.2929	91.4221
TCGA-A1-A0SP-01	low	0.0595016	0.874023	0	0.312331	7.14958	1.29432	0.578347	11.5892	2.34545	86.2084	1.47166	15.9696	1.74713	320.91	22.5627	1.20359	1.80719	12.1887	3.54084	16.3104	0.015266	2.36963	0.189699	7.78271	0.0859033	0	4.405	15.2549	37.0657	21.6642	1.54017	6.84915	4.23446	0.322497	17.3892	18.3301	4.6974	6.0083	1.14832	2.31787	0.99495	1.41202	0.243222	2.8853	0.757761	14.469	244.06
TCGA-A1-A0SB-01	high	0.454864	0.299305	0.61993	2.25406	26.6768	0.0768804	0.252641	0.845569	0.450189	104.282	0.24687	10.0864	0.0933988	260.925	1.51438	0.743508	0.103795	1.85916	0.143067	3.32756	0	0	0.239697	2.42783	0.0397996	0	1.48692	4.43222	10.8269	35.3626	0.187313	0.693653	0.0457428	0.0448245	12.8958	0.383841	2.82599	0.497088	0.153469	0.0284264	0.052185	1.9626	0.112686	0.537972	0.713477	8.56551	305.208
TCGA-AC-A6IV-01	low	0.527862	1.71866	0.232753	0.877631	23.9821	2.52855	2.0523	12.0003	3.40378	123.648	5.13753	41.595	7.0367	135.189	38.1656	1.6749	2.15115	18.776	6.27384	36.7056	0.446124	2.66588	0.0719955	6.94789	0.149428	0.0681091	4.25266	47.9983	73.3873	85.6552	4.60138	5.99892	6.14834	0.875128	41.509	13.7268	13.8664	10.2274	2.10889	1.44437	2.34135	1.19422	1.86156	11.9842	1.12252	36.1995	5.32724
TCGA-OL-A5RY-01	low	0.553669	8.73906	0.0370557	0.191622	18.0677	2.63227	1.14221	40.7175	2.227	112.289	6.56592	43.2998	8.03927	340.052	84.6672	3.43689	1.27064	17.7607	8.15488	22.1095	0	4.00902	0.0840558	67.6202	0.203007	0	3.47152	29.3192	113.328	42.4845	12.3865	8.1438	12.0306	2.91513	37.9536	9.68226	7.50243	14.9595	3.99229	2.46492	1.17286	0.849505	0.511915	4.92681	5.49137	44.5133	92.0658
TCGA-LL-A7SZ-01	low	0.393342	1.40957	0	0.172058	3.01186	0.450969	1.01953	131.339	1.64893	39.6188	1.07164	13.9206	1.45604	75.8652	27.0096	1.57164	0.543028	11.4917	8.41477	16.5204	0	2.93289	0.177337	9.32316	0.0736132	0.0479326	11.2839	20.275	45.5178	7.59293	6.59676	2.74924	4.83461	1.24361	39.3083	94.5882	7.08083	20.3321	0.936721	0.818704	0.361954	3.63449	0.0223312	2.04175	0.646356	42.1633	41.5096
TCGA-AO-A03R-01	low	0.101436	1.68435	0.0316813	0.641669	12.4925	0.264026	0.920212	12.2032	1.84054	23.7874	1.76868	16.3079	2.13836	234.912	27.2163	1.16524	0.373433	7.29349	2.73738	6.50781	0.0173499	0.961819	0.0130663	7.47752	0.130173	0.12361	3.23622	7.94664	20.0081	24.1811	1.94734	2.22962	6.12158	1.39277	29.8726	106.162	4.79413	3.30585	0.81567	1.03047	0.704062	0.366607	0.598916	1.43963	0.222245	12.597	29.9065
TCGA-EW-A1PD-01	high	0.901707	0.217313	0.0956476	1.16783	28.0953	0.544057	0.321285	1.25243	0.983599	154.983	2.10881	19.8496	0.409893	148.075	5.99705	0.305905	0.580789	6.53192	0.258995	15.0038	0.0174601	0.193585	2.65616	0.821314	0.0218333	0.149274	1.38548	13.8097	33.8575	92.3294	0.462402	1.88949	0.664979	0.147539	16.3221	1.57925	4.4771	4.99026	0.858735	0.304086	0.676327	1.21818	0.463631	6.57313	1.48172	11.0986	61.0489
TCGA-BH-A1FG-01	high	0.0470234	0.140148	0.0220301	0.123415	4.38119	0.480842	0.195883	1.65868	1.1298	46.9804	0.668412	6.81142	0.247824	729.875	9.92007	0.422747	0.542952	5.86743	0.406727	8.11015	0	0.328328	0.0181717	1.90192	0	0.0515724	0.708677	5.36832	17.8379	11.9918	0.243436	1.7136	0.459485	0.0254865	13.3947	5.42887	1.33901	1.45087	0.183246	0.301706	0.229955	0.254926	0.400448	2.19679	0.444307	5.60417	236.563
TCGA-AO-A0JA-01	low	0.221692	0.885813	0	0.275429	9.55507	1.11603	0.587246	6.9045	1.89499	168.003	2.53068	15.05	2.13131	153.892	18.814	0.613244	1.95192	16.1958	2.64323	25.5197	0.035002	1.28772	1.08736	4.09395	0.0109422	0.0249373	1.64122	16.9552	40.4546	72.0886	2.27329	5.74097	3.44588	0.110914	13.6629	13.1781	2.30408	3.85397	0.582272	0.984735	0.376619	0.983809	0.836492	12.5989	0.560453	14.1694	68.8454
TCGA-A2-A04T-01	high	0.237136	1.71642	0.222193	0.425557	8.02499	0.940553	1.2293	12.5537	4.62923	123.554	2.39699	20.9862	3.72945	112.635	22.837	9.23818	2.02379	20.5114	8.67844	18.2889	0.0540806	4.83776	2.63208	27.5019	0.135252	0.0963247	17.7785	11.9879	31.7041	12.6543	4.94464	11.7812	10.3956	0.571232	10.3348	5.68644	3.57032	3.3363	2.05355	3.3207	1.18043	22.7793	1.61555	4.48741	2.44628	10.3007	176.605
TCGA-BH-A0DH-01	high	0.496456	0.211376	0.0547262	0.129708	7.01801	0.434359	0.291962	11.0176	4.0893	89.3782	0.589455	8.82914	0.747553	94.7956	14.7947	0.481327	0.645066	9.5007	0.646638	13.5641	0.014985	0.513537	0.73919	3.18153	0.0187383	0.0427046	1.48249	9.1622	37.4484	24.2812	0.793711	0.996642	1.43217	0.126625	24.909	6.84472	1.21582	3.44035	0.32515	0.354666	0.626524	0.507815	0.139268	2.22201	0.191953	11.1782	6.90569
TCGA-D8-A1XF-01	high	1.80351	0.19197	0	0.637191	7.01522	0.371235	0.214651	8.06728	1.30576	85.6633	0.85148	7.37253	0.242472	804.167	5.47951	0.482554	0.970067	5.67798	0.668547	6.12285	0	0.566331	1.71126	2.3951	0.0206647	0.0235474	2.72484	5.24983	12.9172	22.6054	0.625221	1.21087	1.0094	0.0698213	18.5444	0.672629	1.29022	1.98735	0.167336	0.31733	0.233698	0.69838	0.987338	1.65056	0.396912	5.11135	0.874987
TCGA-A8-A06T-01	high	0.165756	0.89032	0	0.803145	11.4373	1.15684	0.948972	5.86637	4.03996	64.2095	1.60217	29.7723	1.51675	562.354	16.3045	0.955239	0.819326	7.75516	2.52332	8.68834	0.0130853	2.08389	0.56664	14.0739	0.0572696	0	4.12637	9.03987	28.8471	22.3772	1.94724	4.54321	4.93661	1.10572	27.9411	9.29092	2.36375	2.49327	0.690893	2.16792	1.18269	0.453869	0.521195	8.98775	0.942847	8.779	207.49
TCGA-LL-A50Y-01	low	0.175191	0.279717	0	0.2299	5.2345	0.537431	1.16766	11.6875	1.39759	81.384	0.485598	19.6376	0.758422	80.5965	15.8393	1.37812	0.197886	12.545	1.36378	17.4985	0	0.407742	0.0338505	3.37149	0.154566	0	1.29697	12.2618	61.2237	10.1455	1.13369	0.861362	1.84106	0.379812	75.0808	41.8239	5.90036	14.0399	0.991545	0.572056	0.262544	0.15232	0.387898	1.79573	0.611748	17.5695	71.9249
TCGA-E9-A3QA-01	high	1.95321	2.66531	0.295549	0.73478	11.4747	1.61496	1.6576	29.124	18.6093	61.2754	4.13871	142.902	5.11496	299.73	53.8151	7.99818	3.4106	22.4184	16.0842	21.409	0.112053	10.9805	3.27705	899.726	0.544904	0.762841	17.6419	22.126	97.0938	17.8095	8.99682	22.5961	15.5405	2.57754	49.972	58.0235	21.0514	27.4173	3.602	3.5194	2.5568	14.9656	0.363662	3.4436	1.89386	25.5686	44.6066
TCGA-EW-A2FW-01	high	0.0333499	0.269788	0	0.161591	14.0361	0.334822	0.240801	1.4321	0.500797	82.4863	0.986024	13.8474	0.828589	258.415	6.66655	0.19988	0.217649	3.89174	0.161537	7.43898	0	0.327724	0.354413	1.45766	0.021399	0.0243841	1.16393	7.77288	18.9728	29.7687	0.36688	1.4661	0.848506	0.0723021	12.3733	16.0202	2.01719	3.66157	0.396072	0.221617	0.284089	0.231968	0.318086	3.68136	0.657623	7.72539	0.335584
TCGA-AR-A2LN-01	low	1.15596	0.632795	0.154731	1.37803	34.3796	1.96495	0.764338	9.39875	4.40161	97.4223	2.48818	25.854	2.40372	217.424	21.629	2.06196	1.13299	12.8192	1.44739	16.449	0.0564911	0.911033	0.904057	8.33105	0.0176601	0	2.154	14.5658	39.9244	92.3808	2.03039	7.89642	3.77528	0.358015	37.4301	13.6682	7.89131	3.7938	1.63435	0.643289	1.61512	0.777012	0.975034	4.2534	2.75883	33.5642	219.178
TCGA-AO-A0J8-01	low	0.128492	0.716181	0.0218901	0.377327	9.03695	0.799207	0.454155	5.8282	3.52573	98.2557	1.7069	29.9679	1.47749	229.128	22.459	1.36519	1.95862	12.7461	2.50568	26.7594	0.0119878	1.67954	0.135422	9.43394	0.0674569	0.136652	2.86611	15.3375	66.9263	32.1606	1.69322	2.36487	3.73867	0.759736	30.6076	6.69552	2.95463	3.10796	1.25723	0.797651	2.1154	4.38267	0.28649	5.45247	0.748603	11.4643	614.061
TCGA-AO-A1KS-01	low	0.159251	1.42389	0.0298433	1.106	13.9166	2.03703	0.283045	3.90773	2.79793	91.7771	3.28685	7.56776	2.66175	130.979	16.3301	0.572677	1.63092	13.6763	3.74664	18.9603	0	3.26166	0.233857	4.23869	0.0306551	0.0232877	4.12638	10.9261	25.7313	36.8229	0.370994	5.67439	4.66247	0.069051	5.04832	2.66084	2.48943	1.48045	0.425546	1.84648	0.472289	3.02985	1.7142	9.39229	0.654222	6.27224	12.339
TCGA-OL-A66J-01	low	2.2574	0.180726	0	0.264878	15.4473	1.23398	0.535816	2.88009	2.01361	107.342	1.86493	14.1643	0.290526	531.555	9.71568	0.636007	0.251835	5.10731	0.694235	13.4559	0	0.359241	1.05875	8.43308	0.0371402	0.14107	3.32607	13.2698	33.5141	57.2399	1.12369	1.51781	1.18098	0.167317	32.2562	5.10424	13.4586	7.51471	1.70424	0.176846	0.681771	0.307874	0.841252	5.97865	0.792621	19.6114	357.017
TCGA-A7-A0CD-01	high	1.79753	0.170074	0	0.564513	12.2101	0.477424	0.253558	2.85885	1.84235	75.5774	0.624577	17.2525	0.107408	775.443	5.28989	0.0427514	0.5443	5.03034	0.335632	7.70704	0	0.250867	0.044104	1.45183	0	0	2.4593	4.81828	31.4863	38.3751	0.147709	1.74943	0.631246	0.0927861	19.8233	19.9629	0.795657	2.78964	0.201196	0.111146	0.14403	0.326872	0.174944	4.38688	1.07836	6.93403	98.4342
TCGA-EW-A2FS-01	low	0.639173	1.02172	0.126083	0.950836	30.1904	0.800574	0.797215	18.5045	1.44814	46.9359	1.75334	15.8093	2.14441	205.302	24.0925	1.88182	0.405318	6.95632	2.73128	6.13184	0.034524	1.28753	0.143002	3.21873	0.107928	0	3.20204	6.05343	25.9807	22.7886	2.6994	2.06265	4.01904	0.0972435	35.158	10.5651	6.30695	5.05048	0.749113	0.863366	0.898617	0.605623	0.275023	2.20156	1.34514	10.5801	10.5728
TCGA-D8-A1JT-01	high	0	0.100955	0	0.212757	7.99032	0.519211	0.131697	0.350175	14.4501	37.6618	1.19837	6.25988	0.257861	436.962	15.8999	0.197377	3.02877	16.5965	0.98443	16.0431	0	0.694932	0.055996	4.36549	0.0169048	0.057789	7.17478	11.0675	37.1522	22.6038	0.068195	4.40417	0.514872	0	10.8843	1.80358	3.34231	0.781207	0.0782226	0.555407	0.116369	0.355722	0.843591	2.98092	1.03902	4.97304	400.813
TCGA-D8-A1JS-01	high	0.0262349	0.01117	0	0.158896	2.2926	0.0780414	0.218571	0.563285	1.03413	43.6176	0.328165	4.24542	0.019752	254.275	3.22263	0.117928	0.158045	3.51206	0.0363068	5.44451	0	0.0814124	1.42442	0.547667	0	0.0191819	0.277459	4.85505	17.0572	6.13816	0.101862	0.242803	0.145105	0.0568769	30.0525	38.5376	1.95779	1.11431	0.0876299	0.0661277	0.0827705	0.118075	0.142985	0.41371	0.129331	6.49819	27.1117
TCGA-BH-A0DT-01	high	0.543205	1.69074	0	0.55968	18.6074	1.49051	1.1236	10.9162	3.55815	92.8354	1.97028	18.0094	4.08973	597.025	23.8093	1.17877	0.526591	8.00522	3.26622	10.2956	0.0961151	1.35629	0.376402	9.48233	0.0480756	0.465647	1.48575	10.8646	43.4148	63.6904	2.25455	4.31225	3.82637	0.649744	28.9786	23.2553	4.79673	4.11309	0.945443	1.73404	0.744617	0.973316	1.1485	5.44977	0.584818	20.0885	713.899
TCGA-B6-A0IE-01	low	0.314324	0.339035	0.0785378	0.236912	5.93792	0.272716	0.395718	18.211	0.59787	52.7298	0.7387	8.33688	0.489079	141.807	8.90526	0.0627959	0.0105197	2.39239	0.681496	3.35278	0.0215051	0.173407	0.947446	0.86122	0.0134457	0.0153214	1.14133	3.29888	18.2087	19.4065	0.325445	1.1515	0.579508	0.0908599	18.2979	41.0422	2.96293	2.48542	0.326637	0.0816294	0.357007	0.741629	0.171313	0.892208	0.241038	10.4725	138.904
TCGA-BH-A0BT-01	low	0.0443982	0.667921	0	0.191221	10.4794	0.583319	0.213717	5.50776	4.87805	48.3232	0.950851	11.3319	1.47078	68.6999	16.892	1.37484	0.832111	8.16401	2.78543	9.20696	0.0303759	1.28592	0.617661	14.0956	0.161433	0.108207	4.97726	5.91545	27.1891	18.7518	1.58977	2.96193	4.30014	0.417103	20.3931	6.38791	2.04606	4.55436	0.670092	0.935976	0.728392	3.24559	0.604947	5.7411	0.607975	7.51275	19.0914
TCGA-AR-A1AH-01	high	0.0750659	0.140628	0.0281343	0.460711	10.6115	0.569415	0.18345	1.19728	0.879235	89.3277	0.22194	18.4167	0.271278	181.418	3.91746	0.764833	0.165812	4.26232	0.373985	4.4651	0.0462221	0.295064	0.162448	0.58764	0.0192664	0	0.52397	4.84431	9.69521	23.3034	0.174874	0.521049	0.819307	0.0976451	9.22884	41.2851	3.80924	3.77794	0.423465	0.467868	0.331564	5.33184	0.306843	2.04788	0.493406	6.0795	176.148
TCGA-A2-A0EU-01	high	1.22767	0.398251	0	0.676677	14.9755	0.826041	0.259761	3.0284	4.06745	68.4699	0.698025	10.2448	0.762912	1246.85	10.2885	2.10227	0.743487	8.30845	0.889946	12.6549	0.0999922	0.866761	0.263567	4.57647	0.0250074	0	0.948021	8.90954	27.8222	39.1938	0.126102	2.27691	1.62391	0	18.2314	11.848	2.75534	2.9672	0.49179	1.25922	0.356587	0.518249	0.796551	11.8309	8.13347	8.16395	321.287
TCGA-D8-A1X8-01	low	0.29128	0.744109	0.1213	0.784082	12.8311	2.53925	1.00665	5.82385	2.05335	74.4077	1.87697	15.4565	2.97275	179.742	26.4462	0.436441	0.633653	17.3468	0.851002	26.6987	0	0.836947	0.581572	1.83685	0.0103833	0.118318	1.28357	18.2121	30.2841	60.6911	1.34038	4.41809	2.63738	0.24558	15.7952	7.02233	2.46605	2.77526	0.756726	0.519131	1.1232	0.979905	0.92606	4.75919	0.771147	24.4553	77.8508
TCGA-AC-A3EH-01	high	0.933278	0.0883027	0	0.263188	5.23532	0.440673	0.394942	3.33214	1.04553	199.874	0.370607	8.81717	0.535356	408.595	6.57808	1.73133	0.35697	5.86711	0.287017	11.6281	0.167232	0.16856	0.223264	2.08743	0	0	1.62938	10.5855	79.6301	25.1992	1.47629	2.09081	0.841208	0.224815	20.6131	2.23453	3.11866	4.41638	0.274898	0.536339	0.130865	0.721277	0.141293	10.0919	0.973716	10.7011	404.534
TCGA-AN-A0FW-01	low	0.0620115	0.49637	0.0232416	1.77275	6.21595	1.05146	0.675072	5.22432	0.437661	131.495	1.60778	10.2797	0.76568	45.0021	17.6761	0.371662	0.161881	4.77414	0.755204	7.10871	0.0763677	0.679937	0.0431348	2.24924	0.0557057	0.0362723	1.4166	6.39743	17.958	35.8422	0.706263	1.66435	2.73474	0.107552	13.3338	6.36059	5.87465	1.23247	0.846937	0.329665	0.375639	0.213126	0.997027	5.76954	0.24456	11.5787	4.63002
TCGA-D8-A1XL-01	low	2.56261	1.89706	0.0241319	0.155989	7.41391	1.22582	1.13007	20.3285	10.0651	64.6456	2.07207	26.0229	2.42382	367.067	51.5029	2.00668	2.45659	22.5863	8.10867	27.4395	0.0132155	6.27393	0.199054	34.1237	0.115679	0.225971	25.7537	20.2223	94.3949	15.3341	6.69986	7.35937	9.43968	1.64717	23.9383	8.6662	5.6445	8.09091	1.44333	1.43999	1.00757	2.62914	0.894852	5.00567	7.21581	13.6001	141.358
TCGA-BH-A0WA-01	high	0.102352	0.639152	0.0319675	0.16531	25.6272	0.634311	0.36004	2.68594	5.00795	195.785	1.2318	22.7303	1.721	374.133	17.2061	0.562321	1.35308	10.2893	2.24274	12.3947	0.0350132	1.5881	0.632849	48.5644	0.22986	0.0249453	5.61081	11.0373	32.7338	39.4361	1.1922	8.5846	3.59794	0.0739661	11.5722	7.00683	5.64145	5.19496	0.443175	2.43917	0.721186	2.81976	0.20919	2.94562	0.476537	18.9219	290.953
TCGA-B6-A0I5-01	low	0.0739993	0.466299	0	0.215131	7.60778	0.275159	0.443888	3.60134	0.522268	52.5969	0.445989	9.50976	0.846842	189.853	15.1988	5.49952	0.252613	4.4111	0.245781	8.30185	0.0607538	0.1684	0.31456	0.946175	0.028489	0	0.939136	8.42731	33.1195	18.5183	0.804485	0.650618	0.982296	0.352945	16.5681	47.5331	5.31296	1.7791	0.516317	0.468003	0.812463	0.53893	0.100828	2.62559	1.24031	7.15893	102.519
TCGA-C8-A12Z-01	high	0.0396773	0.101361	0.111531	0.128167	6.80713	0.103275	0.176301	1.01417	0.744767	113.282	0.947507	6.20148	0.0896179	112.839	2.11908	0.356705	0.3187	3.82836	0.247095	6.85251	0.0814383	0.184691	0.75898	1.78599	0.025459	0.0870314	1.0071	4.75118	33.85	38.7572	0.282434	1.07869	0.365759	0	5.28116	4.78793	1.99473	1.55808	0.073628	0.636432	0.713533	1.16074	0.0540623	1.65808	1.30399	5.64896	312.995
TCGA-E2-A1LL-01	low	0.047387	0.20176	0	0.0574015	9.46957	0.387649	0.263197	1.79263	3.80698	315.942	0.282904	9.42643	0.24974	892.102	3.86856	1.42005	0.666096	5.12284	1.37717	5.70874	0.0243156	0.906821	0.778272	3.4623	0	0.069295	1.97959	5.26434	13.4897	44.2603	0.521302	2.05578	1.01344	0.308203	9.03443	2.85914	5.58359	2.62036	0.63313	0.195454	0.852179	0.31991	0.516537	0.653859	60.8152	8.5715	24.4377
TCGA-A2-A0EV-01	low	0.109371	0.478975	0	0.643499	8.61396	1.42921	0.798389	11.1823	3.4959	95.0967	1.68791	16.0091	2.14095	269.132	22.8167	2.24746	1.45894	16.0544	2.76774	22.411	0.0481041	1.90712	0.283783	8.09307	0.0300764	0	2.99091	15.5957	98.0306	37.5521	1.11219	5.06114	4.15963	0.37261	18.3653	2.42931	6.55404	1.25215	0.927803	1.42495	1.00562	0.952524	0.659962	13.4405	1.10402	14.5868	251.319
TCGA-AC-A62V-01	low	0.103244	0.050238	0	0.0714645	3.27909	0.219373	2.14629	0.753992	0.188258	174.885	0.595409	7.73076	0.0666268	34.6026	5.64906	0.486188	0.22213	5.14106	0.387819	10.3695	0	0.0152566	0.68396	0.577305	0.0094638	0	0.79553	10.6627	26.9154	10.0026	0.171799	0.955519	0.206663	0.223831	45.8922	188.865	1.52934	9.787	0.44886	0.0878722	0.0465332	0.144831	0.100482	5.89605	0.581674	8.35645	7.19806
TCGA-OK-A5Q2-01	high	1.06664	4.01802	0.474304	0.525583	18.145	2.01671	1.28528	27.5042	2.48402	100.295	3.41267	28.1994	7.32284	322.626	62.1807	1.40859	0.471942	9.26065	4.37838	11.2981	0.05566	2.11317	0.468084	6.93475	0.208803	0.343678	3.38422	22.7181	51.544	41.6005	6.6918	3.32543	7.42614	1.41099	34.723	17.4107	11.9149	9.67821	1.97262	1.11023	1.31187	4.74882	1.03459	2.89367	0.386199	34.7793	34.4368
TCGA-BH-A42T-01	low	1.47351	0.364629	0	0.294942	9.90508	0.702448	0.48965	4.81579	0.482252	120.318	1.07411	12.1088	0.701664	73.2473	13.414	1.62286	1.53004	13.2714	2.07407	17.5547	0.0129248	1.43301	0.345547	2.69481	0.056567	0	3.39646	13.5411	58.5687	18.2656	13.3494	1.09273	2.43338	0.273038	28.1004	9.06004	7.88474	11.2637	0.766551	0.490599	0.309926	1.40674	0.840843	3.21735	3.394	13.999	90.674
TCGA-E2-A154-01	low	0.023898	0.122101	0	0.482474	6.9101	0.266587	0.106187	0.635279	0.915101	114.259	1.97024	5.65939	0.0719701	369.683	4.08427	0.859385	1.27171	9.48901	0.198437	11.561	0.122627	0.0741605	0.0461758	1.59019	0.0460025	0	1.31427	10.3394	21.291	28.3905	0.0309295	1.74175	0.246735	0	13.8607	9.03964	3.02238	3.06432	0.248342	0.219045	0.361909	4.16539	0.0651244	2.52495	2.15986	6.77693	10.7011
TCGA-C8-A1HG-01	low	0.16641	1.6296	0	0.358361	10.0868	1.19631	1.38641	25.8614	3.20691	86.8202	2.60197	20.4485	1.62875	71.3355	33.8574	2.49341	1.42019	18.5224	6.67862	20.2563	0	5.07799	0.664511	25.5114	0.0533885	0.243344	12.7596	20.4223	30.5822	21.8799	4.98946	6.5455	13.6221	0.300645	10.9678	24.2002	3.31157	4.93439	1.15286	3.12683	1.20755	0.442565	0.869177	12.29	2.73452	12.105	0.669801
TCGA-A8-A06X-01	low	0.954468	0.302425	0.0415964	0.125477	10.1265	0.742834	0.493145	5.17437	5.04979	198.001	0.959173	8.58571	0.200542	1312.57	16.5629	0.59866	2.34009	14.779	3.99342	17.5068	0.0683392	3.62777	0.0514667	14.1908	0	0.032459	13.3105	13.5687	62.0179	23.5923	2.55678	5.36691	5.38556	0.192491	27.9176	72.2691	4.28934	4.41161	0.378949	1.53607	0.406179	0.345113	0.211711	6.75564	1.05777	8.28912	504.474
TCGA-B6-A0WZ-01	high	0.0994738	0.0726051	0	0.103282	8.03533	0.0845448	0.173642	0.668342	2.67807	83.1175	0.331272	7.82986	0.149786	471.67	3.03581	0.979454	0.527913	4.46518	0.471988	6.25933	0	0.191093	0.181221	0.852877	0	0	0.541045	3.59369	39.0923	30.5514	0.257484	1.08502	0.241035	0	29.7517	7.02413	7.69117	6.76472	0.189865	0.208402	0.143469	0.569799	0.0387252	1.63588	0.934055	7.77767	428.939
TCGA-AC-A23H-01	high	0.224693	0.107626	0.0263167	0.192793	12.5789	0.344643	0.202798	1.34967	3.58497	112.786	0.431175	10.5534	0.274899	49.7507	4.82156	2.14627	0.930599	6.10105	0.719085	13.7327	0	0.697269	1.51953	2.91329	0.00901089	0	0.594085	9.54877	17.8046	26.07	0.199928	2.90808	0.776734	0.0608914	12.5245	24.4744	1.44512	2.94865	0.18763	0.508438	0.310144	2.45348	0.0574041	7.40767	1.8692	4.59693	23.3728
TCGA-E2-A1B6-01	low	0.136399	9.41489	0.375893	1.78831	20.7354	2.24355	2.20145	78.2107	4.99405	48.5744	14.8811	58.1801	26.6035	159.056	267.588	13.8734	2.21535	25.6892	22.3852	20.2757	0.189385	12.4741	0.0930175	56.5815	0.684717	0.316787	38.482	26.9374	163.386	13.3497	9.87535	6.46962	49.7562	5.49673	40.6076	17.4835	10.5002	15.6636	3.10284	3.52264	5.91837	1.09646	0.459158	2.96069	4.4168	31.6431	118.876
TCGA-A8-A093-01	high	0.480119	0.0263768	0	0.637867	8.69779	0.115179	0.0344087	1.86852	2.79085	100.97	0.237761	7.67775	0.0699632	544.255	3.99401	0.0928244	0.264354	4.55352	0.128602	10.0579	0	0.128164	1.07731	0.444557	0.0298131	0	0.671569	7.16758	20.6293	33.1387	0.120268	2.00673	0.13706	0.0671543	17.6469	19.9113	1.16794	1.91144	0.17244	0.731082	0.127045	0.291494	0.274336	10.4654	0.381751	6.04573	71.2992
TCGA-AR-A1AM-01	low	0.289508	0.71058	0.0957406	0.770145	26.4155	1.27914	1.04046	13.5463	2.45499	81.8782	2.15927	19.3849	2.00017	283.695	20.1135	1.32688	0.393269	10.5473	2.68674	13.672	0.0699081	1.63827	0.427768	3.06626	0.0983452	0.0498063	2.50349	10.4957	56.8731	39.4883	2.24814	3.32953	4.64682	0.66457	49.7475	24.4627	9.35086	7.20606	1.06182	0.725832	0.870409	1.22633	0.487285	3.00778	2.43463	30.0092	575.49
TCGA-AO-A0J9-01	low	0.0980555	0.425082	0.0501146	0.338337	9.71439	0.318205	0.613935	7.21829	1.14449	31.3212	1.20628	15.7903	1.87918	64.3342	23.2193	1.86992	0.492257	12.0054	3.04709	19.0028	0.00914819	0.497925	0.0551166	3.52403	0.0343186	0.039106	6.0902	23.9163	64.6225	47.4347	1.14216	2.58844	4.00349	0.13528	20.0615	3.70284	5.04167	3.4862	1.87252	0.59645	2.08117	0.87169	0.145752	4.44205	0.981423	18.6104	3.59692
TCGA-BH-A6R9-01	low	0.248709	0.875381	0.0621432	0.482031	27.9986	2.89771	1.06827	10.0019	24.4002	371.351	3.31843	51.5684	0.699068	366.9	17.5588	43.7745	3.32951	24.6087	7.13625	38.7479	0.0340319	2.53835	0.173	19.7077	0.159584	0.145477	7.15451	48.2062	75.9571	120.299	4.6137	23.1714	6.37059	0.934609	30.8116	10.6582	5.31402	7.14883	2.87989	5.32672	1.48565	2.42188	0.903675	18.4988	6.21208	28.7724	2.28574
TCGA-D8-A1XC-01	high	0.280074	0.0340706	0	0.63006	5.03896	0.357061	0.177781	0.286353	0.781062	51.2317	1.97917	4.23221	0.060247	604.774	4.42638	0	0.502151	5.1743	0.0276856	8.49165	0	0.0413871	0.935433	1.30506	0.0513456	0.117016	0.994402	6.45511	11.0734	24.5384	0.0517828	0.416583	0.103273	0.130113	19.9642	9.19204	5.9716	3.59124	0.133643	0.0550095	0.0252465	0.212815	0.354356	1.40385	0.0328735	10.6924	1.44938
TCGA-BH-A0BZ-01	low	0.214829	1.69215	0.0754844	0.281915	20.4471	1.52774	2.01353	22.5686	8.26655	102.784	3.34378	40.1062	3.67964	115.251	51.9177	4.78812	1.92778	27.1177	4.90553	35.6237	0.0275587	4.40273	1.88867	66.6744	0.111999	0.255246	14.2569	35.2291	90.6125	39.9147	6.42962	11.1994	12.2188	1.19348	25.5121	13.6785	6.88729	8.35001	1.99326	3.93202	2.55015	1.5437	0.841556	15.1707	4.43476	21.3332	12.9163
TCGA-BH-A0E6-01	low	0.155507	0.849701	0	0.0732556	9.75906	0.414405	0.388674	14.4685	0.749201	46.77	0.663136	10.5774	0.507346	107.086	21.7322	67.9211	0.260225	5.3812	1.12985	6.9521	0	0.683645	0.145228	6.56023	0.0332605	0.0379003	4.82428	6.04794	19.7659	17.1612	4.74643	3.01336	3.34488	0.337138	13.999	20.9607	3.92934	7.66441	0.77914	0.831457	0.964892	4.17282	0.176572	1.63485	1.98041	14.9641	101.242
TCGA-A2-A0ER-01	low	0.0673133	0.320992	0	0.271796	8.39099	0.57068	0.209368	2.50514	0.889512	55.6277	1.45437	6.78015	0.993318	1276.1	9.94288	0.242063	0.594749	10.215	0.78251	13.0002	0	0.473479	0.0260126	2.24832	0.0604683	0	0.768855	7.41788	16.3351	24.2282	0.453018	1.86895	1.24103	0.0291869	12.0413	4.87369	1.15271	0.323672	0.319773	0.425718	0.424745	0.506762	0.935521	2.87665	0.17698	6.29216	420.209
TCGA-A2-A0T5-01	high	0.75083	0.182675	0.11486	0.482595	23.9847	0.2507	0.204258	3.16466	1.54166	100.852	0.374632	13.4263	0.553756	469.531	10.592	6.75007	0.292314	5.63527	0.530146	8.17711	0.078627	0.174353	0.331602	1.41946	0	0	0.340318	5.50888	14.392	72.1017	0.356968	2.1804	0.723216	0.398643	17.1046	80.8609	4.89895	3.02088	0.318467	0.294942	0.512446	0.601869	0.187906	2.62175	0.679847	13.8495	290.353
TCGA-E2-A1LH-01	low	0.0554847	2.44112	0.0693179	0.672105	13.1437	1.37543	1.10942	26.2465	3.90208	31.6682	3.10216	44.879	3.31406	126.853	47.0743	4.1568	1.0399	17.1726	4.68395	16.3974	0.0949026	2.83142	0.393095	94.6888	0.13054	0.0540909	12.0099	17.7174	53.137	18.565	5.69692	5.0709	11.9345	0.761838	28.7558	11.4166	7.72905	13.2508	2.34752	2.92424	6.37194	0.620513	0.352803	2.82905	1.54997	17.3314	39.5288
TCGA-BH-A1EO-01	high	0.238947	0.813891	0.167917	0.554768	31.1679	2.4878	0.796295	5.619	3.81239	146.243	6.16465	24.6621	2.56358	725.951	23.1532	6.17598	1.40948	20.5507	2.19077	50.2913	0	1.91555	0.126966	6.43003	0.019165	0	0.91607	31.9643	37.5271	96.0298	0.927755	5.87415	6.58604	0	15.0572	3.53495	1.97085	4.16498	1.10852	2.39547	1.4889	14.897	1.79067	25.6228	9.03089	17.0271	178.738
TCGA-B6-A0X1-01	high	1.72969	1.16897	0.205802	0.37692	6.84494	1.08216	1.46393	10.2178	6.86451	182.934	0.967854	45.8597	0.744151	693.756	21.1151	21.0626	3.88684	21.4979	5.66139	27.7525	0.0845288	7.83839	0.0424395	34.4604	0.0704671	0.321188	45.6457	20.0325	71.2824	22.0041	7.60418	7.68649	10.2249	0.476183	36.9676	47.0204	7.37592	1.36418	0.713274	2.49135	1.17805	6.45922	1.6086	8.61583	2.39114	15.203	77.1623
TCGA-BH-A0BO-01	high	0.36596	0.582612	0.178904	0.295533	37.4399	0.638978	0.989796	5.88904	19.5566	125.003	1.87269	25.5975	1.15003	455.976	15.9274	1.85958	1.18219	18.5676	1.43129	24.0354	0.0489872	0.839395	2.2443	2.47042	0.0510475	0.0232674	1.66595	16.0863	31.5246	89.6645	2.78004	6.0192	1.05607	0.068991	25.2606	15.0281	3.47467	4.5395	3.01167	1.77925	2.63047	0.598933	0.867198	4.93043	2.0394	37.1737	505.765
TCGA-A8-A06U-01	low	0.208836	0.660519	0	0.433663	5.57841	0.809815	0.497107	5.39896	2.85598	60.0951	1.31462	13.3058	0.516613	204.445	10.1974	1.11754	1.22812	10.7909	3.13783	13.8007	0.030617	2.28365	0.0634092	15.3363	0.0095714	0.130879	4.98521	11.5667	48.663	18.0194	1.19696	4.22793	4.54327	0.323395	16.1044	10.8002	1.89825	3.29942	0.786133	1.27838	0.790647	0.921591	0.386174	8.12721	0.686336	7.89441	10.5821
TCGA-AN-A0XO-01	high	0.733264	0.0740818	0	0.34124	17.3931	0.221823	0.0828345	1.01655	1.67965	117.665	0.763172	10.4974	0.187141	357.456	2.16197	0.29795	0.224611	2.15975	0.103197	4.23436	0.0127545	0.0257116	0.196913	0.664829	0	0	0.473185	2.77523	32.9334	38.7497	0.0804247	1.17898	0.155811	0.0538884	21.2013	59.6144	4.10034	4.4621	0.202951	0.131002	0.282317	2.45607	0.118538	3.13578	1.06197	8.99945	223.856
TCGA-AN-A0FV-01	low	0.15569	0.0397729	0.116704	0.138301	11.3445	0.208411	0.224831	0.541215	0.81827	114.836	0.982595	8.87331	0.046887	151.061	4.79897	1.11974	1.57882	7.73916	0.387831	13.0853	0.0159778	0.193256	0.126347	1.15785	0.00998987	0.0227669	1.38312	7.33559	18.4395	35.3187	0.282098	2.19738	0.539636	0	7.43817	7.55109	2.36037	2.17102	0.092451	0.099892	0.255424	0.509607	0.0848542	6.86214	1.53502	6.02297	2.75728
TCGA-AR-A1AO-01	high	0.287704	3.10694	0	1.33066	24.9905	4.23057	3.03613	14.4938	8.68968	129.257	6.05998	51.6568	6.04536	323.454	93.6902	1.95947	2.10084	45.4912	7.74597	85.6773	0.0536833	4.80222	0.237522	16.7894	0.209779	0.191234	8.54734	60.609	135.329	77.74	5.31452	12.3149	14.2541	1.10572	39.7405	28.284	3.64682	4.8	2.85385	5.72358	8.10329	2.67533	0.481104	2.70154	2.75065	33.6433	18.5808
TCGA-E2-A15F-01	high	0.148658	0.741448	0.0397974	1.2005	14.5465	1.08975	0.306681	5.60198	4.11386	100.548	1.07466	11.2319	1.66286	561.518	17.5317	2.16379	1.62052	9.5696	0.764142	16.0101	0.0871781	0.856735	0.172343	4.15624	0.0272534	0.0621103	1.90911	10.1958	52.4505	28.084	1.23684	2.67795	2.55283	0.414372	19.4728	14.7355	5.50514	2.04233	0.646303	1.11926	1.42044	0.642996	0.752345	4.35363	0.802641	13.0608	20.3653
TCGA-D8-A27H-01	high	0.490688	0.26115	0.0862064	0.582004	13.7744	0.650004	0.391773	2.22625	1.08223	139.915	2.17092	15.0336	0.854315	345.358	7.93214	0.735225	0.477272	8.52089	0.785175	11.1271	0.0314732	0.666185	0.136291	1.90063	0.0295172	0	1.10277	12.6264	16.5713	61.8751	0.257994	3.97364	1.31176	0.0997317	17.9055	1.5657	1.45748	5.16127	1.35445	1.28602	0.648271	0.608571	0.43876	16.0319	0.982701	73.7256	925.838
TCGA-LL-A9Q3-01	low	3.13847	0.248608	0	0.103148	4.19743	0.529225	0.567544	5.2237	0.794613	108.036	1.47322	11.9263	1.45622	339.62	13.9218	0.546808	0.64122	9.05188	1.96967	13.4469	0.0374521	0.943735	0.141027	4.3091	0.866404	0.0266828	4.63149	13.171	56.16	14.4203	1.01547	2.36425	2.24723	0.197796	33.0282	31.631	13.9465	8.80316	0.4605	0.401396	0.333899	0.358357	0.0497247	2.48899	0.539715	11.0516	21.3722
TCGA-E2-A15I-01	high	0.490607	2.08886	0.0353609	0.990481	19.1328	2.42769	1.21574	12.6945	3.40024	74.903	4.20569	17.0998	3.29594	112.681	35.4737	1.30057	0.947283	12.7352	3.94318	14.403	0.213014	3.47433	0.26251	16.9628	0.278475	0.0551865	5.3882	12.3669	40.1543	40.8662	2.34446	3.92932	9.14256	0.204544	53.1557	4.2913	9.54572	2.41954	0.910404	1.9025	1.01206	1.99961	0.591344	3.06488	1.02324	14.3573	108.931
TCGA-AC-A2BM-01	low	0.237539	2.0383	0	0.900107	8.97006	1.50835	0.730711	13.3389	3.08682	74.3479	3.40766	9.57739	4.42974	77.4894	26.2929	1.20465	2.42167	16.3381	7.86433	18.4184	0.056256	3.96918	0.211834	10.7281	0.199315	0.0534397	3.18857	10.0985	35.3835	28.1157	2.41214	3.31876	7.23616	0.356526	29.3965	19.3781	8.02354	5.33023	1.45123	2.3196	0.576486	0.478472	2.09133	16.2081	1.71147	9.33967	0.36773
TCGA-A2-A0CT-01	low	2.48416	0.161478	0.106609	0.0153137	8.23693	0.578201	0.294909	0.697976	1.6516	44.7937	0.571445	9.31078	0.142771	61.1764	11.9218	0	0.685426	7.62533	0.288676	13.6177	0	0.117693	3.23169	1.83087	0	0	0.501381	5.22958	15.345	27.8644	1.34984	2.04022	0.489461	0.205558	11.1082	13.5978	0.283025	1.27656	0.0985297	0.243337	0.179484	0.356904	0.516762	8.98606	1.86966	6.42866	30.0536
TCGA-A7-A26J-01	low	0.0230793	0.284968	0	0.503222	5.22007	0.815273	0.487111	1.41581	2.17473	14.817	0.662682	3.84409	0.399652	22.7385	11.2168	0.242067	3.46429	11.2975	1.27759	13.7824	0.035528	2.02923	0.102566	2.28852	0	0	0.268495	6.91877	10.3011	19.3718	0.313634	4.60572	0.868031	0.0500357	7.88014	8.16761	1.03338	1.3317	0.299793	0.364908	0.101941	2.45517	0.110063	3.47571	0.208587	2.82126	8.27922
TCGA-GM-A2DK-01	low	0.0437482	0.769903	0.0273276	0.294409	11.1318	0.585624	0.421176	4.74128	1.00731	186.656	1.96507	31.6562	2.28367	110.496	11.9495	1.44211	0.395323	8.6191	1.89704	14.3837	0.0149656	0.452533	0.31558	5.42252	0	0.0213246	1.24923	13.4487	65.1391	47.5633	1.32114	2.69925	1.49484	0.221306	23.5358	37.0557	4.66225	4.48769	0.995835	0.260642	0.772938	0.208829	0.576221	3.40343	2.18063	19.6046	2.08369
TCGA-B6-A0RO-01	low	0.0554862	0.129934	0	0.0784144	7.07711	0.2579	0.400636	0.99278	0.322868	104.186	0.402241	5.69398	0.208875	36.1083	11.8324	0.665105	0.348189	4.35866	0.32635	9.88307	0.0284716	0.215232	0.080408	1.10401	0.0089007	0	0.454785	3.44601	32.6022	21.7379	2.54932	0.914713	0.409192	0.0902201	29.9161	96.0886	0.610205	0.978274	0.25741	0.152573	0.131294	0.266752	0.359113	1.83747	0.478681	10.4979	49.0215
TCGA-D8-A142-01	low	0.227389	0.673098	0.0202915	0.402236	20.2188	1.15958	0.81792	22.2967	2.14631	128.682	1.98858	22.8901	1.0435	527.908	16.9029	1.23305	1.30461	12.0997	2.44257	17.8141	0.0111124	1.16486	0.832696	5.38261	0.0208435	0.0158341	2.35905	15.7165	20.9681	66.1412	1.03703	5.29878	3.13823	0.305176	11.9268	4.02043	1.65012	7.63635	0.57065	0.90812	1.10686	3.23856	0.177045	5.09696	1.38786	16.844	131.806
TCGA-C8-A8HP-01	low	0.141112	1.30463	0.113332	0.358148	9.84444	1.19934	1.11967	35.0797	4.25315	57.3012	2.18923	36.8547	1.79094	94.1441	26.4238	2.71847	1.57874	14.9496	8.14628	16.6204	0	4.04538	0.202546	23.014	0.28457	0.412703	20.5738	18.4337	50.6205	15.6687	5.71376	5.31725	8.53338	0.61186	29.2171	51.693	22.1221	14.1522	2.30435	1.82001	1.46282	1.17122	0.494415	4.64126	1.09316	22.2313	16.4105
TCGA-E9-A24A-01	low	0.0148392	0.164271	0	0.766944	18.6505	1.21392	0.560456	2.94336	3.86615	81.4226	1.71276	15.4388	1.00551	216.316	22.6437	3.77986	2.38386	27.4665	1.70451	39.0778	0.0456865	1.67312	0.344069	6.17617	0.0095216	0.0650991	1.8048	27.0391	61.3174	56.2962	0.633776	8.03419	2.77963	0.0965137	19.1789	14.8075	5.03567	2.90171	0.649866	0.863687	0.74908	3.35754	0.202192	15.6433	1.7313	23.586	21.7261
TCGA-AO-A0JE-01	high	0.355973	1.71332	0.0290036	0.374958	18.5572	1.31214	2.21784	17.9762	7.56498	125.022	3.34398	27.1714	3.30932	454.679	33.5598	4.12786	3.38762	22.8146	7.34671	29.1042	0.111184	6.67599	0.382782	33.9853	0.119171	0.0678973	11.3761	29.5925	86.4176	75.2453	3.86596	10.5639	10.9345	0.436204	12.7484	7.5065	3.13669	11.6096	1.64281	4.48278	2.03132	1.65278	0.295236	14.2778	1.85658	16.5263	144.292
TCGA-AR-A1AU-01	high	1.61023	0.577336	0.19058	0.615955	10.7822	0.65547	0.37657	4.22847	1.73077	145.888	1.61906	15.1727	0.638065	1437.65	9.00075	0.203174	0.884945	7.44938	1.19631	8.82185	0	0.368191	0.104801	2.14513	0.0217517	0.024786	1.14726	9.89752	24.6765	49.4178	0.899412	3.62761	1.34999	0.183734	22.3862	4.60205	5.00627	2.39072	0.629063	0.4117	0.24599	1.04025	0.600467	17.0263	0.724167	15.7747	152.103
TCGA-E9-A1QZ-01	low	0.160976	3.9981	0.0754161	0.498322	20.4286	2.79334	1.26663	29.8448	3.71658	66.6337	6.64337	44.9622	9.10998	171.612	102.268	2.211	1.57585	19.2864	5.27239	22.4483	0.151436	3.96859	0.119231	24.8534	0.284048	0.156932	4.36968	20.5193	59.4972	52.8886	2.55216	5.83516	15.2251	0.756153	20.2791	22.0402	3.783	2.17162	1.9118	1.72139	2.30237	1.00442	0.530066	4.04045	1.54305	32.1548	37.6069
TCGA-E9-A22B-01	low	0.704103	0.258277	0.0202995	0.157459	17.2339	0.273897	0.252693	2.03784	1.92756	74.5076	0.960811	13.9721	0.815556	266.93	11.7359	1.91523	1.0441	9.35742	1.0044	15.5374	0	0.481816	0.180001	8.40925	0.00695059	0.0950422	1.98193	10.3165	37.3845	50.8047	0.448625	4.86227	1.35006	0.0939376	16.4102	12.7197	0.765822	3.22937	0.31358	0.387221	0.526308	0.456504	0.959375	5.2271	1.86902	9.12695	265.995
TCGA-A8-A07P-01	low	0.948421	0.534271	0.0820299	0.282795	6.37539	1.35639	0.437626	1.70068	1.82954	73.6972	1.55139	9.60597	0.659129	119.111	38.2068	0.306077	1.1427	11.4987	0.484628	26.1198	0.0449226	0.890492	0.417256	5.17815	0.0374495	0	0.833299	10.7032	25.7937	25.3427	0.302147	3.376	1.15137	0.158166	12.7598	12.9685	0.538702	1.84756	0.574016	0.575079	0.202552	0.411928	0.457265	8.95064	0.479534	8.80327	249.922
TCGA-A8-A06Z-01	high	0.0578108	0.0738423	0.018056	0.490197	5.43579	0.257956	0.235468	0.571367	0.831942	79.5031	1.29836	6.99734	0.130575	265.886	3.29338	0.288737	0.357939	6.06475	0.186679	7.45419	0.880042	0.0697663	0.588298	0.263994	0	0.0422689	0.876346	6.28249	15.7459	26.653	0.137171	0.52389	0.206062	0.104444	10.935	87.604	1.21856	3.38208	0.128733	0.384166	0.291827	0.378454	0.07877	1.32188	0.0474986	5.66701	0.436292
TCGA-LL-A740-01	high	0.135988	0.434246	0.0637093	0.0823632	17.4104	0.720561	0.623125	3.89303	1.60812	121.103	2.20361	18.0073	0.639898	130.362	8.8191	1.42631	0.768018	11.3522	2.72883	17.5024	0.226782	1.30116	0.321876	2.46178	0.545354	0.0248572	1.00674	14.832	26.0766	105.761	1.20999	3.61836	3.33452	0.257967	19.6743	4.2997	6.4761	10.5167	0.857984	1.33213	0.922433	2.62202	0.277935	5.93745	3.49158	9.99783	8.34711
TCGA-A7-A0CE-01	low	0.12922	0.29343	0	0.892794	29.19	0.256263	0.542273	2.87723	2.38242	106.389	0.726555	7.07229	0.259436	100.6	6.94517	1.59197	0.735204	6.84695	1.74856	8.20252	0.0147348	0.980217	0.0277422	27.425	0.0644889	0.125974	2.33845	6.67674	39.3334	23.1677	0.65038	2.1427	1.70473	0.466913	9.61993	8.19644	3.95874	2.53141	0.671412	0.532984	0.607001	1.01629	0.0978161	2.25283	1.36841	12.1979	115.999
TCGA-A8-A08L-01	high	0.349978	1.28745	0.944422	0.474813	13.151	1.30136	1.49287	9.79009	3.68931	136.744	2.7779	20.952	3.43597	200.288	34.4778	2.72684	1.7429	17.8778	5.01776	16.3773	0.0431	3.24369	0.189344	24.8951	0.215581	0.777905	9.75676	17.4276	37.293	34.4402	3.76856	6.0246	6.51436	0.971197	13.3853	37.392	9.12727	10.0746	1.18458	1.82205	1.19251	0.320755	0.782054	8.37778	1.7483	15.0135	1.32414
TCGA-A8-A06Q-01	high	0.0284674	0.121206	0.0177824	1.09581	2.45111	0.402242	0.242441	1.49409	0.954704	74.7809	0.512555	3.16101	0.300059	235.85	4.45977	0.142181	0.40968	3.78696	0.210114	7.16262	0.0779062	0.147234	0.0476708	0.940931	0.00608871	0	0.351248	6.20318	13.0728	18.3572	0.270184	1.08679	0.580827	0.0822892	12.612	9.90926	0.834847	0.136884	0.190174	0.208742	0.209566	0.508607	1.33173	1.55624	0.654904	2.10954	588.156
TCGA-B6-A0IK-01	low	0.349512	0.977907	0	0.120965	8.8549	0.816908	0.36052	8.83162	1.49955	129.383	2.07242	10.76	1.27813	109.758	20.0761	0.822948	0.476253	6.30582	2.03843	9.42214	0.153724	1.70439	0.887574	6.2865	0.192227	0	2.03303	8.61299	23.0534	34.8607	1.16318	2.59933	3.14827	0.216497	8.95746	23.7531	2.3533	3.64131	0.352086	1.09837	1.13421	1.23596	0.408195	2.71644	6.52278	10.2406	12.5606
TCGA-BH-A1EW-01	high	0.860763	2.3781	0	1.63738	15.3144	1.66434	0.998666	6.92316	5.28514	124.809	6.07957	14.3142	2.33301	367.823	27.7288	0.802499	1.88212	18.0503	3.86485	19.2811	0	3.20536	0.524822	14.2254	0.147283	0.167828	3.37837	14.8642	64.5356	50.5994	4.08475	5.5543	8.63306	0.539102	14.7471	27.2991	3.78647	3.67904	1.32043	1.08701	2.92088	1.27568	0.573384	2.77508	1.63447	13.7616	22.5583
TCGA-BH-A28Q-01	high	0.156194	0.387932	0	0.967037	12.9468	1.12286	0.737402	5.21673	1.86661	100.749	1.22852	14.1997	2.15594	208.947	16.4654	0.663096	1.13698	8.74524	0.630463	11.5767	0.0133579	0.57895	1.16695	2.46245	0.0668146	0.114203	1.28022	10.2164	24.5191	71.8601	0.77491	3.1923	1.34386	0.225751	22.8403	20.0262	3.15939	2.33659	0.512058	0.64424	0.722756	3.72791	0.319233	4.09489	0.834159	10.1619	100.144
TCGA-A8-A07L-01	high	0.341106	0.152876	0	0.318956	9.3901	0.894533	0.259257	2.3495	1.03792	142.034	1.39845	9.80684	0.270332	72.7958	7.0953	0.268999	0.558788	6.78382	0.546597	10.9154	0.0736973	0.482835	0.284448	1.2883	0	0.0262529	0.873399	8.36861	20.4742	37.7121	0.302058	1.70308	0.86058	0	11.6709	16.0398	1.05769	3.33792	0.29317	0.296196	0.351175	1.60866	0.171232	5.03932	0.531019	6.2224	20.0343
TCGA-BH-A0AZ-01	low	0	0.298011	0.0364349	0.408226	28.6838	0.882005	0.151183	6.59968	1.4598	148.008	1.0723	26.797	1.05395	176.37	13.2913	2.15577	0.292817	7.97532	0.376697	14.4196	0.0399062	0.442454	0.112701	4.76903	0.0124754	0.255882	0.67856	11.3749	29.1599	101.127	0.729733	4.61098	1.70626	0.126454	11.8767	20.7095	1.95491	4.86141	0.432949	1.90682	0.846507	0.851184	0.741763	13.6897	3.09905	17.5842	36.6046
TCGA-A8-A076-01	high	0.190614	0.440571	0	0.362839	15.275	0.648028	0.27224	4.3989	3.50638	123.932	1.47086	16.2935	0.615049	96.0307	15.125	2.20326	3.07581	18.3644	2.03498	33.279	0.0139728	1.74638	0.499843	4.61868	0.0262088	0.0199099	1.00796	22.8024	36.9524	37.0235	0.616746	4.25281	2.81143	0.177107	10.068	3.0332	2.54546	3.29524	0.414354	0.948446	0.695888	2.30628	0.204067	11.3257	1.96885	6.14105	84.9838
TCGA-D8-A1JI-01	high	0.0984749	0.100626	0	0.190858	9.08637	0.99598	0.306292	2.61775	0.975971	108.983	0.671888	8.55078	0.207594	334.714	7.33299	0.11804	0.375715	9.51154	0.517867	10.4731	0	0.244471	0.0304438	1.02786	0	0	2.12459	9.31258	14.276	30.2957	0.331367	0.843028	0.871463	0.0853969	35.5986	64.8545	1.12938	2.68322	0.0877137	0.198573	0.236122	0.32233	0.939238	1.78583	0.194182	9.69915	0.0594543
TCGA-GM-A2DC-01	high	0.128743	0.255802	0	0.537162	9.48571	0.367016	0.476708	3.33461	1.43383	32.5603	0.805203	27.1006	0.290787	173.433	7.98908	0.835911	0.17235	4.74769	0.593896	5.71516	0.044041	0.355125	1.17745	1.11982	0.027536	0.0313771	1.33888	6.71994	15.214	19.5123	0.472097	1.11704	1.1235	0.279112	34.203	16.2825	17.8497	5.3995	0.20705	0.285175	0.433259	0.34239	0.175418	2.74077	0.528889	4.43211	5.48418
TCGA-A8-A09T-01	low	0.156629	0	0	0.158108	9.91328	0.465926	0	3.20281	2.14621	75.1389	5.03164	11.1276	0.058962	252.205	6.33363	0.704056	0.432467	18.7524	0.487711	25.6134	0.0401853	0	0.0453957	14.6626	0	0	2.27768	12.3507	24.1172	59.5593	0.405426	0.679496	1.29947	0.339569	19.0097	3.90734	3.07591	3.45188	0.319716	0.538361	0.296496	28.4537	0.213414	4.4459	1.02951	10.8756	369.827
TCGA-AC-A5XS-01	low	0.368187	2.17901	0	0.208132	11.9	2.02622	0.552146	25.0711	2.61239	99.226	1.88409	41.8232	2.99381	126.134	47.8398	2.2067	0.646929	19.0089	3.89798	25.3313	0.0377855	1.98044	1.1596	6.26898	0.0708743	0.0269204	6.61968	20.6056	136.789	26.5798	2.88294	4.13167	5.57985	1.0776	30.1498	10.9793	7.24501	12.1273	0.915534	0.734006	0.476266	1.00932	2.23245	4.04976	2.26883	35.48	277.626
TCGA-A2-A0YJ-01	high	0.0760772	0.0161957	0	0.245747	3.22633	0.19802	0.105637	1.12785	1.97066	108.424	0.335233	7.05635	0.114556	478.367	3.10538	0.0569954	0.458306	5.03458	0.289532	7.03491	0	0.0786946	4.82884	2.3326	0.0122038	0	0.38218	4.70359	14.321	32.8481	0.221538	3.01439	0.476887	0	11.8015	27.6735	1.16534	1.40228	0.395288	0.261492	0.456042	0.700361	0.259147	1.21469	1.4064	4.18381	174.502
TCGA-A2-A0SW-01	low	0.160979	1.38222	0.0251391	0.281665	11.4816	1.37674	0.759991	34.0423	2.98137	38.4277	2.88316	21.1578	2.24218	196.056	24.7076	2.65324	1.1314	10.8971	2.17211	16.9185	0.0688355	2.2341	0.0362884	15.8224	0.0602537	0.0980842	6.61139	18.9619	39.1076	23.774	5.17385	4.56267	7.30105	0.349	25.6361	12.7325	2.81359	5.13887	1.41396	2.44073	1.84531	1.19105	0.420404	5.01362	2.73345	18.0737	23.7983
TCGA-AR-A1AI-01	high	0.247446	2.24344	0	0.329126	6.73402	2.28402	2.02113	26.6685	7.22388	50.4203	3.44283	38.3765	2.65203	402.356	33.0721	2.57353	3.46361	21.2651	7.5942	29.947	0.164316	6.63988	0.129373	50.3073	0.168114	0.34056	15.7942	19.8837	78.4719	19.885	7.49766	12.8145	17.7009	0.347121	24.6714	3.31024	7.83222	3.33618	1.67465	3.68224	1.73588	5.04429	0.753646	4.94647	0.789309	22.821	148.415
TCGA-BH-AB28-01	low	0.318628	2.05189	0	0.643274	13.3846	0.933018	0.641524	13.2752	1.39054	77.0082	2.94393	20.0587	3.23853	283.16	29.2938	0.895159	0.859768	10.7441	3.80322	15.2192	0.0408742	1.60675	0.0846523	4.1572	0.153336	0	1.81126	15.2083	29.6747	31.8834	2.80932	3.43269	4.81703	0.863476	41.6547	40.2517	7.27409	5.36235	0.768648	0.867019	1.18118	7.16204	0.46128	2.11975	0.75265	20.6136	128.689
TCGA-E2-A1LA-01	low	1.09235	1.45986	0.0568618	0.26954	11.2303	0.880053	1.9381	20.9097	4.96652	102.582	1.63035	34.1798	1.39354	338.224	33.5916	4.27367	1.08152	22.5173	4.51415	20.8474	0.0311397	2.74635	0.0351772	50.575	0.0584087	0.177484	15.9971	22.8	49.3204	21.7355	6.34222	7.16099	11.2444	0.756506	26.3395	37.4251	2.77681	8.21915	1.38514	3.4	1.83804	0.360032	0.186047	7.60802	2.49304	11.5436	99.6128
TCGA-A8-A09V-01	high	0.979834	0.0770186	0	3.16508	16.0402	0.526894	0.485611	5.14773	2.1165	82.9625	0.754244	11.0189	0.249685	645.138	6.07266	0.180694	0.862707	5.51334	0.25034	10.9812	0.0154702	0.093558	0.990309	0.216346	0	0	1.0841	7.04362	18.5953	36.0547	0.058529	2.65074	0.266804	0.0653621	31.2791	16.5114	10.1599	1.13558	0.100703	0.366148	0.285356	24.788	0.328633	7.11955	0.495417	7.54679	132.71
TCGA-WT-AB44-01	low	0.103671	0.0706238	0	0.0837198	4.10343	0.231293	0.0690969	0.720766	11.0063	51.6755	0.259358	9.62389	0.530757	147.057	5.03059	0.497074	0.395539	5.38377	0.631274	11.2208	0.042557	0.193027	0.921438	0.568097	0.0266081	0	3.35503	7.98668	18.199	18.4594	0.483025	2.37468	0.321105	0.134854	28.3443	7.93911	6.84065	3.42299	0.754123	0.513123	0.588742	1.23009	0.22601	3.15522	0.681424	4.57313	81.0765
TCGA-E9-A1R5-01	low	0.843188	0.23521	0	0.516561	12.0876	0.237851	0.226087	2.43764	0.916882	74.5169	0.446355	9.89216	0.240797	393.964	4.3258	0.392089	0.554664	4.93518	0.824878	10.0293	0.0298389	0.330834	0.0505617	2.02954	0.0279844	0.0212588	0.461251	5.61609	48.8441	45.5975	0.169336	2.50592	1.2222	0.0630352	11.124	5.97134	1.62161	1.9806	0.280563	0.612951	0.495356	0.802999	0.198084	7.92066	0.573336	5.75973	27.3263
TCGA-A2-A25B-01	high	0.0314626	0.683188	0	0.724123	17.6288	0.795536	1.03102	4.31052	3.88596	121.901	2.74596	14.5043	1.98978	122.313	14.9551	1.46141	5.11752	20.7416	3.41802	28.1461	0.0161444	1.75743	0.54713	14.9627	0.0807521	0.230042	2.06303	18.6092	20.705	46.2825	0.875476	8.49898	3.42239	0.102316	11.1471	9.23608	3.20057	1.48765	0.303598	1.57889	0.565805	0.49561	0.128608	5.79253	2.76599	7.70128	1.37718
TCGA-AN-A03Y-01	high	0.461387	0.632989	0.0720523	0.765892	6.47286	0.562343	0.612186	7.67875	0.894919	56.2725	1.53757	7.89124	1.3123	477.437	14.8437	0.806543	0.900764	5.86582	1.77367	12.1951	0.0263056	1.61739	0.678526	4.83258	0.0493416	0.131191	3.95791	9.51582	20.1227	18.1348	1.36015	2.2092	3.77119	0.111142	10.0375	2.94443	3.12095	2.11584	0.456631	0.669591	0.954272	1.46827	0.506423	4.30486	0.547568	6.07233	56.7573
TCGA-AC-A3W7-01	high	0.433617	0.0984648	0.108345	0.887098	16.4202	0.494458	0.578016	5.73386	1.95342	119.117	1.20807	17.685	0.979398	160.622	10.0795	0.736342	0.420855	4.71689	0.700105	9.01924	0.0741671	0.448536	1.25676	1.15036	0.0463718	0.0422725	2.9197	9.19053	44.2828	42.8201	1.30947	1.83934	1.55625	0.313359	97.0757	5.199	20.8573	8.82659	0.847565	0.496808	0.857314	0.975785	0.452966	4.78654	1.8051	22.9145	112.689
TCGA-A2-A4RY-01	high	0.647286	1.63237	0.559845	0.944917	35.033	1.90698	1.13386	10.7415	2.85991	109.977	2.98673	35.1774	2.43668	156.861	25.0348	0.671446	1.09983	8.57719	1.86048	10.3331	0.0510986	1.00433	0.750413	2.79344	0.159743	0.109216	3.08055	13.9954	46.9189	70.4884	2.22322	4.60816	3.74538	1.0255	75.8303	11.3813	16.8575	6.78351	1.9588	0.810071	0.848289	20.5454	0.339215	2.74813	1.06365	37.2748	244.601
TCGA-E2-A15A-01	high	0.179205	0.635833	0	0.434153	14.9885	0.944002	1.34371	12.4286	3.59924	119.007	1.46894	20.5118	1.46165	140.018	21.5801	2.37186	1.70932	17.6078	1.9427	19.2838	0.0459775	1.79191	1.32733	16.3279	0.0287467	0.174703	4.65918	18.491	33.4847	33.426	3.09242	7.15242	5.24224	0.388513	19.2626	16.0801	3.87119	4.30847	0.775937	1.51937	1.23443	1.21592	0.366263	13.8943	0.90797	11.0577	51.2574
TCGA-A8-A09B-01	high	1.37734	0.169413	0	1.02577	10.0105	0.489389	0.323001	2.87904	2.58535	87.3755	0.687411	7.75571	0.414794	414.122	7.79976	1.32997	0.322677	5.08701	0.232971	9.36232	0.0471169	0.221624	1.79194	0.958425	0.0098197	0	1.45667	9.21832	24.7005	53.0188	0.614005	1.04457	0.722306	0.165892	20.7043	30.5067	7.17689	1.96233	0.295347	0.196381	0.724248	1.28362	0.437896	7.17964	1.55917	10.0369	205.722
TCGA-BH-A0HP-01	high	0.14781	0.400482	0.075543	0.640228	18.2354	1.36904	0.626918	5.16568	2.68367	68.7595	1.07726	17.7775	2.34709	320.279	19.7867	0.805351	0.634099	10.0464	1.20874	16.4029	0.0413701	0.61158	0.207708	6.2764	0.017244	0	1.47796	11.2371	31.0029	50.2649	0.81737	5.84497	2.31882	0.466108	24.4951	4.95803	4.39102	3.07984	1.02733	0.720506	0.635913	5.26696	0.897136	4.46045	0.375371	17.7353	148.125
TCGA-AQ-A54O-01	low	0.0546322	0.0930431	0	0.161768	2.94875	0.108344	0.647335	4.72924	0.369172	38.9519	0.621254	154.131	0.109685	90.4312	11.1709	2.01918	1.20676	8.77633	3.42749	13.0432	0	0.54628	0.197046	2.01959	0	0	3.0045	8.70227	37.9364	11.122	1.74409	1.34832	2.44422	0.513248	61.1361	72.9408	7.30989	4.84527	0.459586	0.751124	0.275782	0.379999	0.0992521	4.63785	1.79548	5.35542	0.623036
TCGA-D8-A1J9-01	high	0.117192	0.209567	0	0.60569	11.461	0.766949	0.364508	2.20468	1.99738	138.653	4.14456	16.0596	0.158819	340.061	9.81761	0.632143	3.14166	19.3116	2.23814	25.2804	0.0481076	1.98807	0.652143	3.94489	0.0150393	0.0342744	3.54473	18.5408	48.1573	66.3842	0.591525	6.53476	2.03963	0.0254071	10.5724	16.535	1.44531	2.91147	0.234867	0.99897	0.236632	1.18435	0.127744	8.45484	2.67679	9.69638	334.576
TCGA-AO-A0JL-01	high	0.11629	0.27507	0.0242137	0.271297	15.2268	0.442021	0.200945	1.47961	0.310446	45.5123	0.301212	9.1389	0.330757	40.6598	2.14912	0.154883	0.194598	2.01042	0.411278	2.59029	0	0.12029	0.0848848	1.2981	0.0331633	0	1.21621	3.12333	14.3043	37.7741	0.852864	1.25563	1.44839	0.168076	4.45328	39.34	5.99858	8.73964	0.278136	0.112511	0.0978377	1.05205	2.35915	1.78288	0.488346	7.85601	202.127
TCGA-A2-A0EO-01	high	0.276012	0.622844	0.0517239	0.23404	18.1609	0.903164	0.628541	8.12737	1.81332	90.8096	1.77336	18.4761	1.47543	464.661	25.2074	0.537634	0.554252	9.85791	0.840349	18.9896	0.014163	0.55674	0.0533311	3.74523	0.0354207	0.0605426	1.15304	10.1157	28.1187	50.8025	0.660862	3.73593	2.1678	0.478712	16.4877	4.45159	0.997351	0.92903	0.839987	0.784262	0.55732	7.70188	0.601728	10.6529	0.589621	18.8027	204.512
TCGA-AC-A23G-01	low	0.634357	0.459154	0	0.25614	35.0137	1.22657	0.880837	6.16151	2.73867	193.348	1.00991	27.2408	0.859681	260.529	17.1334	2.47128	0.509534	13.6195	0.746212	15.1052	0	0.393709	0.563825	3.18649	0	0.0463817	1.30824	17.016	51.9454	74.2839	1.76516	4.14636	2.90047	0.275056	25.4732	45.1197	2.94001	13.5737	2.73101	1.36639	0.78054	0.791623	1.16686	12.1542	6.15018	38.1988	126.611
TCGA-UU-A93S-01	high	0.248893	0.0578026	0	0.365446	2.82054	0.033654	0.0502692	1.85072	3.60159	82.5183	0.244436	5.42977	0.306637	10.3605	6.76725	0.339028	0.408924	4.02347	1.12728	6.34612	0.0232208	0.538318	0.81318	2.27316	0.0145184	0.0992623	6.36534	4.61047	115.901	18.0184	0.64425	0.863813	0.600711	0.392435	8.77313	14.4921	4.44348	2.35731	0.151155	0.197023	0.142773	0.074062	0.24664	0.624418	5.46563	6.48243	215.204
TCGA-C8-A12U-01	low	0.439221	0.688187	0.0329235	0.354695	6.50243	0.640214	1.52226	10.3466	3.16586	191.387	1.33856	13.4247	0.846553	40.338	23.3773	1.21092	0.811429	9.79827	3.28236	11.7401	0.0540904	2.12627	0.733246	24.2061	0.124004	0.359678	10.3866	10.72	19.0946	14.1868	4.02464	3.55685	7.19082	0.266623	20.9219	4.81091	20.4529	6.73013	0.782447	2.02096	1.11967	0.34504	0.766029	1.55149	1.21253	8.37531	0.0883934
TCGA-BH-A18H-01	low	0.463228	3.01846	0.0377425	1.28489	26.5038	1.69251	1.09626	21.498	9.72335	63.1735	5.88601	42.1627	3.4876	326.469	35.0662	2.83668	1.17286	16.6248	7.52559	23.941	0.0413384	5.04166	0.0622644	21.3899	0.155077	0.206162	16.7634	20.8228	35.7628	47.3284	7.66348	6.57055	18.5512	1.26626	31.5343	14.0214	6.89789	12.8156	2.67597	5.10428	3.25338	1.302	1.15257	4.98636	1.42311	18.3092	1.7429
TCGA-C8-A1HM-01	low	0.32142	3.77709	0	0.830608	10.4917	2.88434	6.28402	26.7283	22.7976	109.903	4.4348	32.6458	4.22683	129.276	58.0058	4.49496	3.57141	29.53	11.5653	38.8629	0.131944	10.5063	0.0993679	93.8536	0.467477	1.15938	79.4536	30.2645	134.424	18.4194	19.7735	16.6833	22.9452	0.836202	25.5727	14.0725	5.45368	4.73962	1.46329	3.89865	3.56955	7.35578	3.15325	9.27558	3.97889	16.5541	1.14279
TCGA-HN-A2OB-01	high	1.1162	0.440044	0.154944	0.500777	28.2905	1.07606	0.321462	6.88966	2.01758	149.969	1.44559	19.3845	0.902629	249.596	10.6927	0.247774	0.269801	6.49499	2.94644	9.68837	0.0212132	0.320724	1.02245	1.34846	0.0132632	0.0604537	0.918162	11.7932	28.7494	74.3899	1.04334	3.44348	1.02133	0.492947	29.0813	11.8961	5.08226	10.4362	0.537006	0.350505	0.247817	4.22023	0.535126	5.32948	0.169833	26.4861	190.671
TCGA-E9-A1ND-01	high	0.311637	2.1698	0.72141	0.325683	12.2973	1.58141	1.79198	15.7063	11.3001	56.9071	3.4083	44.0197	3.80926	255.487	40.4766	2.91153	3.01851	37.0608	12.7861	39.0959	0.13169	10.562	0.0708407	201.243	0.0352874	0.32168	46.5298	48.3336	154.846	56.7806	13.8318	12.1306	13.2621	0.75511	27.4056	13.4853	4.6944	7.19861	2.96631	3.78054	2.96119	5.11528	1.04906	8.26766	1.44592	29.1369	327.014
TCGA-AO-A03T-01	low	0.0615452	0.497879	0.0768894	0.231939	9.45155	0.205965	0.216495	4.02721	0.862579	26.0421	0.641544	8.95542	1.28198	308.582	9.50097	0.338128	0.247175	3.33708	1.05047	3.34999	0.0210537	0.583575	0.186305	6.12952	0.0329088	0.0149998	2.00694	3.21246	20.3861	9.78588	0.517749	1.09173	1.89871	0.555955	14.8799	21.4948	2.46563	1.29883	0.616721	0.39958	0.349513	0.260207	0.251575	2.74985	0.134845	8.1339	15.0696
TCGA-A2-A04N-01	high	0.234136	0.598129	0.094021	0.472695	12.0571	0.895486	0.427287	6.94219	1.98397	96.4073	1.88276	13.2544	0.956941	390.873	13.8827	0.701639	0.369413	8.04294	0.740627	13.0014	0.0858156	0.397886	0.626895	1.81107	0	0.0489117	0.937423	9.10283	17.8825	40.2648	0.562762	3.07626	1.39367	0.0725149	21.5288	9.74128	5.78037	4.12804	0.508961	1.0347	0.738695	1.91595	0.227873	8.18877	0.769485	10.0804	506.59
TCGA-AO-A124-01	high	0.025927	0.298051	0	0.230312	4.4814	0.250658	0.230406	2.27971	1.86879	119.052	0.700222	7.40879	0.390402	570.843	5.79595	5.05022	0.676822	5.2783	1.61463	4.77056	2.55434	1.52868	0.395759	7.18833	0.00831803	0	4.6066	4.18293	77.0981	11.7101	2.26499	9.11822	2.93496	0.0843139	8.08555	5.11414	4.36859	4.6335	0.509986	0.617869	0.417175	21.0729	0.830179	2.20781	0.447345	16.6259	250.964
TCGA-B6-A0X0-01	low	0.779739	0.0711406	0	0.404796	6.44175	0.269228	0.340279	2.10694	1.4218	105.008	0.522511	5.71547	0.62899	323.495	5.6092	1.25178	0.167761	2.25086	0.077078	4.40323	0.085737	0.230447	0.204469	2.21635	0.0536057	0	0.647938	3.01595	26.4248	25.6088	0.360415	0.644327	1.02684	0.845232	25.2659	53.1209	8.00635	3.0798	0.227376	0.31906	0.509584	1.42425	0.113832	1.42722	0.686411	6.84084	137.532
TCGA-E9-A54X-01	high	0.0444226	0.0756553	0	0.215242	1.65555	0.0660724	0	0.499605	0.350212	79.7947	0.757732	2.41958	0.0668906	36.907	0.610073	0	0.0223009	1.54843	0	3.78376	0	0	0.351917	0.0869386	0	0	1.64434	2.20712	8.99647	20.7354	0.143733	0.205565	0.0327602	0	29.7066	7.88619	4.86789	0.925614	0.0329735	0.0203585	0.0981067	0.708848	0	0.437825	0.109496	3.07155	18.1483
TCGA-E9-A1RE-01	high	0.694144	0.415954	0.144534	0.290661	9.89517	0.5449	0.242749	3.49597	0.791421	77.6193	0.884366	5.96652	1.23879	206.904	7.45376	0.346692	0.335567	3.12997	0.942847	6.19437	0.013192	0.744619	0.615971	2.14676	0	0.0187974	0.951642	5.36053	9.57744	27.3073	0.515738	1.23429	1.93388	0.139342	8.95987	4.0271	1.63581	1.68948	1.09727	0.518418	0.381224	1.946	0.420358	5.47314	0.654816	4.49282	1.65567
TCGA-D8-A73W-01	high	0.704226	0.378744	0	0.71836	22.7443	1.75032	0.699937	2.34953	7.58338	83.9274	2.7291	56.1755	0.837165	291.42	16.9957	2.66572	2.67942	23.0304	1.28235	23.1108	0.0190189	0.709285	0.673192	5.56127	0.047565	0.1084	6.84028	22.7088	103.232	74.6255	1.07933	5.85297	1.5717	0.200889	35.9399	32.2976	9.0403	15.3271	1.04545	0.441645	0.619771	0.856824	1.79283	9.39564	1.5531	28.6016	2.29372
TCGA-A1-A0SJ-01	low	0.290537	0.742213	0	0.456216	10.4544	0.564175	0.322741	7.39329	1.07859	74.1035	0.936095	10.8557	1.72564	189.138	16.2312	0.338589	0.275504	5.74037	0.871171	8.97818	0	0.217052	0.174651	1.64264	0	0.0236032	0.870601	9.92084	19.4998	74.1859	1.42053	2.18474	1.45222	0.279947	12.5272	65.6245	1.44543	1.94032	0.742817	0.155343	0.427765	0.501912	0.175943	3.29622	0.371329	15.2857	82.9798
TCGA-BH-A18P-01	high	0.101905	1.05868	0.305549	1.03691	14.8246	0.879107	0.452803	4.7094	5.76908	107.362	1.379	21.269	1.01275	123.434	12.1602	1.16045	1.10502	9.61638	2.20004	12.3917	0.0418325	1.60225	1.37831	29.4635	0.0653877	0.089411	5.38874	12.6521	87.5298	56.2177	1.05511	3.77253	3.96802	0.441859	20.7718	7.47286	3.12194	2.8747	0.590001	1.71865	0.475834	8.20554	0.472094	7.82606	0.502366	7.70616	42.3706
TCGA-AR-A250-01	low	0.218328	0.454459	0.13638	0.362419	25.3141	1.30795	0.32337	6.91991	4.34403	118.958	2.49652	16.6216	1.47939	108.431	15.6767	1.12679	3.78744	21.1394	5.70722	30.9711	0.0124478	4.76771	0.178116	13.5623	0.0311311	0.106422	4.04079	22.1961	35.5943	63.6691	1.22445	9.24712	7.22753	0.184073	13.6331	7.1213	2.44868	6.12392	0.67524	2.06786	0.826584	1.76673	0.0165268	10.7782	1.67424	10.4533	2.67293
TCGA-AR-A2LO-01	low	2.5024	2.41071	0.0473679	0.796084	24.1352	2.29333	1.62855	19.5894	4.13729	100.496	5.26009	27.8943	4.18673	357.616	38.9949	1.59069	1.26894	14.1992	6.99618	16.2485	0.155643	5.51689	0.908421	13.0597	0.162189	0	5.05246	17.8784	45.594	52.2265	5.62679	5.35128	12.3588	1.15079	33.2702	30.15	7.10832	10.6146	2.27022	2.4095	1.59495	2.68893	0.619935	6.79614	1.45375	28.598	105.02
TCGA-C8-A135-01	low	0.116871	0.597122	0.0625751	0.080897	13.4529	0.707734	0.945868	9.18377	1.62963	86.6192	1.86061	11.8088	1.433	95.3713	19.184	0.700458	0.787873	9.59817	0.831803	14.2209	0.0342685	0.898054	1.07748	3.22395	0.0321387	0	1.92466	12.9555	30.5706	55.0457	1.08041	2.85861	4.12473	0.651535	6.53796	3.02208	1.54758	6.66332	0.681604	0.757505	0.611031	3.62051	0.591472	2.54069	2.93558	11.2617	23.9403
TCGA-AO-A0J3-01	high	0.101566	0.103785	0	0.0984243	6.33039	0.385217	0.304624	1.37073	1.07524	69.9558	0.537059	4.95478	0.198817	136.296	5.12994	0.334801	0.244742	3.84811	0.182726	4.14867	0.0208466	0.126072	0.353243	3.31288	0.013034	0.0891132	2.07313	4.1901	11.4491	18.4627	0.341769	0.96349	0.524311	0.0660582	41.8427	8.72072	6.46243	3.07675	0.120623	0.228079	0.21149	0.166224	0.304455	2.28234	0.0834488	4.36176	1.30817
TCGA-A2-A1G6-01	high	0.147697	0.754619	0.307533	0.569862	38.5308	2.25781	1.95058	8.52359	3.73344	62.4508	1.92215	28.9142	1.50737	203.003	22.2371	0.540962	0.411925	10.7276	0.545067	11.4296	0.0336833	0.848769	0.596128	0.813636	0	0.0479956	2.11743	12.9633	14.8513	67.0216	0.828332	6.22713	1.93638	0	22.6452	1.52332	5.15646	1.78863	0.889227	0.300837	0.662729	4.41143	0.44721	1.24219	0.404503	38.5129	470.714
TCGA-GM-A2DM-01	high	0.0542455	0.123179	0.0338849	0.204429	5.01923	0.847168	0.582496	1.40503	1.46624	54.4776	3.13569	9.82017	0.217818	911.754	9.79506	0.596047	0.798813	12.9891	0.375356	23.7404	0	0.0748158	0.57298	2.52432	0.0116022	0.0264414	0.917918	19.9059	29.9946	25.9976	0.491443	2.44745	0.786751	0.31361	28.567	15.4416	1.32096	3.36189	0.375804	0.522066	0.296649	0.66584	1.13332	6.85764	0.445693	13.9585	4.05746
TCGA-B6-A0IH-01	high	1.14514	0.95482	0.0447076	1.11743	32.8665	1.59679	1.8816	24.5872	2.95556	134.084	2.29243	26.516	2.04764	506.966	31.7447	0.71493	0.455115	8.91841	1.0235	8.53243	0.244835	1.30793	0.138291	11.0812	0.244927	0	3.5576	12.2129	60.0957	102.759	2.09961	7.03791	5.20777	0.362054	27.4132	3.37715	4.10417	6.53878	1.20417	1.16989	1.06882	2.04985	0.130026	6.03824	0.588046	39.1583	808.82
TCGA-A2-A3KC-01	low	0.384624	0.608256	0.102968	0.547257	21.419	1.41656	0.854511	8.7638	2.11775	153.569	1.98903	19.3735	3.17158	190.376	22.0231	0.109772	0.698795	12.4167	1.41943	22.1164	0	0.606257	0.48837	3.10655	0.0470084	0	2.53751	16.1447	64.3364	81.573	2.65489	4.47079	2.43126	0.436783	30.5141	6.63046	5.28014	3.61081	1.0876	0.528809	0.808987	0.43464	0.274512	3.66806	0.692223	26.1402	90.6199
TCGA-BH-A202-01	high	0.0879844	1.18939	0	0.905917	11.5048	1.57037	1.05067	6.34198	5.73077	86.5594	1.65711	16.8945	1.29173	345.161	16.497	1.81269	2.36308	18.6678	4.73353	25.7018	0.146729	2.92374	0.276256	17.4489	0.0493984	0.0643306	5.86227	19.0453	64.549	45.5094	2.30591	6.438	8.11069	0.381498	10.9189	3.03714	2.11663	2.94384	0.465319	2.84777	1.34631	1.74595	0.614401	11.1604	1.26507	7.39913	140.593
TCGA-E2-A1L7-01	low	0.242133	3.07404	0.04125	0.711038	14.0874	1.8498	0.929171	21.4253	6.23074	96.1273	3.67958	29.5043	4.20945	284.287	33.253	1.78102	1.54706	16.4129	7.46339	19.8264	0	3.96187	0.586938	30.1556	0.127116	0.611584	10.9183	22.4753	57.0532	50.4264	7.97682	7.05383	13.506	1.00216	29.7799	23.4974	7.07207	7.97354	1.94432	2.58251	1.12505	13.4103	0.899775	5.91836	1.04896	15.7466	10.4546
TCGA-BH-A0HW-01	high	0.0811181	0.0345377	0.101342	0.305701	7.19295	0.0904889	0.0300364	1.02289	0.974485	60.0005	0.222923	6.42466	0.0203576	787.636	1.7123	0.121544	0.285059	2.32211	0.187101	3.63918	0	0.125863	0.0992665	0.28223	0.00867492	0.0197701	1.45843	2.40008	9.28904	25.0728	0.104985	0.422294	0.159525	0.117242	20.4639	36.9585	1.34875	2.0586	0.0401409	0.0619595	0.0426543	0.259985	0.14737	1.85482	0.28881	3.32901	111.269
TCGA-E2-A1IF-01	high	0.092061	0.365837	0.0287533	0.433676	19.0871	0.273856	0.52837	5.23963	0.933141	100.091	0.863674	19.8635	1.779	165.55	13.7201	0.873621	0.184865	3.82903	0.658257	8.50571	0.0629855	0.603113	0.18381	3.28311	0.0689162	0.0448742	2.23936	8.71117	53.4387	32.873	0.873752	1.36678	1.66335	0.632026	31.5021	79.1172	11.2211	7.03352	1.51473	0.513321	0.832625	1.23673	0.0836251	5.16582	2.14311	19.2128	119.47
TCGA-AO-A03N-01	low	0	0	0.104122	0.107687	11.6387	0.0413203	0.0740645	0.613523	0.425515	35.4079	0.315913	11.2456	0.0501984	26.4879	1.98394	19.7473	0.0892579	1.08905	0.32295	3.49321	0.5474	0.183915	0.0128828	1.46435	0	0.0324997	5.54714	2.30771	13.3955	30.7033	0.431459	0.308534	0.803111	0.048183	5.01604	3.53289	1.87676	9.63578	0.115477	0.275006	0.161273	0.713825	0	3.6011	1.02258	4.0136	22.9004
TCGA-C8-A1HJ-01	low	0.0414294	0.59092	0.0388188	0.518577	26.1282	0.261887	0.287634	2.9439	2.20854	125.482	0.97168	7.84888	0.389897	199.235	8.56611	0.372456	0.821534	5.98566	4.85912	3.97722	0.0425172	1.98203	0.976611	18.1621	0.112979	0.0757288	2.83706	3.72363	14.7149	29.5084	0.30831	2.31255	2.38312	0.0898184	2.45749	3.17267	2.36758	1.46088	0.299829	0.721496	0.535907	0.678037	5.16514	1.60063	0.629727	5.20945	117.832
TCGA-E9-A6HE-01	low	1.00304	0.189806	0	0.0675008	7.46554	0.248646	0.201178	2.76323	1.44345	153.044	1.5129	14.472	0.44052	88.5069	14.3066	5.38542	0.965125	9.27551	1.2146	18.7365	0	0.158514	0.689093	4.2714	0	0.0611151	2.96142	14.4654	68.1769	22.0385	1.04574	1.28932	0.657517	1.93295	45.3533	78.2029	3.61128	16.1661	0.486008	0.140459	0.140647	1.17419	0.151854	2.84493	2.38078	15.6477	290.597
TCGA-AR-A1AN-01	high	0.0886569	0.45297	0	1.10973	13.4822	0.945031	0.492418	3.17257	0.565808	147.83	1.46184	16.423	2.06921	108.553	16.5047	1.23984	0.326387	9.42015	0.674815	18.1764	0	0.290406	0.690923	1.8122	0.0758491	0	0.796987	13.9158	35.0008	57.3216	0.611959	2.15386	1.12238	0.128138	27.0024	27.8775	5.17677	2.22624	1.59034	1.66586	0.745896	1.13054	0.402665	9.25057	1.31116	13.7345	41.6616
TCGA-E2-A15C-01	high	0.343258	0.974327	0	0.4928	21.5171	0.879278	0.52959	13.2583	5.95634	77.4732	1.90832	14.5717	2.0962	657.267	16.3248	1.42867	0.67014	6.24253	0.95008	10.5715	0.0391412	0.867943	0.655875	3.98094	0.0122362	0	1.55295	7.9205	25.0153	32.6516	0.91319	3.02241	2.54548	0.0413433	27.835	16.3739	8.35882	3.66785	0.325564	1.01379	1.17924	11.6101	0.961396	7.78869	1.53549	13.0633	1195.56
TCGA-A7-A0CH-01	high	0.544786	0.214111	0	0.964496	10.8248	0.54539	0.232758	2.44224	2.12385	90.8923	0.798212	11.0488	0.725674	652.585	5.59534	0.502329	0.610099	6.4145	0.492959	11.1619	0	0.325113	0.283403	5.90506	0.0134447	0	1.08585	7.6968	29.3085	42.7184	0.189829	2.15739	0.834428	0.272559	19.6708	12.302	5.21765	2.18297	0.264401	0.787424	0.264429	1.14022	0.1142	13.0682	0.619765	9.02288	240.952
TCGA-AR-A1AQ-01	low	0.119297	2.40905	0.0638743	0.412883	12.9	2.17995	1.28734	21.3277	6.96096	82.9334	3.0039	37.2649	3.4644	151.102	35.3157	7.865	2.05335	23.4346	7.75958	21.0926	0.13992	5.94091	1.05374	44.9161	0.207771	0.199372	14.1128	21.8157	86.8477	37.9716	7.19054	9.44394	14.5917	1.14538	23.8675	8.14708	5.85028	6.03681	2.16316	4.44413	1.7206	1.97335	0.487646	3.74907	2.91251	20.4253	124.433
TCGA-A2-A25A-01	low	0.1987	1.08645	0.137184	0.599618	47.8313	1.99099	1.31272	9.90113	4.36572	121.528	2.11682	30.9738	3.03922	146.025	35.4588	0.470089	0.714006	13.8837	2.3446	16.9393	0.0321974	1.81737	0.424342	5.52607	0.0805237	0.107049	2.3337	16.7847	64.0709	110.676	1.50237	6.06131	4.76622	0.453451	26.9518	3.44615	5.71762	5.78289	1.92511	1.30363	1.66292	3.25622	0.612723	3.389	0.824872	39.3952	69.5272
TCGA-E2-A10E-01	high	0.267185	0.669917	0.0834497	0.503457	9.82399	0.706491	0.461689	3.6727	3.16516	100.061	1.91583	12.6547	1.07286	86.6847	13.7261	0.84516	1.6841	9.74812	1.37634	17.6028	0.106634	1.71968	0.0573618	17.8756	0.0380977	0.0434122	3.67346	10.6316	110.66	41.0264	1.26793	3.77788	3.03223	0.482712	16.1208	1.20562	2.27372	3.21186	0.297485	0.870746	0.487046	1.91916	0.222477	7.36169	1.24398	7.63914	140.253
TCGA-C8-A3M7-01	high	0.320825	0.605781	0.0522797	0.529433	47.4857	1.18258	0.681781	11.2097	2.54498	36.1069	1.11828	25.5456	2.85654	137.546	15.6233	0.585213	0.210078	4.34069	1.04242	5.72398	0.0143152	0.966731	1.12121	3.94928	0.0716027	0.0815911	2.75868	7.14849	18.2732	81.9538	0.920707	3.5663	1.93393	0.57458	26.3158	3.07515	10.9354	3.44305	1.23211	0.262099	1.17943	1.36403	0.456146	1.20982	0.893937	26.6393	43.3155
TCGA-AQ-A1H3-01	high	0.08589	1.17022	0.0268259	0.64737	23.7865	1.89495	0.985905	11.1819	2.50429	96.4187	2.58013	19.7298	4.18171	549.909	30.1444	1.15824	1.37979	10.7171	2.00089	15.1301	0.0881452	1.48075	2.78808	5.36032	0.0826671	0.104666	1.12032	13.7292	40.9518	71.2203	1.98238	4.47137	4.67668	0.279313	22.2937	15.9454	6.19592	2.61565	1.11569	1.1284	1.68009	0.925408	0.877721	5.77894	1.48195	18.8103	186.855
TCGA-E9-A247-01	low	0.0610854	0.104033	0.572362	0.276247	12.4346	0.327082	0.298567	2.12347	1.84375	70.5616	0.430675	8.10092	0.496698	205.946	7.10278	0.9885	0.637853	4.06098	0.997537	7.78444	0.0125379	0.417034	0.0566541	1.62587	0.0078391	0	3.12682	4.25582	22.2196	15.8833	0.363669	1.9363	0.666717	0.158919	23.9127	0.737128	1.77542	2.52604	0.145094	0.246355	0.393156	1.99446	0.0832319	2.87059	1.02386	6.14484	2.92584
TCGA-AN-A0FF-01	high	0.0862451	0.660971	0.0646484	0.93328	12.2583	1.2956	0.651471	10.8284	1.51526	96.8354	1.35342	18.2728	2.15578	108.301	21.8463	3.82509	0.935207	15.127	1.55163	22.8418	0.0531058	1.01702	0.2333	3.5108	0.0332036	0.100894	3.68498	22.0319	105.996	42.2911	1.89756	2.45445	3.53632	0.26177	34.2054	31.4622	6.50382	2.93058	0.998665	1.72331	0.979566	1.55264	0.963609	4.85534	1.41722	12.9734	5.53684
TCGA-A2-A0YH-01	low	0.768116	1.11194	0	0.297743	10.6411	1.51948	0.750864	15.2356	7.30127	70.5288	2.64661	22.3132	1.01782	175.81	37.5305	3.26859	7.82014	45.6943	9.86471	47.9449	0	9.35971	1.65038	22.1682	0.0295718	0.0449292	31.9256	30.8824	70.5381	33.2635	3.51918	14.8753	8.31563	0.333053	16.2297	17.1833	2.95655	5.71252	1.99552	2.21069	1.00813	0.779405	0.921005	14.3536	1.81757	26.8108	229.047
TCGA-E9-A1RH-01	high	0.498116	0.10046	0	0.0529285	3.40282	0.18522	0.0728063	1.52785	1.96841	61.4212	0.506811	8.11242	0.118429	199.485	3.54043	0.235691	0.526449	8.17146	1.01588	10.0795	0.026905	0.623728	0.146902	9.11574	0.0252329	0.0191685	1.26156	5.78835	11.5402	41.9739	0.475025	3.50303	0.850691	0	7.71231	0.973418	0.844352	0.399193	0.223787	1.91637	0.479735	0.949303	0.0535822	2.3255	0.753906	8.75002	247.529
TCGA-AR-A2LE-01	low	3.51902	0.458807	0	0.4759	11.3383	0.826429	0.598517	2.78882	3.13519	58.6297	0.65099	9.94178	0.557775	122.772	8.50431	1.0596	0.304297	3.62345	0.30292	5.32458	0	0.452834	0.0260266	2.61421	0.043215	0.0492433	0.783515	5.19794	25.297	33.2385	0.326872	1.86996	1.3162	1.1316	31.7977	27.1948	4.9334	2.50981	0.374936	0.293225	0.531217	0.523568	0.114709	4.30137	0.664031	6.29751	32.7671
TCGA-E9-A1N3-01	high	0.0725195	0.102922	0.0452999	0.292818	6.77221	0.476394	0.174541	1.50763	1.38846	59.2457	0.735323	5.80089	0.127398	672.31	4.13131	0.14488	0.509686	4.50607	0.100361	6.73436	0.0124039	0.112522	0.177488	0.662324	0.0155108	0	0.434613	5.19548	12.0743	22.1115	0.1095	0.615236	0.25849	0	28.8022	4.48772	2.72489	1.00737	0.224287	0.13294	0.198291	0.603321	0.5764	1.58197	0.178751	4.23147	35.0149
TCGA-MS-A51U-01	low	0.402848	0.423758	0.0444075	1.18647	20.6168	0.563935	1.02662	11.8719	3.8965	107.915	3.1124	21.25	2.4264	212.335	18.9478	0.568104	0.499645	6.46434	2.19724	8.31903	0.0243192	1.69135	0.595236	3.9575	0.0608207	0	2.70668	8.40036	46.3672	42.4921	1.87083	3.12523	3.65243	0.770621	44.2035	16.4424	10.8151	6.83672	1.02019	0.825369	0.762588	1.1247	0.161441	4.54031	1.32396	20.3257	315.614
TCGA-A8-A07F-01	high	0.982017	0.740267	0.0301684	1.97609	9.59948	1.62823	0.697438	5.43167	3.51739	152.008	2.67278	11.4372	2.06048	147.984	16.7291	0.289458	2.34373	14.6548	2.49526	25.8487	0.0660854	1.53203	0.26751	9.893	0.072308	0.0470827	1.5834	16.2128	38.5578	32.4691	0.812578	5.8107	4.02468	0.104705	18.9951	2.20416	6.92999	5.05741	0.406283	1.52722	1.16819	8.24667	0.372899	6.87979	0.370356	9.98524	445.918
TCGA-A8-A08A-01	low	0.302711	0.230637	0.0298564	0.566109	7.10468	0.722754	0.9203	2.89951	1.0766	105.074	0.461993	15.6956	1.94321	360.72	15.1946	1.24135	0.671852	14.3906	0.727609	21.1429	0.0327009	0.774574	0.868113	2.5568	0.0204458	0	1.17948	14.1417	38.411	26.2639	1.13409	2.24864	1.65667	0.310866	27.3631	35.9001	3.76707	5.54136	0.449385	0.861585	0.583082	0.260747	0.173667	11.0546	0.602149	15.0135	65.7142
TCGA-D8-A1JE-01	low	0.0139247	0.237148	0.0260945	0.168674	13.3853	1.37728	0.819809	2.61959	4.65246	95.1953	2.67604	14.2015	0.503219	291.143	9.47667	8.01182	2.51656	25.5205	0.655199	31.0471	0	0.633765	0.0269053	3.83341	0	0	5.71395	20.6697	65.0136	70.6968	0.270326	6.25031	2.2181	0.0301885	7.02864	6.1073	1.4876	1.96404	0.341083	2.86532	0.58869	2.65495	0.341515	26.5697	3.63818	25.3823	0.392329
TCGA-LL-A6FR-01	low	0.0363745	0.0464616	0	0	6.94168	0.12173	0.404063	0.334711	0.259453	202.599	0.237841	8.01105	0	133.266	2.19245	1.14454	0.346953	4.33658	0.201357	6.12804	0	0.018813	0.597406	1.06782	0	0.0265956	1.03868	5.61467	46.6923	14.0432	0.376616	4.25015	0.523088	0.0394298	33.3295	153.459	6.92902	10.9024	0.404995	0.408419	0.0459044	0.171151	0.173467	3.31258	1.43453	15.2072	343.656
TCGA-E9-A22D-01	low	0.363311	4.14218	0.0378242	2.10266	16.484	3.54996	8.0604	39.9729	35.0147	68.0063	5.41101	39.5294	4.37653	137.36	93.5069	4.99006	2.27986	30.3341	9.44131	35.7042	0.010357	7.88158	0.725391	122.534	0.271972	1.2544	47.6773	26.4849	86.9581	34.6718	16.5618	9.77207	28.6164	5.71049	46.2292	7.68161	5.36695	6.84225	2.85405	4.89794	6.27248	0.817572	2.91517	13.3761	2.02319	18.396	0.324962
TCGA-A2-A0SX-01	low	0.37224	3.75496	0.053659	1.09836	17.0005	3.47099	2.03569	43.5917	7.43864	92.7166	8.50661	41.4766	6.51055	195.429	56.4737	5.23425	2.64495	21.7408	13.3146	27.0842	0.0146928	7.76017	0.935016	55.441	0.28478	0.125615	10.7959	19.5096	81.9901	158.975	7.52292	8.11579	21.201	1.17948	22.5821	13.0902	13.237	11.9556	3.16684	5.79365	2.84569	11.247	1.18996	11.6723	2.4232	23.5745	170.817
TCGA-EW-A1PH-01	high	0.126815	0.623934	0.0792163	0.11379	31.7433	0.440114	0.500877	4.95585	4.05197	69.2356	0.969406	7.91949	0.445564	59.6383	10.3636	4.81371	1.01862	10.7199	2.69103	8.11619	0.0289212	2.46324	0.266814	12.4094	0.07233	0	5.36478	5.19165	20.1054	30.7589	1.86012	5.08592	3.58502	0.305483	7.1124	3.59687	4.78163	1.71643	1.30738	0.626388	0.400101	6.21489	1.61273	3.62188	6.1822	8.63287	403.923
TCGA-AN-A0FK-01	high	0.095329	0.0947059	0	0.295104	10.1682	0.283577	0.158843	4.12608	0.787327	61.7903	0.487818	11.1121	0.239241	292.506	6.03683	1.38076	0.510474	4.6231	0.153915	7.5366	0.0163053	0.115044	0.970094	1.49253	0	0	1.81475	6.27082	32.2326	43.2927	0.370133	1.15797	0.621	0	10.9518	0.774275	4.53047	3.38694	0.235866	0.283975	0.200508	0.455047	0.0865937	5.59974	0.913784	7.18474	16.611
TCGA-A2-A0CX-01	low	0.340518	0.529501	0	0.0956477	14.3267	0.39637	0.328922	4.90441	3.62382	96.462	1.48996	16.4551	1.53823	155.381	12.6739	1.95213	1.56081	12.9688	3.21678	19.3964	0.0455815	2.09808	1.02411	15.4919	0	0.0216498	3.66393	17.9764	93.5402	37.3596	1.68619	5.65211	3.78864	0.0641946	7.18746	20.7172	2.62835	5.4104	0.538479	1.59449	0.280259	0.66633	0.342936	16.3545	1.94627	10.5133	24.4322
TCGA-E2-A158-01	low	0.0823292	0.338849	0.231424	0.598369	3.93231	0.265315	0.137182	1.65544	3.45132	32.6829	0.8816	20.9265	0.165293	120.93	2.88946	0.452315	0.247985	2.43996	1.4432	2.80242	0	0.596132	0.0795384	8.30688	0.0352177	0.100326	1.69788	2.48953	6.1244	10.161	0.532764	5.68291	1.46728	0.654458	6.582	0.827901	2.73778	2.79311	0.346292	0.276692	3.10831	0.17404	0.261748	1.80678	0.631339	7.18977	1119.1
TCGA-D8-A1X6-01	low	0.243558	0.16592	0	0.275362	9.84383	0.923761	0.311138	2.06686	2.29501	41.0986	1.04554	10.7281	0.293396	437.341	21.8718	1.20429	2.09083	28.7172	0.94378	35.0839	0.0499907	0.806201	0.865912	1.74777	0.0625118	0.053424	2.52435	21.9927	47.1321	28.0678	0.330981	3.05716	1.55368	0.0528032	18.8793	25.2929	24.164	1.52248	0.587553	0.479969	0.299685	42.5366	0.464605	2.06442	0.860485	16.2579	118.864
TCGA-EW-A1P7-01	low	0.679682	9.37618	0.222898	1.50942	32.1217	3.10862	3.20883	70.4998	7.97377	85.0869	10.5308	71.8681	15.9914	751.716	163.014	6.05952	2.26906	22.4897	7.1017	15.4008	0.0697528	4.71054	1.51684	41.3912	0.228962	0.0993912	6.97264	24.1605	52.7308	38.6101	6.75142	10.3399	20.9895	2.46818	58.5854	13.88	12.3867	11.7111	3.83425	5.8327	4.97497	2.28732	0.324135	5.25192	2.28961	45.9251	217.695
TCGA-B6-A0IG-01	high	0.270322	0.41034	0	0.132879	6.16247	0.157331	0.208894	4.3981	1.34133	115.547	0.681624	8.64684	0.619417	40.159	8.91346	0.493092	0.342217	2.70743	1.00845	5.78531	0	1.27654	0.086296	3.98699	0.00754142	0.0343737	2.0261	3.07722	85.658	18.2541	0.501972	1.7268	1.61216	0.229326	12.6888	2.782	1.52335	1.56356	0.305339	0.328568	0.289231	1.36571	0.0960855	2.00168	0.502145	7.57796	24.3274
TCGA-A7-A4SA-01	low	0.874676	1.73171	0.040978	1.07718	10.8471	1.72377	1.57889	20.7028	4.59709	138.506	5.12242	17.8482	3.91828	98.0791	36.7042	1.04846	1.53686	12.6372	7.80758	18.0904	0.0224411	4.52385	0.819676	8.2167	0.434959	0.0319764	7.56231	18.6771	101.961	35.5794	6.16957	3.36453	10.5142	0.900736	36.2201	8.16988	11.2338	10.7599	1.44457	1.58338	1.24181	0.77838	0.446921	2.20691	1.14985	20.3764	10.3637
TCGA-D8-A1JP-01	high	1.52648	0.457696	0	0.295157	21.9654	1.53493	0.71648	6.90225	2.14694	138.062	2.22481	22.2326	0.971211	677.253	17.5846	2.70599	1.64057	13.8803	2.11251	22.9464	0.0220642	1.80139	0.0997	3.33807	0.0413858	0.0943181	4.97961	19.7317	41.6333	56.4529	2.11474	6.98912	4.48704	0.186444	18.8704	4.5402	3.58039	7.61564	0.558547	1.2612	0.624045	1.0556	0.439415	11.9341	1.9431	18.7672	138.782
TCGA-C8-A1HN-01	high	0.0250936	0.267103	0.0235123	0.293835	11.7866	0.34524	0.292687	1.642	1.21523	72.7429	1.86906	10.4588	0.0755707	1715.49	10.5109	0.789582	1.43611	17.202	0.920276	20.3228	0	0.597009	0.518799	1.35871	0	0	1.6056	11.6691	23.7783	28.5561	0.568345	1.95953	1.7858	0.0544026	13.6425	53.0789	3.94235	3.59972	0.288706	0.603759	0.205841	0.918904	0.393199	4.9464	3.46373	6.91831	1.0984
TCGA-D8-A1XK-01	high	0.242075	0.606958	0.100809	0.314955	7.65635	0.650095	1.04575	3.30004	11.703	94.2106	1.38403	18.0474	1.92381	792.099	26.0831	4.15107	3.14617	23.4931	3.68512	19.0749	0	2.60141	0.810746	17.845	0.0517759	0.0786647	7.95076	16.2542	23.7504	43.5827	3.49852	8.01253	6.94253	0.291564	12.1498	13.7944	3.28549	4.59134	0.608931	1.84902	1.0947	1.62325	0.62303	0.93314	2.78452	14.533	18.3639
TCGA-E9-A22A-01	low	0.126712	1.02505	0.0197878	0.40078	27.5875	1.09153	1.10259	10.4074	4.40806	65.3341	2.57563	21.1884	3.22769	202.742	33.1923	2.84789	2.05677	22.9372	3.91633	25.9883	0.0433462	3.37508	0.0734497	37.2253	0.0135508	0.13897	8.28626	20.9559	96.5513	51.135	1.74927	9.79702	8.26214	0.251817	15.6028	7.62075	1.2442	7.853	1.12865	2.10023	1.91891	0.864071	0.661828	25.3351	2.06483	18.3852	15.0773
TCGA-AO-A12H-01	high	0.153055	0.0868885	0	0.360502	10.2444	0.436326	0.155852	0.625948	0.679929	58.7076	1.76223	9.00103	0.192056	281.165	7.31797	0.114666	0.29454	10.2448	0	10.4918	0.0392685	0.0527737	0.147867	0.399389	0	0	2.17176	8.8363	23.3541	24.8465	0.115552	1.07715	0.21634	0.0276518	28.9753	12.7569	3.26623	2.96427	0.0378694	0.052608	0.152914	0.302677	0.191167	2.7857	0.18863	11.4536	8.88137
TCGA-D8-A1Y2-01	low	0.212599	1.25661	0.0234355	0.35347	21.3427	2.12047	1.18082	14.474	4.73238	120.698	10.36	40.6721	4.74541	452.061	56.2377	2.0612	2.97584	35.0245	2.07684	65.7952	0.0385025	1.51352	0.52677	9.4473	0.0561705	0.036575	7.55209	52.2279	91.6599	55.6924	3.15615	8.2176	6.87084	0.379574	22.0976	18.6896	2.29874	4.12916	2.80336	1.86841	3.51944	1.77552	0.988307	15.0471	1.84951	24.1751	330.015
TCGA-D8-A1XW-01	low	0.328749	0.660666	0.0985706	0.679637	23.0673	3.89219	12.2995	5.45859	3.52477	93.9024	4.33653	41.9989	1.16826	114.623	25.1627	1.06398	2.13889	33.7994	2.293	43.8621	0.107962	2.74768	1.13321	22.3899	0.0168754	0.0192294	2.2669	31.0598	97.3863	111.593	1.14028	6.40459	5.50827	0.228072	29.6789	2.8685	2.57209	7.4823	1.2201	3.35677	1.28612	3.71243	3.01014	10.0573	1.7719	23.1875	917.453
TCGA-OL-A5RZ-01	low	0.288683	0.0819417	0.0360656	0.310837	4.52607	0.157438	0.235165	2.00706	0.18785	104.416	0.459588	5.13492	0.318774	64.8644	4.2289	0.34604	0.289848	3.63612	0.372878	6.08611	0	0.33843	0.208243	0.40176	0.0123489	0	1.11947	4.54466	11.2447	11.5481	0.622702	0.378498	0.510945	0.292068	12.9443	0.714581	8.17879	2.71453	0.42856	0.0970206	0.0242877	0.133864	0.026223	1.48711	0.569251	5.17686	21.0507
TCGA-BH-A42V-01	low	0.655198	0.88612	0.0962998	0.425362	22.9322	1.65285	1.11314	12.9249	2.16067	71.7073	1.9284	21.0531	4.44929	255.123	28.3665	1.19346	0.399865	7.22977	3.62695	8.45182	0.0263687	1.18272	0.695045	5.38053	0.189596	0.112719	2.26902	9.14416	28.2076	43.2346	3.22563	4.23576	3.66653	0.919121	56.6521	16.8443	13.3715	15.0317	1.84997	0.847825	0.980876	0.956661	0.56015	3.25157	0.928874	31.2814	65.2443
TCGA-BH-A0B7-01	high	0.218335	3.46611	0.0584506	0.81862	25.433	2.33119	1.19535	22.4187	2.69316	151.279	4.98337	27.1328	9.39328	501.102	54.425	1.58899	0.688967	12.6998	3.25899	15.3532	0.0640195	2.30687	0.192854	16.2781	0.110075	0.182444	3.1008	17.0902	46.7112	71.6638	5.26802	5.8636	9.91392	1.21718	20.0258	6.65911	3.67519	6.27411	1.43542	1.76537	1.70243	0.918847	0.679984	3.70126	1.35823	22.5675	76.8167
TCGA-C8-A1HO-01	high	0.0839761	0.274118	0	0.259959	9.76663	0.499611	0.217663	3.40574	6.0319	97.9681	0.795783	9.30259	0.99052	242.058	10.8921	0.587189	1.20852	5.71285	0.81351	7.57431	0	0.361938	1.44951	6.77479	0.0269417	0.143266	7.07541	6.11002	55.2262	21.321	0.543421	3.40023	0.959908	0	27.6646	9.28908	4.92544	1.18895	0.166221	0.160356	0.635863	0.57265	0.68653	5.19771	1.17294	6.14944	0.0985846
TCGA-A8-A09A-01	low	0.914004	1.03775	0.0380626	0.442866	18.1671	1.4954	1.06044	7.18525	2.62302	84.5026	2.13647	14.5262	1.37629	125.239	19.6809	0.365201	1.06045	11.5945	2.1925	15.8475	0	2.37413	0.0706417	11.8457	0.0912289	0.0297015	1.63256	13.8674	25.3052	57.9901	2.23442	4.01806	4.64344	0.352276	11.8065	4.61917	1.62742	2.14863	0.844276	0.95877	1.55077	1.27149	0.415125	2.83462	1.2683	10.7019	330.2
TCGA-AO-A129-01	low	0.511394	1.42738	0.053241	0.516224	13.0527	0.781756	1.42019	18.9392	4.39429	116.576	2.32614	37.924	2.93045	217.087	36.4165	2.72445	0.784451	11.4531	3.53863	12.8216	0.0583135	3.2474	0.126259	52.0808	0.218758	1.08019	10.6367	16.9231	50.5981	21.8117	6.30607	6.93507	7.76272	0.64674	19.6202	11.34	12.6206	7.58194	1.71871	1.86843	2.68907	1.15662	0.367756	2.58733	0.933717	12.6735	131.964
TCGA-AO-A03O-01	low	0.196923	2.10542	0	0.388732	9.7853	2.01773	0.510417	9.26157	6.58774	72.5313	2.4135	16.3738	1.54851	79.6152	24.9742	0.590122	2.61427	19.0338	5.26882	18.0397	0.0224549	6.54098	0.904734	28.8047	0.0842373	0.127984	12.01	23.8921	69.2846	17.8108	4.02118	6.73319	8.29392	0.332054	7.75216	4.8237	4.41723	3.82264	1.67283	1.87516	0.593676	3.33924	0.894392	8.69504	0.575276	10.0604	53.7219
TCGA-E2-A10A-01	low	0.0351776	0.209686	0	0.937461	13.3135	0.392414	0.410306	1.83428	3.16946	166.301	0.550034	24.6863	0.529697	118.205	10.36	2.63543	1.69534	12.5461	0.705901	24.4174	0.0902532	0.382073	0.0679703	13.8379	0	0	1.13471	15.6908	56.2671	54.66	0.250404	2.70628	0.817183	0.0381323	15.8224	3.26534	5.47135	4.82076	0.169723	0.814141	0.421742	1.21621	0.38345	14.6588	2.28331	8.33352	0.513265
TCGA-E2-A15A-06	low	0.250083	4.41884	0	1.06027	20.3276	4.12648	2.8822	36.7555	4.44777	77.5526	6.62971	33.7327	14.3097	272.912	99.8866	2.15461	1.22408	20.1662	5.68892	15.6082	0.0160406	6.27317	1.25031	32.3842	0.371078	0.0914255	4.08302	23.0269	32.7942	34.6796	5.2191	6.8893	12.0455	1.89762	31.2466	16.1772	6.40911	3.35701	1.20659	1.94839	2.2684	4.7324	0.724096	3.50001	0.693475	20.8942	9.65695
TCGA-A8-A09E-01	low	0.13783	0.16138	0.0322861	0.292176	4.98167	0.461255	0.153107	1.09213	1.52641	122.389	0.577956	7.09922	0.466967	78.9395	5.7049	1.34237	0.58814	4.69984	0.405332	8.69137	0.0530432	0.302965	0.346209	4.6306	0.0110548	0	0.874608	6.58831	41.9002	16.0198	0.42366	1.53472	0.66069	0.0373516	12.0641	72.2458	1.4887	2.45768	0.383649	0.268456	0.206554	0.225573	0.117375	2.9478	0.821017	6.09201	3.69266
TCGA-AC-A3YJ-01	low	0.482388	0.0492927	0	0.264898	5.40571	1.06188	1.07171	2.64357	0.825789	75.6505	0.449811	14.7137	0.581095	107.242	12.543	0.809524	0.174361	15.2841	0.8011	23.536	0	0.359268	0.402655	0.830784	0.024762	0	1.91824	19.1091	39.1282	57.5314	0.674266	0.691995	1.16684	0.292827	51.4898	25.0753	5.0625	5.31946	0.429673	0.300661	0.231332	2.10791	0.105164	1.18669	0.729266	24.2965	22.7363
TCGA-EW-A1IX-01	high	0.301186	0.352649	0	0.19762	20.5382	1.18993	0.878245	5.38894	3.703	140.3	1.46631	19.4362	1.75739	309.342	12.61	1.35385	0.926106	10.9358	2.26644	18.9393	0.0386368	1.40197	1.02569	0.712247	0.0724711	0.0275269	2.48854	19.7562	42.6213	54.1033	0.828333	4.35542	1.87409	0.612157	34.8839	10.5277	5.50073	5.00848	0.82438	0.948963	0.914603	1.40175	0.589923	8.78665	1.26824	20.0453	271.38
TCGA-A8-A09N-01	high	0.199505	0.585166	0	0.250618	8.94503	0.857238	0.590983	6.48198	1.84745	103.519	1.3108	9.58915	0.33379	52.0854	11.7714	0.398573	0.845756	6.3382	1.38049	10.4108	0.0909971	1.21528	1.52481	6.04471	0.0853418	0.29174	2.97739	9.19458	32.662	31.7786	1.46316	2.92349	3.07335	0.28835	24.8585	5.60713	5.29356	3.73064	0.411351	1.09718	0.811272	3.12907	1.17796	13.2136	0.509966	10.3734	39.6152
[truncated: 100 more rows]

## Sheet: Adjusted p-value
Immune_checkpoint	.y.	group1	group2	n1	n2	statistic	p	p.adj
[truncated: 47 more rows]
