# Supplementary material for: Molecular Characteristics, Clinical Implication, and Cancer Immunity Interactions of Pyroptosis-Related Genes in Breast Cancer
Source: Front Med (Lausanne). 2021 Sep 13;8:702638. doi: 10.3389/fmed.2021.702638 (PMC8473741; doi:10.3389/fmed.2021.702638)
Supplement: Supplementary file 3 [file Data_Sheet_1.ZIP › Original Source Data/Figure 7/Figure 7A.xlsx]

## Sheet: KEGG_CELL_CYCLE
NAME	PROBE	DESCRIPTION<br>(from dataset)	GENE SYMBOL	GENE_TITLE	RANK IN GENE LIST	RANK METRIC SCORE	RUNNING ES	CORE ENRICHMENT
row_0	EP300	na	null	null	26	0.359227	0.0253939	Yes
row_1	GSK3B	na	null	null	64	0.339038	0.0491289	Yes
row_2	STAG1	na	null	null	211	0.308853	0.0686617	Yes
row_3	ANAPC1	na	null	null	254	0.302986	0.0897065	Yes
row_4	ATR	na	null	null	264	0.301368	0.111249	Yes
row_5	PRKDC	na	null	null	344	0.293155	0.130897	Yes
row_6	SMC1A	na	null	null	454	0.284685	0.149377	Yes
row_7	CREBBP	na	null	null	470	0.283693	0.169535	Yes
row_8	ABL1	na	null	null	690	0.269167	0.184851	Yes
row_9	STAG2	na	null	null	773	0.264145	0.202353	Yes
row_10	TFDP2	na	null	null	1248	0.241626	0.210942	Yes
row_11	SMC3	na	null	null	1453	0.234085	0.224009	Yes
row_12	CDC23	na	null	null	1489	0.232804	0.240129	Yes
row_13	RBL2	na	null	null	1495	0.232476	0.256783	Yes
row_14	SMAD2	na	null	null	1855	0.220507	0.265989	Yes
row_15	CDC27	na	null	null	1865	0.220236	0.281687	Yes
row_16	SMAD4	na	null	null	1873	0.219949	0.297401	Yes
row_17	ORC2	na	null	null	2034	0.214116	0.309849	Yes
row_18	WEE1	na	null	null	2121	0.21196	0.323518	Yes
row_19	ORC4	na	null	null	2326	0.206435	0.334594	Yes
row_20	ORC5	na	null	null	2333	0.206228	0.349338	Yes
row_21	RAD21	na	null	null	2974	0.189725	0.3511	Yes
row_22	YWHAG	na	null	null	2976	0.189659	0.364743	Yes
row_23	CUL1	na	null	null	3060	0.187864	0.376733	Yes
row_24	ATM	na	null	null	3644	0.174591	0.378464	Yes
row_25	YWHAQ	na	null	null	3649	0.174514	0.390961	Yes
row_26	MCM4	na	null	null	3671	0.173891	0.403097	Yes
row_27	CCNB3	na	null	null	3738	0.172602	0.414303	Yes
row_28	YWHAZ	na	null	null	3836	0.170866	0.424807	Yes
row_29	CCNE2	na	null	null	4105	0.165944	0.431776	Yes
row_30	SMAD3	na	null	null	4442	0.15951	0.437016	Yes
row_31	CDC14B	na	null	null	4943	0.150831	0.43858	Yes
row_32	YWHAB	na	null	null	5197	0.146972	0.444461	Yes
row_33	CHEK1	na	null	null	5214	0.14666	0.454728	Yes
row_34	SKP1	na	null	null	5882	0.136088	0.452124	Yes
row_35	CDK2	na	null	null	6040	0.133959	0.458853	Yes
row_36	ORC3	na	null	null	6124	0.132854	0.46688	Yes
row_37	MCM2	na	null	null	6446	0.128575	0.47017	Yes
row_38	RB1	na	null	null	6498	0.128074	0.478448	Yes
row_39	TFDP1	na	null	null	6736	0.125293	0.483065	Yes
row_40	WEE2	na	null	null	7213	0.119484	0.482817	Yes
row_41	MCM6	na	null	null	7281	0.11866	0.490118	Yes
row_42	YWHAE	na	null	null	7337	0.117881	0.497587	Yes
row_43	E2F5	na	null	null	7401	0.117304	0.504865	Yes
row_44	CDC14A	na	null	null	7598	0.115248	0.509521	Yes
row_45	MDM2	na	null	null	7778	0.113237	0.514349	Yes
row_46	ANAPC4	na	null	null	7782	0.113201	0.522448	Yes
row_47	BUB1B	na	null	null	7865	0.112393	0.529019	Yes
row_48	RBL1	na	null	null	8465	0.106672	0.52556	Yes
row_49	TGFB2	na	null	null	8702	0.104521	0.528699	Yes
row_50	ANAPC5	na	null	null	8723	0.10424	0.535836	Yes
row_51	CDC25B	na	null	null	8941	0.102385	0.539175	Yes
row_52	ANAPC10	na	null	null	8965	0.102207	0.54611	Yes
row_53	CCND1	na	null	null	9093	0.101197	0.551037	Yes
row_54	ORC1	na	null	null	9524	0.0975409	0.550065	Yes
row_55	BUB1	na	null	null	9989	0.0939185	0.548199	Yes
row_56	ESPL1	na	null	null	10575	0.0897535	0.543782	Yes
row_57	HDAC1	na	null	null	10596	0.089635	0.549867	Yes
row_58	DBF4	na	null	null	11150	0.0860351	0.545777	Yes
row_59	TGFB3	na	null	null	11312	0.0850367	0.548908	Yes
row_60	CDKN1A	na	null	null	11426	0.0842774	0.552877	Yes
row_61	E2F3	na	null	null	11514	0.0837288	0.55729	Yes
row_62	CDC25A	na	null	null	11527	0.0836587	0.563093	Yes
row_63	SKP2	na	null	null	11948	0.0814276	0.561146	Yes
row_64	MAD2L1	na	null	null	12006	0.0811231	0.565929	Yes
row_65	CDC6	na	null	null	12253	0.0797303	0.567097	Yes
row_66	CDC16	na	null	null	12319	0.0793614	0.571604	Yes
row_67	TP53	na	null	null	13034	0.0758194	0.563784	No
row_68	MCM3	na	null	null	13126	0.0751978	0.567508	No
row_69	CDK6	na	null	null	13978	0.0711496	0.556803	No
row_70	PLK1	na	null	null	14144	0.0704639	0.558809	No
row_71	SMC1B	na	null	null	14648	0.0685291	0.554389	No
row_72	TTK	na	null	null	14806	0.0678334	0.556355	No
row_73	CDC7	na	null	null	14869	0.0675989	0.560071	No
row_74	HDAC2	na	null	null	15028	0.0670284	0.56196	No
row_75	MCM7	na	null	null	16382	0.0620713	0.541262	No
row_76	ANAPC13	na	null	null	16869	0.060375	0.536571	No
row_77	ORC6	na	null	null	17008	0.059964	0.538323	No
row_78	CDK4	na	null	null	17327	0.0589692	0.536656	No
row_79	PCNA	na	null	null	18124	0.0566141	0.525926	No
row_80	E2F1	na	null	null	18220	0.0563062	0.528215	No
row_81	CDKN1B	na	null	null	18784	0.0546688	0.52168	No
row_82	CDKN2C	na	null	null	19725	0.051893	0.507932	No
row_83	CCNA2	na	null	null	22153	0.0454888	0.46606	No
row_84	CCNH	na	null	null	22425	0.044828	0.464248	No
row_85	CDC25C	na	null	null	23447	0.0422323	0.448297	No
row_86	CCNB2	na	null	null	24134	0.0404236	0.438448	No
row_87	FZR1	na	null	null	25088	0.037888	0.423449	No
row_88	CDC45	na	null	null	26358	0.0345337	0.40233	No
row_89	CDK7	na	null	null	26634	0.0337701	0.399647	No
row_90	E2F2	na	null	null	26907	0.0330374	0.396967	No
row_91	BUB3	na	null	null	27144	0.0323766	0.394909	No
row_92	E2F4	na	null	null	27651	0.0308115	0.387716	No
row_93	CCND3	na	null	null	29216	0.0262063	0.360509	No
row_94	CHEK2	na	null	null	29596	0.0250138	0.355261	No
row_95	ANAPC7	na	null	null	29961	0.0239301	0.350213	No
row_96	ANAPC2	na	null	null	30149	0.0233747	0.348418	No
row_97	CCNA1	na	null	null	30372	0.0227211	0.345925	No
row_98	CCNB1	na	null	null	31423	0.0193152	0.327784	No
row_99	MCM5	na	null	null	31613	0.0187554	0.325619	No
row_100	CCNE1	na	null	null	31762	0.0183324	0.324187	No
row_101	YWHAH	na	null	null	31999	0.0177069	0.321072	No
row_102	CDKN2B	na	null	null	32214	0.0170764	0.318321	No
row_103	GADD45A	na	null	null	32324	0.0167503	0.3175	No
row_104	MYC	na	null	null	35256	0.00722149	0.263496	No
row_105	CDK1	na	null	null	36107	0.00449581	0.248008	No
row_106	ZBTB17	na	null	null	40679	-0.0104841	0.163731	No
row_107	CDC20	na	null	null	41883	-0.0153856	0.14246	No
row_108	CDC26	na	null	null	45568	-0.0324641	0.076267	No
row_109	CDKN1C	na	null	null	45943	-0.0344522	0.0717915	No
row_110	MAD2L2	na	null	null	46180	-0.0358077	0.0699807	No
row_111	CCND2	na	null	null	46475	-0.0373351	0.0672011	No
row_112	CDKN2A	na	null	null	46745	-0.038906	0.0649997	No
row_113	GADD45G	na	null	null	47880	-0.0457399	0.0471993	No
row_114	PKMYT1	na	null	null	48150	-0.0474155	0.0456109	No
row_115	CDKN2D	na	null	null	48594	-0.0509898	0.0410431	No
row_116	SFN	na	null	null	48943	-0.0544659	0.0384929	No
row_117	PTTG2	na	null	null	49513	-0.060451	0.0322628	No
row_118	MAD1L1	na	null	null	50793	-0.0783882	0.0141169	No
row_119	GADD45B	na	null	null	51266	-0.0880821	0.0116816	No
row_120	PTTG1	na	null	null	51319	-0.0893799	0.017153	No
row_121	TGFB1	na	null	null	52311	-0.120897	0.00742685	No
row_122	ANAPC11	na	null	null	52595	-0.133387	0.0117711	No
row_123	RBX1	na	null	null	53130	-0.167914	0.0139333	No

## Sheet: KEGG_ERBB_SIGNALING_PATHWAY
NAME	PROBE	DESCRIPTION<br>(from dataset)	GENE SYMBOL	GENE_TITLE	RANK IN GENE LIST	RANK METRIC SCORE	RUNNING ES	CORE ENRICHMENT
row_0	MTOR	na	null	null	43	0.348898	0.0316736	Yes
row_1	GSK3B	na	null	null	64	0.339038	0.0628571	Yes
row_2	PTK2	na	null	null	184	0.313103	0.0897863	Yes
row_3	ABL2	na	null	null	329	0.294365	0.114507	Yes
row_4	CBL	na	null	null	391	0.288904	0.140262	Yes
row_5	ABL1	na	null	null	690	0.269167	0.159774	Yes
row_6	PIK3CB	na	null	null	702	0.268032	0.184516	Yes
row_7	SOS2	na	null	null	755	0.265287	0.208241	Yes
row_8	CRKL	na	null	null	869	0.258847	0.230232	Yes
row_9	MAPK1	na	null	null	925	0.255982	0.253034	Yes
row_10	GAB1	na	null	null	933	0.255771	0.27671	Yes
row_11	SOS1	na	null	null	1082	0.248691	0.297105	Yes
row_12	BRAF	na	null	null	1261	0.241177	0.316243	Yes
row_13	CAMK2G	na	null	null	1359	0.236985	0.336496	Yes
row_14	MAP2K1	na	null	null	1540	0.231105	0.35466	Yes
row_15	RAF1	na	null	null	1843	0.22091	0.369607	Yes
row_16	SHC1	na	null	null	2074	0.212894	0.385146	Yes
row_17	MAPK8	na	null	null	2511	0.201569	0.395801	Yes
row_18	CRK	na	null	null	2559	0.200255	0.413566	Yes
row_19	MAPK9	na	null	null	2956	0.190104	0.423898	Yes
row_20	PAK6	na	null	null	2991	0.189438	0.440897	Yes
row_21	STAT5B	na	null	null	3043	0.188168	0.457462	Yes
row_22	CBLB	na	null	null	3619	0.175232	0.463083	Yes
row_23	PAK2	na	null	null	3852	0.170435	0.474633	Yes
row_24	AKT1	na	null	null	4058	0.166668	0.486334	Yes
row_25	PIK3R3	na	null	null	4096	0.166001	0.501097	Yes
row_26	ERBB4	na	null	null	4242	0.163404	0.51361	Yes
row_27	ELK1	na	null	null	4352	0.161049	0.526572	Yes
row_28	PIK3R1	na	null	null	4928	0.151106	0.529947	Yes
row_29	ERBB3	na	null	null	5560	0.140929	0.531334	Yes
row_30	KRAS	na	null	null	6017	0.134169	0.535344	Yes
row_31	PLCG1	na	null	null	6172	0.132251	0.544791	Yes
row_32	AKT2	na	null	null	6193	0.131876	0.556693	Yes
row_33	NCK1	na	null	null	7068	0.121522	0.551756	Yes
row_34	MAP2K4	na	null	null	7420	0.117115	0.556131	Yes
row_35	GRB2	na	null	null	7990	0.111292	0.555912	Yes
row_36	PIK3CA	na	null	null	8426	0.107081	0.557792	Yes
row_37	TGFA	na	null	null	8603	0.105422	0.564332	Yes
row_38	SHC3	na	null	null	9231	0.0999845	0.561982	Yes
row_39	ERBB2	na	null	null	9312	0.0993164	0.569738	Yes
row_40	SRC	na	null	null	10775	0.0885947	0.550806	No
row_41	EGFR	na	null	null	10911	0.0876926	0.556458	No
row_42	CDKN1A	na	null	null	11426	0.0842774	0.554747	No
row_43	MAPK10	na	null	null	11636	0.0830211	0.558588	No
row_44	NCK2	na	null	null	12086	0.0806868	0.557751	No
row_45	BTC	na	null	null	13056	0.0756622	0.54678	No
row_46	PRKCG	na	null	null	14430	0.0693535	0.527711	No
row_47	NRAS	na	null	null	14686	0.0683543	0.529333	No
row_48	PRKCA	na	null	null	14854	0.0676599	0.532525	No
row_49	PAK3	na	null	null	15959	0.0636388	0.517925	No
row_50	NRG1	na	null	null	16706	0.0609419	0.509729	No
row_51	MAP2K7	na	null	null	18613	0.0551606	0.479431	No
row_52	CDKN1B	na	null	null	18784	0.0546688	0.481359	No
row_53	ARAF	na	null	null	19231	0.0533327	0.478032	No
row_54	CAMK2D	na	null	null	19357	0.0529469	0.480636	No
row_55	EGF	na	null	null	19697	0.0519512	0.47917	No
row_56	CAMK2A	na	null	null	23071	0.0430958	0.420477	No
row_57	PAK4	na	null	null	23228	0.0427777	0.421559	No
row_58	STAT5A	na	null	null	23397	0.0423452	0.422377	No
row_59	NRG3	na	null	null	26154	0.035067	0.374407	No
row_60	CBLC	na	null	null	28104	0.0293863	0.340911	No
row_61	PAK5	na	null	null	28120	0.0293367	0.343362	No
row_62	MAPK3	na	null	null	28829	0.0273203	0.332744	No
row_63	PAK1	na	null	null	29484	0.0253541	0.322946	No
row_64	AKT3	na	null	null	31836	0.0181377	0.280929	No
row_65	RPS6KB1	na	null	null	33428	0.0132885	0.25259	No
row_66	EREG	na	null	null	33687	0.0125106	0.248958	No
row_67	MYC	na	null	null	35256	0.00722149	0.220481	No
row_68	SHC4	na	null	null	36438	0.00348262	0.198851	No
row_69	NRG4	na	null	null	39663	-0.00654438	0.139527	No
row_70	NRG2	na	null	null	40211	-0.00869609	0.130167	No
row_71	AREG	na	null	null	40268	-0.00887572	0.129952	No
row_72	CAMK2B	na	null	null	40980	-0.0116038	0.117815	No
row_73	HBEGF	na	null	null	43391	-0.0219022	0.0750521	No
row_74	RPS6KB2	na	null	null	44856	-0.0288658	0.0505233	No
row_75	EIF4EBP1	na	null	null	45988	-0.0347206	0.0327298	No
row_76	JUN	na	null	null	47010	-0.040299	0.0175004	No
row_77	PLCG2	na	null	null	47327	-0.0421333	0.0155475	No
row_78	SHC2	na	null	null	48452	-0.0499206	-0.000701129	No
row_79	PIK3CG	na	null	null	49304	-0.0579423	-0.0111282	No
row_80	HRAS	na	null	null	51632	-0.097911	-0.0452737	No
row_81	MAP2K2	na	null	null	51947	-0.107903	-0.0410681	No
row_82	BAD	na	null	null	52244	-0.117995	-0.0355885	No
row_83	PIK3CD	na	null	null	53009	-0.158538	-0.0350355	No
row_84	PRKCB	na	null	null	53116	-0.167044	-0.0214588	No
row_85	PIK3R5	na	null	null	53141	-0.168858	-0.00618884	No
row_86	PIK3R2	na	null	null	53600	-0.213698	0.00518656	No

## Sheet: KEGG_MTOR_SIGNALING_PATHWAY
NAME	PROBE	DESCRIPTION<br>(from dataset)	GENE SYMBOL	GENE_TITLE	RANK IN GENE LIST	RANK METRIC SCORE	RUNNING ES	CORE ENRICHMENT
row_0	MTOR	na	null	null	43	0.348898	0.0494226	Yes
row_1	PDPK1	na	null	null	239	0.305409	0.0897615	Yes
row_2	TSC1	na	null	null	462	0.283972	0.126513	Yes
row_3	PIK3CB	na	null	null	702	0.268032	0.160655	Yes
row_4	MAPK1	na	null	null	925	0.255982	0.193377	Yes
row_5	RICTOR	na	null	null	963	0.254069	0.229261	Yes
row_6	BRAF	na	null	null	1261	0.241177	0.25846	Yes
row_7	VEGFA	na	null	null	1269	0.240957	0.293014	Yes
row_8	RPTOR	na	null	null	1530	0.231442	0.321498	Yes
row_9	EIF4E	na	null	null	2044	0.213964	0.342766	Yes
row_10	PRKAA1	na	null	null	2137	0.211646	0.371522	Yes
row_11	ULK2	na	null	null	3081	0.187346	0.380971	Yes
row_12	CAB39	na	null	null	3094	0.187073	0.407676	Yes
row_13	RPS6KA6	na	null	null	3918	0.168918	0.416701	Yes
row_14	AKT1	na	null	null	4058	0.166668	0.438109	Yes
row_15	PIK3R3	na	null	null	4096	0.166001	0.461317	Yes
row_16	EIF4B	na	null	null	4104	0.165947	0.485073	Yes
row_17	ULK1	na	null	null	4486	0.158779	0.500851	Yes
row_18	TSC2	na	null	null	4773	0.153491	0.517631	Yes
row_19	RPS6KA2	na	null	null	4896	0.151544	0.537179	Yes
row_20	PIK3R1	na	null	null	4928	0.151106	0.558353	Yes
row_21	PRKAA2	na	null	null	4985	0.150237	0.578939	Yes
row_22	CAB39L	na	null	null	5802	0.137181	0.583526	Yes
row_23	AKT2	na	null	null	6193	0.131876	0.595263	Yes
row_24	HIF1A	na	null	null	6618	0.126742	0.60563	Yes
row_25	RPS6KA3	na	null	null	8030	0.110833	0.59537	Yes
row_26	PIK3CA	na	null	null	8426	0.107081	0.603446	Yes
row_27	STRADA	na	null	null	8684	0.104734	0.613747	Yes
row_28	RPS6KA1	na	null	null	10486	0.090335	0.593292	No
row_29	RHEB	na	null	null	11469	0.083988	0.587138	No
row_30	ULK3	na	null	null	14434	0.0693327	0.542053	No
row_31	EIF4E1B	na	null	null	28704	0.0276353	0.280946	No
row_32	MAPK3	na	null	null	28829	0.0273203	0.282575	No
row_33	VEGFD	na	null	null	29388	0.0256399	0.2759	No
row_34	AKT3	na	null	null	31836	0.0181377	0.233051	No
row_35	EIF4E2	na	null	null	32438	0.0163804	0.224243	No
row_36	RPS6KB1	na	null	null	33428	0.0132885	0.207783	No
row_37	DDIT4	na	null	null	39014	-0.00435135	0.104653	No
row_38	MLST8	na	null	null	43067	-0.0204715	0.0323228	No
row_39	RPS6KB2	na	null	null	44856	-0.0288658	0.00326088	No
row_40	IGF1	na	null	null	45596	-0.0326404	-0.00576967	No
row_41	EIF4EBP1	na	null	null	45988	-0.0347206	-0.00803575	No
row_42	INS	na	null	null	47480	-0.0431287	-0.029527	No
row_43	STK11	na	null	null	48600	-0.0510591	-0.0429658	No
row_44	PIK3CG	na	null	null	49304	-0.0579423	-0.0476855	No
row_45	PGF	na	null	null	49691	-0.0626236	-0.0458423	No
row_46	VEGFC	na	null	null	50476	-0.073263	-0.0498615	No
row_47	VEGFB	na	null	null	52057	-0.111579	-0.0631532	No
row_48	RPS6	na	null	null	52569	-0.132279	-0.0536056	No
row_49	PIK3CD	na	null	null	53009	-0.158538	-0.0389408	No
row_50	PIK3R5	na	null	null	53141	-0.168858	-0.0170686	No
row_51	PIK3R2	na	null	null	53600	-0.213698	0.00518325	No

## Sheet: KEGG_TGF_BETA_SIGNALING_PATHWAY
NAME	PROBE	DESCRIPTION<br>(from dataset)	GENE SYMBOL	GENE_TITLE	RANK IN GENE LIST	RANK METRIC SCORE	RUNNING ES	CORE ENRICHMENT
row_0	EP300	na	null	null	26	0.359227	0.037007	Yes
row_1	ZFYVE9	na	null	null	373	0.290723	0.0609161	Yes
row_2	SMAD5	na	null	null	414	0.287383	0.0901649	Yes
row_3	CREBBP	na	null	null	470	0.283693	0.11875	Yes
row_4	SP1	na	null	null	501	0.280497	0.147466	Yes
row_5	SMURF1	na	null	null	516	0.279711	0.176397	Yes
row_6	PPP2R1B	na	null	null	581	0.275706	0.203981	Yes
row_7	ROCK2	na	null	null	619	0.273343	0.231821	Yes
row_8	BMPR1A	na	null	null	910	0.256872	0.253238	Yes
row_9	MAPK1	na	null	null	925	0.255982	0.279693	Yes
row_10	RBL2	na	null	null	1495	0.232476	0.293378	Yes
row_11	ACVR2B	na	null	null	1652	0.227349	0.314205	Yes
row_12	BMPR2	na	null	null	1694	0.22613	0.337043	Yes
row_13	SMAD2	na	null	null	1855	0.220507	0.357081	Yes
row_14	SMAD4	na	null	null	1873	0.219949	0.37972	Yes
row_15	SMAD1	na	null	null	1909	0.218528	0.401876	Yes
row_16	ZFYVE16	na	null	null	2064	0.213287	0.421273	Yes
row_17	ROCK1	na	null	null	2391	0.204749	0.436581	Yes
row_18	CUL1	na	null	null	3060	0.187864	0.44377	Yes
row_19	BMP8A	na	null	null	3621	0.175214	0.451646	Yes
row_20	ACVR1	na	null	null	4018	0.167405	0.461756	Yes
row_21	SMAD3	na	null	null	4442	0.15951	0.47054	Yes
row_22	LTBP1	na	null	null	4936	0.150927	0.477126	Yes
row_23	SMURF2	na	null	null	5469	0.142227	0.48208	Yes
row_24	THBS1	na	null	null	5516	0.141612	0.496004	Yes
row_25	SKP1	na	null	null	5882	0.136088	0.503422	Yes
row_26	PPP2CB	na	null	null	6013	0.134198	0.515011	Yes
row_27	INHBB	na	null	null	6701	0.125736	0.515362	Yes
row_28	TFDP1	na	null	null	6736	0.125293	0.527806	Yes
row_29	NODAL	na	null	null	6993	0.122252	0.535806	Yes
row_30	E2F5	na	null	null	7401	0.117304	0.540483	Yes
row_31	TGFBR1	na	null	null	7619	0.114968	0.548448	Yes
row_32	ACVR2A	na	null	null	7688	0.114236	0.559106	Yes
row_33	SMAD7	na	null	null	7794	0.113102	0.568958	Yes
row_34	RHOA	na	null	null	7968	0.111486	0.577377	Yes
row_35	PPP2CA	na	null	null	8294	0.108286	0.582637	Yes
row_36	RBL1	na	null	null	8465	0.106672	0.590609	Yes
row_37	TGFB2	na	null	null	8702	0.104521	0.59713	Yes
row_38	SMAD9	na	null	null	10724	0.088869	0.568836	No
row_39	TGFB3	na	null	null	11312	0.0850367	0.566799	No
row_40	INHBA	na	null	null	12095	0.0806594	0.560681	No
row_41	BMP7	na	null	null	13908	0.0714556	0.534455	No
row_42	ID4	na	null	null	14228	0.0701211	0.535843	No
row_43	SMAD6	na	null	null	14843	0.0676986	0.531494	No
row_44	LEFTY1	na	null	null	16611	0.0612734	0.505042	No
row_45	BMPR1B	na	null	null	17028	0.0598936	0.50356	No
row_46	BMP8B	na	null	null	18559	0.0552883	0.480889	No
row_47	THBS2	na	null	null	19195	0.0534436	0.474662	No
row_48	CHRD	na	null	null	19386	0.0528687	0.476648	No
row_49	PPP2R1A	na	null	null	20132	0.0506595	0.468086	No
row_50	INHBE	na	null	null	20811	0.0488698	0.460583	No
row_51	INHBC	na	null	null	22147	0.0455015	0.440515	No
row_52	GDF7	na	null	null	23385	0.0423717	0.421942	No
row_53	ACVR1C	na	null	null	26757	0.033464	0.362771	No
row_54	E2F4	na	null	null	27651	0.0308115	0.349387	No
row_55	MAPK3	na	null	null	28829	0.0273203	0.330358	No
row_56	BMP4	na	null	null	30261	0.0230434	0.306162	No
row_57	TGFBR2	na	null	null	30470	0.0223637	0.30463	No
row_58	FST	na	null	null	31498	0.0190858	0.287531	No
row_59	THBS3	na	null	null	31703	0.0184826	0.285667	No
row_60	CDKN2B	na	null	null	32214	0.0170764	0.277969	No
row_61	GDF5	na	null	null	33098	0.0143461	0.263052	No
row_62	NOG	na	null	null	33214	0.0140123	0.262377	No
row_63	RPS6KB1	na	null	null	33428	0.0132885	0.259804	No
row_64	PITX2	na	null	null	33775	0.012251	0.254651	No
row_65	MYC	na	null	null	35256	0.00722149	0.227893	No
row_66	ID2	na	null	null	36706	0.00272002	0.201241	No
row_67	LEFTY2	na	null	null	37573	0.000116286	0.185155	No
row_68	GDF6	na	null	null	37691	-2.14858e-05	0.182982	No
row_69	BMP5	na	null	null	41033	-0.01182	0.12211	No
row_70	THBS4	na	null	null	43871	-0.0243377	0.0719125	No
row_71	AMH	na	null	null	44363	-0.0265607	0.0655573	No
row_72	RPS6KB2	na	null	null	44856	-0.0288658	0.059424	No
row_73	DCN	na	null	null	45841	-0.0339738	0.044678	No
row_74	BMP2	na	null	null	46436	-0.0371424	0.0375124	No
row_75	TNF	na	null	null	47106	-0.0408675	0.0293413	No
row_76	AMHR2	na	null	null	48085	-0.0470295	0.0160694	No
row_77	ID3	na	null	null	50358	-0.0714162	-0.0187117	No
row_78	BMP6	na	null	null	50911	-0.0803871	-0.0205834	No
row_79	ID1	na	null	null	51001	-0.0822493	-0.013654	No
row_80	COMP	na	null	null	51223	-0.0868591	-0.00869722	No
row_81	ACVRL1	na	null	null	51258	-0.0878976	-0.000155919	No
row_82	TGFB1	na	null	null	52311	-0.120897	-0.00709435	No
row_83	RBX1	na	null	null	53130	-0.167914	-0.00477608	No
row_84	IFNG	na	null	null	53283	-0.178994	0.0110789	No

## Sheet: KEGG_UBIQUITIN_MEDIATED_PROTEOL
NAME	PROBE	DESCRIPTION<br>(from dataset)	GENE SYMBOL	GENE_TITLE	RANK IN GENE LIST	RANK METRIC SCORE	RUNNING ES	CORE ENRICHMENT
row_0	UBE4A	na	null	null	3	0.40992	0.0202823	Yes
row_1	HUWE1	na	null	null	14	0.371591	0.0385326	Yes
row_2	CUL5	na	null	null	17	0.364954	0.0566025	Yes
row_3	HERC2	na	null	null	46	0.347333	0.0733144	Yes
row_4	UBR5	na	null	null	56	0.341444	0.0900876	Yes
row_5	UBE3C	na	null	null	67	0.338794	0.106711	Yes
row_6	FBXW11	na	null	null	88	0.332975	0.122859	Yes
row_7	DDB1	na	null	null	167	0.315631	0.137068	Yes
row_8	XIAP	na	null	null	229	0.306697	0.15115	Yes
row_9	BIRC6	na	null	null	231	0.306538	0.16634	Yes
row_10	ANAPC1	na	null	null	254	0.302986	0.180963	Yes
row_11	UBE4B	na	null	null	271	0.300729	0.195586	Yes
row_12	UBE3A	na	null	null	386	0.289223	0.207815	Yes
row_13	TRAF6	na	null	null	389	0.289015	0.222117	Yes
row_14	CBL	na	null	null	391	0.288904	0.236432	Yes
row_15	ITCH	na	null	null	427	0.286761	0.250008	Yes
row_16	TRIP12	na	null	null	445	0.285407	0.263853	Yes
row_17	SMURF1	na	null	null	516	0.279711	0.276428	Yes
row_18	HERC4	na	null	null	720	0.267345	0.285915	Yes
row_19	PIAS1	na	null	null	767	0.264791	0.298197	Yes
row_20	HERC1	na	null	null	846	0.259876	0.309639	Yes
row_21	CUL2	na	null	null	854	0.259546	0.322386	Yes
row_22	VHL	na	null	null	960	0.254163	0.333043	Yes
row_23	UBE3B	na	null	null	966	0.253851	0.345545	Yes
row_24	CUL3	na	null	null	1040	0.250451	0.356612	Yes
row_25	CDC23	na	null	null	1489	0.232804	0.359828	Yes
row_26	BIRC2	na	null	null	1584	0.229318	0.369456	Yes
row_27	UBA6	na	null	null	1605	0.228722	0.380432	Yes
row_28	DET1	na	null	null	1702	0.225846	0.389851	Yes
row_29	CUL4B	na	null	null	1726	0.225068	0.40059	Yes
row_30	UBA3	na	null	null	1741	0.22442	0.411464	Yes
row_31	UBE2W	na	null	null	1774	0.223224	0.421944	Yes
row_32	CDC27	na	null	null	1865	0.220236	0.431196	Yes
row_33	TRIM32	na	null	null	1920	0.218172	0.441016	Yes
row_34	UBE2G1	na	null	null	2000	0.215029	0.450215	Yes
row_35	RCHY1	na	null	null	2101	0.212372	0.458891	Yes
row_36	NEDD4	na	null	null	2175	0.210536	0.467978	Yes
row_37	FBXW8	na	null	null	2194	0.209972	0.478061	Yes
row_38	UBE2K	na	null	null	2302	0.207037	0.486342	Yes
row_39	CUL4A	na	null	null	2483	0.202415	0.493036	Yes
row_40	BRCA1	na	null	null	2665	0.196988	0.499442	Yes
row_41	PIAS2	na	null	null	2816	0.19333	0.506243	Yes
row_42	WWP1	na	null	null	2839	0.192798	0.515399	Yes
row_43	UBE2H	na	null	null	2873	0.192084	0.524316	Yes
row_44	NEDD4L	na	null	null	2883	0.191909	0.53367	Yes
row_45	CUL1	na	null	null	3060	0.187864	0.539716	Yes
row_46	CUL7	na	null	null	3137	0.186013	0.547531	Yes
row_47	PIAS3	na	null	null	3209	0.184479	0.555363	Yes
row_48	KLHL9	na	null	null	3537	0.176726	0.558047	Yes
row_49	CBLB	na	null	null	3619	0.175232	0.565234	Yes
row_50	HERC3	na	null	null	4059	0.166661	0.565334	Yes
row_51	UBE2D3	na	null	null	4189	0.164293	0.571086	Yes
row_52	MAP3K1	na	null	null	4350	0.161091	0.576101	Yes
row_53	UBE2O	na	null	null	4538	0.157906	0.580456	Yes
row_54	UBOX5	na	null	null	4543	0.157824	0.588212	Yes
row_55	COP1	na	null	null	4578	0.15706	0.595372	Yes
row_56	SAE1	na	null	null	4585	0.156947	0.603047	Yes
row_57	UBA1	na	null	null	4782	0.153392	0.607011	Yes
row_58	UBE2Q1	na	null	null	4797	0.153112	0.614347	Yes
row_59	UBE2Q2	na	null	null	4935	0.150938	0.619287	Yes
row_60	UBE2G2	na	null	null	5050	0.149074	0.624562	Yes
row_61	UBE2R2	na	null	null	5139	0.147815	0.630259	Yes
row_62	FBXW7	na	null	null	5302	0.145222	0.63445	Yes
row_63	SMURF2	na	null	null	5469	0.142227	0.638418	Yes
row_64	UBA2	na	null	null	5797	0.137244	0.639143	Yes
row_65	ERCC8	na	null	null	5861	0.13638	0.644737	Yes
row_66	BTRC	na	null	null	5868	0.136281	0.651387	Yes
row_67	SKP1	na	null	null	5882	0.136088	0.657897	Yes
row_68	UBE2E1	na	null	null	6205	0.131732	0.658442	Yes
row_69	PPIL2	na	null	null	6907	0.123365	0.65152	Yes
row_70	WWP2	na	null	null	7083	0.121234	0.654279	Yes
row_71	MGRN1	na	null	null	7266	0.118965	0.656795	Yes
row_72	PRKN	na	null	null	7412	0.117177	0.659911	Yes
row_73	UBE2Z	na	null	null	7705	0.114099	0.660139	Yes
row_74	MDM2	na	null	null	7778	0.113237	0.664417	Yes
row_75	ANAPC4	na	null	null	7782	0.113201	0.669978	Yes
row_76	UBE2A	na	null	null	8264	0.108491	0.666411	Yes
row_77	UBE2QL1	na	null	null	8721	0.104271	0.6631	Yes
row_78	ANAPC5	na	null	null	8723	0.10424	0.668253	Yes
row_79	PRPF19	na	null	null	8771	0.103756	0.672527	Yes
row_80	ANAPC10	na	null	null	8965	0.102207	0.674007	Yes
row_81	MID1	na	null	null	9519	0.0975972	0.66856	No
row_82	SYVN1	na	null	null	9760	0.0955688	0.668836	No
row_83	UBE2J1	na	null	null	10995	0.0870337	0.650194	No
row_84	UBE2D1	na	null	null	11092	0.0863822	0.652694	No
row_85	PIAS4	na	null	null	11574	0.0833527	0.64788	No
row_86	SKP2	na	null	null	11948	0.0814276	0.64498	No
row_87	CDC16	na	null	null	12319	0.0793614	0.642033	No
row_88	ELOC	na	null	null	12459	0.0787244	0.643353	No
row_89	UBE2D2	na	null	null	12461	0.0787228	0.64724	No
row_90	NHLRC1	na	null	null	12621	0.0778734	0.648145	No
row_91	TRIM37	na	null	null	12896	0.0765089	0.646843	No
row_92	SIAH1	na	null	null	13045	0.0757487	0.647848	No
row_93	UBE2B	na	null	null	13878	0.0715763	0.635919	No
row_94	RHOBTB2	na	null	null	14556	0.0688884	0.626741	No
row_95	FBXO4	na	null	null	15443	0.0653536	0.613498	No
row_96	ANAPC13	na	null	null	16869	0.060375	0.58998	No
row_97	FZR1	na	null	null	25088	0.037888	0.438955	No
row_98	KLHL13	na	null	null	25813	0.0359625	0.427269	No
row_99	UBE2D4	na	null	null	25834	0.0359207	0.428679	No
row_100	UBE2L3	na	null	null	26287	0.0347081	0.421991	No
row_101	UBE2N	na	null	null	27045	0.0326755	0.409527	No
row_102	CBLC	na	null	null	28104	0.0293863	0.3913	No
row_103	UBE2E3	na	null	null	29621	0.0249529	0.364332	No
row_104	ANAPC7	na	null	null	29961	0.0239301	0.359211	No
row_105	ANAPC2	na	null	null	30149	0.0233747	0.356892	No
row_106	UBE2F	na	null	null	30662	0.0216985	0.348442	No
row_107	UBE2E2	na	null	null	30709	0.0215342	0.348655	No
row_108	FANCL	na	null	null	31223	0.0199641	0.3401	No
row_109	UBE2NL	na	null	null	31601	0.0187923	0.334018	No
row_110	KEAP1	na	null	null	31654	0.0186372	0.333975	No
row_111	UBE2M	na	null	null	33964	0.0116208	0.291591	No
row_112	UBE2I	na	null	null	36020	0.00481273	0.253594	No
row_113	DDB2	na	null	null	36227	0.00413498	0.249966	No
row_114	PML	na	null	null	41149	-0.0123382	0.159018	No
row_115	UBE2J2	na	null	null	41627	-0.0142867	0.150852	No
row_116	CDC20	na	null	null	41883	-0.0153856	0.146871	No
row_117	FBXO2	na	null	null	42167	-0.0164981	0.142424	No
row_118	UBE2U	na	null	null	44292	-0.0263073	0.10421	No
row_119	CDC26	na	null	null	45568	-0.0324641	0.0820977	No
row_120	SOCS3	na	null	null	46113	-0.0353714	0.073731	No
row_121	AIRE	na	null	null	46667	-0.0384185	0.065348	No
row_122	UBE2C	na	null	null	47496	-0.0432253	0.0520868	No
row_123	UBE2L6	na	null	null	48704	-0.0521726	0.0322179	No
row_124	UBE2S	na	null	null	50356	-0.0713837	0.00504099	No
row_125	STUB1	na	null	null	50376	-0.0716787	0.00824379	No
row_126	BIRC3	na	null	null	51384	-0.0908727	-0.00598386	No
row_127	CDC34	na	null	null	51867	-0.105186	-0.0097332	No
row_128	RNF7	na	null	null	51908	-0.106568	-0.00519008	No
row_129	UBA7	na	null	null	52180	-0.115932	-0.00448035	No
row_130	ANAPC11	na	null	null	52595	-0.133387	-0.00556528	No
row_131	RBX1	na	null	null	53130	-0.167914	-0.0071699	No
row_132	SOCS1	na	null	null	53340	-0.18362	-0.0019483	No
row_133	ELOB	na	null	null	53746	-0.24102	0.0024744	No

## Sheet: KEGG_WNT_SIGNALING_PATHWAY
NAME	PROBE	DESCRIPTION<br>(from dataset)	GENE SYMBOL	GENE_TITLE	RANK IN GENE LIST	RANK METRIC SCORE	RUNNING ES	CORE ENRICHMENT
row_0	EP300	na	null	null	26	0.359227	0.0208586	Yes
row_1	CSNK1A1	na	null	null	62	0.339361	0.0403695	Yes
row_2	GSK3B	na	null	null	64	0.339038	0.060494	Yes
row_3	FBXW11	na	null	null	88	0.332975	0.0798488	Yes
row_4	APC	na	null	null	145	0.319365	0.0977809	Yes
row_5	NFAT5	na	null	null	163	0.315915	0.116234	Yes
row_6	CHD8	na	null	null	201	0.310247	0.133978	Yes
row_7	CREBBP	na	null	null	470	0.283693	0.145845	Yes
row_8	PPP2R1B	na	null	null	581	0.275706	0.160178	Yes
row_9	ROCK2	na	null	null	619	0.273343	0.175729	Yes
row_10	SENP2	na	null	null	876	0.258495	0.186322	Yes
row_11	VANGL1	na	null	null	1115	0.2475	0.196597	Yes
row_12	CAMK2G	na	null	null	1359	0.236985	0.206155	Yes
row_13	APC2	na	null	null	1426	0.23513	0.218896	Yes
row_14	NFATC3	na	null	null	1788	0.222634	0.225405	Yes
row_15	SMAD2	na	null	null	1855	0.220507	0.237277	Yes
row_16	SMAD4	na	null	null	1873	0.219949	0.250028	Yes
row_17	TBL1X	na	null	null	1900	0.218908	0.26255	Yes
row_18	PPP2R5E	na	null	null	2020	0.214561	0.273083	Yes
row_19	FZD6	na	null	null	2378	0.205361	0.27864	Yes
row_20	ROCK1	na	null	null	2391	0.204749	0.290581	Yes
row_21	DAAM1	na	null	null	2508	0.201643	0.300402	Yes
row_22	MAPK8	na	null	null	2511	0.201569	0.312341	Yes
row_23	DVL3	na	null	null	2532	0.20088	0.323903	Yes
row_24	TBL1XR1	na	null	null	2609	0.198783	0.334299	Yes
row_25	WNT9A	na	null	null	2941	0.190393	0.33945	Yes
row_26	MAPK9	na	null	null	2956	0.190104	0.350484	Yes
row_27	CUL1	na	null	null	3060	0.187864	0.359729	Yes
row_28	CHP1	na	null	null	3135	0.186137	0.36941	Yes
row_29	DAAM2	na	null	null	3676	0.173728	0.369682	Yes
row_30	PPP3CB	na	null	null	3783	0.171798	0.377916	Yes
row_31	CSNK2A1	na	null	null	3815	0.171136	0.387506	Yes
row_32	CTNNB1	na	null	null	3884	0.169491	0.396311	Yes
row_33	SMAD3	na	null	null	4442	0.15951	0.395421	Yes
row_34	MAP3K7	na	null	null	4571	0.157196	0.402378	Yes
row_35	PLCB4	na	null	null	4662	0.155469	0.40994	Yes
row_36	FZD5	na	null	null	4664	0.155436	0.419156	Yes
row_37	WNT3	na	null	null	4697	0.154862	0.427761	Yes
row_38	CSNK2A2	na	null	null	4751	0.15381	0.435913	Yes
row_39	NKD1	na	null	null	4830	0.15269	0.443533	Yes
row_40	PPP2R5A	na	null	null	5182	0.147194	0.445746	Yes
row_41	LRP5	na	null	null	5332	0.144457	0.451555	Yes
row_42	FZD3	na	null	null	5556	0.140988	0.455781	Yes
row_43	PPP2R5D	na	null	null	5739	0.138137	0.460601	Yes
row_44	PPARD	na	null	null	5767	0.137754	0.468283	Yes
row_45	BTRC	na	null	null	5868	0.136281	0.474518	Yes
row_46	SKP1	na	null	null	5882	0.136088	0.482361	Yes
row_47	PPP2CB	na	null	null	6013	0.134198	0.487915	Yes
row_48	PSEN1	na	null	null	6227	0.131433	0.49176	Yes
row_49	PPP3R1	na	null	null	6265	0.130894	0.498848	Yes
row_50	PPP2R5C	na	null	null	6563	0.12731	0.500884	Yes
row_51	NLK	na	null	null	6807	0.124436	0.503754	Yes
row_52	PLCB1	na	null	null	7071	0.121497	0.506078	Yes
row_53	CSNK1E	na	null	null	7107	0.120895	0.512609	Yes
row_54	CTNNBIP1	na	null	null	7162	0.120111	0.51874	Yes
row_55	AXIN2	na	null	null	7569	0.115477	0.518045	Yes
row_56	CACYBP	na	null	null	7587	0.115334	0.524581	Yes
row_57	CTBP2	na	null	null	7660	0.114637	0.530051	Yes
row_58	RHOA	na	null	null	7968	0.111486	0.530961	Yes
row_59	PPP2CA	na	null	null	8294	0.108286	0.531346	Yes
row_60	PPP3CA	na	null	null	8679	0.104776	0.530424	Yes
row_61	CCND1	na	null	null	9093	0.101197	0.52875	Yes
row_62	FZD1	na	null	null	9732	0.0958493	0.52257	Yes
row_63	WNT7B	na	null	null	9759	0.0955823	0.527765	Yes
row_64	DVL2	na	null	null	9928	0.0942792	0.53024	Yes
row_65	PPP2R5B	na	null	null	10548	0.0899182	0.524062	Yes
row_66	LRP6	na	null	null	10729	0.0888461	0.52599	Yes
row_67	PLCB3	na	null	null	11465	0.0840206	0.517302	Yes
row_68	PRKX	na	null	null	11497	0.0838475	0.521707	Yes
row_69	PRICKLE1	na	null	null	11519	0.0836937	0.526289	Yes
row_70	MAPK10	na	null	null	11636	0.0830211	0.529062	Yes
row_71	CSNK1A1L	na	null	null	11750	0.0824624	0.531858	Yes
row_72	SFRP1	na	null	null	12431	0.0788426	0.523887	Yes
row_73	WNT8B	na	null	null	12495	0.0785858	0.527383	Yes
row_74	FZD10	na	null	null	12718	0.0774353	0.527852	Yes
row_75	WIF1	na	null	null	12757	0.0772439	0.531734	Yes
row_76	DKK4	na	null	null	12895	0.0765132	0.53373	Yes
row_77	TP53	na	null	null	13034	0.0758194	0.535666	Yes
row_78	SIAH1	na	null	null	13045	0.0757487	0.539981	Yes
row_79	CXXC4	na	null	null	13178	0.0749134	0.541975	Yes
row_80	FZD8	na	null	null	13695	0.0724329	0.536675	No
row_81	PRKACA	na	null	null	13991	0.0711091	0.535409	No
row_82	FZD7	na	null	null	13995	0.0710789	0.539576	No
row_83	PRICKLE2	na	null	null	14191	0.0702698	0.540122	No
row_84	PRKCG	na	null	null	14430	0.0693535	0.539813	No
row_85	PRKCA	na	null	null	14854	0.0676599	0.53596	No
row_86	VANGL2	na	null	null	14982	0.0671615	0.537586	No
row_87	FZD4	na	null	null	16570	0.0614073	0.511698	No
row_88	WNT9B	na	null	null	16757	0.0607754	0.511847	No
row_89	WNT5A	na	null	null	17072	0.0597797	0.509555	No
row_90	RUVBL1	na	null	null	17474	0.0585674	0.505571	No
row_91	TCF7L2	na	null	null	18606	0.0551852	0.4878	No
row_92	PRKACB	na	null	null	18644	0.0550668	0.490383	No
row_93	CAMK2D	na	null	null	19357	0.0529469	0.480277	No
row_94	PPP2R1A	na	null	null	20132	0.0506595	0.468882	No
row_95	WNT4	na	null	null	21067	0.0482218	0.454364	No
row_96	CAMK2A	na	null	null	23071	0.0430958	0.419645	No
row_97	AXIN1	na	null	null	24107	0.0404858	0.402788	No
row_98	DKK2	na	null	null	25899	0.0357766	0.37158	No
row_99	RAC1	na	null	null	26720	0.0335609	0.358312	No
row_100	SFRP5	na	null	null	28868	0.0272134	0.31997	No
row_101	WNT2B	na	null	null	28983	0.0268477	0.319443	No
row_102	DVL1	na	null	null	29076	0.0265662	0.319309	No
row_103	CCND3	na	null	null	29216	0.0262063	0.318279	No
row_104	WNT8A	na	null	null	29678	0.0247691	0.311171	No
row_105	WNT16	na	null	null	30779	0.0213349	0.291966	No
row_106	WNT11	na	null	null	31382	0.0194581	0.281918	No
row_107	FZD9	na	null	null	31967	0.0178037	0.272106	No
row_108	WNT6	na	null	null	34110	0.0111456	0.232903	No
row_109	FRAT2	na	null	null	34216	0.0107726	0.231588	No
row_110	DKK1	na	null	null	34686	0.00919623	0.223406	No
row_111	FRAT1	na	null	null	34730	0.00899345	0.22314	No
row_112	MYC	na	null	null	35256	0.00722149	0.213798	No
row_113	MMP7	na	null	null	35513	0.00646584	0.209417	No
row_114	PPP3R2	na	null	null	35789	0.00560846	0.204632	No
row_115	NFATC1	na	null	null	36231	0.00410264	0.196669	No
row_116	PRKACG	na	null	null	36585	0.00308647	0.190282	No
row_117	PORCN	na	null	null	37181	0.00119293	0.179279	No
row_118	PPP3CC	na	null	null	37293	0.000875458	0.177265	No
row_119	WNT3A	na	null	null	38401	-0.00225252	0.156796	No
row_120	CER1	na	null	null	39920	-0.00754546	0.128992	No
row_121	TCF7L1	na	null	null	40120	-0.00831139	0.125782	No
row_122	CAMK2B	na	null	null	40980	-0.0116038	0.110484	No
row_123	TBL1Y	na	null	null	41068	-0.0119629	0.109576	No
row_124	FOSL1	na	null	null	42775	-0.0191133	0.0789598	No
row_125	CTBP1	na	null	null	43442	-0.0221101	0.0678781	No
row_126	SFRP4	na	null	null	43981	-0.0248127	0.0593393	No
row_127	WNT10B	na	null	null	44662	-0.027994	0.0483466	No
row_128	CHP2	na	null	null	45128	-0.0302665	0.0414904	No
row_129	SFRP2	na	null	null	45305	-0.0311894	0.0400678	No
row_130	RAC3	na	null	null	45505	-0.0321457	0.038274	No
row_131	CCND2	na	null	null	46475	-0.0373351	0.0224575	No
row_132	JUN	na	null	null	47010	-0.040299	0.0149132	No
row_133	NFATC2	na	null	null	47570	-0.0437409	0.00710809	No
row_134	NFATC4	na	null	null	48251	-0.0482914	-0.00267867	No
row_135	WNT5B	na	null	null	48746	-0.0526131	-0.00874692	No
row_136	WNT7A	na	null	null	49748	-0.0632519	-0.0236192	No
row_137	NKD2	na	null	null	50065	-0.0672028	-0.0255077	No
row_138	SOX17	na	null	null	50136	-0.0682458	-0.0227559	No
row_139	WNT2	na	null	null	50848	-0.0793394	-0.031275	No
row_140	TCF7	na	null	null	51251	-0.0877952	-0.0335407	No
row_141	LEF1	na	null	null	51279	-0.0883445	-0.0287944	No
row_142	WNT1	na	null	null	51289	-0.088616	-0.023697	No
row_143	FZD2	na	null	null	51397	-0.0914009	-0.0202581	No
row_144	CSNK2B	na	null	null	53067	-0.163257	-0.0416214	No
row_145	WNT10A	na	null	null	53079	-0.164313	-0.0320639	No
row_146	PRKCB	na	null	null	53116	-0.167044	-0.0228094	No
row_147	RBX1	na	null	null	53130	-0.167914	-0.0130752	No
row_148	PLCB2	na	null	null	53625	-0.217209	-0.00936434	No
row_149	RAC2	na	null	null	53731	-0.236872	0.00275461	No
