# Supplementary material for: Molecular Characteristics, Clinical Implication, and Cancer Immunity Interactions of Pyroptosis-Related Genes in Breast Cancer
Source: Front Med (Lausanne). 2021 Sep 13;8:702638. doi: 10.3389/fmed.2021.702638 (PMC8473741; doi:10.3389/fmed.2021.702638)
Supplement: Supplementary file 3 [file Data_Sheet_1.ZIP › Original Source Data/Figure 7/Figure 7B.xlsx]

## Sheet: KEGG_AUTOIMMUNE_THYROID_DISEASE
NAME	PROBE	DESCRIPTION<br>(from dataset)	GENE SYMBOL	GENE_TITLE	RANK IN GENE LIST	RANK METRIC SCORE	RUNNING ES	CORE ENRICHMENT
row_0	TPO	na	null	null	13372	0.0739069	-0.235628	No
row_1	IL5	na	null	null	13652	0.0726143	-0.22825	No
row_2	TG	na	null	null	14617	0.0686579	-0.234283	No
row_3	IFNA16	na	null	null	17225	0.059272	-0.27246	No
row_4	FAS	na	null	null	29567	0.0251176	-0.497375	No
row_5	CGA	na	null	null	29670	0.0248018	-0.494979	No
row_6	IFNA14	na	null	null	30885	0.0210323	-0.513894	No
row_7	IFNA4	na	null	null	32409	0.016467	-0.539338	No
row_8	TSHB	na	null	null	33386	0.0134272	-0.555147	No
row_9	IFNA7	na	null	null	34768	0.00884331	-0.579272	No
row_10	IFNA21	na	null	null	34788	0.00875219	-0.578111	No
row_11	IFNA8	na	null	null	35683	0.00595066	-0.59369	No
row_12	IFNA2	na	null	null	39521	-0.00602103	-0.663928	No
row_13	IFNA5	na	null	null	42475	-0.0178135	-0.715705	No
row_14	IFNA6	na	null	null	43123	-0.0207904	-0.724128	No
row_15	IFNA17	na	null	null	43301	-0.0215291	-0.723692	No
row_16	IFNA13	na	null	null	43561	-0.0226822	-0.72458	No
row_17	IFNA10	na	null	null	44546	-0.0275542	-0.738094	No
row_18	IFNA1	na	null	null	45713	-0.0332531	-0.754003	No
row_19	HLA-G	na	null	null	45801	-0.0337281	-0.749785	No
row_20	IL4	na	null	null	47967	-0.0462568	-0.782003	No
row_21	CD80	na	null	null	48220	-0.0479725	-0.778386	No
row_22	TSHR	na	null	null	48305	-0.0487541	-0.771514	No
row_23	IL10	na	null	null	50500	-0.0735668	-0.799546	No
row_24	HLA-DOB	na	null	null	51999	-0.10951	-0.808432	Yes
row_25	HLA-C	na	null	null	52147	-0.114968	-0.791277	Yes
row_26	HLA-DOA	na	null	null	52699	-0.138896	-0.777488	Yes
row_27	CD40	na	null	null	52711	-0.139599	-0.753545	Yes
row_28	HLA-B	na	null	null	52829	-0.146279	-0.730416	Yes
row_29	HLA-A	na	null	null	52859	-0.147954	-0.705363	Yes
row_30	HLA-F	na	null	null	52868	-0.148574	-0.679812	Yes
row_31	GZMB	na	null	null	52977	-0.156413	-0.654763	Yes
row_32	HLA-DQA2	na	null	null	53164	-0.170229	-0.628774	Yes
row_33	CD28	na	null	null	53181	-0.170917	-0.599507	Yes
row_34	HLA-DRB5	na	null	null	53299	-0.180275	-0.570498	Yes
row_35	CTLA4	na	null	null	53384	-0.187027	-0.539708	Yes
row_36	FASLG	na	null	null	53438	-0.194179	-0.507104	Yes
row_37	HLA-E	na	null	null	53461	-0.196852	-0.473463	Yes
row_38	CD86	na	null	null	53471	-0.197555	-0.439459	Yes
row_39	PRF1	na	null	null	53486	-0.199445	-0.40522	Yes
row_40	CD40LG	na	null	null	53508	-0.201548	-0.370748	Yes
row_41	HLA-DPA1	na	null	null	53668	-0.223304	-0.335076	Yes
row_42	IL2	na	null	null	53669	-0.22331	-0.296449	Yes
row_43	HLA-DQA1	na	null	null	53677	-0.225255	-0.257616	Yes
row_44	HLA-DRA	na	null	null	53683	-0.226232	-0.218577	Yes
row_45	HLA-DQB1	na	null	null	53700	-0.230226	-0.179051	Yes
row_46	HLA-DMB	na	null	null	53752	-0.241732	-0.138186	Yes
row_47	HLA-DRB1	na	null	null	53772	-0.246971	-0.0958193	Yes
row_48	HLA-DMA	na	null	null	53824	-0.265412	-0.0508576	Yes
row_49	HLA-DPB1	na	null	null	53870	-0.29982	0.000167216	Yes

## Sheet: KEGG_CYTOKINE_CYTOKINE_RECEPTOR
NAME	PROBE	DESCRIPTION<br>(from dataset)	GENE SYMBOL	GENE_TITLE	RANK IN GENE LIST	RANK METRIC SCORE	RUNNING ES	CORE ENRICHMENT
row_0	BMPR1A	na	null	null	910	0.256872	-0.00572387	No
row_1	VEGFA	na	null	null	1269	0.240957	-0.00184941	No
row_2	PRLR	na	null	null	1368	0.236818	0.00669298	No
row_3	ACVR2B	na	null	null	1652	0.227349	0.0113703	No
row_4	BMPR2	na	null	null	1694	0.22613	0.0205078	No
row_5	CNTF	na	null	null	1913	0.218404	0.0260058	No
row_6	ACVR1B	na	null	null	2008	0.214835	0.0336602	No
row_7	FLT1	na	null	null	2597	0.199071	0.0314107	No
row_8	IFNAR1	na	null	null	2900	0.191598	0.0341682	No
row_9	IL1RAP	na	null	null	3560	0.17632	0.0295983	No
row_10	KDR	na	null	null	3706	0.173107	0.0344743	No
row_11	ACVR1	na	null	null	4018	0.167405	0.0360045	No
row_12	IL13RA1	na	null	null	4343	0.161198	0.0370204	No
row_13	OSMR	na	null	null	4620	0.156279	0.0387162	No
row_14	MPL	na	null	null	4733	0.154085	0.0433746	No
row_15	IL17RA	na	null	null	4861	0.152263	0.0476735	No
row_16	TNFRSF10A	na	null	null	5205	0.146849	0.0477068	No
row_17	PDGFB	na	null	null	5935	0.135281	0.0400343	No
row_18	EDA	na	null	null	5985	0.13458	0.0450136	No
row_19	IL1R1	na	null	null	6373	0.129518	0.0434673	No
row_20	INHBB	na	null	null	6701	0.125736	0.0428744	No
row_21	EDA2R	na	null	null	7148	0.120319	0.0398249	No
row_22	PDGFC	na	null	null	7388	0.117418	0.040509	No
row_23	IL6ST	na	null	null	7449	0.116749	0.0445024	No
row_24	TGFBR1	na	null	null	7619	0.114968	0.0463848	No
row_25	ACVR2A	na	null	null	7688	0.114236	0.0501189	No
row_26	TGFB2	na	null	null	8702	0.104521	0.0358026	No
row_27	TNFSF10	na	null	null	9322	0.099248	0.0286038	No
row_28	TNFRSF11B	na	null	null	9421	0.098353	0.0310828	No
row_29	GHR	na	null	null	9938	0.094234	0.0255855	No
row_30	KITLG	na	null	null	9971	0.0940381	0.0291066	No
row_31	IL17RB	na	null	null	10055	0.0934125	0.0316491	No
row_32	TNFRSF21	na	null	null	10273	0.0918855	0.0316255	No
row_33	TNFSF13	na	null	null	10397	0.0908737	0.0333108	No
row_34	LIFR	na	null	null	10569	0.0897936	0.0340535	No
row_35	TNFRSF10B	na	null	null	10581	0.0897044	0.0377765	No
row_36	CNTFR	na	null	null	10668	0.0892365	0.0400801	No
row_37	LEPR	na	null	null	10748	0.0887342	0.0424924	No
row_38	EGFR	na	null	null	10911	0.0876926	0.043311	No
row_39	TGFB3	na	null	null	11312	0.0850367	0.0395744	No
row_40	EPO	na	null	null	12038	0.0809494	0.0295973	No
row_41	INHBA	na	null	null	12095	0.0806594	0.0320849	No
row_42	PDGFRB	na	null	null	13036	0.0758067	0.0178727	No
row_43	TPO	na	null	null	13372	0.0739069	0.014861	No
row_44	LTBR	na	null	null	13580	0.0729454	0.0141946	No
row_45	IL5	na	null	null	13652	0.0726143	0.0160501	No
row_46	BMP7	na	null	null	13908	0.0714556	0.0144232	No
row_47	MET	na	null	null	14719	0.0681997	0.00230247	No
row_48	CX3CL1	na	null	null	14727	0.0681615	0.00515668	No
row_49	CCL7	na	null	null	14785	0.0679043	0.00706709	No
row_50	FLT4	na	null	null	16204	0.0627323	-0.0166327	No
row_51	KIT	na	null	null	16683	0.0610157	-0.0228759	No
row_52	TNFRSF11A	na	null	null	16825	0.0604866	-0.022857	No
row_53	BMPR1B	na	null	null	17028	0.0598936	-0.0240018	No
row_54	IFNA16	na	null	null	17225	0.059272	-0.0250618	No
row_55	PDGFA	na	null	null	18266	0.0561878	-0.0419982	No
row_56	TNFRSF19	na	null	null	19290	0.0531471	-0.0587507	No
row_57	TNFRSF10D	na	null	null	19365	0.0529376	-0.0578127	No
row_58	IFNL3	na	null	null	19409	0.0528154	-0.0563019	No
row_59	IL20RA	na	null	null	19518	0.0524589	-0.0560191	No
row_60	EGF	na	null	null	19697	0.0519512	-0.057064	No
row_61	INHBE	na	null	null	20811	0.0488698	-0.0756823	No
row_62	CXCL8	na	null	null	21122	0.0480612	-0.0793595	No
row_63	IL20	na	null	null	21228	0.0477994	-0.0792247	No
row_64	TNFRSF1A	na	null	null	21248	0.0477521	-0.077488	No
row_65	INHBC	na	null	null	22147	0.0455015	-0.092244	No
row_66	IFNAR2	na	null	null	22199	0.0453761	-0.0912081	No
row_67	IFNGR1	na	null	null	23109	0.0430154	-0.106278	No
row_68	CSF3R	na	null	null	23559	0.0419928	-0.112813	No
row_69	IL6R	na	null	null	23566	0.0419716	-0.111087	No
row_70	IFNK	na	null	null	23731	0.0415219	-0.112328	No
row_71	PPBPP1	na	null	null	23759	0.0414434	-0.111017	No
row_72	PF4V1	na	null	null	23791	0.0413588	-0.109784	No
row_73	PDGFRA	na	null	null	25048	0.0379914	-0.131546	No
row_74	CRLF2	na	null	null	25462	0.0368689	-0.137634	No
row_75	IFNL2	na	null	null	25784	0.0360391	-0.142043	No
row_76	IL19	na	null	null	25871	0.0358494	-0.142077	No
row_77	IFNL1	na	null	null	25908	0.0357558	-0.141182	No
row_78	GH2	na	null	null	26819	0.0332587	-0.156698	No
row_79	LIF	na	null	null	26864	0.0331607	-0.156067	No
row_80	CCL15	na	null	null	28326	0.0287295	-0.182058	No
row_81	CXCL6	na	null	null	28441	0.0283969	-0.18294	No
row_82	FLT3	na	null	null	28448	0.0283615	-0.18181	No
row_83	CXCL5	na	null	null	29284	0.0259758	-0.196246	No
row_84	VEGFD	na	null	null	29388	0.0256399	-0.197044	No
row_85	FAS	na	null	null	29567	0.0251176	-0.199264	No
row_86	CXCL2	na	null	null	30193	0.0232272	-0.209904	No
row_87	TGFBR2	na	null	null	30470	0.0223637	-0.214072	No
row_88	CCL25	na	null	null	30563	0.0220695	-0.214822	No
row_89	CCL20	na	null	null	30700	0.0215732	-0.216414	No
row_90	IL11	na	null	null	30763	0.0213795	-0.216634	No
row_91	IL25	na	null	null	30862	0.0210918	-0.217538	No
row_92	IFNA14	na	null	null	30885	0.0210323	-0.217027	No
row_93	IL22RA2	na	null	null	31534	0.0189979	-0.228281	No
row_94	IL7	na	null	null	31567	0.0189048	-0.22805	No
row_95	IL1R2	na	null	null	31576	0.018869	-0.227373	No
row_96	IFNA4	na	null	null	32409	0.016467	-0.242169	No
row_97	CLCF1	na	null	null	32425	0.0164258	-0.24173	No
row_98	CXCL13	na	null	null	32471	0.0162485	-0.241858	No
row_99	IL6	na	null	null	32731	0.0154864	-0.24601	No
row_100	CXCR1	na	null	null	32877	0.0150733	-0.248054	No
row_101	IFNB1	na	null	null	33064	0.0144458	-0.250891	No
row_102	GDF5	na	null	null	33098	0.0143461	-0.250878	No
row_103	EDAR	na	null	null	33236	0.0139399	-0.252823	No
row_104	CCL8	na	null	null	33432	0.0132762	-0.255878	No
row_105	TNFSF11	na	null	null	33456	0.0131848	-0.25573	No
row_106	CCR3	na	null	null	34258	0.0106345	-0.270204	No
row_107	IL9	na	null	null	34380	0.0102348	-0.272012	No
row_108	CCL16	na	null	null	34476	0.00994261	-0.273349	No
row_109	IFNA7	na	null	null	34768	0.00884331	-0.278389	No
row_110	IFNA21	na	null	null	34788	0.00875219	-0.27836	No
row_111	HGF	na	null	null	35186	0.00746486	-0.285437	No
row_112	TNFSF15	na	null	null	35264	0.00719223	-0.286559	No
row_113	CXCR2	na	null	null	35384	0.00682412	-0.288479	No
row_114	IFNGR2	na	null	null	35624	0.00614731	-0.292668	No
row_115	IFNA8	na	null	null	35683	0.00595066	-0.293489	No
row_116	TNFRSF10C	na	null	null	35871	0.00536453	-0.296741	No
row_117	CCL28	na	null	null	36134	0.00442213	-0.301434	No
row_118	IL13	na	null	null	36619	0.0029828	-0.310331	No
row_119	IL22RA1	na	null	null	36968	0.00189152	-0.316738	No
row_120	NGFR	na	null	null	37094	0.00145052	-0.319006	No
row_121	CSF3	na	null	null	37433	0.00053656	-0.325287	No
row_122	CXCL14	na	null	null	37997	-0.000864806	-0.335749	No
row_123	CCL1	na	null	null	39096	-0.00462952	-0.356025	No
row_124	IFNLR1	na	null	null	39121	-0.0047162	-0.356266	No
row_125	CXCL1	na	null	null	39313	-0.00537597	-0.359593	No
row_126	IFNA2	na	null	null	39521	-0.00602103	-0.36319	No
row_127	TSLP	na	null	null	39721	-0.00683704	-0.366602	No
row_128	CCR6	na	null	null	40085	-0.00815601	-0.373015	No
row_129	CX3CR1	na	null	null	40158	-0.00850571	-0.373986	No
row_130	IL12RB2	na	null	null	40736	-0.0107082	-0.384278	No
row_131	IL12A	na	null	null	40823	-0.0109965	-0.385401	No
row_132	IFNE	na	null	null	40826	-0.0110108	-0.384956	No
row_133	IL4R	na	null	null	41083	-0.0120325	-0.389204	No
row_134	RELT	na	null	null	41410	-0.0134498	-0.394695	No
row_135	CCL26	na	null	null	42030	-0.0159267	-0.405542	No
row_136	CXCL3	na	null	null	42316	-0.0170953	-0.410109	No
row_137	IFNA5	na	null	null	42475	-0.0178135	-0.412276	No
row_138	IFNA6	na	null	null	43123	-0.0207904	-0.423433	No
row_139	IFNA17	na	null	null	43301	-0.0215291	-0.425791	No
row_140	IFNA13	na	null	null	43561	-0.0226822	-0.429628	No
row_141	PPBP	na	null	null	43643	-0.0231286	-0.430126	No
row_142	IL1A	na	null	null	43901	-0.0245066	-0.433846	No
row_143	CXCL16	na	null	null	44339	-0.0264702	-0.440838	No
row_144	AMH	na	null	null	44363	-0.0265607	-0.440103	No
row_145	IFNA10	na	null	null	44546	-0.0275542	-0.442291	No
row_146	IFNA1	na	null	null	45713	-0.0332531	-0.462582	No
row_147	IL3	na	null	null	45816	-0.0338105	-0.463004	No
row_148	CCL11	na	null	null	45946	-0.0344683	-0.4639	No
row_149	CCL2	na	null	null	46125	-0.0354374	-0.465669	No
row_150	TNFSF4	na	null	null	46367	-0.0367788	-0.468553	No
row_151	BMP2	na	null	null	46436	-0.0371424	-0.468195	No
row_152	CCR9	na	null	null	46631	-0.0381943	-0.47014	No
row_153	IFNW1	na	null	null	46755	-0.0389531	-0.470729	No
row_154	CCL22	na	null	null	47043	-0.0404996	-0.474308	No
row_155	CCL27	na	null	null	47050	-0.0405535	-0.472644	No
row_156	TNF	na	null	null	47106	-0.0408675	-0.47188	No
row_157	CTF1	na	null	null	47696	-0.0444596	-0.480919	No
row_158	IL20RB	na	null	null	47853	-0.0456091	-0.481831	No
row_159	IL4	na	null	null	47967	-0.0462568	-0.481913	Yes
row_160	EPOR	na	null	null	48011	-0.0465408	-0.480677	Yes
row_161	CCR10	na	null	null	48026	-0.0466462	-0.478896	Yes
row_162	AMHR2	na	null	null	48085	-0.0470295	-0.477918	Yes
row_163	CXCL12	na	null	null	48199	-0.0478061	-0.477932	Yes
row_164	IL17A	na	null	null	48309	-0.0487912	-0.477828	Yes
row_165	IL24	na	null	null	48447	-0.0498895	-0.478199	Yes
row_166	CXCL10	na	null	null	48540	-0.0505008	-0.477703	Yes
row_167	IL11RA	na	null	null	48653	-0.0515489	-0.477535	Yes
row_168	TNFSF13B	na	null	null	48741	-0.0525915	-0.476855	Yes
row_169	CXCL11	na	null	null	48755	-0.0526811	-0.47479	Yes
row_170	CCL13	na	null	null	48807	-0.0532041	-0.473412	Yes
row_171	CCR8	na	null	null	48999	-0.055093	-0.474561	Yes
row_172	IL17B	na	null	null	49195	-0.0569486	-0.475704	Yes
row_173	IL2RB	na	null	null	49298	-0.0578968	-0.475072	Yes
row_174	IL18R1	na	null	null	49439	-0.0595585	-0.475075	Yes
row_175	CCL14	na	null	null	49441	-0.0595803	-0.472484	Yes
row_176	IL1B	na	null	null	49891	-0.0649865	-0.478013	Yes
row_177	CCL21	na	null	null	49948	-0.0657133	-0.47618	Yes
row_178	CCL24	na	null	null	50032	-0.0668066	-0.474802	Yes
row_179	CCR7	na	null	null	50052	-0.0670625	-0.47222	Yes
row_180	GH1	na	null	null	50083	-0.0674056	-0.469828	Yes
row_181	CCL23	na	null	null	50163	-0.0685703	-0.468299	Yes
row_182	CCL3L1	na	null	null	50220	-0.0694195	-0.466303	Yes
row_183	TNFSF9	na	null	null	50227	-0.0696137	-0.463367	Yes
row_184	IL10RB	na	null	null	50304	-0.0707114	-0.461688	Yes
row_185	VEGFC	na	null	null	50476	-0.073263	-0.461669	Yes
row_186	TNFSF18	na	null	null	50493	-0.0734368	-0.458751	Yes
row_187	PRL	na	null	null	50494	-0.0734372	-0.455536	Yes
row_188	IL10	na	null	null	50500	-0.0735668	-0.452407	Yes
row_189	TNFRSF12A	na	null	null	50546	-0.0741113	-0.450001	Yes
row_190	IL2RA	na	null	null	50615	-0.0752215	-0.447976	Yes
row_191	PF4	na	null	null	50631	-0.0754197	-0.444953	Yes
row_192	CSF2	na	null	null	50748	-0.0776547	-0.443716	Yes
row_193	IL22	na	null	null	50815	-0.0787385	-0.441499	Yes
row_194	CCR1	na	null	null	50914	-0.0804458	-0.439804	Yes
row_195	IL5RA	na	null	null	51025	-0.0826184	-0.438238	Yes
row_196	CCL18	na	null	null	51166	-0.0857008	-0.437096	Yes
row_197	CSF1	na	null	null	51187	-0.0860798	-0.4337	Yes
row_198	TNFRSF18	na	null	null	51214	-0.0866765	-0.430389	Yes
row_199	IL23R	na	null	null	51252	-0.0878068	-0.427234	Yes
row_200	ACVRL1	na	null	null	51258	-0.0878976	-0.423478	Yes
row_201	CCL17	na	null	null	51422	-0.0919002	-0.422494	Yes
row_202	LEP	na	null	null	51437	-0.0923676	-0.418711	Yes
row_203	CXCR5	na	null	null	51490	-0.0937342	-0.415576	Yes
row_204	CXCR4	na	null	null	51508	-0.094067	-0.411774	Yes
row_205	IL15RA	na	null	null	51682	-0.0995831	-0.41064	Yes
row_206	TNFRSF13C	na	null	null	51763	-0.102114	-0.40766	Yes
row_207	IL15	na	null	null	51902	-0.106504	-0.40557	Yes
row_208	CSF2RB	na	null	null	51920	-0.10696	-0.401204	Yes
row_209	VEGFB	na	null	null	52057	-0.111579	-0.398854	Yes
row_210	IL26	na	null	null	52100	-0.113308	-0.394676	Yes
row_211	CSF2RA	na	null	null	52185	-0.11615	-0.391156	Yes
row_212	IL23A	na	null	null	52281	-0.119714	-0.387686	Yes
row_213	TGFB1	na	null	null	52311	-0.120897	-0.382933	Yes
row_214	CCL3	na	null	null	52369	-0.123401	-0.378592	Yes
row_215	IL3RA	na	null	null	52387	-0.123843	-0.373486	Yes
row_216	XCR1	na	null	null	52449	-0.126606	-0.36908	Yes
row_217	OSM	na	null	null	52476	-0.127905	-0.363964	Yes
row_218	CCL4L2	na	null	null	52542	-0.130892	-0.359444	Yes
row_219	TNFRSF25	na	null	null	52588	-0.133062	-0.354457	Yes
row_220	CSF1R	na	null	null	52624	-0.135094	-0.349194	Yes
row_221	CCR2	na	null	null	52656	-0.136626	-0.343789	Yes
row_222	CD40	na	null	null	52711	-0.139599	-0.338683	Yes
row_223	CD70	na	null	null	52755	-0.141733	-0.333279	Yes
row_224	TNFSF8	na	null	null	52771	-0.142673	-0.327311	Yes
row_225	CCR4	na	null	null	52834	-0.146732	-0.322042	Yes
row_226	TNFRSF8	na	null	null	52864	-0.148242	-0.316091	Yes
row_227	IL21	na	null	null	52906	-0.15072	-0.310256	Yes
row_228	TNFRSF14	na	null	null	53046	-0.161536	-0.305775	Yes
row_229	IL9R	na	null	null	53155	-0.169676	-0.300359	Yes
row_230	TNFRSF13B	na	null	null	53167	-0.170355	-0.293105	Yes
row_231	IL18RAP	na	null	null	53199	-0.172141	-0.286145	Yes
row_232	TNFRSF17	na	null	null	53204	-0.173218	-0.278634	Yes
row_233	IL7R	na	null	null	53206	-0.173269	-0.271065	Yes
row_234	PLEKHO2	na	null	null	53207	-0.173296	-0.263477	Yes
row_235	IFNG	na	null	null	53283	-0.178994	-0.257038	Yes
row_236	TNFRSF9	na	null	null	53311	-0.180834	-0.249622	Yes
row_237	IL12B	na	null	null	53347	-0.184161	-0.242211	Yes
row_238	IL12RB1	na	null	null	53381	-0.186918	-0.234641	Yes
row_239	TNFSF14	na	null	null	53385	-0.187277	-0.226496	Yes
row_240	IL21R	na	null	null	53414	-0.190189	-0.21869	Yes
row_241	FASLG	na	null	null	53438	-0.194179	-0.210616	Yes
row_242	CXCR6	na	null	null	53479	-0.198411	-0.202674	Yes
row_243	LTB	na	null	null	53489	-0.199855	-0.19409	Yes
row_244	CD40LG	na	null	null	53508	-0.201548	-0.1856	Yes
row_245	IL10RA	na	null	null	53517	-0.203222	-0.17685	Yes
row_246	CCL5	na	null	null	53526	-0.204967	-0.168024	Yes
row_247	CCL19	na	null	null	53539	-0.206264	-0.159216	Yes
row_248	CCR5	na	null	null	53542	-0.206689	-0.150202	Yes
row_249	TNFSF12	na	null	null	53547	-0.207094	-0.141208	Yes
row_250	XCL1	na	null	null	53603	-0.214413	-0.132845	Yes
row_251	CCL4	na	null	null	53613	-0.215781	-0.123564	Yes
row_252	TNFRSF1B	na	null	null	53614	-0.215866	-0.114111	Yes
row_253	IL2	na	null	null	53669	-0.22331	-0.10534	Yes
row_254	LTA	na	null	null	53689	-0.228027	-0.0957087	Yes
row_255	CXCL9	na	null	null	53705	-0.231216	-0.0858636	Yes
row_256	TNFRSF4	na	null	null	53741	-0.238934	-0.0760536	Yes
row_257	IL2RG	na	null	null	53792	-0.253218	-0.0658978	Yes
row_258	XCL2	na	null	null	53794	-0.254088	-0.05479	Yes
row_259	CD27	na	null	null	53808	-0.258488	-0.0437133	Yes
row_260	CXCR3	na	null	null	53844	-0.276679	-0.0322505	Yes
row_261	FLT3LG	na	null	null	53864	-0.288359	-0.0199777	Yes
row_262	IL18	na	null	null	53879	-0.462183	4.26135e-08	Yes

## Sheet: KEGG_PRIMARY_IMMUNODEFICIENCY
NAME	PROBE	DESCRIPTION<br>(from dataset)	GENE SYMBOL	GENE_TITLE	RANK IN GENE LIST	RANK METRIC SCORE	RUNNING ES	CORE ENRICHMENT
row_0	DCLRE1C	na	null	null	6900	0.123429	-0.104316	No
row_1	RAG1	na	null	null	7033	0.121888	-0.0832351	No
row_2	UNG	na	null	null	8362	0.107704	-0.0871048	No
row_3	IKBKG	na	null	null	9345	0.0990364	-0.086222	No
row_4	RFXAP	na	null	null	9780	0.0954503	-0.0758541	No
row_5	RFX5	na	null	null	19588	0.052261	-0.247898	No
row_6	BLNK	na	null	null	29721	0.0246425	-0.43131	No
row_7	RAG2	na	null	null	44794	-0.0286084	-0.705702	No
row_8	AIRE	na	null	null	46667	-0.0384185	-0.733051	No
row_9	AICDA	na	null	null	48257	-0.0483306	-0.753231	No
row_10	TAP1	na	null	null	50659	-0.0759405	-0.78316	Yes
row_11	TAP2	na	null	null	51182	-0.0859584	-0.776259	Yes
row_12	IGLL1	na	null	null	51649	-0.0983705	-0.765922	Yes
row_13	CIITA	na	null	null	51748	-0.101568	-0.748133	Yes
row_14	TNFRSF13C	na	null	null	51763	-0.102114	-0.728678	Yes
row_15	ADA	na	null	null	52400	-0.124384	-0.716476	Yes
row_16	CD19	na	null	null	52456	-0.127096	-0.69296	Yes
row_17	CD40	na	null	null	52711	-0.139599	-0.670726	Yes
row_18	PTPRC	na	null	null	53131	-0.16794	-0.646084	Yes
row_19	ICOS	na	null	null	53150	-0.169331	-0.613727	Yes
row_20	TNFRSF13B	na	null	null	53167	-0.170355	-0.581134	Yes
row_21	CD79A	na	null	null	53179	-0.170706	-0.548382	Yes
row_22	IL7R	na	null	null	53206	-0.173269	-0.515412	Yes
row_23	JAK3	na	null	null	53348	-0.184178	-0.482473	Yes
row_24	CD8B	na	null	null	53389	-0.187732	-0.446971	Yes
row_25	BTK	na	null	null	53418	-0.190907	-0.410634	Yes
row_26	CD40LG	na	null	null	53508	-0.201548	-0.373375	Yes
row_27	RFXANK	na	null	null	53591	-0.21241	-0.333889	Yes
row_28	ZAP70	na	null	null	53640	-0.219202	-0.292461	Yes
row_29	LCK	na	null	null	53691	-0.228939	-0.24919	Yes
row_30	CD4	na	null	null	53758	-0.243103	-0.203481	Yes
row_31	IL2RG	na	null	null	53792	-0.253218	-0.155206	Yes
row_32	CD8A	na	null	null	53812	-0.260726	-0.105223	Yes
row_33	CD3E	na	null	null	53827	-0.266013	-0.0541251	Yes
row_34	CD3D	na	null	null	53858	-0.285254	0.000390104	Yes

## Sheet: KEGG_RIBOSOME
NAME	PROBE	DESCRIPTION<br>(from dataset)	GENE SYMBOL	GENE_TITLE	RANK IN GENE LIST	RANK METRIC SCORE	RUNNING ES	CORE ENRICHMENT
row_0	MRPL13	na	null	null	15016	0.067077	-0.27416	No
row_1	RPL7	na	null	null	29864	0.0241967	-0.548368	No
row_2	RPS4Y1	na	null	null	34350	0.0103279	-0.630976	No
row_3	RPL17	na	null	null	35693	0.00591213	-0.655485	No
row_4	RSL24D1	na	null	null	36284	0.00395204	-0.666159	No
row_5	RPL10L	na	null	null	36628	0.00294408	-0.672316	No
row_6	RPL22	na	null	null	40091	-0.00819131	-0.736066	No
row_7	RPL19	na	null	null	40993	-0.0116615	-0.751948	No
row_8	RPL23	na	null	null	41840	-0.0152122	-0.766544	No
row_9	RSL24D1P11	na	null	null	45240	-0.0307967	-0.827441	No
row_10	RPL3L	na	null	null	46987	-0.0401836	-0.856911	No
row_11	RPS3	na	null	null	48819	-0.0533184	-0.886983	No
row_12	RPL5	na	null	null	50172	-0.0686685	-0.90701	Yes
row_13	RPL30	na	null	null	50352	-0.0712873	-0.905035	Yes
row_14	RPS3A	na	null	null	50747	-0.0776395	-0.906584	Yes
row_15	RPS27L	na	null	null	50801	-0.0785015	-0.901731	Yes
row_16	RPL15	na	null	null	50931	-0.0808687	-0.898114	Yes
row_17	RPL3	na	null	null	50940	-0.0810689	-0.892232	Yes
row_18	RPL4	na	null	null	51159	-0.0852854	-0.889942	Yes
row_19	RPL10A	na	null	null	51307	-0.0890157	-0.886053	Yes
row_20	RPS5	na	null	null	51311	-0.0890779	-0.879483	Yes
row_21	RPL8	na	null	null	51339	-0.0897842	-0.873307	Yes
row_22	RPS25	na	null	null	51344	-0.0898679	-0.866697	Yes
row_23	RPL26L1	na	null	null	51499	-0.0938605	-0.862578	Yes
row_24	RPL23A	na	null	null	52061	-0.111721	-0.864698	Yes
row_25	RPL21	na	null	null	52085	-0.11273	-0.85674	Yes
row_26	RPLP0	na	null	null	52091	-0.113008	-0.848428	Yes
row_27	RPS23	na	null	null	52298	-0.120472	-0.843296	Yes
row_28	RPS4X	na	null	null	52319	-0.121229	-0.834651	Yes
row_29	RPS10	na	null	null	52464	-0.127547	-0.827841	Yes
row_30	RPS27	na	null	null	52554	-0.131521	-0.819713	Yes
row_31	RPS6	na	null	null	52569	-0.132279	-0.810134	Yes
row_32	RPS17	na	null	null	52627	-0.13533	-0.801128	Yes
row_33	RPL7A	na	null	null	52670	-0.1374	-0.791689	Yes
row_34	RPL22L1	na	null	null	52762	-0.142019	-0.782817	Yes
row_35	RPL41	na	null	null	52806	-0.145058	-0.772827	Yes
row_36	RPS18	na	null	null	52830	-0.146305	-0.762372	Yes
row_37	RPS27A	na	null	null	52836	-0.146824	-0.751544	Yes
row_38	RPS7	na	null	null	52838	-0.146855	-0.740639	Yes
row_39	RPS12	na	null	null	52870	-0.148641	-0.73016	Yes
row_40	RPS24	na	null	null	52985	-0.15673	-0.720621	Yes
row_41	RPL26	na	null	null	52991	-0.157151	-0.709025	Yes
row_42	RPL13A	na	null	null	52997	-0.157638	-0.697393	Yes
row_43	RPS16	na	null	null	53007	-0.158269	-0.685788	Yes
row_44	RPL35A	na	null	null	53017	-0.159461	-0.674094	Yes
row_45	RPL10	na	null	null	53080	-0.164325	-0.663024	Yes
row_46	RPS8	na	null	null	53081	-0.164442	-0.650793	Yes
row_47	RPL27	na	null	null	53147	-0.169035	-0.639428	Yes
row_48	RPL6	na	null	null	53187	-0.171424	-0.627403	Yes
row_49	RPS20	na	null	null	53198	-0.172117	-0.614786	Yes
row_50	RPL37	na	null	null	53200	-0.17222	-0.601995	Yes
row_51	RPS13	na	null	null	53274	-0.178338	-0.590087	Yes
row_52	RPSA	na	null	null	53276	-0.178449	-0.576833	Yes
row_53	RPL29	na	null	null	53310	-0.18082	-0.563997	Yes
row_54	RPL36AL	na	null	null	53431	-0.192808	-0.551886	Yes
row_55	RPL31	na	null	null	53445	-0.194812	-0.537638	Yes
row_56	RPL14	na	null	null	53458	-0.196586	-0.523239	Yes
row_57	RPL11	na	null	null	53464	-0.196999	-0.508679	Yes
row_58	RPS26	na	null	null	53468	-0.197393	-0.494052	Yes
row_59	RPL12	na	null	null	53483	-0.198911	-0.479517	Yes
row_60	RPS15A	na	null	null	53492	-0.200144	-0.464779	Yes
row_61	RPL9	na	null	null	53511	-0.202072	-0.450083	Yes
row_62	RPLP1	na	null	null	53533	-0.205829	-0.435164	Yes
row_63	RPL18	na	null	null	53550	-0.207319	-0.420041	Yes
row_64	RPS21	na	null	null	53564	-0.209049	-0.404733	Yes
row_65	RPS29	na	null	null	53606	-0.214596	-0.389534	Yes
row_66	RPS28	na	null	null	53616	-0.215934	-0.37364	Yes
row_67	RPL39	na	null	null	53618	-0.216193	-0.357578	Yes
row_68	RPS11	na	null	null	53634	-0.218463	-0.341607	Yes
row_69	RPL18A	na	null	null	53648	-0.220165	-0.325473	Yes
row_70	RPL36A	na	null	null	53649	-0.220178	-0.309096	Yes
row_71	RPL32	na	null	null	53654	-0.220653	-0.292758	Yes
row_72	RPS2	na	null	null	53665	-0.223098	-0.27635	Yes
row_73	RPS9	na	null	null	53680	-0.22563	-0.259827	Yes
row_74	RPS15	na	null	null	53686	-0.227645	-0.242988	Yes
row_75	RPL28	na	null	null	53692	-0.229081	-0.226042	Yes
row_76	RPL34	na	null	null	53698	-0.229914	-0.209033	Yes
row_77	RPS19	na	null	null	53699	-0.230051	-0.191922	Yes
row_78	RPL36	na	null	null	53701	-0.230241	-0.174815	Yes
row_79	RPL24	na	null	null	53760	-0.243574	-0.157776	Yes
row_80	UBA52	na	null	null	53784	-0.251952	-0.139463	Yes
row_81	RPL37A	na	null	null	53802	-0.256626	-0.120691	Yes
row_82	RPL13	na	null	null	53809	-0.259459	-0.101504	Yes
row_83	RPL35	na	null	null	53835	-0.2713	-0.0817892	Yes
row_84	RPL27A	na	null	null	53842	-0.276327	-0.0613473	Yes
row_85	RPLP2	na	null	null	53845	-0.276887	-0.0407894	Yes
row_86	FAU	na	null	null	53847	-0.277571	-0.020162	Yes
row_87	RPL38	na	null	null	53850	-0.278815	0.000539269	Yes
