# Supplementary material for: Molecular Characteristics, Clinical Implication, and Cancer Immunity Interactions of Pyroptosis-Related Genes in Breast Cancer
Source: Front Med (Lausanne). 2021 Sep 13;8:702638. doi: 10.3389/fmed.2021.702638 (PMC8473741; doi:10.3389/fmed.2021.702638)
Supplement: Supplementary file 3 [file Data_Sheet_1.ZIP › Original Source Data/Figure 8/Figure 8A-D.xlsx]

## Sheet: Sheet1
id	futime	fustat	Age	riskScore
TCGA-A2-A0EN-01	11.1917	0	70	0.754964
TCGA-AO-A12C-01	6.49333	0	42	1.07256
TCGA-E2-A1IN-01	1.8475	0	60	1.16742
TCGA-AR-A1AR-01	1.43417	1	50	1.01877
TCGA-E2-A14P-01	3.41083	0	79	1.00861
TCGA-AR-A1AP-01	7.81833	0	80	1.32299
TCGA-AC-A62X-01	1.14167	0	72	1.60982
TCGA-A2-A0EP-01	9.86333	0	56	0.459862
TCGA-E9-A1RF-01	0.5475	0	68	0.527586
TCGA-AR-A2LJ-01	7.20583	0	40	1.86548
TCGA-E2-A9RU-01	1.4725	0	90	0.825857
TCGA-A2-A0YE-01	1.51667	0	48	1.2587
TCGA-AR-A5QN-01	2.77333	0	68	1.13903
TCGA-C8-A12Y-01	4.04083	0	44	0.742605
TCGA-AR-A24T-01	8.76583	0	46	0.752945
TCGA-BH-A0DQ-01	0.268333	0	42	0.834105
TCGA-UL-AAZ6-01	1.41833	0	73	0.923673
TCGA-AR-A24P-01	0.23	0	47	1.06536
TCGA-BH-A0AY-01	2.1275	0	62	0.995803
TCGA-LD-A66U-01	1.76833	0	44	0.589617
TCGA-E2-A1BC-01	1.37167	0	63	1.73661
TCGA-AN-A0XW-01	0.465	0	36	0.625161
TCGA-AR-A24V-01	8.76833	0	52	1.23012
TCGA-S3-AA12-01	1.57167	0	82	0.976071
TCGA-A2-A4S3-01	1.82333	0	59	0.612929
TCGA-Z7-A8R5-01	8.99833	0	61	0.668539
TCGA-A2-A0YI-01	4.12	0	62	0.69011
TCGA-AC-A2B8-01	1.85333	0	84	1.31447
TCGA-A7-A2KD-01	1.85917	0	53	0.765399
TCGA-AO-A1KO-01	1.7025	0	46	1.13058
TCGA-V7-A7HQ-01	5.56583	0	75	0.740099
TCGA-BH-A0E0-01	0.366667	0	38	1.13439
TCGA-BH-A1F8-01	2.08917	1	90	0.954727
TCGA-AN-A0AK-01	0.613333	0	76	0.781233
TCGA-5L-AAT0-01	4.04333	0	42	0.75948
TCGA-E2-A1IK-01	4.9275	0	71	0.911031
TCGA-EW-A2FR-01	4.58	0	59	1.08857
TCGA-AN-A049-01	0.0516667	0	62	0.766718
TCGA-OL-A6VO-01	2.34917	0	43	0.824354
TCGA-EW-A1P5-01	1.92417	0	77	0.888338
TCGA-E9-A3X8-01	2.535	0	48	0.52942
TCGA-AC-A3QQ-01	2.00917	0	54	0.835198
TCGA-S3-AA17-01	1.16083	0	64	0.805859
TCGA-AN-A0XT-01	0.0275	0	54	1.0619
TCGA-AO-A0J4-01	4.345	0	41	0.754401
TCGA-A8-A08O-01	2.58167	0	45	1.23478
TCGA-BH-A0BF-01	3.625	1	56	0.719802
TCGA-C8-A12X-01	1.05417	0	62	1.33478
TCGA-E2-A1IG-01	5.85833	0	45	1.00981
TCGA-D8-A1JH-01	1.16583	0	56	1.18325
TCGA-BH-A0HL-01	0.1975	0	56	1.73588
TCGA-GM-A5PX-01	1.50833	0	65	0.881169
TCGA-AR-A1AK-01	8.64833	0	70	0.857567
TCGA-A2-A3XU-01	2.49667	1	35	0.896821
TCGA-AC-A2QH-01	2.75167	0	58	1.35561
TCGA-A8-A07S-01	0.665	0	73	1.04738
TCGA-E2-A15P-01	1.62917	0	61	1.20196
TCGA-A2-A0CR-01	8.9875	0	54	0.461317
TCGA-A2-A1G0-01	1.68667	0	49	1.34485
TCGA-E2-A105-01	3.58083	0	79	0.983883
TCGA-S3-AA0Z-01	1.72167	0	63	1.02516
TCGA-OL-A5D6-01	3.0225	1	71	1.12936
TCGA-BH-A0RX-01	0.465	0	59	0.902928
TCGA-B6-A0RP-01	8.5575	1	73	0.999687
TCGA-E2-A1LS-01	4.39083	0	46	0.88835
TCGA-A1-A0SI-01	1.73833	0	52	1.43787
TCGA-A2-A1FZ-01	1.87	0	63	1.2565
TCGA-C8-A134-01	1.04833	0	52	0.821896
TCGA-E2-A1LE-01	2.40667	1	71	1.16593
TCGA-BH-A18V-06	4.26	1	48	0.832553
TCGA-5L-AAT1-01	4.02667	0	63	0.958944
TCGA-D8-A1JL-01	1.6725	0	72	1.90015
TCGA-AC-A2QI-01	1.61	0	76	1.05589
TCGA-GM-A3XL-01	5.77083	0	49	1.03086
TCGA-LQ-A4E4-01	2.32417	0	73	0.986983
TCGA-OL-A97C-01	0.741667	0	67	1.04025
TCGA-BH-A0DX-01	5.9025	0	62	0.840478
TCGA-B6-A0RV-01	14.115	0	42	0.967635
TCGA-C8-A27B-01	1.20167	0	48	0.797597
TCGA-E9-A1R3-01	0.213333	0	70	0.705726
TCGA-D8-A1XY-01	1.37667	0	74	1.21823
TCGA-BH-A1FM-01	3.8	1	44	0.751212
TCGA-E2-A10F-01	2.40333	0	47	1.06252
TCGA-C8-A278-01	0.813333	0	61	1.17112
TCGA-A7-A425-01	1.22333	0	70	0.877347
TCGA-E2-A15H-01	1.07583	0	38	1.72442
TCGA-E2-A570-01	2.54833	0	47	0.840661
TCGA-BH-A1FL-01	4.58	1	69	1.79416
TCGA-E2-A56Z-01	0.69	0	69	0.554692
TCGA-E9-A1RI-01	3.96667	0	43	1.05032
TCGA-BH-A0DP-01	1.30333	0	60	0.815279
TCGA-AR-A0U3-01	11.1692	0	59	0.980652
TCGA-BH-A18L-01	2.22	1	50	1.49545
TCGA-A7-A3J1-01	0.939167	0	63	0.860145
TCGA-AC-A6IW-01	1.13083	0	73	0.462055
TCGA-AC-A3YI-01	1.93583	0	74	1.66516
TCGA-D8-A1XG-01	1.22667	0	86	1.61582
TCGA-A8-A082-01	1.50333	0	58	1.24886
TCGA-OL-A5RU-01	3.3375	0	63	0.839192
TCGA-BH-A0HA-01	4.41	0	31	0.888703
TCGA-A2-A3XS-01	2.825	1	62	1.32074
TCGA-A2-A0ES-01	5.995	0	52	0.904166
TCGA-B6-A0RN-01	21.9225	0	60	0.823578
TCGA-BH-A2L8-01	1.67583	0	45	0.726382
TCGA-E2-A108-01	2.29167	0	64	0.911993
TCGA-AN-A046-01	0.0275	0	68	0.983972
TCGA-E2-A576-01	2.855	0	69	0.604709
TCGA-A2-A3XX-01	3.93917	1	49	1.20446
TCGA-C8-A137-01	1.0375	0	34	1.63581
TCGA-A7-A4SC-01	1.22083	0	62	1.37947
TCGA-E2-A15M-01	0.92	1	66	0.691022
TCGA-A8-A08I-01	0.999167	0	53	0.736026
TCGA-AC-A2FF-01	7.55333	0	40	0.880275
TCGA-E2-A1L6-01	4.51167	0	44	0.753946
TCGA-AR-A24S-01	8.1475	0	61	0.839486
TCGA-E2-A155-01	1.75167	0	58	0.878595
TCGA-C8-A12M-01	0.98	0	70	1.03106
TCGA-E2-A14W-01	2.66667	0	78	1.56975
TCGA-B6-A0RQ-01	11.6817	1	68	1.41504
TCGA-EW-A1IW-01	1.01583	0	80	1.21356
TCGA-A1-A0SM-01	0.6625	0	77	0.855669
TCGA-E9-A1R6-01	0.928333	0	63	1.48671
TCGA-A2-A0CQ-01	7.3775	0	62	0.588428
TCGA-OL-A5D7-01	4.87333	0	70	0.745492
TCGA-D8-A143-01	1.18	0	51	1.43949
TCGA-C8-A138-01	1.04	0	54	0.695645
TCGA-E2-A14Q-01	3.18417	0	50	1.18052
TCGA-A2-A0YL-01	4.035	0	48	0.952432
TCGA-PL-A8LY-01	0.0216667	0	30	0.999379
TCGA-D8-A1XZ-01	1.27583	0	81	0.854559
TCGA-E2-A14Y-01	5.77333	0	35	0.965163
TCGA-BH-A18I-01	2.9925	0	53	0.769017
TCGA-AR-A252-01	7.76917	0	50	0.778061
TCGA-A8-A07E-01	1.66417	0	81	1.09143
TCGA-AN-A0FS-01	0.575	0	55	1.14287
TCGA-BH-A1F5-01	7.42417	1	62	1.34719
TCGA-BH-A0B4-01	3.26083	0	65	1.27259
TCGA-AN-A0XN-01	0.0275	0	68	0.7906
TCGA-A7-A5ZW-01	0.8925	0	47	0.717713
TCGA-AC-A5XU-01	1.24583	0	74	0.69033
TCGA-EW-A1PG-01	2.8775	0	53	2.06694
TCGA-OL-A66L-01	3.56167	0	71	0.667845
TCGA-D8-A27W-01	1.02083	0	55	1.03558
TCGA-A8-A07R-01	0.7475	0	80	1.39166
TCGA-AC-A6NO-01	0.14	0	43	1.19503
TCGA-E2-A15G-01	1.51667	0	76	1.48701
TCGA-BH-A0H9-01	3.41417	0	69	0.652553
TCGA-GM-A2DN-01	8.46167	0	58	0.723048
TCGA-AC-A6IX-01	1.02083	0	49	1.04617
TCGA-A8-A08B-01	3.165	0	52	2.7796
TCGA-D8-A1XJ-01	1.8175	0	76	2.21534
TCGA-AO-A0JC-01	4.235	0	64	0.402803
TCGA-AR-A0U0-01	5.4425	0	73	2.44797
TCGA-A7-A6VV-01	0.856667	0	51	1.05545
TCGA-B6-A3ZX-01	3.15333	1	50	1.40699
TCGA-AR-A24L-01	7.84583	1	26	1.14322
TCGA-EW-A1OW-01	1.9	0	58	0.936289
TCGA-EW-A1P3-01	4.41	0	48	0.920436
TCGA-LL-A7T0-01	1.02917	0	70	0.864115
TCGA-B6-A0I8-01	2.05083	1	46	1.37534
TCGA-BH-A0AV-01	4.9825	0	52	2.22976
TCGA-E2-A156-01	1.9875	0	61	1.5937
TCGA-BH-A5IZ-01	1.5525	0	51	0.823443
TCGA-A2-A04U-01	7.26583	0	47	0.990199
TCGA-A7-A56D-01	1.22667	0	84	0.398206
TCGA-B6-A0X4-01	2.35417	1	62	1.64013
TCGA-AQ-A7U7-01	1.59917	1	55	1.09611
TCGA-D8-A1XT-01	1.385	0	61	1.194
TCGA-BH-A1FJ-01	5.275	1	66	2.49532
TCGA-A2-A0ET-01	2.91833	0	58	1.12237
TCGA-AR-A0TR-01	0.438333	1	68	1.90906
TCGA-A8-A095-01	3.49583	0	45	1.26896
TCGA-A2-A25E-01	8.77167	0	34	1.02916
TCGA-A8-A08S-01	2.74833	0	71	1.18001
TCGA-AR-A0TS-01	7.0025	0	46	0.871755
TCGA-BH-A0BR-01	6.37833	0	59	1.04829
TCGA-A8-A0A6-01	1.75167	0	64	0.595284
TCGA-B6-A401-01	7.10667	0	47	0.879273
TCGA-E2-A1B5-01	2.69417	0	46	0.534682
TCGA-A7-A26I-01	1.80917	0	65	1.49449
TCGA-S3-AA15-01	1.4375	0	51	0.98214
TCGA-AR-A1AW-01	7.20583	0	65	0.48414
TCGA-E9-A5FL-01	0.0658333	0	65	0.565064
TCGA-A8-A092-01	2.57917	0	48	1.34025
TCGA-D8-A13Z-01	1.73833	0	51	1.62644
TCGA-AR-A24O-01	9.875	0	43	1.02891
TCGA-AO-A0JD-01	5.995	0	59	0.974187
TCGA-BH-A0HF-01	1.99	0	77	0.855164
TCGA-PE-A5DD-01	5.34667	0	64	1.08939
TCGA-AR-A0U2-01	6.98333	1	47	1.28015
TCGA-AC-A3HN-01	1.3575	0	87	1.01771
TCGA-AN-A0AL-01	0.621667	0	41	1.64896
TCGA-B6-A0RL-01	6.75917	1	60	1.70864
TCGA-C8-A274-01	1.39083	0	63	1.18114
TCGA-A2-A0CP-01	7.70083	0	60	0.843525
TCGA-BH-A0H5-01	4.435	0	45	0.731323
TCGA-A2-A0EW-01	5.1575	1	53	0.874485
TCGA-D8-A145-01	1.1225	0	80	1.47823
TCGA-A7-A13G-01	1.96583	0	79	1.64479
TCGA-AN-A0XS-01	0.0275	0	63	0.789685
TCGA-D8-A27V-01	1.04333	0	62	1.24763
TCGA-D8-A27F-01	1.33583	0	40	2.02942
TCGA-AN-A0AS-01	0.0275	0	70	1.68535
TCGA-AO-A0J5-01	2.16833	1	48	1.08566
TCGA-D8-A1Y0-01	1.2925	0	65	0.909035
TCGA-BH-A0EI-01	5.2725	0	51	1.23891
TCGA-BH-A0DI-01	2.49667	0	63	0.867459
TCGA-D8-A1XM-01	1.4725	0	57	0.913549
TCGA-BH-A0DZ-01	1.355	0	43	0.91924
TCGA-A2-A3Y0-01	4.2325	0	57	1.23508
TCGA-BH-A0C1-01	3.8625	1	61	1.22471
TCGA-BH-A0EB-01	2.03917	0	69	0.810737
TCGA-E2-A15T-01	4.27917	0	65	1.63596
TCGA-C8-A1HI-01	0.939167	0	40	0.735271
TCGA-A2-A0EM-01	8.47	0	73	0.872876
TCGA-3C-AALJ-01	4.035	0	62	1.2132
TCGA-E9-A1RG-01	1.77083	0	62	0.795381
TCGA-A8-A0A7-01	0.0825	0	57	0.8338
TCGA-E2-A1B0-01	4.465	0	50	1.20785
TCGA-BH-A28O-01	3.06583	0	50	0.904445
TCGA-B6-A0RE-01	21.2908	0	61	1.5196
TCGA-A7-A13F-01	2.09417	0	44	1.07746
TCGA-C8-A1HE-01	1.02667	0	59	1.23114
TCGA-BH-A1EY-01	1.4725	1	79	0.626488
TCGA-AC-A3TN-01	1.24833	0	75	1.12309
TCGA-BH-A0DK-01	1.15833	0	49	0.681348
TCGA-A2-A04R-01	10.1542	0	36	1.15931
TCGA-E2-A1B4-01	2.74833	1	74	0.690323
TCGA-D8-A1XO-01	4.605	0	56	1.5651
TCGA-AN-A0FD-01	0.536667	0	71	0.783898
TCGA-A8-A099-01	0.8325	0	76	0.990267
TCGA-GM-A5PV-01	1.1275	0	63	0.766567
TCGA-E9-A1R0-01	2.35417	0	58	1.14835
TCGA-A8-A0A9-01	2.25	0	80	0.969408
TCGA-C8-A8HQ-01	1.04	0	53	0.681812
TCGA-GI-A2C8-01	0.615833	0	63	1.12323
TCGA-B6-A408-01	5.6725	0	55	0.997561
TCGA-AR-A24X-01	8.22417	0	52	1.0445
TCGA-D8-A13Y-01	4.73083	0	52	1.25913
TCGA-D8-A1XA-01	2.29667	0	64	1.40028
TCGA-D8-A27E-01	1.45083	0	66	1.53573
TCGA-D8-A1XV-01	1.26167	0	84	1.36652
TCGA-A2-A25F-01	0.881667	0	66	0.464917
TCGA-S3-A6ZF-01	1.56583	0	64	1.16036
TCGA-C8-A26X-01	1.02917	0	58	0.989104
TCGA-C8-A27A-01	2.045	0	48	1.5005
TCGA-BH-A1EX-01	4.12833	1	67	1.40191
TCGA-A7-A0DB-01	2.75667	0	56	0.622632
TCGA-BH-A0W5-01	3.52583	0	77	0.889994
TCGA-AR-A24M-01	10.02	0	38	0.60646
TCGA-JL-A3YX-01	0.963333	0	46	1.09406
TCGA-A8-A0A4-01	1.08417	0	73	1.25757
TCGA-E9-A3HO-01	3.17	0	49	0.803837
TCGA-EW-A2FV-01	2.1575	0	39	0.8943
TCGA-BH-A0EA-01	2.71333	1	72	1.36309
TCGA-A2-A0YT-01	1.97917	1	56	1.3784
TCGA-E2-A15E-01	1.725	0	40	1.51882
TCGA-E9-A1R7-01	4.01583	0	64	1.75626
TCGA-BH-A0BD-01	1.51667	0	47	1.36747
TCGA-AN-A0AM-01	0.0133333	0	56	1.22829
TCGA-B6-A0RG-01	5.7	0	26	1.01866
TCGA-S3-AA10-01	1.60417	0	65	0.831712
TCGA-BH-A0DL-01	6.51833	0	64	1.75406
TCGA-GM-A2DF-01	5.9	0	53	0.543776
TCGA-C8-A131-01	1.125	0	82	0.963696
TCGA-B6-A409-01	1.56833	1	44	1.03808
TCGA-A2-A0SY-01	3.6875	0	62	0.698548
TCGA-AO-A12A-01	8.51917	0	47	1.18507
TCGA-A2-A0CY-01	4.58	0	63	0.936621
TCGA-AN-A0G0-01	0.0441667	0	56	1.50797
TCGA-A2-A3XT-01	7.58333	0	45	0.723022
TCGA-AQ-A1H2-01	1.3	0	84	0.773604
TCGA-E2-A1L8-01	6.1325	0	52	0.627721
TCGA-C8-A26V-01	1.68667	0	47	1.20538
TCGA-E2-A1AZ-01	6.37583	0	63	0.872329
TCGA-GM-A2DA-01	18.0492	1	46	0.510352
TCGA-A2-A0T6-01	1.57417	0	50	1.06136
TCGA-BH-A0HI-01	1.6975	0	78	1.0814
TCGA-A2-A3XW-01	4.68667	0	42	0.734983
TCGA-E9-A22E-01	3.47417	0	56	0.664599
TCGA-A2-A04W-01	8.4925	0	50	1.59462
TCGA-D8-A3Z5-01	2.77833	0	54	1.00973
TCGA-B6-A400-01	0.588333	0	43	0.870157
TCGA-A1-A0SH-01	3.93417	0	39	0.949744
TCGA-A8-A0AD-01	3.1675	0	83	1.00345
TCGA-AQ-A04H-01	2.06417	0	61	1.3471
TCGA-AN-A04C-01	0.1475	0	51	1.03789
TCGA-AN-A03X-01	0.0275	0	74	0.913844
TCGA-A2-A3XZ-01	4.19417	0	46	0.768679
TCGA-AC-A8OQ-01	0.0933333	0	72	0.740435
TCGA-BH-A1EV-01	0.999167	1	45	1.83185
TCGA-B6-A0IB-01	10.7892	1	64	1.33981
TCGA-AR-A1AX-01	7.1975	0	64	1.14671
TCGA-BH-A1FB-01	10.0442	1	60	1.4777
TCGA-E2-A574-01	3.2275	0	44	0.465141
TCGA-A8-A07I-01	1.16583	0	69	1.27971
TCGA-EW-A423-01	1.45917	0	75	0.544035
TCGA-A2-A3XY-01	2.9925	1	49	2.10659
TCGA-AC-A7VC-01	0.0025	0	56	1.0433
TCGA-E2-A2P6-01	2.8775	0	77	0.607755
TCGA-A2-A04Y-01	3.00833	0	53	0.860456
TCGA-BH-A0E9-01	6.81417	0	53	1.39213
TCGA-AC-A2BK-01	6.08333	0	78	2.4023
TCGA-OL-A5RV-01	2.9075	0	43	0.907424
TCGA-D8-A27P-01	0.134167	0	64	1.16602
TCGA-GM-A3XN-01	5.5275	0	44	0.797664
TCGA-A7-A0DC-01	2.48	0	63	1.14204
TCGA-E9-A5FK-01	2.22333	0	60	0.551442
TCGA-E9-A1RC-01	3.35083	0	56	1.8612
TCGA-A8-A0A1-01	0.999167	0	84	0.469248
TCGA-A7-A5ZX-01	0.92	0	48	0.805133
TCGA-OL-A5DA-01	4.88083	0	61	0.793233
TCGA-BH-A0BC-01	2.66667	0	60	0.618793
TCGA-AN-A0FN-01	0.596667	0	61	0.67736
TCGA-AR-A0TV-01	6.26333	0	66	0.629474
TCGA-E9-A226-01	2.86917	1	45	1.18968
TCGA-A2-A0D0-01	5.60667	0	60	1.25269
TCGA-AN-A0XU-01	0.0275	0	54	1.12521
TCGA-AC-A23E-01	1.91083	0	50	0.915407
TCGA-D8-A3Z6-01	1.54167	0	56	1.2211
TCGA-OL-A66P-01	1.17167	0	75	0.434503
TCGA-A1-A0SK-01	2.6475	1	54	1.18908
TCGA-EW-A1J5-01	1.30583	0	59	1.08524
TCGA-A8-A07U-01	2.08083	0	66	1.72603
TCGA-A7-A13E-01	1.68083	1	62	0.848187
TCGA-GM-A3NY-01	3.18083	0	72	0.38562
TCGA-D8-A1J8-01	1.18	0	77	0.7148
TCGA-D8-A27G-01	1.12	0	75	0.715867
TCGA-B6-A0I6-01	2.71333	1	49	1.67771
TCGA-AO-A12D-01	6.885	0	43	1.38916
TCGA-EW-A6SB-01	2.08083	0	62	0.594302
TCGA-E9-A249-01	0.594167	0	45	0.578849
TCGA-EW-A1PE-01	0.875833	0	56	1.16066
TCGA-A8-A07W-01	0.8325	0	76	1.02448
TCGA-GM-A3NW-01	9.20083	0	63	0.818379
TCGA-E9-A1NC-01	3.29333	0	61	0.64332
TCGA-AO-A0JM-01	5.97917	0	40	0.894937
TCGA-B6-A0IQ-01	11.7308	0	40	0.981476
TCGA-E9-A228-01	3.5175	0	58	0.87957
TCGA-EW-A1P0-01	3.425	0	55	1.14712
TCGA-A2-A25C-01	1.43167	0	50	1.1497
TCGA-AR-A2LR-01	4.76917	0	49	1.50454
TCGA-B6-A1KN-01	11.5883	0	57	1.61403
TCGA-A7-A6VY-01	0.728333	0	48	1.12828
TCGA-C8-A1HL-01	0.8675	0	38	0.512755
TCGA-B6-A0WV-01	6.61667	1	67	1.70277
TCGA-E2-A159-01	2.08583	0	50	2.18827
TCGA-AR-A1AT-01	3.4825	1	62	0.912909
TCGA-BH-A6R8-01	0.8025	0	46	1.16165
TCGA-D8-A1Y1-01	0.826667	1	80	0.837163
TCGA-BH-A0EE-01	2.58167	0	68	1.88891
TCGA-AC-A3OD-01	1.235	0	68	0.837715
TCGA-BH-A0HB-01	2.20667	0	55	0.517545
TCGA-A2-A1FW-01	1.44583	0	62	1.61055
TCGA-E2-A14Z-01	1.54167	1	64	0.788567
TCGA-EW-A1PF-01	1.20167	0	50	1.16673
TCGA-BH-A1FU-01	4.62083	1	44	1.54597
TCGA-A8-A07C-01	2.83083	0	57	0.822424
TCGA-E9-A5UO-01	2.14917	0	41	1.44818
TCGA-S3-AA11-01	1.1525	0	67	1.60675
TCGA-BH-A0C0-01	3.47667	0	62	0.743402
TCGA-E2-A14R-01	3.21417	0	62	0.804835
TCGA-AC-A62Y-01	1.45083	0	79	0.653968
TCGA-EW-A1J6-01	2.39583	0	70	0.566509
TCGA-BH-A204-01	6.9375	1	80	1.23738
TCGA-OL-A5RW-01	3.0275	0	40	0.515858
TCGA-EW-A1OY-01	2.48583	0	63	0.901139
TCGA-AC-A8OS-01	0.191667	0	71	1.1123
TCGA-LL-A5YP-01	1.23167	0	49	0.910315
TCGA-A2-A0YK-01	1.61	0	61	1.05001
TCGA-GM-A2DL-01	9.63333	0	50	0.956756
TCGA-AO-A0JF-01	5.42083	0	68	0.828316
TCGA-BH-A0HQ-01	3.06917	0	56	1.49237
TCGA-AR-A254-01	7.13167	0	50	1.25794
TCGA-B6-A0I2-01	11.9392	0	45	0.570522
TCGA-AR-A24H-01	13.3983	0	65	0.942471
TCGA-AC-A4ZE-01	2.43667	0	63	1.23988
TCGA-D8-A27I-01	1.20167	0	58	1.17164
TCGA-A8-A09X-01	1.16583	1	62	1.06483
TCGA-OL-A6VR-01	3.34	0	48	1.45248
TCGA-A2-A0D3-01	5.1275	0	42	0.749508
TCGA-S3-AA14-01	1.44833	0	47	1.43001
TCGA-B6-A40C-01	5.92417	0	51	0.941481
TCGA-E2-A15K-06	0.7525	0	58	0.673851
TCGA-E9-A1RD-01	0.0933333	0	67	1.30318
TCGA-A7-A6VX-01	0.8675	0	68	1.98223
TCGA-C8-A8HR-01	1.11667	0	49	1.09729
TCGA-EW-A1PB-01	1.66417	0	70	1.00913
TCGA-GM-A2DD-01	6.2475	0	53	0.550017
TCGA-A1-A0SE-01	3.61667	0	56	1.19335
TCGA-LL-A73Y-01	1.30583	0	67	1.22172
TCGA-A2-A0CM-01	2.06417	1	40	0.8801
TCGA-E2-A14T-01	6.32667	0	52	1.23
TCGA-E9-A1N8-01	2.84417	0	48	0.898168
TCGA-AN-A0AT-01	0.0275	0	62	0.636323
TCGA-A8-A08Z-01	3.33167	0	76	0.920713
TCGA-AR-A24N-01	8.30833	0	54	2.12968
TCGA-BH-A0B6-01	6.7975	0	47	0.665376
TCGA-EW-A1PA-01	1.57417	0	59	1.1179
TCGA-AR-A24Q-01	8.68333	0	49	0.963728
TCGA-BH-A8FY-01	0.8075	1	87	0.456828
TCGA-E9-A2JS-01	2.475	1	72	1.07484
TCGA-AN-A0AR-01	0.0275	0	55	1.00389
TCGA-AO-A0JB-01	4.22167	0	50	0.514906
TCGA-A8-A06P-01	1.08417	0	63	0.866434
TCGA-E2-A15E-06	1.725	0	40	1.00596
TCGA-E9-A1NG-01	2.15167	1	62	0.768376
TCGA-BH-A18T-01	0.613333	1	70	1.56715
TCGA-E2-A15R-01	4.74167	0	64	1.61967
TCGA-AO-A0JJ-01	5.16583	0	54	0.594305
TCGA-E2-A15L-01	1.71417	0	65	1.83918
TCGA-AR-A1AJ-01	8.41	0	83	1.32468
TCGA-BH-A0BA-01	3.09917	0	51	1.0521
TCGA-AN-A04D-01	0.1425	0	58	2.53631
TCGA-BH-A0AU-01	5.24	0	45	1.16512
TCGA-A2-A25D-01	1.51083	0	90	0.713524
TCGA-AO-A126-01	9.05333	0	39	0.869113
TCGA-A8-A09Q-01	2.08333	0	83	1.00972
TCGA-EW-A1J1-01	1.57417	0	38	1.05146
TCGA-E2-A15D-01	1.44	0	47	1.53199
TCGA-LL-A5YO-01	1.20417	0	50	0.627252
TCGA-LL-A5YL-01	1.42083	0	64	0.845392
TCGA-A8-A08X-01	3.58083	0	43	1.30784
TCGA-LL-A440-01	2.0775	0	61	0.744252
TCGA-D8-A27M-01	1.1225	0	59	1.17058
TCGA-AR-A24W-01	4.24333	0	55	1.54501
TCGA-D8-A1JU-01	1.22333	0	51	1.02429
TCGA-E2-A1BD-01	3.10167	0	53	1.08193
TCGA-C8-A12Q-01	1.05417	1	78	1.95475
TCGA-BH-A18F-01	2.74	0	50	1.27727
TCGA-A2-A0D1-01	2.8775	0	76	1.7445
TCGA-BH-A1FD-01	2.7625	1	68	1.18541
TCGA-A2-A0YM-01	2.64167	0	67	0.651442
TCGA-E9-A5UP-01	2.19833	0	63	1.08223
TCGA-C8-A1HF-01	0.909167	0	48	0.671635
TCGA-EW-A1P1-01	3.3125	0	68	0.732545
TCGA-A7-A4SB-01	1.14417	0	56	0.797682
TCGA-BH-A0E2-01	1.19083	0	49	0.824449
TCGA-AR-A0TU-01	1.94083	0	35	0.882478
TCGA-E9-A295-01	1.02667	0	71	0.814237
TCGA-LD-A7W6-01	1.10583	0	54	0.679576
TCGA-E2-A1LK-01	0.728333	1	84	3.1361
TCGA-AO-A0J7-01	1.69167	0	71	1.02145
TCGA-AO-A03U-01	4.90833	1	31	1.08514
TCGA-E9-A1RB-01	2.67167	1	40	0.907808
TCGA-A2-A0SU-01	4.55	0	66	0.903265
TCGA-E9-A1R2-01	2.91	0	51	1.11131
TCGA-BH-A42U-01	9.20917	0	80	0.657846
TCGA-E9-A54Y-01	1.985	0	63	0.608051
TCGA-XX-A899-01	1.27833	0	46	0.798369
TCGA-A2-A0CU-01	0.4325	1	73	1.37237
TCGA-E2-A14U-01	3.60833	0	74	1.32437
TCGA-BH-A0GZ-01	0.898333	0	62	0.970486
TCGA-E9-A1NH-01	1.57667	0	71	0.772084
TCGA-A8-A079-01	0.75	0	69	0.80048
TCGA-B6-A0IO-01	13.8033	0	66	1.22691
TCGA-BH-A0DG-01	5.5875	0	30	0.80191
TCGA-A2-A04Q-01	6.52917	0	48	1.01652
TCGA-D8-A140-01	1.10333	0	62	1.23559
TCGA-BH-A0BP-01	6.28583	1	76	0.923365
TCGA-D8-A1XR-01	1.31917	0	56	1.34217
TCGA-AR-A0TX-01	5.39833	0	64	1.12375
TCGA-A1-A0SG-01	1.18833	0	61	1.02684
TCGA-AO-A12F-01	5.0425	0	36	0.979908
TCGA-E2-A152-01	5.82583	0	56	1.24374
TCGA-EW-A1P6-01	1.53833	0	64	1.34778
TCGA-E2-A1LI-01	8.54417	0	57	1.15807
TCGA-AN-A0FX-01	0.0275	0	52	3.06697
TCGA-AO-A1KP-01	8.08417	0	77	1.18725
TCGA-E9-A1N4-01	2.7375	0	41	0.874464
TCGA-B6-A402-01	6.24417	0	47	0.831564
TCGA-BH-A0B5-01	5.8475	0	40	0.737521
TCGA-EW-A1J2-01	1.10333	0	50	1.02785
TCGA-E9-A244-01	0.0575	0	54	0.618625
TCGA-GM-A2DO-01	7.10667	0	54	0.313782
TCGA-C8-A12N-01	0.98	0	58	0.752761
TCGA-AN-A0FT-01	0.585833	0	63	0.351668
TCGA-A8-A09W-01	0.0825	0	70	0.89771
TCGA-A8-A07B-01	3.58083	0	69	1.56815
TCGA-BH-A18M-01	6.04167	1	39	1.26463
TCGA-A2-A04P-01	1.5	1	36	0.925309
TCGA-D8-A1XB-01	1.51083	0	62	1.80474
TCGA-B6-A0X5-01	5.74083	1	61	0.832852
TCGA-AQ-A04J-01	2.2425	0	45	1.26336
TCGA-Z7-A8R6-01	8.91333	0	46	0.772086
TCGA-AC-A3W6-01	1.64833	0	90	0.806127
TCGA-E9-A1N5-01	3.06583	0	45	0.902824
TCGA-B6-A0IM-01	10.6025	1	75	1.05969
TCGA-C8-A273-01	1.40417	0	29	1.08709
TCGA-A2-A4S1-01	2.245	0	66	0.555612
TCGA-A2-A4S2-01	1.76	0	62	0.906736
TCGA-OL-A5D8-01	2.66333	0	40	1.45517
TCGA-D8-A27T-01	1.08917	0	53	1.28871
TCGA-E2-A15S-01	1.17167	0	34	1.56745
TCGA-B6-A1KC-01	3.63	0	67	1.23827
TCGA-GI-A2C9-01	9.14917	0	58	1.10083
TCGA-BH-A0BG-01	5.1225	0	73	0.516738
TCGA-A7-A6VW-01	0.78	0	48	0.727853
TCGA-AQ-A04L-01	10.8325	0	48	0.992684
TCGA-AR-A24Z-01	8.21583	0	57	0.87381
TCGA-A2-A04X-01	4.61583	0	34	0.738213
TCGA-OL-A66N-01	2.16833	0	59	0.716138
TCGA-E2-A15K-01	0.7525	0	58	0.617504
TCGA-LL-A6FP-01	1.85333	0	90	0.632713
TCGA-B6-A0RU-01	23.5575	0	40	0.910007
TCGA-BH-A0W7-01	3.73167	0	49	0.709003
TCGA-PE-A5DC-01	3.915	1	72	0.901465
TCGA-AC-A8OP-01	1.68083	0	72	0.467756
TCGA-AC-A2FO-01	6.17333	0	65	0.804301
TCGA-BH-A0H3-01	5.27833	0	46	1.48654
TCGA-BH-A18K-01	7.56417	1	46	0.693373
TCGA-A8-A075-01	1.41833	0	42	1.05113
TCGA-B6-A0RT-01	7.44917	0	39	0.735049
TCGA-A8-A07G-01	1.58	0	65	1.48808
TCGA-C8-A1HK-01	1.00167	0	53	0.967741
TCGA-E2-A1IH-01	2.80917	0	80	0.619315
TCGA-E9-A1NF-01	2.935	1	60	0.931868
TCGA-BH-A0B0-01	6.78083	0	56	0.758299
TCGA-EW-A1OZ-01	3.36417	0	56	0.838384
TCGA-A7-A3RF-01	1.11667	0	79	2.31631
TCGA-BH-A0BJ-01	1.80667	0	41	1.14865
TCGA-AR-A0TW-01	8.2375	0	50	0.894255
TCGA-BH-A1FN-01	6.00083	1	34	1.16028
TCGA-AN-A0XL-01	0.445833	0	61	0.913291
TCGA-E2-A1LB-01	6.31333	0	41	1.31101
TCGA-BH-A0H7-01	1.92167	0	65	0.913994
TCGA-A2-A1FX-01	5.05667	0	61	0.930993
TCGA-E2-A15J-01	4.49	0	51	1.19967
TCGA-A2-A0T3-01	4.15	0	37	1.25941
TCGA-BH-A209-01	10.8383	1	77	0.742899
TCGA-GM-A2D9-01	4.96083	1	69	0.373772
TCGA-A2-A0T7-01	1.7275	0	51	1.66695
TCGA-D8-A1XS-01	1.3575	0	48	0.781933
TCGA-AR-A2LL-01	5.50833	0	70	0.812343
TCGA-B6-A0IP-01	10.7483	1	74	1.05776
TCGA-A1-A0SD-01	1.19667	0	59	1.15772
TCGA-EW-A424-01	1.9575	0	51	0.622219
TCGA-3C-AALI-01	10.9642	0	50	0.79694
TCGA-B6-A0I1-01	6.46333	1	73	2.1209
TCGA-AC-A2QJ-01	1.22083	1	48	0.594938
TCGA-AR-A5QQ-01	0.881667	1	68	0.865969
TCGA-BH-A8G0-01	1.8125	0	54	1.08924
TCGA-D8-A1XQ-01	1.36583	0	69	0.960268
TCGA-D8-A73U-01	1.34667	0	88	0.755719
TCGA-C8-A26Y-01	1.07833	0	90	1.35425
TCGA-AC-A8OR-01	0.109167	0	75	1.2142
TCGA-D8-A27K-01	4	0	47	0.867836
TCGA-EW-A1IY-01	0.706667	0	38	0.679358
TCGA-BH-A18V-01	4.26	1	48	1.39202
TCGA-BH-A0B9-01	4.30333	0	44	0.584566
TCGA-A2-A0T2-01	0.698333	1	66	1.56583
TCGA-AR-A1AS-01	3.14833	0	54	0.930255
TCGA-E9-A1R4-01	0.509167	0	66	0.929552
TCGA-E2-A107-01	2.86667	0	54	0.945601
TCGA-A2-A0T0-01	1.45917	0	59	2.65773
TCGA-BH-A0W4-01	2.0775	0	46	1.0188
TCGA-W8-A86G-01	0.95	0	66	1.49196
TCGA-A8-A097-01	0.999167	0	65	1.15524
TCGA-A2-A0CZ-01	4.42417	0	46	0.742934
TCGA-A2-A3XV-01	2.72667	0	46	0.654911
TCGA-A2-A0ST-01	8.25917	0	62	0.586246
TCGA-EW-A3E8-01	2.83333	0	60	0.870585
TCGA-A7-A4SD-01	1.2075	0	52	0.774611
TCGA-3C-AAAU-01	11.0792	0	55	2.03362
TCGA-LL-A6FQ-01	0.219167	0	77	0.686431
TCGA-LL-A8F5-01	1.63167	0	61	0.814481
TCGA-AC-A3W5-01	1.38	0	65	0.991917
TCGA-D8-A27L-01	1.36583	0	49	1.13176
TCGA-E2-A1IJ-01	2.36833	0	57	1.04337
TCGA-E9-A229-01	3.1425	0	37	0.756992
TCGA-A2-A0CL-01	8.25417	0	37	0.628568
TCGA-A2-A0YG-01	1.82333	0	63	1.95872
TCGA-AQ-A0Y5-01	0.470833	1	70	2.05209
TCGA-BH-A0DS-01	0.213333	0	71	1.07147
TCGA-AC-A3TM-01	2.08583	0	50	0.73265
TCGA-AR-A255-01	5.91583	0	62	1.70887
TCGA-B6-A0WY-01	9.475	1	40	0.878839
TCGA-BH-A1ET-01	6.89917	1	55	1.49667
TCGA-AR-A24K-01	4.2375	0	46	1.63964
TCGA-B6-A0IJ-01	19.4533	0	42	0.613664
TCGA-D8-A1JN-01	1.6975	0	80	1.35044
TCGA-A7-A26F-01	2.02	0	55	3.08152
TCGA-A2-A4RW-01	0.6075	0	49	0.990942
TCGA-E2-A14O-01	3.72083	0	76	0.968981
TCGA-AN-A0FL-01	0.6325	0	62	1.54164
TCGA-AO-A03V-01	3.69833	0	41	1.08514
TCGA-E2-A106-01	6.95667	0	34	1.19162
TCGA-AO-A0J2-01	2.72917	0	41	0.725919
TCGA-AO-A1KR-01	6.88	0	51	0.670845
TCGA-BH-A0HN-01	1.4125	0	67	0.927312
TCGA-E2-A3DX-01	3.6275	0	43	1.13088
TCGA-E2-A10B-01	3.12333	0	67	1.19925
TCGA-A7-A0CJ-01	2.54833	0	57	1.47107
TCGA-A8-A06O-01	1.08417	0	60	1.04511
TCGA-BH-A18N-01	3.1425	1	88	1.51757
TCGA-D8-A73X-01	2.1	0	53	1.20214
TCGA-EW-A3U0-01	1.45667	0	61	0.573257
TCGA-AN-A0FY-01	0.0275	0	55	1.37644
TCGA-C8-A12O-01	1.05417	0	50	1.21523
TCGA-EW-A1OV-01	2.16	0	56	0.631513
TCGA-A8-A08P-01	2.58167	0	70	1.01102
TCGA-C8-A26Z-01	1.28667	0	59	1.30913
TCGA-E2-A1LG-01	4.16917	0	50	0.70921
TCGA-AR-A0TY-01	4.65083	1	54	1.44807
TCGA-AQ-A54N-01	0.213333	0	51	0.442562
TCGA-A7-A26E-01	2.61167	0	71	0.559362
TCGA-BH-A1FR-01	4.495	1	73	1.08732
TCGA-A2-A0D2-01	2.81167	0	45	1.64816
TCGA-B6-A0IC-01	4.22167	1	90	1.75268
TCGA-D8-A1Y3-01	1.1775	0	61	0.870741
TCGA-AR-A2LQ-01	3.37583	0	59	1.40359
TCGA-E9-A248-01	0.161667	0	51	0.601239
TCGA-B6-A0RI-01	19.5083	0	44	1.05584
TCGA-AN-A0XP-01	0.025	0	69	0.909173
TCGA-GM-A2DB-01	6.58667	0	62	0.769242
TCGA-EW-A1IZ-01	1.51667	0	53	0.75998
TCGA-A2-A04V-01	5.25583	1	39	0.695103
TCGA-E2-A1II-01	2.80583	0	51	0.594156
TCGA-BH-A0C7-01	7.575	0	48	1.02869
TCGA-PE-A5DE-01	7.24083	0	41	0.609169
TCGA-BH-A1F6-01	8.11667	1	51	1.34689
TCGA-D8-A1JJ-01	1.6725	0	54	1.31241
TCGA-E9-A1NI-01	0.821667	0	51	0.793804
TCGA-WT-AB41-01	4.41	0	55	0.288289
TCGA-AC-A2FK-01	7.255	0	45	1.56827
TCGA-LL-A442-01	2.43333	0	56	1.17272
TCGA-GM-A2DI-01	7.09083	0	52	0.725698
TCGA-BH-A0C3-01	7.41583	0	47	1.04304
TCGA-B6-A0RH-01	17.6742	1	51	1.89153
TCGA-A7-A26H-01	1.98167	0	72	1.39425
TCGA-A2-A0EY-01	5.27	0	62	1.19316
TCGA-A2-A0EX-01	2.05833	0	46	1.05588
TCGA-AR-A1AY-01	2.80917	0	65	1.50157
TCGA-D8-A1JC-01	1.31417	0	59	1.56208
TCGA-JL-A3YW-01	0.985833	0	49	0.875415
TCGA-A8-A07O-01	0.8325	0	51	1.1087
TCGA-BH-A0B3-01	3.29333	0	53	1.81447
TCGA-E9-A1N9-01	3.01417	0	58	0.919036
TCGA-E9-A1N6-01	1.85583	1	52	1.33837
TCGA-A8-A086-01	1.08417	0	59	0.966553
TCGA-B6-A0WX-01	1.74917	1	40	1.22939
TCGA-A8-A091-01	2.74833	0	61	1.32991
TCGA-A7-A0DA-01	2.97	0	62	1.17798
TCGA-AN-A0XR-01	0.0275	0	55	0.73376
TCGA-BH-A0H0-01	1.26167	0	69	1.06568
TCGA-D8-A1X9-01	1.99	0	66	1.03066
TCGA-LL-A5YN-01	1.22333	0	46	0.548597
TCGA-B6-A0WW-01	1.5275	1	58	1.30585
TCGA-BH-A1FH-01	2.83083	1	47	1.30104
TCGA-S3-A6ZG-01	1.53833	0	71	0.709294
TCGA-EW-A1P8-01	0.654167	1	58	1.18512
TCGA-BH-A1FE-06	6.2225	1	31	0.984249
TCGA-A7-A3IZ-01	0.881667	0	62	1.18217
TCGA-OL-A66I-01	1.955	0	36	0.539434
TCGA-LL-A5YM-01	1.27583	0	88	0.662482
TCGA-BH-A0DD-01	6.80583	0	58	1.031
TCGA-C8-A3M8-01	1.07833	0	68	1.15191
TCGA-A8-A08G-01	1.66167	0	41	1.26046
TCGA-AR-A2LK-01	4.51417	1	62	1.17852
TCGA-LD-A9QF-01	0.884167	0	73	0.966145
TCGA-BH-A1F2-01	2.625	1	53	0.820092
TCGA-AR-A0TT-01	9.07833	0	53	0.568838
TCGA-AC-A23C-01	1.60167	0	62	1.29327
TCGA-A1-A0SF-01	4.005	0	54	0.70548
TCGA-A2-A1G4-01	1.62917	0	71	1.01454
TCGA-BH-A0AW-01	1.7025	0	56	0.484033
TCGA-B6-A0IA-01	22.9717	0	51	0.746356
TCGA-C8-A130-01	1.01333	0	52	0.905469
TCGA-BH-A0W3-01	1.99333	0	58	1.02967
TCGA-E2-A10C-01	3.34	0	54	0.473928
TCGA-AN-A04A-01	0.246667	0	36	0.897705
TCGA-E9-A227-01	2.66917	0	42	0.507205
TCGA-AO-A0JG-01	2.185	0	49	0.93844
TCGA-A2-A1G1-01	1.59917	0	85	1.20369
TCGA-AR-A24U-01	8.56333	0	47	2.22212
TCGA-AC-A2FG-01	5.0725	0	79	0.898197
TCGA-A8-A06R-01	1.4975	0	69	1.05507
TCGA-AR-A0U4-01	8.9275	0	54	0.66377
TCGA-A8-A09M-01	2.75417	0	75	0.810465
TCGA-D8-A27N-01	1.42083	0	36	0.743197
TCGA-E2-A1L9-01	1.6375	0	40	0.566085
TCGA-BH-A5J0-01	1.9575	0	63	0.441421
TCGA-BH-A0HX-01	2.26917	0	54	1.01731
TCGA-E9-A22H-01	3.3725	0	42	0.925659
TCGA-A7-A5ZV-01	1.0075	0	62	1.16948
TCGA-OL-A66O-01	1.44583	0	39	0.767129
TCGA-D8-A1JA-01	1.37417	0	60	1.77058
TCGA-AC-A2FM-01	2.16833	1	87	1.31009
TCGA-D8-A4Z1-01	1.80417	0	68	1.42923
TCGA-E2-A2P5-01	2.2475	1	78	0.88808
TCGA-OL-A5RX-01	2.40333	0	51	0.676914
TCGA-A7-A13H-01	2.46083	0	61	0.696682
TCGA-B6-A40B-01	8.62917	0	76	0.674695
TCGA-GM-A3XG-01	3.64083	0	46	0.983583
TCGA-E2-A109-01	3.87917	0	64	1.26869
TCGA-D8-A1JF-01	1.00167	0	79	1.90753
TCGA-E9-A1RA-01	3.7475	0	48	1.05817
TCGA-BH-A0DO-01	4.50083	0	78	1.54092
TCGA-A2-A4S0-01	1.9325	0	77	1.55258
TCGA-A8-A07J-01	0.999167	0	35	0.874991
TCGA-AN-A0AJ-01	0.829167	0	79	0.996657
TCGA-AO-A12G-01	4.48667	0	75	0.856202
TCGA-AR-A2LM-01	5.2975	0	49	1.08288
TCGA-AR-A256-01	7.81333	1	45	1.43834
TCGA-BH-A0DE-01	6.49333	0	62	0.906285
TCGA-A2-A0T1-01	1.42667	0	55	1.28647
TCGA-BH-A18U-01	4.27917	1	72	1.58293
TCGA-AR-A5QM-01	6.1075	0	62	0.93312
TCGA-GM-A2DH-01	6.00333	0	58	1.24739
TCGA-BH-A0HO-01	0.208333	0	48	1.14681
TCGA-A2-A0YF-01	4.2025	0	67	0.730912
TCGA-BH-A18J-01	1.67583	1	56	0.830056
TCGA-E2-A14N-01	3.92583	0	37	1.13358
TCGA-A7-A426-01	0.996667	0	50	1.01342
TCGA-AR-A0TZ-01	8.93	1	43	1.10925
TCGA-A8-A08F-01	2.74833	0	59	1.05386
TCGA-BH-A1FC-01	9.505	1	78	0.560573
TCGA-AR-A1AL-01	8.13333	0	60	1.58089
TCGA-BH-A0BM-01	5.13583	0	54	0.459509
TCGA-LD-A74U-01	1.10083	0	79	0.853667
TCGA-BH-A0HU-01	1.07333	0	52	0.749761
TCGA-E9-A243-01	1.67583	0	52	0.606425
TCGA-A2-A0EQ-01	6.64167	0	64	0.426704
TCGA-A8-A09R-01	0.7475	0	82	1.08495
TCGA-D8-A1JG-01	4.41333	0	62	1.63862
TCGA-B6-A0WT-01	15.7108	0	61	1.14394
TCGA-B6-A0IN-01	7.04417	1	45	0.634677
TCGA-EW-A6SC-01	2.60583	0	60	0.722575
TCGA-AC-A6IX-06	1.02083	0	49	0.900767
TCGA-EW-A6SA-01	1.39583	0	59	1.18861
TCGA-AO-A125-01	9.46083	0	72	0.872137
TCGA-E9-A1NA-01	3.04417	0	58	1.21068
TCGA-A8-A08T-01	9.3325	1	64	1.54503
TCGA-BH-A0E7-01	3.73167	0	79	1.73584
TCGA-LL-A73Z-01	0.621667	1	55	1.24619
TCGA-A1-A0SO-01	2.3325	0	67	1.67415
TCGA-BH-A201-01	2.34333	0	64	1.32267
TCGA-BH-A18G-01	0.4075	0	81	0.967217
TCGA-D8-A141-01	1.71417	0	40	0.927494
TCGA-A7-A0CG-01	2.855	0	78	1.03356
TCGA-AN-A041-01	0.0191667	0	29	0.95645
TCGA-EW-A1P4-01	2.48333	0	43	1.14517
TCGA-BH-A0H6-01	2.045	0	82	1.29506
TCGA-D8-A1XU-01	1.08167	0	56	0.940047
TCGA-A8-A09D-01	4.16667	0	47	0.731578
TCGA-BH-A8FZ-01	1.57167	0	58	1.2389
TCGA-E9-A3Q9-01	2.74	0	78	0.899499
TCGA-BH-A18R-01	3.12667	1	50	0.84712
TCGA-BH-A0HK-01	0.4875	0	81	0.306687
TCGA-A7-A0D9-01	3.11833	0	37	1.52343
TCGA-AO-A03L-01	6.685	0	34	0.776258
TCGA-E2-A1B1-01	7.26333	0	45	0.910797
TCGA-EW-A6SD-01	2.765	0	32	1.46446
TCGA-BH-A0DV-01	5.65083	0	54	1.0576
TCGA-OL-A5S0-01	1.6975	0	66	0.8433
TCGA-A8-A0AB-01	1.41833	0	54	1.52836
TCGA-OL-A6VQ-01	1.6425	0	49	1.1427
TCGA-B6-A1KF-01	8.45417	0	68	1.94333
TCGA-AO-A12E-01	5.86417	0	51	0.787945
TCGA-C8-A26W-01	1.04333	0	58	0.64355
TCGA-3C-AALK-01	3.96417	0	52	0.966955
TCGA-C8-A12L-01	0.994167	0	67	2.41886
TCGA-A2-A0YC-01	2.71	0	59	0.965545
TCGA-BH-A1EU-01	3.52083	1	83	0.852212
TCGA-A8-A07Z-01	3.75333	0	85	1.23691
TCGA-A7-A13D-01	2.64167	0	46	1.58469
TCGA-A2-A0YD-01	2.105	0	63	0.829887
TCGA-AO-A0JI-01	4.18333	0	56	1.42224
TCGA-A8-A06Y-01	2.16583	0	66	1.04366
TCGA-A8-A09I-01	3.75333	0	84	0.664792
TCGA-A8-A0A2-01	1.585	0	66	1.17621
TCGA-AC-A2FE-01	7.21667	1	62	0.655422
TCGA-A8-A08J-01	3.085	1	52	1.46424
TCGA-BH-A1ES-06	9.4775	1	35	1.37622
TCGA-5T-A9QA-01	0.829167	0	52	1.24894
TCGA-A1-A0SQ-01	1.51667	0	45	1.08948
TCGA-AC-A3QP-01	1.8475	0	79	0.663606
TCGA-D8-A1JB-01	4.62083	0	54	0.922677
TCGA-BH-A18S-01	5.5	1	79	1.42341
TCGA-A2-A0CW-01	8.9875	0	67	1.13968
TCGA-A8-A09K-01	2.49667	0	68	0.994982
TCGA-E9-A22G-01	3.39167	0	47	1.56479
TCGA-E2-A573-01	2.9075	0	48	1.23856
TCGA-AR-A0TP-01	11.7033	0	43	1.95245
TCGA-AO-A1KT-01	1.48083	0	78	0.740599
TCGA-BH-A203-01	3.21417	1	78	0.848811
TCGA-B6-A0RM-01	6.49667	1	57	1.22911
TCGA-A1-A0SP-01	1.59917	0	40	0.438749
TCGA-A1-A0SB-01	0.709167	0	70	1.72338
TCGA-AC-A6IV-01	1.555	0	47	0.676375
TCGA-OL-A5RY-01	2.05833	0	52	0.923731
TCGA-LL-A7SZ-01	1.62583	0	49	0.388902
TCGA-AO-A03R-01	5.72417	0	57	0.66779
TCGA-EW-A1PD-01	1.16083	0	61	1.11225
TCGA-BH-A1FG-01	10.2275	1	88	1.26468
TCGA-AO-A0JA-01	1.79333	0	36	0.727799
TCGA-A2-A04T-01	6.14833	0	62	1.37005
TCGA-BH-A0DH-01	3.165	0	63	1.24453
TCGA-D8-A1XF-01	1.2675	0	45	1.58635
TCGA-A8-A06T-01	4.41833	0	75	1.32083
TCGA-LL-A50Y-01	2.08583	0	84	0.639692
TCGA-E9-A3QA-01	2.51333	0	33	1.14195
TCGA-EW-A2FW-01	1.84	0	52	1.03769
TCGA-AR-A2LN-01	3.17833	0	65	0.662072
TCGA-AO-A0J8-01	1.86167	0	61	0.889442
TCGA-AO-A1KS-01	0.958333	0	69	0.884744
TCGA-OL-A66J-01	5.46417	0	80	0.93325
TCGA-A7-A0CD-01	3.18917	0	66	1.3998
TCGA-EW-A2FS-01	4.39083	0	41	0.525816
TCGA-D8-A1JT-01	1.10833	0	70	1.34777
TCGA-D8-A1JS-01	1.01583	0	77	1.38543
TCGA-BH-A0DT-01	6.57833	0	41	1.38129
TCGA-B6-A0IE-01	5.45583	1	38	1.00316
TCGA-BH-A0BT-01	6.47417	0	56	0.999825
TCGA-AR-A1AH-01	10.4225	0	51	1.34542
TCGA-A2-A0EU-01	2.855	0	79	1.14718
TCGA-D8-A1X8-01	2.14333	0	62	0.688738
TCGA-AC-A3EH-01	0.539167	1	79	1.40085
TCGA-AN-A0FW-01	0.03	0	67	0.983294
TCGA-D8-A1XL-01	1.65917	0	34	0.639732
TCGA-BH-A0WA-01	1.91917	0	82	1.16907
TCGA-B6-A0I5-01	23.4233	0	49	0.494807
TCGA-C8-A12Z-01	1.04583	0	45	2.41368
TCGA-E2-A1LL-01	3.58333	0	73	0.610931
TCGA-A2-A0EV-01	2.65	0	80	0.840117
TCGA-AC-A62V-01	0.9525	1	58	0.623387
TCGA-OK-A5Q2-01	0.175	0	59	1.12004
TCGA-BH-A42T-01	0.875833	1	75	0.628825
TCGA-E2-A154-01	1.61833	0	68	0.999936
TCGA-C8-A1HG-01	0.944167	0	50	0.624484
TCGA-A8-A06X-01	2.58167	1	77	0.706911
TCGA-B6-A0WZ-01	17.225	0	50	1.55717
TCGA-AC-A23H-01	0.476667	1	90	1.38033
TCGA-E2-A1B6-01	2.37333	0	44	0.653591
TCGA-A8-A093-01	1.495	0	61	1.15628
TCGA-AR-A1AM-01	8.18833	0	52	0.938884
TCGA-AO-A0J9-01	4.41583	0	61	0.31765
TCGA-BH-A6R9-01	0.438333	0	61	0.715584
TCGA-D8-A1XC-01	1.0325	1	85	1.56823
TCGA-BH-A0BZ-01	6.17333	0	59	0.719605
TCGA-BH-A0E6-01	0.8025	0	69	0.463872
TCGA-A2-A0ER-01	6.195	0	63	0.987272
TCGA-A2-A0T5-01	1.45333	0	39	1.18879
TCGA-E2-A1LH-01	8.88917	0	59	0.911877
TCGA-BH-A1EO-01	7.66	1	68	1.71646
TCGA-B6-A0X1-01	20.4092	1	48	1.97923
TCGA-BH-A0BO-01	6.01417	0	54	1.02379
TCGA-A8-A06U-01	2.4175	1	80	0.994993
TCGA-AN-A0XO-01	1.02667	0	59	1.22144
TCGA-AN-A0FV-01	0.0275	0	58	0.955258
TCGA-AR-A1AO-01	7.1675	0	47	1.02359
TCGA-E2-A15F-01	1.80167	0	64	1.4956
TCGA-D8-A27H-01	1.08667	0	72	1.91336
TCGA-LL-A9Q3-01	1.45667	0	69	0.453446
TCGA-E2-A15I-01	4.63167	0	44	1.01222
TCGA-AC-A2BM-01	8.27333	0	41	0.919852
TCGA-A2-A0CT-01	6.26667	0	71	0.73799
TCGA-A7-A26J-01	1.71667	0	49	0.586233
TCGA-GM-A2DK-01	7.24083	0	58	0.544768
TCGA-B6-A0RO-01	13.4942	0	71	0.995452
TCGA-D8-A142-01	1.16333	0	74	0.998218
TCGA-C8-A8HP-01	1.08417	0	59	0.769416
TCGA-E9-A24A-01	2.045	0	69	0.707873
TCGA-AO-A0JE-01	6.3925	0	53	1.29642
TCGA-AR-A1AU-01	7.85167	0	39	1.28624
TCGA-E9-A1QZ-01	2.06667	0	61	0.697663
TCGA-E9-A22B-01	3.195	0	71	0.883538
TCGA-A8-A07P-01	0.914167	0	68	0.719827
TCGA-A8-A06Z-01	0.085	0	84	1.16879
TCGA-LL-A740-01	1.2075	0	61	1.3312
TCGA-A7-A0CE-01	2.94	0	57	0.941869
TCGA-A8-A08L-01	0.8325	1	89	1.13254
TCGA-A8-A06Q-01	0.085	0	63	1.10635
TCGA-B6-A0IK-01	1.56333	1	63	0.781693
TCGA-BH-A1EW-01	4.6375	1	38	1.45802
TCGA-BH-A28Q-01	3.06333	0	46	1.39692
TCGA-A8-A07L-01	2.66917	0	58	1.08533
TCGA-BH-A0AZ-01	5.25333	0	47	0.876845
TCGA-A8-A076-01	4.495	0	66	1.25551
TCGA-D8-A1JI-01	1.58	0	54	1.19524
TCGA-GM-A2DC-01	6.94	0	57	1.30649
TCGA-A8-A09T-01	1.585	0	68	0.838286
TCGA-AC-A5XS-01	1.61	0	74	0.487765
TCGA-A2-A0YJ-01	1.54917	0	39	1.53077
TCGA-A2-A0SW-01	3.73667	1	82	0.645629
TCGA-AR-A1AI-01	9.02333	0	47	1.03929
TCGA-BH-AB28-01	0.785833	0	53	0.676714
TCGA-E2-A1LA-01	2.0475	0	59	0.468426
TCGA-A8-A09V-01	1.25083	0	51	1.05483
TCGA-WT-AB44-01	2.4175	0	77	0.733528
TCGA-E9-A1R5-01	0.251667	0	63	1.00054
TCGA-A2-A25B-01	3.53417	0	39	1.12812
TCGA-AN-A03Y-01	0.0275	0	66	1.06709
TCGA-AC-A3W7-01	1.28917	0	66	1.62139
TCGA-A2-A4RY-01	1.77417	0	46	1.29901
TCGA-E2-A15A-01	1.94333	0	45	1.06435
TCGA-A8-A09B-01	0.999167	0	58	1.42477
TCGA-BH-A0HP-01	1.13333	0	65	1.00652
TCGA-AQ-A54O-01	2.74	0	51	0.578839
TCGA-D8-A1J9-01	1.45667	0	48	2.30468
TCGA-AO-A0JL-01	4.6075	0	59	1.09209
TCGA-A2-A0EO-01	6.685	0	54	1.08416
TCGA-AC-A23G-01	6.15417	0	76	0.869472
TCGA-UU-A93S-01	0.3175	1	63	2.13651
TCGA-C8-A12U-01	1.05417	0	46	0.844968
TCGA-BH-A18H-01	1.785	0	63	0.806054
TCGA-C8-A1HM-01	1.02667	0	74	0.813948
TCGA-HN-A2OB-01	5.20167	1	45	1.00711
TCGA-E9-A1ND-01	3.46583	0	75	1.5366
TCGA-AO-A03T-01	5.815	0	42	0.728817
TCGA-A2-A04N-01	11.92	0	66	1.0727
TCGA-AO-A124-01	9.59833	0	38	1.57347
TCGA-B6-A0X0-01	10.8	1	54	0.580417
TCGA-E9-A54X-01	1.99	0	85	1.56454
TCGA-E9-A1RE-01	3.885	0	74	1.45686
TCGA-D8-A73W-01	1.05417	1	79	1.93664
TCGA-A1-A0SJ-01	1.13917	0	39	0.813696
TCGA-BH-A18P-01	2.52167	1	60	1.21334
TCGA-AR-A250-01	7.41083	0	58	0.821584
TCGA-AR-A2LO-01	3.28	0	46	0.774619
TCGA-C8-A135-01	1.07583	0	64	0.88073
TCGA-AO-A0J3-01	1.7825	0	67	1.28464
TCGA-A2-A1G6-01	1.37167	0	50	1.15311
TCGA-GM-A2DM-01	8.83167	0	57	1.25986
TCGA-B6-A0IH-01	9.3575	1	81	1.36661
TCGA-A2-A3KC-01	3.01667	0	55	0.953723
TCGA-BH-A202-01	2.17667	0	60	1.6354
TCGA-E2-A1L7-01	5.02667	0	40	0.66034
TCGA-BH-A0HW-01	4.27333	0	62	1.6828
TCGA-E2-A1IF-01	3.11583	0	74	1.09908
TCGA-AO-A03N-01	5.56	0	59	0.646019
TCGA-C8-A1HJ-01	0.0133333	0	53	0.538853
TCGA-E9-A6HE-01	2.31917	0	45	0.617177
TCGA-AR-A1AN-01	7.99417	0	46	1.04098
TCGA-E2-A15C-01	1.9	0	61	1.46342
TCGA-A7-A0CH-01	2.95417	0	79	1.52227
TCGA-AR-A1AQ-01	8.27	0	49	0.710742
TCGA-A2-A25A-01	8.96833	0	44	0.923956
TCGA-E2-A10E-01	2.36833	0	64	1.13271
TCGA-C8-A3M7-01	2.83083	1	60	1.18606
TCGA-AQ-A1H3-01	2.7075	0	49	1.59906
TCGA-E9-A247-01	3.24667	0	59	0.639056
TCGA-AN-A0FF-01	0.470833	0	32	1.19871
TCGA-A2-A0YH-01	1.80417	0	53	0.862755
TCGA-E9-A1RH-01	3.87917	0	63	1.39032
TCGA-AR-A2LE-01	13.8575	0	69	0.482262
TCGA-E9-A1N3-01	2.89917	0	70	1.8042
TCGA-MS-A51U-01	1.86417	0	44	0.508576
TCGA-A8-A07F-01	1.58	0	65	1.52883
TCGA-A8-A08A-01	0.0825	0	89	0.641921
TCGA-D8-A1JE-01	1.57417	0	62	0.73176
TCGA-LL-A6FR-01	1.33833	0	50	0.401645
TCGA-E9-A22D-01	3.41667	0	38	0.446169
TCGA-A2-A0SX-01	4.19917	0	48	0.788976
TCGA-EW-A1PH-01	1.66167	0	52	1.01067
TCGA-AN-A0FK-01	0.583333	0	88	1.69689
TCGA-A2-A0CX-01	4.73083	0	52	0.875128
TCGA-E2-A158-01	1.23167	0	43	0.804898
TCGA-D8-A1X6-01	1.48083	0	80	0.934363
TCGA-EW-A1P7-01	2.505	0	59	0.516601
TCGA-B6-A0IG-01	12.1992	1	50	1.26349
TCGA-A7-A4SA-01	1.2425	0	40	0.696708
TCGA-D8-A1JP-01	1.74917	0	73	1.05115
TCGA-C8-A1HN-01	1.07833	0	56	1.5887
TCGA-D8-A1XK-01	1.2075	0	55	1.03484
TCGA-E9-A22A-01	3.255	0	74	0.840633
TCGA-AO-A12H-01	3.37833	0	69	1.60811
TCGA-D8-A1Y2-01	1.185	0	71	0.633129
TCGA-D8-A1XW-01	3.58333	0	53	0.883363
TCGA-OL-A5RZ-01	1.85917	0	57	0.754373
TCGA-BH-A42V-01	1.73833	0	41	0.924392
TCGA-BH-A0B7-01	7.00583	0	42	1.68642
TCGA-C8-A1HO-01	1.02667	0	34	1.31276
TCGA-A8-A09A-01	0.8325	0	40	0.935192
TCGA-AO-A129-01	8.99583	0	29	0.923338
TCGA-AO-A03O-01	6.7975	1	69	0.693143
TCGA-E2-A10A-01	3.36417	0	41	1.00444
TCGA-E2-A15A-06	1.94333	0	45	0.900758
TCGA-A8-A09E-01	4.08417	0	73	0.994193
TCGA-AC-A3YJ-01	2.06417	0	66	0.652336
TCGA-EW-A1IX-01	3.30667	0	48	1.42138
TCGA-A8-A09N-01	0.085	0	57	1.75544
TCGA-AO-A0J6-01	3.12083	0	61	0.922525
TCGA-AN-A0FJ-01	0.6625	0	59	0.61583
TCGA-BH-A1ES-01	9.4775	1	35	0.976954
TCGA-BH-A0E1-01	1.30583	0	52	0.981431
TCGA-4H-AAAK-01	0.9525	0	50	0.868206
TCGA-EW-A6S9-01	1.2675	0	34	1.65471
TCGA-D8-A1JM-01	1.615	0	59	1.38307
TCGA-A7-A4SF-01	1.49167	0	54	0.82449
TCGA-A8-A08R-01	0.0825	0	52	0.928323
TCGA-D8-A146-01	1.76	0	57	1.18172
TCGA-D8-A1X5-01	1.54667	0	81	1.28442
TCGA-A2-A1FV-01	1.955	0	74	1.03144
TCGA-A2-A0CK-01	11.3858	0	60	0.684808
TCGA-E2-A1IL-01	0.323333	0	78	2.13256
TCGA-B6-A0X7-01	4.87583	1	62	1.04343
TCGA-B6-A2IU-01	14.17	0	62	1.09074
TCGA-B6-A0WS-01	8.11667	1	58	0.791951
TCGA-E2-A1IO-01	5.07833	0	37	1.23632
TCGA-AC-A5EH-01	1.39917	0	76	1.14676
TCGA-AC-A3BB-01	2.70167	0	46	0.651655
TCGA-AR-A0TQ-01	8.18833	0	27	1.16637
TCGA-D8-A1JK-01	1.67583	0	90	0.914239
TCGA-D8-A1X7-01	1.39333	0	40	0.657648
TCGA-AO-A1KQ-01	5.1525	0	84	0.614982
TCGA-PL-A8LX-01	0.0133333	0	35	0.951642
TCGA-AR-A2LH-01	1.68667	1	55	1.43693
TCGA-BH-A0B8-01	4.295	0	64	1.12583
TCGA-A2-A3KD-01	3.30167	0	47	1.26712
TCGA-A2-A0D4-01	2.1	0	37	1.30904
TCGA-D8-A27R-01	0.840833	0	41	0.965318
TCGA-E2-A1IE-01	6.46667	0	61	0.992008
TCGA-EW-A1J3-01	1.38	0	61	0.644714
TCGA-BH-A18Q-01	4.63167	1	56	1.29162
TCGA-B6-A1KI-01	6.12167	0	63	2.20764
TCGA-A7-A26G-01	1.97667	0	50	1.53827
TCGA-AO-A03M-01	5.10833	0	29	0.789909
TCGA-A2-A0CS-01	6.42833	1	73	0.755007
TCGA-C8-A12W-01	1.05417	0	49	0.808731
TCGA-E2-A1IU-01	0.9225	0	60	0.93174
TCGA-B6-A0I9-01	0.990833	1	62	4.4464
TCGA-AO-A128-01	8.89167	0	61	0.567786
TCGA-A7-A3J0-01	0.856667	0	62	1.488
TCGA-E9-A1NE-01	2.97833	0	28	0.78314
TCGA-AC-A2FB-01	3.37833	0	65	0.986988
TCGA-AR-A5QP-01	3.24417	0	54	1.32121
TCGA-A2-A0T4-01	1.70833	0	62	0.676179
TCGA-BH-A0BL-01	6.23667	0	35	1.00448
TCGA-BH-A0HY-01	4.23	0	60	1.20489
TCGA-E9-A2JT-01	0.788333	0	63	0.743189
TCGA-A7-A3IY-01	0.944167	0	71	0.779886
TCGA-A8-A085-01	3.0775	0	44	1.31618
TCGA-GM-A4E0-01	5.99833	0	67	0.535714
TCGA-BH-A208-01	4.81583	1	48	1.14879
TCGA-D8-A1XD-01	1.42917	0	36	1.76381
TCGA-BH-A1EN-01	5.82333	1	78	1.65302
TCGA-A1-A0SN-01	3.27417	0	50	0.800535
TCGA-E2-A150-01	5.2975	0	48	1.52968
TCGA-PL-A8LZ-01	0.826667	0	29	1.35975
TCGA-A2-A0CO-01	9.56	1	85	1.06066
TCGA-HN-A2NL-01	0.216667	0	56	0.911137
TCGA-E2-A14X-01	2.66083	0	55	1.35415
TCGA-A2-A4RX-01	2.03167	0	67	2.72749
TCGA-E2-A572-01	3.30667	0	72	0.696096
TCGA-C8-A12V-01	1.05417	0	55	0.694341
TCGA-BH-A0BQ-01	6.17333	0	39	0.848258
TCGA-EW-A1OX-01	2.49417	0	43	1.75256
TCGA-BH-A0BW-01	6.49083	0	71	1.83261
TCGA-A8-A084-01	1.25417	0	81	0.694744
TCGA-A2-A0SV-01	2.25833	1	63	0.897493
TCGA-C8-A275-01	0.0025	0	56	1.19012
TCGA-S3-A6ZH-01	1.755	0	29	1.03932
TCGA-D8-A1JD-01	1.51083	0	41	1.03729
TCGA-A2-A0CV-01	8.24333	0	41	0.888603
TCGA-E2-A14V-01	2.8525	0	53	0.882879
TCGA-E2-A153-01	1.93583	0	51	1.24545
TCGA-AR-A24R-01	9.39	0	45	0.667195
TCGA-AR-A1AV-01	5.10333	0	68	1.19673
TCGA-AR-A251-01	8.295	0	51	1.29216
TCGA-AC-A7VB-01	0.684167	0	51	2.40112
TCGA-A8-A08C-01	2.41167	0	65	0.971823
TCGA-A2-A259-01	4.36917	0	70	1.652
TCGA-AO-A03P-01	7.96917	1	54	1.19897
TCGA-A7-A4SE-01	1.76333	0	54	1.04392
TCGA-C8-A132-01	1.04833	0	56	0.910356
TCGA-B6-A0RS-01	8.385	1	38	1.25379
TCGA-BH-A0BV-01	4.15833	0	78	0.842649
TCGA-BH-A0B1-01	3.1425	0	66	1.25367
TCGA-AN-A0FZ-01	0.0275	0	45	1.16203
TCGA-EW-A1PC-01	0.511667	0	66	1.57452
TCGA-D8-A147-01	1.59917	0	45	0.57405
TCGA-BH-A1FE-01	6.2225	1	31	1.12238
TCGA-AN-A0XV-01	0.443333	0	67	0.91818
TCGA-XX-A89A-01	1.33583	0	68	0.719422
TCGA-LL-A441-01	2.72667	0	62	1.02352
TCGA-E2-A15O-01	4.23	0	89	0.794109
TCGA-C8-A12P-01	0.98	0	55	1.83513
TCGA-BH-A1F0-01	2.14917	1	80	1.0643
TCGA-OL-A66K-01	3.49083	1	72	0.862586
TCGA-BH-A0GY-01	2.52667	0	67	1.87829
TCGA-AO-A12B-01	8.1825	0	63	1.04716
