# Supplementary material for: Molecular Characteristics, Clinical Implication, and Cancer Immunity Interactions of Pyroptosis-Related Genes in Breast Cancer
Source: Front Med (Lausanne). 2021 Sep 13;8:702638. doi: 10.3389/fmed.2021.702638 (PMC8473741; doi:10.3389/fmed.2021.702638)
Supplement: Supplementary file 3 [file Data_Sheet_1.ZIP › Original Source Data/Figure 9/Figure 9B.xlsx]

## Sheet: Sheet1
MCF-10A	MDA-MB-231	HCC70
0.605402	0.868175	0.821777
0.618483	0.873927	0.832832
0.602132	0.860184	0.812387
