# Supplementary material for: Molecular Characteristics, Clinical Implication, and Cancer Immunity Interactions of Pyroptosis-Related Genes in Breast Cancer
Source: Front Med (Lausanne). 2021 Sep 13;8:702638. doi: 10.3389/fmed.2021.702638 (PMC8473741; doi:10.3389/fmed.2021.702638)
Supplement: Supplementary file 3 [file Data_Sheet_1.ZIP › Original Source Data/Figure 9/Figure 9C.xlsx]

## Sheet: Sheet1
MCF-10A	MDA-MB-231	HCC70
0.787886	1.45289	1.3352
0.793827	1.47323	1.34221
0.756421	1.41234	1.31334
